# Supplementary material for: A genome-wide landscape of mRNAs, lncRNAs, circRNAs and miRNAs during intramuscular adipogenesis in cattle
Source: BMC Genomics. 2022 Oct 6;23:691. doi: 10.1186/s12864-022-08911-z (PMC9535873; doi:10.1186/s12864-022-08911-z)
Supplement: Supplementary file 1 — Additional file 1: Supplementary Table S1. Summary of sequencing data and read-alignment statistics from RNA-seq. [file 12864_2022_8911_MOESM1_ESM.xlsx]

## Sheet: Sheet1
Supplementary Table S1. Summary of sequencing data and read-alignment statistics from RNA-seq
Sample	Raw reads	Valid reads	Mapped reads	Unique Mapped reads	Q30
0d_1	90927848	87862174	85238598(97.01%)	69117730(78.67%)	98.48
0d_2	89870608	87062298	84500180(97.06%)	68905507(79.15%)	98.47
0d_3	92682210	89515594	86691447(96.85%)	69463635(77.60%)	98.37
3d_1	89369020	86026958	83253725(96.78%)	66159665(76.91%)	98.22
3d_2	89012534	84891366	81862707(96.43%)	65061966(76.64%)	98.41
3d_3	93232300	90147770	87092422(96.61%)	69050051(76.60%)	98.36
6d_1	77544568	75032348	72509161(96.64%)	58089614(77.42%)	98.53
6d_2	68368764	66224070	63767413(96.29%)	49527111(74.79%)	98.2
6d_3	90003872	87059564	84436053(96.99%)	67259173(77.26%)	98.46
9d_1	89286070	86492094	83896017(97.00%)	67141546(77.63%)	98.46
9d_2	87389946	84475384	81946762(97.01%)	65317894(77.32%)	98.42
9d_3	96137392	92352434	89607945(97.03%)	71563005(77.49%)	98.45
