# Supplementary material for: A genome-wide landscape of mRNAs, lncRNAs, circRNAs and miRNAs during intramuscular adipogenesis in cattle
Source: BMC Genomics. 2022 Oct 6;23:691. doi: 10.1186/s12864-022-08911-z (PMC9535873; doi:10.1186/s12864-022-08911-z)
Supplement: Supplementary file 2 — Additional file 2: Supplementary Table S2. List of mRNAs, circRNAs and lncRNAs during bovine intramuscular preadipocyte differentiation. [file 12864_2022_8911_MOESM2_ESM.xlsx]

## Sheet: mRNA
Supplementary Table S2. List of mRNAs, circRNAs and lncRNAs during bovine intramuscular preadipocyte differentiation
gene_id	gene_name	transcript_id	FPKM.AI_0d_1	FPKM.AI_0d_2	FPKM.AI_0d_3	FPKM.AI_3d_1	FPKM.AI_3d_2	FPKM.AI_3d_3	FPKM.AI_6d_1	FPKM.AI_6d_2	FPKM.AI_6d_3	FPKM.AI_9d_1	FPKM.AI_9d_2	FPKM.AI_9d_3	pval	qval
MSTRG.11501	PTGS1	NM_001105323.1;XM_024998321.1;XM_024998320.1;XM_024998322.1	0.265884	0.266635	0.265222	16.3181	17.223	16.7171	0.460973	0.49676	0.40043	0.616355	0.671417	0.568861	1.288e-230	1.19662e-226
MSTRG.21046	TNXB	NM_174703.2	158.973	163.534	139.681	10.7027	11.4583	10.147	2.35466	2.86587	2.87537	1.9339	2.30422	2.40197	1.90977e-207	1.18285e-203
MSTRG.9192	PDE7B	XM_005210970.2;NM_001102068.1;XM_005210968.4;XM_005210969.4;XM_024996621.1	9.08226	10.0608	8.0549	341.659	309.287	322.976	30.6936	30.1677	32.5018	9.95173	12.6793	11.4964	2.09173e-199	9.71662e-196
MSTRG.2268	ADAMTS4	NM_181667.1	12.2301	12.0339	15.7701	759.825	934.284	872.081	54.8012	62.3635	52.7612	57.965	64.6899	57.4493	6.06575e-186	2.25416e-182
MSTRG.694	PTX3	NM_001076259.2	9.39991	11.0567	11.5367	1254.14	1269.84	1240.27	1215.81	1350.09	1335.86	125.982	105.275	98.0596	2.14472e-184	6.64184e-181
MSTRG.19181	C1QTNF3	NM_001101138.1;XM_010816812.3;XM_005221604.4	4.76421	4.49787	4.46402	0.541899	0.789433	0.799553	45.362	47.5843	44.4313	47.2443	51.1453	51.1394	6.088e-172	1.61602e-168
MSTRG.9165	ENPP1	NM_001206212.1;XM_010808572.3	2.85793	2.41317	2.72567	302.432	307.07	274.166	27.9324	45.5497	34.2517	19.4564	15.7948	24.4314	2.67746e-167	6.21874e-164
MSTRG.15157	KIAA0040	XR_003029772.1;XM_005217234.4	69.7044	66.8553	71.7701	0.281632	0.441278	0.36497	25.774	26.3686	27.5692	40.7679	42.6797	42.9934	7.22803e-164	1.49227e-160
MSTRG.23909	CXCL12	NM_001113174.1;XM_005226617.2;XM_005226615.4;XM_005226618.4;XM_005226616.2	10.4665	9.97389	9.87957	882.117	923.238	898.392	84.5803	82.3102	93.4858	34.9371	34.7183	33.2272	8.86741e-164	1.64765e-160
MSTRG.10746	ACTG2	NM_001013592.1	189.02	190.567	202.56	15.0014	19.2096	18.6286	1369.96	1467.63	1452.91	214.156	207.625	235.717	1.19677e-161	2.02156e-158
MSTRG.22907	LOXL4	XM_024985468.1;NM_174384.2;XM_024985469.1	64.1133	63.5196	66.3275	0.535214	0.503849	0.609095	39.0516	37.3718	37.4542	29.208	27.6107	30.0911	1.77415e-157	2.74712e-154
MSTRG.3707	PDK4	NM_001101883.1	0.817332	1.22308	0.775971	63.874	61.0514	63.8088	2.24684	1.76444	1.88599	0.663651	0.689875	0.85135	2.68669e-154	3.84011e-151
MSTRG.19112	FGF10	NM_001206326.1	3.68305	3.64981	3.47755	172.031	166.278	139.25	19.4369	24.4993	24.5836	16.0985	19.818	17.0276	5.82931e-154	7.73675e-151
MSTRG.9681	SLC7A8	NM_001192889.2;XM_005211356.4;XM_024997694.1	0.530197	0.455816	0.0918351	171.131	192.171	186.242	2.73762	3.77452	2.61724	0.735733	0.550025	0.590813	2.45112e-153	3.03628e-150
MSTRG.16989	EMP3	NM_001024562.1;XM_015458173.2	109.18	109.711	118.622	1.07696	0.869255	0.76839	46.7601	51.6888	48.8177	63.0939	54.153	69.1044	2.61757e-128	3.03982e-125
MSTRG.13615	FABP4	NM_174314.2	3.35926	3.0228	3.52229	94.7206	86.1547	92.3098	24.5051	26.409	28.4027	7.59429	8.836	10.7887	2.12291e-122	2.32034e-119
MSTRG.13962	ZBTB16	XM_005215851.4;XM_005215849.4;NM_001037476.2;XM_005215850.4	0.534587	0.248842	0.247925	354.59	329.967	161.711	84.39	92.9685	63.2552	15.5682	9.88801	11.5311	5.6989e-122	5.88285e-119
MSTRG.13224	RIPOR3	XM_002692501.6;XM_010811762.3;XM_025001330.1	0.795453	0.81012	0.686455	22.6348	21.6712	20.9633	3.10504	2.87976	2.59033	2.78012	2.52232	2.32679	7.55622e-121	7.38959e-118
MSTRG.12869	CDH26	XM_025001142.1;XM_005214934.4;XM_025001141.1;XM_025001143.1	0.661704	0.965108	0.886385	0.0421166	0.192539	0.141703	1.09606	1.08605	0.988241	32.0141	34.6527	30.1153	6.94561e-120	6.14554e-117
MSTRG.4530	NTS	NM_173945.4	1.17014	0.908551	1.32609	7.41365	8.33342	6.86827	92.4698	94.8654	103.986	30.6503	39.0495	30.0996	5.18643e-119	4.38041e-116
MSTRG.7462	SPOCK1	XM_005209367.3;XM_024994095.1;NM_001075500.1	7.97221	10.2258	7.87319	18.8942	15.7353	14.4896	75.1588	71.0312	73.659	212.868	199.981	228.897	8.83692e-116	6.84162e-113
MSTRG.22372	SULT1A1	NM_177521.2;XM_024984665.1;XM_024984668.1;XM_024984667.1;XM_005224839.4;XM_005224835.4;XM_005224836.4;XM_010819388.3;XM_024984664.1;XM_024984666.1;XM_010819389.3	121.565	124.798	133.619	1997.87	2409.54	2237.61	427.591	445.062	438.867	292.398	278.525	262.661	2.51778e-114	1.87131e-111
MSTRG.679	RARRES1	NM_001075430.2	8.74698	7.35492	8.90213	68.0843	85.2182	77.6836	287.945	305.947	331.764	194.951	210.964	192.984	1.43814e-113	1.02777e-110
MSTRG.20998	ADGRF5	NM_001193243.1;XM_024983637.1;XM_010818206.2;XM_005223455.3;XM_005223453.3;XM_005223454.4;XM_024983638.1;XM_005223457.3	0.0001	0.00616462	0.0001	0.0001	0.00585507	0.0001	0.132646	0.184806	0.179468	1.73743	1.53066	1.49253	2.58591e-111	1.77959e-108
MSTRG.9354	SOD2	NM_201527.2	38.3998	33.0059	36.7358	491.465	517.748	551.75	61.1215	60.3686	60.745	87.146	94.6147	105.487	1.35272e-110	8.97675e-108
MSTRG.15209	GLUL	NM_001040474.2;XM_005217263.4;XM_024976006.1	25.771	23.9101	24.9934	413.046	455.154	453.147	98.6787	116.848	107.882	40.9255	37.4078	43.8206	1.97956e-110	1.26835e-107
MSTRG.4314	FAM180A	XM_002686969.5	9.56858	10.331	10.0644	0.052196	0.0503235	0.0220132	0.883427	1.03008	0.956945	0.693954	0.736571	0.818325	2.7183e-109	1.68363e-106
MSTRG.14330	P4HA3	XM_024975048.1;XM_024975049.1;XM_024975046.1;NM_001001598.2;XM_024975047.1;XR_237556.4	7.80301	7.30879	7.97752	160.632	183.437	176.501	101.243	116.602	106.477	39.7014	35.3871	36.6048	5.22503e-107	3.13182e-104
MSTRG.8385	STC1	NM_176669.3	0.658468	0.572323	0.602381	386.898	344.848	398.1	18.8677	64.844	56.0999	37.9202	40.3616	34.3422	5.43758e-107	3.15737e-104
MSTRG.24997	RTL5	XM_005227994.4	14.3957	14.6119	15.6667	109.824	119.422	117.49	15.8516	15.5171	14.7416	10.7767	10.8394	11.2982	7.2471e-107	4.08055e-104
MSTRG.4015	BMPER	NM_001077997.1	0.0841872	0.226085	0.169794	16.4567	15.664	16.8691	0.689135	0.69339	0.778826	0.507876	0.481491	0.419473	2.36506e-106	1.29251e-103
MSTRG.18821	ABCA9	NM_001101837.1;XM_024979716.1;XM_024979718.1;XM_024979719.1;XM_024979717.1;XM_024979720.1	1.3101	1.60163	1.27689	17.7334	16.6092	16.2894	1.69341	1.4552	1.49268	1.2541	1.25213	1.38612	3.96396e-104	2.10441e-101
MSTRG.24166	ADAMTS15	NM_001192390.2	1.81176	1.58755	1.91337	30.2431	31.9157	33.9417	2.41098	2.11512	2.34647	2.12048	1.82282	1.6892	5.84524e-104	3.01696e-101
MSTRG.22798	ACTA2	NM_001034502.1;XM_005225364.3	1641.74	1673.66	1775.88	24.5789	28.9078	26.9145	1503.55	1629.38	1616.59	595.716	568.238	628.61	9.9e-104	4.97167e-101
MSTRG.15034	MEGF6	XM_010813409.3;XM_005217190.4;XM_024976783.1;XM_024976782.1;XM_024976784.1	54.19	51.129	55.1484	0.774779	0.497719	0.365511	5.5152	4.8976	4.70352	14.7022	14.2822	13.5656	4.36677e-103	2.13523e-100
MSTRG.23967	PRSS23	NM_001080306.1;XM_005226675.4	276.87	267	207.622	16.5126	17.3667	17.9865	406.24	350.827	377.896	668.833	736.561	752.581	4.84912e-103	2.3103e-100
MSTRG.24452	CCND1	NM_001046273.2	85.6711	79.2313	87.4762	3.94089	4.41587	3.72564	47.7979	50.0878	51.1681	196.923	184.12	183.151	2.03914e-102	9.47234e-100
MSTRG.13121	WISP2	NM_001102176.1;XM_010811504.3;XM_005214780.4;XM_005214779.4	325.133	333.977	345.463	0.969729	0.0001	0.0001	40.3988	36.3906	42.4988	247.422	261.87	254.367	3.18116e-102	1.44168e-99
MSTRG.19083	FST	NM_175801.3;XM_005221517.4;XM_005221516.4	24.039	24.7111	26.5561	0.345626	0.300335	0.397997	16.5522	17.1494	18.5998	32.1074	35.0468	30.0382	2.29122e-101	1.01365e-98
MSTRG.10691	IL1R2	XM_010809815.3;NM_001046210.2	0.0001	0.0146565	0.0001	2.89492	2.88369	2.40206	0.230238	0.154631	0.166784	0.0197926	0.0258142	0.0345391	4.91164e-101	2.1224e-98
MSTRG.8153	PGM5	NM_001102335.1	6.91341	7.37027	6.63754	91.6181	99.9205	98.3272	71.1467	84.5326	81.0407	17.6848	16.3762	16.5557	5.41178e-101	2.28537e-98
MSTRG.5343	KCNJ8	NM_001040482.1	7.27301	9.85439	6.3047	480.723	527.364	446.981	36.8431	40.746	33.4265	19.5685	21.7865	24.7554	4.46174e-99	1.8423e-96
MSTRG.12361	CCDC3	NM_001172375.1	14.3728	13.954	15.1918	297.088	330.579	313.118	107.36	118.249	111.16	109.076	105.896	108.594	1.15331e-98	4.65862e-96
MSTRG.8315	COL15A1	NM_001191285.2;XM_005210199.4;XM_024995422.1;XM_024995423.1;XM_015472559.2;XM_024995424.1	267.02	269.987	273.02	18.3474	19.6017	19.0158	28.0475	23.8867	28.433	70.5891	65.7883	80.1314	7.87955e-98	3.05021e-95
MSTRG.15748	MYL2	NM_001035025.2;XM_005217753.3	37.3093	36.0491	40.6487	1.04783	1.19876	1.23815	13.3664	13.4356	13.1674	12.6417	13.0103	13.874	5.8825e-97	2.23067e-94
MSTRG.8189	ALDH1A1	NM_174239.2	10.6037	10.9681	11.7026	142.744	155.999	149.418	20.2346	19.0064	18.1768	10.4178	10.7781	10.2846	6.43744e-97	2.39228e-94
MSTRG.22771	DKK1	NM_001205544.1	0.0001	0.0001	0.0001	10.1297	10.8743	11.7592	1.5337	2.11887	2.08488	0.300014	0.174448	0.194456	8.2883e-97	3.01971e-94
MSTRG.25236	MAOA	NM_181014.2	281.776	264.938	231.099	4071.83	4317.63	4259.98	1475.72	1502.77	1501.83	744.492	766.536	739.324	5.88391e-96	2.06281e-93
MSTRG.25422	MXRA5	XM_002700420.5;XM_005228468.4	22.1346	20.7637	24.9269	1.66056	2.39	2.29872	77.3222	72.8032	65.9433	77.1385	71.2994	88.6865	1.26914e-95	4.367e-93
MSTRG.19452	ANPEP	NM_001075144.1;XM_024981617.1;XM_024981618.1	0.492122	0.547437	0.693259	28.8315	34.1904	43.4668	7.96547	8.05522	12.0215	2.75327	2.17413	2.21198	2.60163e-93	8.78925e-91
MSTRG.2831	VCAM1;LOC534578	NM_174484.1;XM_005204079.4;NM_001101158.1	0.375007	0.47239	0.499339	0.39653	0.504169	0.718543	1.07349	0.586048	0.7344	16.771	18.2693	19.4771	1.07361e-91	3.56226e-89
MSTRG.9479	F2RL2	NM_001038533.2	30.2043	28.3298	30.6057	266.467	285.745	269.497	69.8342	70.7854	70.5646	35.7365	36.9242	39.5705	3.58229e-91	1.16776e-88
538320	PAPPA2	XM_010813486.3	0.008367	0.003384	0.006744	0.63585	0.756532	0.662588	0.006766	0.009729	0.017427	0.003032	0.009105	0.011896	2.19084e-88	7.01861e-86
MSTRG.3848	CD36	XM_015468814.2;XM_005205326.4;XM_024990431.1;XM_015468812.2;XM_024990427.1;XM_005205324.4;XM_024990418.1;NM_001278621.1;XM_024990419.1;XM_024990429.1;XM_015468815.2;XM_024990433.1;XM_024990413.1;XM_024990414.1;XM_024990422.1;XM_024990434.1;XM_015468818.2;XM_024990432.1;XM_024990415.1;XM_024990430.1;XM_024990423.1;NM_174010.3;XM_024990421.1;XM_024990428.1;XM_024990417.1;XM_024990438.1;XM_024990424…	0.313667	0.309552	0.304329	3.66441	3.10425	3.46318	1.35033	2.01667	1.94073	7.69893	7.91879	8.59587	2.74507e-85	8.50101e-83
MSTRG.9755	RNASE4;ANG2;ANG	NM_001040590.1;NM_001099396.1;NM_001078144.1;XM_024997876.1	2.94046	2.76153	2.84244	67.8915	67.9197	70.6471	11.2842	11.923	14.2666	10.0866	10.3308	9.1366	4.95173e-85	1.50833e-82
MSTRG.19129	C7	NM_001045966.1	0.0001	0.320444	0.107845	155.64	139.186	151.894	19.5761	24.3054	23.1821	8.92915	8.85158	13.891	1.8161e-83	5.27265e-81
MSTRG.24252	PLA2G16	XM_024987032.1;XM_005227021.4;XM_005227022.4;NM_001075280.2;XM_024987033.1	6.06646	5.86468	5.63696	59.0387	60.7299	57.0011	6.33309	7.52192	5.65456	4.19862	4.23148	4.21214	2.33868e-83	6.68539e-81
MSTRG.13376	WISP1	XM_005215320.4	9.93472	8.70559	9.76582	0.144365	0.177448	0.133567	7.12305	7.29572	7.68538	13.0335	14.0872	11.8196	2.44351e-83	6.87921e-81
MSTRG.5457	CD163	NM_001163413.1;XM_010805535.1;XM_010805536.1	0.586848	0.7854	0.567785	203.743	113.725	85.1523	28.2835	26.4119	12.9647	3.97074	2.71756	2.97921	4.74047e-83	1.29533e-80
MSTRG.9795	GREM1	XM_024997727.1;XM_024997728.1;NM_001082450.1	30.2772	25.6319	26.5921	0.247201	0.269064	0.25288	4.91889	4.24247	2.0669	36.8335	44.4466	46.9516	5.56468e-82	1.49851e-79
MSTRG.11067	IL36A	XM_010810092.2;XM_024999417.1;XM_010810091.3;XM_003586640.5	0.715061	0.641362	0.643543	0.0001	0.0001	0.0001	1.32433	1.31902	1.43727	4.27909	4.73324	3.48976	7.62984e-82	2.02529e-79
MSTRG.15881	TMEM119	NM_001083664.2;XM_015475460.2	10.9551	10.0624	11.6839	0.660748	0.797654	0.827907	8.96913	8.5752	8.35554	22.536	21.3051	22.6917	1.11692e-81	2.92304e-79
MSTRG.19631	CSPG4	NM_001192782.2	199.568	192.584	210.581	10.163	8.68331	7.29008	44.2319	49.7729	47.2627	90.3204	78.2883	79.0724	4.46503e-81	1.1365e-78
MSTRG.21677	LAMA3	XM_024984437.1;XM_015460080.2	321.964	324.535	300.081	3.81963	2.93733	1.19647	12.0299	12.1812	10.9106	20.9743	25.2771	30.548	7.6336e-81	1.8912e-78
MSTRG.7458	TGFBI	NM_001205402.1	66.0422	63.3107	69.7908	85.4849	97.5838	97.5775	680.205	743.343	711.683	446.911	427.671	419.648	1.3875e-80	3.39225e-78
MSTRG.25235	MAOB	NM_177944.2	0.0155539	0.0355012	0.0264734	2.97568	3.04859	2.63957	0.119612	0.0988207	0.0683022	0.00413247	0.0001	0.016542	2.76258e-80	6.66642e-78
MSTRG.12022	POSTN	XM_005213544.2;XM_005213548.3;XM_005213547.3;XM_005213546.3;NM_001040479.1;XM_005213545.3;XM_005213549.3	59.4439	52.2555	58.0766	2.13407	1.70124	1.88025	11.3682	10.5325	12.7174	30.6836	28.4579	33.8311	2.92737e-80	6.97352e-78
MSTRG.2497	S100A4	NM_174595.2	144.211	135.124	156.439	10.8059	10.3689	10.0226	49.6933	46.8633	55.341	136.723	140.091	133.416	3.29783e-80	7.75657e-78
MSTRG.14960	ERRFI1	NM_001077930.1	27.1913	31.4572	26.6782	13.5812	13.4955	15.1797	136.303	155.264	139.279	278.077	255.624	251.775	3.80783e-80	8.84416e-78
MSTRG.12922	TRIB3	NM_001076103.1;XM_005214812.4	57.9233	60.444	64.0499	1.35846	1.60342	1.87317	30.7004	29.9984	30.4441	15.1466	13.4925	21.1131	4.3013e-80	9.86697e-78
MSTRG.19661	ISLR	XM_005221945.4;NM_001080729.1	7.11189	6.4264	7.7715	0.0969864	0.11491	0.0666546	0.0970564	0.0176384	0.0788928	0.811934	0.624355	0.688926	6.60611e-80	1.49693e-77
MSTRG.15217	LAMC2	XM_002694208.5;XM_024976879.1;XM_010813534.3	0.392148	0.366495	0.183691	0.696762	0.42125	0.545174	22.4227	26.1568	25.7512	2.70977	1.7228	2.94058	7.59778e-79	1.7009e-76
MSTRG.16370	MT2A	NM_001075140.1	2.48134	2.73032	3.95356	109.686	113.699	118.932	41.9512	50.8704	43.3849	12.1019	11.0365	10.5803	1.09966e-78	2.43247e-76
MSTRG.3036	PTGFR	XM_024984696.1;NM_181025.3;XM_005204371.4	1.8161	2.12614	1.46993	7.14726	8.43647	7.57071	4.24554	4.70415	4.29411	29.3011	31.957	28.8272	5.35466e-78	1.17053e-75
MSTRG.14366	LRRC32	XM_010812754.3;XM_024975537.1;XM_010812752.3;XM_015474814.2;NM_001193075.2	32.8536	33.1642	38.9575	1.69251	2.04707	1.75171	32.3979	35.2137	28.9058	35.5282	32.1163	38.8614	8.41022e-78	1.8171e-75
MSTRG.10439	PGF	NM_173950.2;XM_005211921.4;XM_024997229.1	0.0856701	0.0368806	0.0687887	5.09565	4.39618	4.38773	0.544049	0.592831	0.599178	0.226067	0.241367	0.176079	7.27456e-77	1.53601e-74
MSTRG.11438	LPIN1	NM_001206156.2;XM_024998904.1;XM_024998907.1;XM_024998908.1;XM_024998905.1;XM_024998914.1;XM_024998913.1;XM_024998912.1;XM_024998906.1;XM_024998909.1;XM_024998902.1;XM_024998901.1;XM_024998903.1	25.6481	31.1614	26.8863	416.225	437.127	417.912	76.5067	78.3127	76.3022	36.4013	48.355	41.4018	1.62076e-76	3.38375e-74
MSTRG.13139	LOC404105	XM_015474207.2	0.0558654	0.112471	0.0927925	0.0001	0.0270097	0.0126596	0.0001	0.0165834	0.0123626	2.0857	2.24737	2.41908	1.83905e-76	3.79683e-74
MSTRG.22366	NUPR1	NM_001114515.2	7.95793	7.73283	8.04497	131.401	135.657	114.159	5.38007	6.52791	7.53359	4.6949	9.12398	7.73057	1.8987e-76	3.8769e-74
MSTRG.22640	CYP3A4	NM_001099367.1;XM_024984745.1	52.5827	48.3753	49.9696	1.34051	1.11203	0.982324	11.6199	11.4838	13.9613	71.2161	64.9008	115.254	7.51849e-76	1.51849e-73
MSTRG.17742	TRARG1	NM_001083707.1	0.0001	0.0001	0.0001	17.9521	22.1147	17.9086	11.4216	13.8164	10.4038	3.86644	4.15933	4.84139	8.43299e-76	1.68488e-73
MSTRG.6497	HTRA3	XM_024993710.1	1104.1	1133.98	1204.18	86.2605	96.9212	99.9579	238.463	222.965	232.53	381.06	361.329	398.48	3.20935e-75	6.27715e-73
MSTRG.11006	EFEMP1	XM_010809931.3;XM_005212601.4;XM_024998511.1;NM_001081717.2;XM_005212602.4	78.74	89.669	91.6076	7.95929	8.94742	8.93443	12.6783	11.9728	13.9373	30.0942	28.9153	34.0043	4.93476e-73	9.35641e-71
MSTRG.21056	CFB;C2	NM_001040526.1;NM_001034492.1;XR_001494868.2;XM_005223654.4;XM_015459885.2	8.16911	9.38853	8.85124	136.43	144.449	127.102	37.7564	34.0699	34.3927	36.5244	30.6119	37.9346	8.01194e-73	1.50374e-70
MSTRG.17751	RFLNB	XM_024980698.1	739.253	651.229	704.275	42.8725	41.9128	44.129	389.957	535.12	476.809	254.903	268.942	265.099	3.37375e-72	6.26876e-70
MSTRG.4509	PTPRQ	NM_001192555.1	0.397433	0.302981	0.265612	2.5979	2.31573	2.48862	11.3517	11.8887	13.5086	3.71416	4.22142	3.51785	6.94587e-72	1.26531e-69
MSTRG.1566	AOX1	XM_024999354.1;NM_176668.3	74.18	74.04	75.1151	332.048	337.01	331.624	36.9648	38.8715	40.5841	43.774	42.3311	48.6885	7.43065e-72	1.34048e-69
MSTRG.8787	FAM110C	XM_024996379.1	2.29686	0.776433	1.31525	66.8807	68.2053	75.8273	6.1671	5.92761	7.9772	2.31555	2.7205	2.45053	2.86262e-71	5.11445e-69
MSTRG.9203	PERP	NM_001034350.2	82.7599	75.9512	80.49	2.30446	2.41288	2.79815	25.3318	30.9342	33.6113	40.0283	40.6268	40.6324	4.85494e-71	8.59139e-69
MSTRG.21873	LIPG	XM_024984468.1;XM_002697766.5	29.8792	27.7251	30.2101	3.58713	3.50464	3.58451	70.8164	78.7806	76.8129	33.1534	33.7494	23.6921	6.26334e-71	1.09792e-68
MSTRG.17574	CA4	XM_024979532.1;NM_173897.1;XM_005219973.2	0.206115	0.206183	0.155242	0.0477069	0.0001	0.0001	1.1129	1.07404	1.30153	4.63937	4.11755	4.72652	2.18156e-70	3.78837e-68
MSTRG.18575	PYCR1	NM_001014957.1;XM_024980346.1;XM_010816470.1	1356.77	1299.98	1496.9	127.971	146.3	129.472	2087.41	2150.07	2205.25	1189.5	1156.82	1301.55	2.40759e-70	4.14216e-68
MSTRG.8124	GLIS3	XM_002689612.5;XM_024996131.1;XM_024996132.1	29.0529	31.6988	24.4386	206.008	187.941	239.217	34.2134	36.2953	30.7309	32.9079	29.437	33.065	1.31431e-69	2.24047e-67
MSTRG.3761	TSPAN13	NM_001035362.1;XM_015468323.2	1.84836	1.77915	1.68737	2.37383	2.20426	2.43743	5.26671	6.48527	5.62561	20.7196	23.0486	21.6846	2.21343e-69	3.73889e-67
MSTRG.21662	DSC3	XM_005223956.4;NM_001178103.1	1.34976	1.15386	1.25344	0.19232	0.14495	0.169105	12.2842	11.5215	11.853	4.77634	4.59154	5.23868	2.87039e-69	4.80492e-67
MSTRG.12055	MEDAG;TEX26	NM_001083660.1;NM_001098913.2;XM_024999824.1;XM_024999825.1;XM_015473764.2;XM_005213596.4	11.5053	11.6003	11.9991	72.599	77.7272	72.761	5.54016	9.05682	9.68379	15.1321	14.1629	15.7959	3.47202e-69	5.76014e-67
MSTRG.2177	HSPB7	XM_003585805.4	26.7471	26.904	27.7435	0.571505	0.495068	1.08095	43.8919	49.6276	45.0993	43.5006	42.0144	35.6169	1.25948e-68	2.07101e-66
MSTRG.5242	CSF2RB	XM_024991839.1;XM_005206838.4;NM_001192664.2	0.340525	0.247162	0.26738	0.0855755	0.0779394	0.111714	1.85407	2.67434	1.78782	4.65335	5.98797	5.60544	2.66541e-68	4.34438e-66
MSTRG.7806	ARRDC3	XR_003035396.1;NM_001076257.2;XM_024994544.1;XM_024994543.1	60.0829	66.3088	58.8048	750.928	582.085	538.137	86.0427	99.9582	83.9128	195.281	195.568	249.629	5.90138e-68	9.45288e-66
MSTRG.24748	SPRY3	XM_005227651.4	0.203449	0.218487	0.247585	4.16132	3.61154	3.80192	0.223688	0.155678	0.219345	0.453872	0.453811	0.408997	3.20207e-67	5.04217e-65
MSTRG.16187	CMC2	NM_001113175.2	46.8981	45.9837	46.6242	279.728	250.352	262.881	46.2118	48.1555	46.1772	37.9433	40.0672	41.9417	7.35079e-67	1.14777e-64
MSTRG.19190	NPR3	XM_024981201.1;NM_174127.2	489.973	492.328	486.755	24.4498	24.7901	23.8245	143.097	168.247	142.867	226.384	220.045	218.496	1.84089e-66	2.85046e-64
MSTRG.9166	CTGF	NM_174030.2	2500.37	2345.23	2463.2	54.3546	54.9739	59.8775	1581.24	1695.6	1768.7	1842.19	1999.49	1879.97	2.42216e-66	3.71952e-64
MSTRG.12912	ANGPT4	NM_001076483.2	1.8026	1.83442	2.03112	11.9759	13.7506	12.6322	1.23393	1.6519	1.51536	0.779262	0.958227	0.747222	4.49234e-66	6.84198e-64
MSTRG.16337	ADCY7	XM_005218443.4;XM_010814407.3;XM_010814409.3;NM_174230.2;XM_005218441.4;XM_005218440.4;XM_024977937.1;XM_010814410.3;XM_005218444.4;XM_024977938.1;XM_005218439.4	2.51835	2.36527	2.59251	0.0769934	0.0619119	0.0519712	0.635713	0.588083	0.563102	0.653166	0.618696	0.744293	9.90024e-66	1.49558e-63
MSTRG.13580	PI15	XM_005215518.4;NM_001192742.1	3.65025	3.14873	3.11897	29.639	25.9498	30.578	1.93321	1.74957	1.24813	1.6202	1.45595	2.6386	1.22129e-65	1.83007e-63
MSTRG.18159	ITGA3	NM_001302664.1;XM_024979862.1	21.0494	17.7173	28.8756	0.363572	0.460884	0.496223	4.96274	5.40065	4.65987	6.66928	7.44866	10.1214	5.74225e-65	8.53574e-63
MSTRG.477	LOC100847171	XR_003035631.1;XR_003035630.1;XR_003035628.1;XR_003035635.1;XR_003035636.1	1.53983	1.44563	1.77775	16.1719	15.5185	16.5063	1.53851	1.84548	1.86452	1.4531	1.26594	1.75245	6.07165e-65	8.95376e-63
MSTRG.16809	AXL	XM_024979096.1;XM_024979095.1	183.881	177.582	186.301	7.09774	12.1375	8.12331	94.1066	104.471	100.566	111.086	114.973	114.698	1.48524e-64	2.15604e-62
MSTRG.12430	PFKFB3	XM_005214136.4;NM_001077837.2;XM_005214135.4;XM_025000350.1;XM_025000348.1;XM_025000349.1;XM_015473973.2;XM_025000351.1	14.5934	7.59965	14.4028	178.24	173.589	190.428	45.8603	54.7505	47.5589	34.318	32.0982	29.7666	1.75519e-64	2.52815e-62
MSTRG.1098	LIMS2	NM_001130751.1;XM_005202198.3;XM_005202197.3	5.59014	6.02576	6.46707	0.136839	0.112726	0.170929	3.80027	3.24726	3.73071	1.89539	1.84221	1.99736	2.05946e-64	2.9436e-62
MSTRG.17456	TMEM100	NM_001046522.2;XM_024980401.1;XM_024980402.1;XM_010815688.2;XM_005219866.4	2.22893	1.86367	4.14488	342.481	124.532	143.699	5.74653	2.37609	4.48375	10.9733	10.7269	9.46752	4.36931e-64	6.19742e-62
MSTRG.7375	CNN2	NM_001035420.1;XM_024994478.1	135.7	138.865	153.83	10.8426	11.7233	12.3981	120.24	138.666	129.588	116.684	109.919	127.609	1.1438e-63	1.61007e-61
MSTRG.2818	S1PR1	NM_001013585.4;XM_024984567.1;XM_024984569.1	0.829123	0.752353	0.76438	15.0105	15.6325	15.8901	1.42697	1.55668	0.956444	1.46685	1.36248	1.36673	1.24856e-63	1.74433e-61
MSTRG.5207	CHRNA3	NM_174719.2	6.71055	6.70245	5.60762	0.0207678	0.0408039	0.0146878	1.42409	1.26923	1.50814	4.31158	3.36965	4.39172	1.2859e-63	1.78309e-61
MSTRG.8604	ABCA1	XM_024995844.1;XM_010808222.3;XM_015472677.2;NM_001024693.1;XM_015472676.2;XM_015472675.2	267.417	354.168	272.734	3377.49	2734.11	2699.76	432.655	376.378	482.504	980.511	918.672	975.404	4.02387e-63	5.53834e-61
MSTRG.9583	ITGA11	XM_002690525.6	21.4324	21.6007	25.233	1.05094	0.774429	1.34398	40.8902	39.7373	38.2847	49.0664	47.5048	45.3707	7.8219e-63	1.06867e-60
MSTRG.6330	CXCL5	NM_174300.2	87.6661	74.6822	75.9649	158.636	135.877	151.892	10.4987	8.02043	10.7805	46.8243	61.3221	53.3071	1.03942e-62	1.40974e-60
MSTRG.3840	SEMA3C	XM_024990627.1;NM_001101082.1	108.197	101.543	96.7872	6.06794	5.78834	6.0912	27.399	26.7203	29.5797	45.6717	48.1721	54.4382	1.55031e-62	2.08741e-60
MSTRG.83	ADAMTS1	NM_001101080.1	27.0825	26.301	25.4154	63.0516	64.0941	75.2991	8.75911	10.8915	10.6987	9.23555	8.86991	9.01324	2.66149e-62	3.55778e-60
MSTRG.8241	CA9	XM_002689698.4;XM_010807959.2	1.17359	0.985366	1.21506	10.2951	8.75417	10.4411	59.3581	68.6063	57.873	63.4864	66.1255	42.4393	2.99551e-62	3.97568e-60
MSTRG.880	TF	NM_177484.3	0.0001	0.0001	0.147405	24.2937	27.1441	27.6251	15.8429	17.8394	18.873	12.5452	14.563	15.1331	7.00182e-62	9.16203e-60
MSTRG.13025	MYL9	NM_001075234.1	16.4122	17.2078	18.1139	1.2408	1.57746	1.59654	20.249	20.067	19.4653	11.3019	10.0138	11.2395	7.09214e-62	9.21532e-60
MSTRG.16222	CRISPLD2	NM_001100299.1	79.3919	75.4604	81.8172	594.185	641.041	626.407	228.389	266.488	254.306	57.0243	52.6757	56.136	1.12849e-61	1.45614e-59
MSTRG.21533	FOXQ1	XM_024983875.1	0.487621	0.513459	0.564925	3.37725	4.0529	4.35115	6.75993	7.88437	7.54404	0.738422	0.678354	0.576564	1.19337e-61	1.52925e-59
MSTRG.19122	SELENOP	NM_174459.3	10.3199	9.74406	9.0552	51.8788	52.9358	50.4894	10.0385	9.9232	10.2232	11.3071	11.0618	12.0774	2.41316e-61	3.07116e-59
MSTRG.7265	SEMA6A	XM_005209140.4;XM_005209139.4;XM_005209138.4;NM_001193209.2	0.384639	0.353495	0.328222	2.70554	2.60411	2.12605	0.0631334	0.0321549	0.0949393	0.116797	0.0731405	0.103383	3.65434e-61	4.61913e-59
MSTRG.8139	VLDLR	NM_174489.2	283.562	276.596	268.765	29.2669	27.7083	28.1619	215.538	212.134	223.258	311.749	309.303	328.128	4.18242e-61	5.25091e-59
MSTRG.12760	SLC4A11	XM_025000689.1;XM_025000686.1;XM_025000688.1;XM_025000681.1;NM_001191314.2;XM_025000684.1;XM_025000687.1;XM_025000685.1;XM_025000683.1	0.348418	0.517387	0.28358	7.19698	6.47976	6.41872	0.457581	0.35925	0.264842	0.43822	0.337054	0.324346	1.22072e-60	1.5223e-58
529800	EPHB6	XM_005205862.3;NM_001098067.1;XM_010804570.3	1.30489	1.07868	1.39016	0.0001	0.00870869	0.00816415	0.0469866	0.0711573	0.0779426	0.12095	0.0958126	0.176393	1.80851e-60	2.24026e-58
MSTRG.21787	APCDD1	XM_024984412.1;XM_002697746.5	1.43437	1.3418	1.13188	18.2315	23.3876	21.9724	2.13499	2.04863	2.30009	1.55072	1.56077	1.27312	3.53748e-60	4.32433e-58
MSTRG.12930	ID1	NM_001097568.2	5.95894	5.0528	6.34614	23.9763	27.3068	26.0196	5.44241	5.95266	6.38918	3.62714	3.55899	3.43019	6.40333e-60	7.77648e-58
MSTRG.8719	TNC	XM_005210551.4;XM_010808264.3;XM_010808265.3;XM_010808263.3;XM_010808268.3;XM_005210552.4;XM_024995898.1;XM_010808269.3;XM_005210546.4;NM_001078026.2;XM_005210549.4;XM_005210550.4;XM_005210548.4;XM_024995899.1;XM_005210547.4	3910.66	3980.25	3979.97	54.0666	62.3089	63.9631	5625.05	5662.85	5131.21	5088.18	4509.98	4968.69	6.78739e-60	8.18938e-58
MSTRG.25393	ANOS1	XM_005228535.2	0.0599984	0.0150517	0.0215587	2.38264	2.36474	2.56918	0.153312	0.0957435	0.0899163	0.0433166	0.0744449	0.109772	1.25793e-59	1.50798e-57
MSTRG.7451	CXCL14	NM_001034410.2	0.0001	0.0001	0.0737022	7.75874	9.66259	11.0109	0.487086	0.325705	0.28474	0.235123	0.430677	0.735607	1.8991e-59	2.262e-57
MSTRG.18003	PMP22	NM_001101156.1;XM_005220380.4	113.453	113.892	117.152	9.21444	12.2436	12.0726	28.1737	31.1507	30.8542	77.8816	74.2685	87.0995	1.99003e-59	2.35521e-57
MSTRG.1793	DNER	XM_003585774.2	0.0231013	0.0170753	0.021697	0.837356	0.835098	0.83919	1.40806	1.56625	1.44275	1.67959	1.7214	0.987204	2.34788e-59	2.76113e-57
MSTRG.6969	CNN1	NM_001046379.1	11.4734	10.2522	13.7116	0.838931	1.27518	0.974093	42.3367	51.9043	48.2987	12.7034	14.8794	11.7159	3.35515e-59	3.87218e-57
MSTRG.2484	NPR1	NM_001192751.1	2.28344	2.60964	2.70053	0.0554491	0.0264523	0.0436993	0.268001	0.346452	0.292042	0.435748	0.301641	0.399958	7.78815e-59	8.93281e-57
MSTRG.1330	FAP	XM_010801968.3;NM_001098001.1;XR_001502100.2;XM_010801969.3	7.29368	6.71747	6.98571	0.540032	0.486884	0.545494	1.78167	1.64281	1.91877	8.03244	7.08858	8.40991	1.50084e-58	1.71087e-56
MSTRG.12554	ITGA8	XM_002692081.6	2.88471	2.53114	2.3638	5.28042	5.52047	5.51378	26.065	25.8411	25.7719	8.53197	7.90668	8.26088	1.56648e-58	1.7748e-56
MSTRG.20038	CRIP1	NM_001025349.2	91.5556	98.8278	104.584	5.63026	6.32073	6.35308	41.3059	44.3634	42.9185	65.0324	57.2293	65.9616	1.64377e-58	1.85108e-56
MSTRG.420	APOD	NM_001076301.2;XM_005201541.4	0.626736	0.45721	0.416504	13.4828	12.8151	12.2375	1.55915	1.51686	1.70175	1.59245	1.59091	1.63512	1.67417e-58	1.87396e-56
MSTRG.22334	HS3ST4	XM_024985282.1	2.88255	2.69778	2.76103	0.00806761	0.0143041	0.00670428	1.06574	0.618756	0.977628	2.06603	1.90114	2.52353	2.34589e-58	2.61012e-56
MSTRG.15398	LMOD1	NM_001083715.1	11.3151	10.4329	11.897	0.203967	0.32925	0.385297	13.0545	13.6305	13.6519	5.07139	5.50619	4.79524	2.81029e-58	3.10822e-56
MSTRG.3363	SLC6A9	XM_005204642.4;XM_024984906.1;NM_001242342.1;XM_024984913.1;XM_005204643.4;XM_005204641.4;XM_005204640.4;NM_001242343.1	340.252	346.725	340.2	23.1791	27.2452	20.9644	293.638	297.553	296.709	190.188	177.562	217.932	4.53649e-58	4.97963e-56
MSTRG.12831	EEF1A2	NM_001037464.2;XM_005214699.1	2.30289	2.11837	2.4365	0.0501887	0.0734109	0.0585545	0.210329	0.201315	0.315816	2.22277	2.21082	2.50942	5.85683e-58	6.36408e-56
MSTRG.22904	SFRP5	NM_174461.3	0.0171021	0.0762391	0.0240181	4.24248	5.15868	5.04037	4.99037	6.17775	5.01673	0.435504	0.615217	0.338931	7.21307e-58	7.79221e-56
MSTRG.22304	HS3ST2	NM_001205994.1	13.4907	12.1183	11.6397	2.04883	2.23103	2.50491	14.7197	15.3912	14.2476	27.8498	27.974	25.0538	8.24531e-58	8.85584e-56
MSTRG.3828	SEMA3D	NM_001206096.1	64.9722	67.4096	60.8601	2.70316	2.94133	2.58818	6.66534	5.96371	7.32466	10.7068	14.3614	16.7395	1.11996e-57	1.18915e-55
MSTRG.19652	LMAN1L	XM_005222016.4;XM_010817138.3;XM_015459268.2	0.0345626	0.0231339	0.0536493	0.0001	0.0001	0.00232806	0.48914	0.539473	0.508938	0.309249	0.239834	0.310309	8.36197e-57	8.77818e-55
MSTRG.13887	SESN3	XM_024975719.1;XM_024975718.1	54.396	52.8927	47.3756	391.33	359.04	352.328	44.7677	41.7602	45.124	63.0072	64.3409	65.2705	1.09084e-56	1.13235e-54
MSTRG.13140	LOC101903858	XR_237125.2	0.438539	0.642774	0.522701	0.023032	0.0001	0.0001	0.180162	0.111479	0.37589	4.21839	4.56545	4.92796	1.35429e-56	1.398e-54
MSTRG.13054	TGM2	NM_177507.2	102.628	98.3838	103.323	1.65071	2.17115	1.72724	58.5678	52.7653	60.1673	32.4479	35.0905	39.1081	1.74361e-56	1.78994e-54
MSTRG.9152	LAMA2	XM_024996984.1;XM_002690220.5	229.447	251.697	224.846	1053.47	1076.52	1010.73	216.934	201.369	205.29	198.939	186.757	212.644	1.83756e-56	1.87603e-54
MSTRG.9480	F2R	NM_001103097.2;XM_024997572.1	3.11792	3.36167	3.42371	111.198	116.832	67.9108	12.9836	5.04473	14.7	5.38829	5.29642	5.81475	2.39011e-56	2.42681e-54
MSTRG.13986	TAGLN	NM_001046149.1;XM_005215830.4	214.757	211.451	245.182	18.0467	23.2692	21.7922	429.136	455.52	459.06	149.34	148.628	153.99	2.88498e-56	2.91336e-54
MSTRG.3937	SFRP4	NM_001075764.1	573.778	591.918	646.857	6516.73	7224.67	7266.97	1793.54	1717.89	1621.05	3688.42	3748.15	3878.34	4.42693e-56	4.44631e-54
MSTRG.6722	IFI30	NM_001101251.2	9.72231	9.26323	11.6473	0.534277	0.523159	0.439117	2.95918	2.60925	3.18561	11.7192	11.1016	11.9657	1.08968e-55	1.08856e-53
MSTRG.481	MASP1	NM_001076968.1;XM_015471855.2;XM_015471853.2;XM_005201489.4;XM_024989607.1;XM_005201484.4	106.132	105.706	118.795	680.766	842.1	795.961	486.625	444.464	471.08	1639.66	1533.79	1394.33	2.57517e-55	2.54517e-53
MSTRG.476	BCL6	XM_024990977.1;NM_001206450.1;XM_005201513.4;XM_024990969.1	117.525	67.9041	90.3958	1488.15	1534.65	1385.99	92.1209	168.644	173.804	115.164	249.195	243.986	3.67914e-55	3.61704e-53
MSTRG.3803	GPNMB	NM_001038065.1;XM_024990593.1	16.4599	15.1113	16.6898	2.28697	2.24504	2.30625	2.87494	3.55514	3.45559	9.26976	10.1884	10.4943	4.04636e-55	3.95713e-53
MSTRG.2819	COL11A1	XM_024985040.1;NM_001166509.2	192.951	184.418	168.125	23.1095	26.4215	24.3812	215.407	178.016	208.586	276.893	285.491	275.744	6.58492e-55	6.40599e-53
MSTRG.6379	ANXA3	NM_001035325.1;XR_003035021.1;XM_005208151.2;XM_024993208.1;XM_024993207.1	4.09331	4.30979	4.53007	0.131598	0.116472	0.120359	4.57606	4.3877	5.02066	1.69882	2.19497	2.34921	2.06085e-54	1.98407e-52
MSTRG.22928	SCD	NM_173959.4	28.3197	30.1222	22.9148	279.757	245.512	299.298	203.955	237.012	208.221	92.7197	119.148	116.126	2.10077e-54	2.01209e-52
MSTRG.9677	MYH7	XM_024997290.1;NM_174727.1	74.3641	74.0743	76.4921	2.9137	3.35065	3.67361	22.6671	22.143	19.8684	25.8735	25.2748	24.9459	2.4013e-54	2.27646e-52
523235	TMEM178B	XM_005205919.3;XR_234430.3	0.258995	0.213827	0.168108	0.898135	0.747004	0.803473	0.049765	0.03904	0.033239	0.027711	0.033664	0.045601	1.16916e-53	1.10275e-51
MSTRG.7629	ARSI	XM_002689292.6	17.8363	16.3219	19.2462	0.193984	0.21496	0.181353	9.39646	12.806	13.8289	7.79009	7.48151	6.05613	1.61144e-53	1.51223e-51
MSTRG.6336	GRO1	NM_175700.2	1.76891	1.69811	1.23861	10.8413	9.09555	9.4303	0.293016	0.202537	0.247312	1.50348	1.55063	1.77621	2.0645e-53	1.92766e-51
MSTRG.15172	ANGPTL1	XM_024976168.1;XM_015475137.2;NM_001075426.1	148.797	162.463	118.574	723.721	798.973	700.977	67.4335	70.7367	71.6648	101.878	95.7555	98.6051	2.67045e-53	2.48098e-51
MSTRG.1900	COL16A1	XM_005203054.3;XM_024982333.1;XM_010802506.2;XM_005203053.3;XM_005203056.3;XM_005203057.3;XM_015459964.2;XM_005203055.3	54.9467	54.2544	55.7321	8.97163	9.26497	9.04435	49.3938	47.6791	50.6962	94.5289	84.997	85.8434	5.59521e-53	5.17237e-51
MSTRG.24469	CDKN1C	XR_003033185.1;NM_001077903.2	37.5278	33.1529	40.6933	13.1034	14.7421	15.4791	4.97079	5.43977	5.14352	6.38287	7.58769	8.09885	1.41667e-52	1.29671e-50
MSTRG.4032	AQP1	NM_174702.3	0.800514	0.868606	0.695237	0.018853	0.0001	0.0001	3.22649	2.02301	2.8464	0.746779	0.688244	0.594899	1.96943e-52	1.79382e-50
MSTRG.17318	OSCAR	XM_005219777.4;XM_024978828.1	2.89509	4.00988	3.74959	0.0001	0.0001	0.0001	1.06221	1.36468	0.976263	2.88481	3.09706	3.27389	3.0687e-52	2.78144e-50
MSTRG.9036	SESN1	NM_001101174.1;XM_005210809.3	22.2485	24.3845	19.405	151.89	139.116	132.63	26.9332	20.8216	21.1475	9.87299	14.7315	14.1897	3.6636e-52	3.30453e-50
MSTRG.3762	AHR	NM_001206026.1	4.38428	4.85151	4.546	46.0476	44.7005	66.9547	6.62916	6.94234	6.89622	11.4522	12.6987	12.6207	3.73453e-52	3.35224e-50
MSTRG.3215	SCP2;LOC100297152	XM_024986990.1;NM_001033990.3;XR_001497674.2;XM_010803499.3;XM_024986992.1;XM_010803500.3	1012.82	857.674	831.686	3654.26	3683.13	3880.46	723.133	652.236	821.844	826.53	852.878	780.579	4.69959e-52	4.19823e-50
MSTRG.18966	PIK3R1	XM_005221436.4;XM_005221437.4;XM_005221438.4;XM_024981213.1;XM_024981214.1;NM_174575.1	25.4315	24.9218	23.6921	136.534	107.774	106.777	26.9633	26.8458	25.8124	26.9149	20.1895	24.0347	5.81731e-52	5.12282e-50
MSTRG.20375	ABHD6	XM_010817683.3;XM_005222733.4;XM_005222732.4;NM_001075196.1;XM_005222730.4	24.698	13.2283	20.9322	269.185	299.405	177.471	35.3776	36.2118	32.0267	29.1649	26.3085	26.0846	6.4388e-52	5.64337e-50
MSTRG.25427	XG	XM_024988870.1;XM_005228484.4;XM_024988869.1;XM_010822241.3;XM_010822242.3;XM_024988873.1;XM_010822246.3;XM_010822244.3;XM_024988874.1;XM_010822245.3;XM_010822243.3;XM_024988871.1;XM_010822240.3;XM_024988872.1;XM_024988875.1;XM_010822247.3	50.9794	51.7654	52.5772	4.09702	3.92765	3.46213	11.4192	9.21355	9.9165	26.7995	24.538	26.7161	7.91869e-52	6.90785e-50
MSTRG.16369	MT1E	NM_001114857.2	0.0001	0.0001	0.0001	0.313244	0.312862	0.395867	0.0374603	0.0114021	0.0438426	0.0001	0.00321566	0.0001	1.25463e-51	1.08429e-49
MSTRG.14098	CALCB	XM_005215943.4;NM_001143737.2	0.0221435	0.0001	0.0001	0.0001	0.0001	0.0001	1.92868	1.61472	1.28069	0.130555	0.178045	0.0541447	2.31633e-51	1.99258e-49
MSTRG.3617	SNED1	XM_024990349.1;XM_024990346.1;XR_003034130.1;XR_003034129.1;XR_003034128.1;XM_024990351.1;XM_024990344.1;XM_024990347.1;XM_024990348.1;XM_024990350.1;XM_024990352.1;XM_024990345.1;XR_003034131.1	93.4252	102.89	89.0697	553.145	533.371	502.712	99.3919	107.449	90.0132	256.407	235.99	234.987	2.59446e-51	2.22155e-49
MSTRG.4083	OSBPL3	XM_005205542.4;XM_005205541.4;NM_001192901.2	1.24306	1.39532	1.56457	29.8484	31.7501	34.4183	14.3072	13.8784	10.8308	10.1145	7.83511	9.64209	2.68094e-51	2.28507e-49
MSTRG.19884	WARS	NM_174218.1	74.4177	78.1567	60.7138	6.28059	7.01182	6.95083	27.5565	28.8483	27.8235	15.4608	13.9781	18.6785	2.82361e-51	2.39568e-49
MSTRG.8174	LOC104969351;KLF9	XR_808310.2;NM_001193214.1	96.5675	87.2697	89.761	635.574	649.472	657.574	292.637	286.125	283.179	177.838	196.652	199.284	3.73933e-51	3.1582e-49
MSTRG.23742	DDIT4	NM_001075922.1	109.257	108.531	122.73	1042.26	1066.04	1096.54	681.424	755.741	690.052	705.552	641.818	758.019	3.83235e-51	3.22212e-49
MSTRG.12166	KCTD12	XM_005213872.4	42.7608	41.183	37.562	87.8562	78.324	83.2969	18.6382	19.7059	21.1178	11.4943	13.1992	13.0275	6.43688e-51	5.38755e-49
MSTRG.12860	LAMA5	XM_025001135.1;XM_025001133.1	405.03	405.846	396.294	43.0348	51.0866	49.3549	79.5488	81.1439	79.6877	126.192	124.412	120.888	8.79416e-51	7.32755e-49
MSTRG.7703	EBF1	XM_005209684.3;XM_005209685.3;XM_024994414.1;XM_024994417.1;XM_024994416.1;XM_024994415.1;XM_010807567.2;NM_001192916.2	48.7715	55.7482	48.3891	258.375	226.978	232.729	68.0767	64.0087	58.4399	48.5607	43.1043	43.3399	1.4042e-50	1.1648e-48
MSTRG.10850	CYP1B1	NM_001192294.1	6.3482	6.01199	6.48541	32.3212	37.4604	35.3899	7.00533	6.38442	7.12153	16.3706	17.7964	15.665	3.53599e-50	2.9201e-48
MSTRG.12923	LOC112449236	XM_025000898.1	15.1711	17.7578	15.528	0.134972	0.267519	0.330617	8.71497	9.07566	8.75789	4.17397	3.88981	4.37318	4.13485e-50	3.39954e-48
MSTRG.6331	CXCL2	NM_174299.3;XM_005208062.4	1.548	1.39673	1.41492	0.170492	0.159607	0.184841	0.0294703	0.0392245	0.0350339	0.314032	0.480525	0.391942	7.53993e-50	6.17178e-48
MSTRG.14434	CD44	XM_024974980.1;XM_005216364.2;NM_174013.3;XM_005216354.1;XM_015474841.1;XM_005216360.2;XM_024974982.1;XM_005216359.2;XM_005216356.2;XM_015474840.1;XM_015474842.1;XM_005216357.2;XM_005216361.2;XM_005216358.2;XM_015474843.1;XM_024974981.1	53.7536	53.485	58.7685	5.91451	6.30405	7.16387	32.4047	34.3656	35.4774	46.3663	46.3339	48.3207	1.54726e-49	1.26095e-47
MSTRG.80	ADAMTS5	NM_001166515.1;XM_024993812.1	205.513	219.091	198.915	457.486	458.388	448.306	76.9838	77.7847	73.3027	117.448	114.397	112.54	2.52631e-49	2.04984e-47
MSTRG.10520	GPR65	XM_010809663.3;XM_010809662.3;XM_010809665.3;XM_024997886.1;NM_001101303.2	9.57312	7.02421	5.93093	0.0966482	0.209194	0.294139	21.1625	25.1404	25.405	13.7508	11.7796	10.6594	4.06683e-49	3.28547e-47
MSTRG.7979	SCARA5	NM_001102499.1	1.80646	1.47253	1.70854	21.0384	20.3789	17.5572	2.27045	1.74189	1.87888	3.75521	3.66017	4.25679	5.32449e-49	4.26441e-47
MSTRG.8701	RGS3	XM_015472689.2;XM_010808261.3;NM_001077973.2;XM_024995748.1;XM_024995752.1;XM_015472687.2;XM_024995747.1;XM_024995749.1;XM_005210524.4;XM_005210526.4;XM_024995750.1;XM_005210529.4;XM_024995751.1	6.19934	5.79834	6.69806	0.352422	0.573725	0.538197	9.25709	15.3727	15.0813	18.0581	18.3317	17.2919	5.94484e-49	4.74082e-47
530102	LOC530102	XR_003036496.1;XM_015474150.2	0.450688	0.530063	0.533908	0.027064	0.024551	0.0379	0.042426	0.025108	0.039871	0.027818	0.026295	0.031759	6.47005e-49	5.13761e-47
MSTRG.14111	SPON1	NM_174743.2	12.1555	15.9651	9.69112	128.465	133.197	131.755	41.0468	38.3075	31.239	36.5189	27.6503	35.3175	8.35393e-49	6.60529e-47
MSTRG.4221	LEP	XM_010804455.3;NM_173928.2;XM_010804453.3	2.16526	2.38686	2.47363	0.0001	0.212493	0.0001	9.96863	8.59757	5.49654	25.3325	16.6185	19.567	1.32542e-48	1.04355e-46
MSTRG.4718	FAIM2	XM_024991565.1;NM_001075418.2	7.26488	6.86356	6.97134	0.183821	0.403301	0.294329	0.954672	0.68985	0.8314	2.03056	2.13342	2.4947	1.36387e-48	1.06928e-46
MSTRG.25096	PLP2	NM_203363.1	86.0485	80.3055	91.3991	10.3083	11.0744	10.3439	73.1444	78.1031	80.9665	60.8325	60.6007	57.9064	2.63518e-48	2.04872e-46
MSTRG.18248	PLXDC1	NM_001099077.1;XM_024980291.1	7.43322	7.1316	7.70613	4.9011	4.51305	4.57727	0.129974	0.220261	0.299616	0.836124	0.455433	0.647378	2.72996e-48	2.11356e-46
MSTRG.5177	NUAK1	NM_001205496.1	39.5166	45.317	39.9514	8.2706	7.85735	8.31908	69.657	67.4305	63.6189	64.7919	59.1738	60.1747	3.22591e-48	2.47688e-46
MSTRG.10238	DACT1	XM_002690960.5;XM_002690959.5	835.427	843.658	805.961	76.462	87.1378	83.7794	440.948	445.905	449.187	831.227	827.654	789.616	5.52466e-48	4.22443e-46
MSTRG.6111	LGI2	NM_001192816.1	1.02051	0.879461	0.853765	0.0167687	0.0001	0.0001	0.017374	0.00955651	0.0354196	0.0719061	0.102115	0.0850636	8.61855e-48	6.53638e-46
MSTRG.20366	FAM107A	XM_024982910.1;XM_024982917.1;XM_024982916.1;XM_024982919.1;XM_024982913.1;XM_024982915.1;XM_024982914.1;XM_024982909.1;XM_024982912.1;XM_024982911.1;XM_024982918.1;NM_001083488.1	0.469902	0.491427	0.427959	1.05066	1.13743	1.32909	1.15357	0.977484	0.950779	7.98749	7.45843	9.36064	1.25853e-47	9.46747e-46
MSTRG.20265	BHLHE40	NM_001024929.1;XM_024982503.1	666.591	483.116	534.013	61.652	57.1967	78.915	495.917	409.793	384.497	987.193	880.659	846.697	1.44642e-47	1.08371e-45
538639	NLRP3	XM_010807177.3;XM_015472168.2;XM_024994442.1;XM_015472167.2;NM_001102219.1	0.0347266	0.0272281	0.10787	0.0001	0.00735253	0.0137855	0.0111887	0.0001	0.0001	1.10081	1.25829	1.38756	2.92572e-47	2.18324e-45
MSTRG.6094	SLIT2	XM_005207792.4;XM_005207790.4;NM_001191516.2	9.84299	10.1724	9.88801	0.656251	0.556072	0.279945	0.554639	0.623817	0.644993	2.18857	2.10867	2.21379	3.48397e-47	2.58943e-45
MSTRG.513	CHRD	XM_024995306.1;XM_024995305.1	16.6484	17.9304	20.3334	0.576548	0.6268	0.84816	2.16584	2.14114	2.70089	2.81387	3.62197	2.54827	3.62614e-47	2.68436e-45
MSTRG.15256	PTGS2	NM_174445.2	1.74177	1.54023	1.35933	1.21188	0.852309	1.31613	2.2075	2.36802	2.87383	15.3117	18.7996	14.4574	8.3837e-47	6.18165e-45
MSTRG.14309	P2RY2	XM_010812650.3;XM_024975029.1;XM_005216164.4;NM_001166525.1;XM_024975026.1;XR_003029360.1;XR_003029358.1;XM_024975028.1;XM_024975027.1;XR_003029359.1	4.136	3.99262	4.07648	0.226046	0.170809	0.229598	4.58337	4.85694	3.56829	4.5978	7.79437	7.77647	9.95578e-47	7.3118e-45
MSTRG.18711	SPHK1	XM_002696204.6;XM_024981064.1;XM_024981061.1;XM_024981054.1;XM_024981051.1;XM_024981063.1;XM_024981060.1;XM_024981057.1;XM_024981055.1;XM_024981059.1;XM_024981056.1;XM_024981053.1;XM_024981058.1	118.775	133.934	134.571	596.708	739.279	629.134	142.134	154.507	158.082	57.9943	47.2025	39.4205	1.003e-46	7.3373e-45
MSTRG.21230	MBOAT1	NM_001192857.1;XM_024983702.1;XM_010818497.3;XM_024983700.1;XM_024983699.1;XM_024983704.1;XM_024983703.1	49.5731	52.9974	45.6755	4.73082	5.28133	5.65159	36.4446	36.2827	33.5789	60.7787	65.6762	63.3144	1.12529e-46	8.16757e-45
MSTRG.1871	MARCKSL1	NM_001076172.1	251.787	233.721	260.135	379.757	424.858	406.253	1352	1499.39	1443.59	1445.66	1489.59	1414.34	1.62895e-46	1.17773e-44
MSTRG.4800	AMIGO2	NM_001205786.1	10.4651	8.71922	9.0872	0.785507	0.582144	0.707891	1.35362	1.45086	1.48233	2.21149	2.747	2.81124	2.88469e-46	2.06951e-44
MSTRG.21726	COLEC12	NM_001101843.1	2.41933	2.12803	1.86356	6.72709	7.19051	6.9106	0.267434	0.31602	0.410745	0.989917	0.89612	0.72813	3.02403e-46	2.16114e-44
MSTRG.2562	ADAMTSL4	NM_001101061.1;XM_024986850.1;XM_024986851.1;XM_024986852.1	26.3921	28.1405	27.6687	156.727	162.027	176.359	65.77	71.5657	64.7062	47.3055	44.0885	46.7609	3.74271e-46	2.66449e-44
MSTRG.19817	FBLN5	XM_005222224.4;XM_005222223.4;NM_001014946.1	99.0281	136.645	119.615	10.9375	11.0329	9.44458	58.0597	45.4514	49.3907	91.8278	90.7713	97.283	7.54343e-46	5.34979e-44
MSTRG.13969	LOC511161	XM_015474625.2	0.0001	0.0001	0.0001	24.5201	16.8523	16.5144	2.2819	1.76596	1.38002	0.818554	0.355564	0.0455097	8.61038e-46	6.08325e-44
521554	IL7R	XM_024981294.1;XM_024981295.1;NM_001205887.1	0.225103	0.191499	0.1606	0.0001	0.0001	0.0001	0.145191	0.167411	0.0949901	0.585495	0.707566	0.622426	1.11595e-45	7.85432e-44
MSTRG.3723	ASNS	XM_024990637.1;XM_015468126.2;NM_001075653.1;XM_024990638.1;XM_024990636.1;XM_024990635.1;XM_024990634.1;XM_010803999.3	257.682	245.926	265.547	34.7935	28.7145	34.0038	200.136	211.723	222.341	108.179	107.713	125.528	1.30178e-45	9.12771e-44
MSTRG.16216	WFDC1	XM_010814390.2;XM_010814388.3;XM_010814386.3;XM_002694744.6;XM_024978896.1	0.621927	0.627402	0.667702	0.0060457	0.00357301	0.00746536	0.669498	0.785788	0.449214	0.320907	0.584202	0.626798	2.48599e-45	1.73655e-43
MSTRG.15604	PDGFC	XM_024977618.1;XM_005217687.4;XM_002694441.5	50.5341	52.717	54.2357	8.0161	6.32218	8.61772	43.8433	44.9646	44.4611	107.807	112.091	108.597	4.07427e-45	2.83536e-43
MSTRG.24200	FADS3	NM_001083691.2;XM_024987145.1	45.6738	44.2393	48.5644	5.31224	6.14893	5.54463	33.6915	37.0209	35.7558	35.3307	33.6973	34.4978	5.07757e-45	3.52039e-43
MSTRG.7717	LOC112447469	XR_003035684.1	0.73517	0.596083	0.286062	12.1502	11.6496	10.9339	2.02151	1.88981	1.71562	0.904779	1.07884	0.913926	5.11397e-45	3.53244e-43
MSTRG.23816	DLG5	XM_024986712.1;XM_010820600.3;XM_010820601.3;NM_001206088.1;XM_010820599.3;XM_010820605.3;XM_010820602.3;XM_024986714.1;XM_024986713.1;XM_015461004.2	36.6541	16.5923	34.8921	139.192	149.034	138.188	23.9856	24.3367	24.2126	21.0369	18.2743	21.2233	5.24309e-45	3.60822e-43
MSTRG.6700	GDF15	NM_001206298.1	0.779726	0.839347	0.859417	0.00673466	0.00264824	0.0141257	0.233099	0.31783	0.202298	0.451622	0.372209	0.520926	7.15376e-45	4.90494e-43
MSTRG.7212	MEGF10	NM_001046451.2;XM_005209094.4	2.67855	2.30627	2.28369	4.25537	4.58012	4.47193	0.45488	0.378512	0.31287	0.19104	0.1515	0.278522	7.25914e-45	4.9589e-43
MSTRG.4377	ARHGEF5	XM_005205839.3;XM_024990664.1;NM_001110075.2	1.51833	1.31685	1.29192	0.0001	0.0306473	0.0137199	0.144673	0.136766	0.13368	0.328882	0.324269	0.366202	7.51406e-45	5.11424e-43
MSTRG.16769	SELENOV	NM_001163244.2	1.81521	1.94519	2.08924	0.0306275	0.0589387	0.0346032	2.75052	2.18119	2.50213	1.06049	1.35273	1.57692	8.84224e-45	5.99627e-43
MSTRG.5203	TIMP3	NM_174473.4	138.364	104.72	136.667	2.87346	2.48408	2.41177	77.7174	29.1904	89.2481	59.2161	46.1434	52.6915	1.3792e-44	9.2851e-43
MSTRG.17949	PER1	XM_024980126.1;XM_010816024.3;XM_024980131.1;XM_024980129.1;NM_001289772.1;XM_024980130.1;XM_015458724.2;XM_015458725.2;XM_024980125.1;XM_024980128.1;XM_010816025.3;XM_015458723.2;XM_024980127.1	0.695598	0.919918	0.839267	6.85177	6.72302	7.23947	2.39268	2.23396	2.34975	0.845659	0.985878	0.990148	1.97545e-44	1.32512e-42
MSTRG.16203	CDH13	NM_001035277.2;XM_024978135.1	211.429	207.75	218.218	27.1132	31.6762	30.5898	142.334	132.199	144.844	236.175	224.837	225.105	2.03366e-44	1.35926e-42
MSTRG.23265	VEGFC	NM_174488.2	47.2254	54.3732	53.2503	6.88479	8.53684	7.43241	65.368	68.5967	72.6362	121.47	126.092	127.285	2.06604e-44	1.37595e-42
MSTRG.22998	LOC112441470	XM_024985956.1	0.0001	0.0001	0.0001	0.795874	1.15251	1.28327	0.034689	0.0157831	0.0001	0.0001	0.0001	0.0001	2.29813e-44	1.52505e-42
MSTRG.15504	IL15	XM_005217529.4;NM_174090.1;XM_015475374.2;XM_015475373.2;XM_015475375.2;XM_015475376.2	0.588317	0.642307	0.627648	0.0001	0.0001	0.0001	0.117295	0.0938162	0.130013	0.415105	0.251507	0.541204	3.23578e-44	2.13965e-42
MSTRG.18054	MFAP4	NM_001080217.1	3.42743	3.27187	3.53023	0.193372	0.258955	0.315239	0.412774	0.396767	0.288441	0.335327	0.316189	0.377307	4.22589e-44	2.78444e-42
MSTRG.21107	IER3	NM_001075202.2	59.1761	50.9881	56.6261	10.4163	11.0377	11.7629	66.2323	75.8324	72.2101	170.653	156.29	149.49	5.44904e-44	3.57769e-42
MSTRG.16517	SNTB2	NM_001105466.1	2.07926	2.53879	2.02628	12.4348	11.0397	9.96394	2.39248	1.94282	2.12434	1.61545	1.37977	1.64049	5.73626e-44	3.75301e-42
MSTRG.14612	CHI3L1	NM_001080219.1	1.09875	1.01957	1.10947	2.25221	1.82097	2.03412	6.1837	6.31563	6.90205	16.1188	17.6767	19.258	6.36027e-44	4.14668e-42
MSTRG.8738	PAPPA	XM_024996354.1	17.7065	18.4595	15.3774	144.117	98.1952	138.661	30.0642	29.6153	24.368	31.8665	32.6392	45.683	6.63488e-44	4.31058e-42
MSTRG.4662	IGFBP6	XM_005206205.4;NM_001040495.2	65.3234	53.2591	58.8979	4.27329	5.02016	4.56709	30.4772	28.9521	31.0615	62.982	57.0247	56.9683	1.29908e-43	8.38131e-42
MSTRG.11828	UAP1L1	XM_002691711.6	49.5214	51.0056	56.271	4.6486	6.36102	4.51088	3.92347	6.38137	5.44322	7.15819	6.85577	9.97533	1.59973e-43	1.02853e-41
MSTRG.12755	ADAM33	XM_002692232.6	801.826	783.987	745.631	112.586	100.73	112.215	221.39	208.821	207.579	313.681	274.591	303.135	1.87035e-43	1.19838e-41
MSTRG.24361	CD248	XM_003588045.5	62.588	63.2805	70.3118	8.31177	9.19742	8.89007	27.7528	28.219	27.7533	33.7892	33.2576	35.7231	2.02858e-43	1.29529e-41
MSTRG.23912	LOC101902647	XR_001495377.2;XR_003033065.1;XR_816312.3	0.0001	0.0001	0.0001	1.96653	1.27476	1.86206	0.0001	0.0001	0.0001	0.0001	0.0001	0.0001	2.32177e-43	1.47742e-41
MSTRG.7119	TBXA2R	XM_024994470.1;NM_001167919.1;XM_024994467.1;XM_024994469.1;XM_024994468.1;XR_001500605.2;XR_003035389.1;XR_003035388.1;XM_005208963.4	23.5526	23.8855	24.6912	0.892243	1.51679	1.64659	10.59	10.0843	9.26516	23.8249	24.3017	25.2872	2.60797e-43	1.65388e-41
MSTRG.4580	PLXNC1	XM_005206113.4;NM_001192481.1	20.224	20.8288	19.1665	2.15052	2.18346	2.29696	10.2286	9.68779	9.42248	10.6917	13.6342	9.68319	3.05322e-43	1.92966e-41
MSTRG.4014	DPY19L1	XM_002686820.6;XM_010804278.3	11.4207	9.75591	9.71293	58.0656	50.7872	54.8557	17.2617	16.7206	18.4029	14.0338	14.9295	15.3657	3.75935e-43	2.35988e-41
MSTRG.24908	KCNE5	NM_001077875.1	20.0361	22.7898	25.5742	0.312072	0.737733	0.68113	3.40835	2.13266	2.64895	0.858505	0.59094	1.80132	3.92747e-43	2.45712e-41
MSTRG.15543	SLC7A11	XM_024977578.1	107.174	103.356	84.0119	10.9386	9.98177	10.9478	54.679	50.8554	55.0239	43.7987	43.0632	53.7057	4.02964e-43	2.51257e-41
MSTRG.19844	SERPINA11	NM_001099083.1;XM_005222227.4	0.075268	0.0847834	0.498588	1.08121	0.930215	1.78895	20.4766	26.564	23.445	10.5918	10.2226	7.45586	4.89346e-43	3.04099e-41
MSTRG.14877	TNFRSF1B	NM_001040490.2	71.2927	65.5744	72.1473	96.2189	104.046	94.2896	8.66176	7.2778	9.08132	18.7656	17.4246	17.9992	5.3968e-43	3.3426e-41
MSTRG.7775	EDIL3	XM_005209726.4;XM_002689374.6;XM_015472359.2	10.2751	13.2956	5.12069	1.67904	0.812108	1.79926	51.7278	54.7745	55.8093	54.0173	54.6141	61.2203	5.6045e-43	3.45971e-41
MSTRG.22089	TNFRSF12A	NM_001206327.1;NM_001206328.1	31.6504	28.9436	36.2679	3.75605	4.39481	4.70512	29.1701	32.44	35.5251	32.8811	36.7271	33.9918	6.1617e-43	3.79108e-41
MSTRG.24663	GPC4	NM_001205784.1;XM_010821430.1	52.2197	52.7683	52.9198	8.0946	6.71199	5.99748	46.5398	43.4774	43.7759	50.0345	49.6736	54.2887	7.25256e-43	4.44752e-41
MSTRG.3175	PLPP3	NM_001076473.2	52.7276	54.218	53.9252	110.132	123.723	116.332	14.2244	13.0441	14.7556	26.7338	24.5169	29.1741	7.56626e-43	4.62412e-41
MSTRG.13994	CD3G	NM_001040472.2	0.500651	0.383836	0.395858	0.0001	0.0001	0.0001	0.0290809	0.00457452	0.0303373	0.0835927	0.11477	0.0779091	7.59032e-43	4.62412e-41
MSTRG.15727	P2RX7	NM_001206516.1;XM_005217740.4	77.202	74.2798	62.0284	2.76607	2.45386	2.98276	48.2841	56.0264	52.7074	16.1113	17.255	18.5014	8.30011e-43	5.04001e-41
MSTRG.9877	TYRO3	NM_001191228.1;XM_005211620.3;XM_005211621.4	111.539	110.41	173.736	5.9937	5.33263	6.84694	46.5569	48.8452	43.9703	34.1435	32.3194	50.424	1.03841e-42	6.2849e-41
MSTRG.15759	HSPB8	NM_001014955.1	200.181	188.263	207.734	37.1357	38.2876	39.4202	48.6386	50.1254	50.2313	60.3971	58.5946	69.5029	1.621e-42	9.74748e-41
615499	FHL5	XM_010808492.3;NM_001076379.2;XM_024996840.1	0.416966	0.587597	0.504908	0.0001	0.0001	0.0001	0.248873	0.177489	0.169161	0.226548	0.18685	0.249302	2.11774e-42	1.26934e-40
MSTRG.24629	XPNPEP2	NM_001205555.1	0.224654	0.363975	0.246926	0.122689	0.0792621	0.117176	1.01956	0.930606	0.98319	2.77501	2.28721	2.62627	2.36339e-42	1.41203e-40
MSTRG.350	ADCY5	NM_001192069.1	0.0146447	0.0307825	0.0177873	0.935654	0.951716	1.09117	0.552811	0.490947	0.54023	0.243428	0.142231	0.233838	4.69747e-42	2.79755e-40
MSTRG.18897	STC2	NM_001192745.2	2.32976	2.44138	2.80743	0.0529458	0.0756986	0.0239146	3.0309	3.22602	2.99392	3.02455	2.9211	4.51346	6.67543e-42	3.96282e-40
MSTRG.10380	MAP3K9	XM_005212015.4;XM_024997709.1;XM_024997710.1;NM_001206852.1	54.1403	43.5658	38.3751	47.3044	57.862	63.7073	353.607	393.332	346.407	53.2186	57.8561	43.2703	6.99217e-42	4.13763e-40
MSTRG.3643	UPP1	NM_001098976.2;XM_015467946.2;XM_024990661.1;XM_005205117.3;XM_015467942.2;XM_024990660.1;XM_015467949.2	0.758242	0.836877	0.946924	0.0107355	0.00974747	0.0270231	0.92807	0.842987	0.790305	0.355309	0.310728	0.357156	7.16748e-42	4.22791e-40
MSTRG.24457	ANO1	XM_024987196.1;XM_024987202.1;XM_024987203.1;XM_015461361.2;XM_024987198.1;XM_024987199.1;XM_024987197.1;XM_015461360.2;XM_015461362.2;XM_024987200.1;NM_001192717.1;XM_024987204.1;XM_024987205.1	0.261198	0.480266	0.340234	0.0193716	0.013807	0.00621416	0.626983	0.506052	0.496017	1.29179	1.07364	1.74746	7.40427e-42	4.35376e-40
MSTRG.25379	GPM6B	XM_005228442.4;XM_005228440.4;XM_005228439.4;NM_001104981.1;XM_005228438.4;XM_005228441.4	0.409475	0.329551	0.325513	5.57761	6.42053	6.2814	0.868069	0.493528	0.803735	1.38084	0.681562	1.50001	9.59938e-42	5.609e-40
MSTRG.11995	FOXO1	XM_025000053.1	5.35721	5.34159	5.06524	17.3727	17.0373	17.7859	5.64823	5.39275	5.65681	3.70257	3.50571	3.29787	1.05485e-41	6.14425e-40
MSTRG.25270	CFAP47	XM_015461736.2;XM_024988430.1;XM_024988432.1;XM_024988431.1	1.00537	0.971076	0.925548	0.0839144	0.0863177	0.045841	0.966512	0.741673	1.12581	2.4684	2.49869	2.18712	1.13267e-41	6.57693e-40
100301361	SLC32A1	XM_015474293.2	0.89684	0.969588	1.02382	0.013466	0.011938	0.009841	0.114274	0.203705	0.191239	0.945308	0.974813	0.673869	1.24451e-41	7.20379e-40
MSTRG.14617	FMOD	NM_174058.2	1631.68	1607.82	1749.19	239.106	260.014	250.423	439.13	390.113	435.153	1332.56	1298.31	1458.81	1.35677e-41	7.82925e-40
MSTRG.11196	SLC1A4	NM_001081577.1	28.1807	29.0529	29.7708	2.70159	2.87264	3.19382	17.2153	15.8004	16.0198	11.6808	10.0786	12.4875	1.41386e-41	8.13342e-40
MSTRG.2499	S100A9	XM_005203728.2;XM_005203730.4;XM_005203729.4;NM_001046328.2	0.0001	0.0001	0.0001	0.0001	0.0778339	0.0148756	0.53149	0.434943	0.369765	1.73826	1.79574	1.68441	1.67827e-41	9.59508e-40
MSTRG.2231	RGS4	NM_001046600.2;XM_024989737.1	2.63219	2.23563	1.8547	0.156915	0.133512	0.108762	1.77579	0.583161	1.56431	8.24747	9.65829	9.55947	1.77739e-41	1.01305e-39
MSTRG.6794	NOTCH3	XM_003586246.3	46.4692	47.3949	46.0174	3.35228	3.58312	3.82588	18.9458	17.4057	18.1345	16.7688	16.2633	15.104	1.81846e-41	1.0333e-39
MSTRG.16909	CKM	NM_174773.4	132.051	135.662	130.333	2.51142	5.05034	2.27625	19.1553	10.9024	10.0592	29.1255	23.2303	27.7152	1.87664e-41	1.0631e-39
MSTRG.4416	TMEM176A	NM_205779.1	1.92995	1.95607	2.17895	0.00955515	0.0467956	0.0318899	1.25205	1.17632	1.29438	1.25734	1.29898	1.6749	2.17967e-41	1.23102e-39
MSTRG.8155	TMEM252	XM_002689632.5	1.50131	1.26161	1.01672	21.9643	23.7723	19.903	15.3179	14.6498	15.0093	2.41465	2.9507	3.57223	4.02942e-41	2.26195e-39
MSTRG.6579	GFPT2	NM_001076883.1	96.776	101.847	97.4734	268.21	283.53	273.962	98.9491	100.12	98.5086	55.3089	51.9057	53.3619	5.30078e-41	2.95777e-39
MSTRG.14138	MICAL2	XM_010812538.3;XM_010812542.3;XM_010812543.3;XM_010812544.3;XM_024975804.1;XM_005216092.4;XM_010812541.3;XM_010812546.3;XM_002693051.6;XM_005216093.4;XM_010812547.3;XM_010812545.3	56.0288	55.7966	50.0032	8.13994	11.2483	7.13803	106.327	157.157	122.231	54.6058	51.7728	43.0706	7.326e-41	4.07558e-39
MSTRG.394	PCYT1A	XM_010801155.3;XM_005201384.4;NM_001105052.2;XM_015471394.2	560.101	1401.83	1232.21	97.0129	61.3316	65.1619	1401.14	1780.91	1815.47	1476.65	1519.87	1487.66	1.05689e-40	5.81009e-39
MSTRG.20272	LRRN1	NM_001080738.1;XM_005222669.4;XR_814472.3;XM_005222668.4	79.4341	75.3773	74.3872	35.0498	34.5625	37.7987	13.9288	13.1275	13.2297	13.1242	13.3763	15.6574	1.23903e-40	6.79127e-39
MSTRG.9751	NDRG2	NM_001035304.1;XM_024997492.1;XM_024997493.1;XM_024997496.1;XM_024997498.1;XM_024997499.1;XM_024997497.1;XM_024997494.1;XM_024997491.1;XM_024997495.1	9.77389	8.76089	10.6037	52.3105	56.827	54.3348	10.2858	12.0737	10.6598	9.39324	9.54836	7.76063	1.82214e-40	9.95802e-39
MSTRG.23969	ME3	XM_024987170.1;NM_001075877.1;XM_024987172.1;XM_024987171.1	3.22653	2.72588	3.0341	0.127932	0.138071	0.172096	2.81832	2.86733	2.52276	4.21263	4.21078	4.73705	2.19139e-40	1.19408e-38
MSTRG.6343	EREG	XM_010806226.3;XM_010806225.3	0.4136	0.460726	0.391711	3.34293	3.45728	3.57566	5.16858	5.82725	5.02089	5.86202	7.00433	5.59626	3.26902e-40	1.76938e-38
MSTRG.10348	GALNT16	XM_024997571.1;NM_001101127.1;XM_015473233.2	84.5766	83.8226	89.3584	3.90408	5.26781	4.52935	46.4794	44.7253	46.9057	15.3066	32.171	17.0023	3.27574e-40	1.76938e-38
MSTRG.10343	ACTN1	NM_001035351.2;XM_005211978.3;XM_005211979.2;XM_005211976.2;XM_010809468.2	218.389	227.018	232.358	37.8869	41.2139	42.1846	297.943	322.336	318.501	187.199	168.208	172.047	3.4386e-40	1.85196e-38
MSTRG.3607	KIF1A	XM_010803926.3;XM_010803923.3;XM_002686593.6;XM_010803925.3;XM_010803931.3;XM_005205061.4;XM_005205062.4;XM_005205060.4;XM_010803924.3;XM_005205055.4;XM_024990339.1;XM_010803927.3;XM_024990340.1;XM_010803929.3;XM_024990341.1;XM_005205058.4	58.3235	56.055	55.246	5.41727	10.011	7.68936	4.56755	3.5646	4.10466	4.9167	3.16054	5.22546	3.45164e-40	1.85361e-38
MSTRG.11250	EHD3	NM_001098004.1	18.2325	20.0922	19.1296	0.618733	0.773538	0.847294	6.16725	7.36438	8.29216	4.1996	3.90306	4.13487	3.8206e-40	2.04584e-38
785404	SH3BGRL2	NM_001083791.1	0.126024	0.064433	0.133256	0.990028	0.943988	0.928046	0.038204	0.036222	0.036206	0.0001	0.029462	0.02273	4.1514e-40	2.21659e-38
MSTRG.8207	PSAT1	NM_001102150.1	322.853	293.941	326.013	42.0517	44.5841	44.6923	309.962	309.89	328.918	161.281	155.017	193.955	5.38673e-40	2.86793e-38
MSTRG.290	UPK1B	XM_005201259.4;NM_174482.2;XM_010801071.3;XM_005201261.4;XM_024992546.1	5.16556	5.59154	6.45132	3.24564	3.02431	3.10559	33.1232	33.5762	33.5629	34.2172	37.7623	36.8329	6.64561e-40	3.51801e-38
MSTRG.14867	TNFSF18	NM_001077136.1	3855.2	3880.99	781.322	43.1161	49.3793	31.019	3316.44	3221.37	3550.13	3935.47	3986.51	4755.84	8.22489e-40	4.34167e-38
MSTRG.9764	PNP;RNASE10	NM_001007818.1;XM_005211535.4;XR_003036598.1;XM_002690744.5	42.2615	29.1393	40.8276	205.731	182.393	192.016	69.185	57.0661	68.1898	49.4529	41.6295	45.9192	9.21125e-40	4.84856e-38
MSTRG.24490	H19	NR_003958.2	25.6633	26.0913	26.6819	24.5909	27.1749	25.9349	7.67938	7.39989	8.31892	6.54078	5.98952	7.04342	9.55873e-40	5.01725e-38
MSTRG.6473	PROM1	XR_003035042.1;XR_003035034.1;XM_024993438.1;NM_001245952.2;XR_003035036.1;XR_003035038.1;XR_003035037.1;XR_003035041.1;XR_003035040.1;XR_003035035.1;XR_003035039.1	6.7344	6.1119	6.70537	0.307682	0.396484	0.513622	0.926435	0.892741	0.834334	0.483201	0.893282	0.842875	1.09548e-39	5.73381e-38
MSTRG.14198	AKIP1	XM_005215912.4;NM_001034203.2	3.7589	3.44539	4.03895	0.396043	0.533018	0.466952	0.498725	0.497685	0.482207	2.1946	2.1978	2.22764	1.22002e-39	6.36775e-38
MSTRG.22457	TGFB1I1	NM_001035313.1;XM_005224908.3;XM_005224909.4;XM_024984849.1	43.2005	43.3922	47.7225	4.68743	5.04385	5.17107	39.5684	41.3312	40.289	32.6702	29.8963	32.2642	1.54511e-39	8.04191e-38
MSTRG.1333	ITGB6	XM_005202407.4;XM_005202409.4;XM_024999020.1;XM_010801958.3;XM_024999025.1;NM_174698.2	7.5258	6.10012	4.05192	0.293048	0.299342	0.427614	0.870707	0.742703	0.847499	0.717132	0.735607	0.697076	1.97102e-39	1.023e-37
MSTRG.11293	FNDC4	XM_024999241.1;NM_001102324.1	0.243239	0.311474	0.266081	0.0149061	0.00481674	0.013053	0.025905	0.0288473	0.0250894	0.0364762	0.0483545	0.04787	2.03097e-39	1.05118e-37
MSTRG.24894	TSC22D3	XM_024987707.1;XM_024987704.1;XM_024987705.1;NM_001103342.1;XM_024987702.1;XM_024987706.1	8.01025	7.9552	8.4219	34.3769	36.7669	33.6009	21.3514	18.8305	19.2778	8.06708	8.15011	8.53477	2.0603e-39	1.0634e-37
MSTRG.2442	EFNA4	XM_005203748.4;NM_001101249.2;XM_005203747.4;XM_005203749.4;XM_005203752.4;XM_005203751.4	6.6729	4.02005	5.34405	43.7948	42.438	46.1813	5.01799	5.56091	3.68182	3.4522	2.14331	4.35668	2.54327e-39	1.30543e-37
MSTRG.2915	TGFBR3	XM_024990081.1;XM_024990080.1;XM_005204336.4;XM_005204338.4;XM_005204335.4	191.765	192.652	173.243	490.365	601.594	447.63	49.0431	33.8686	32.2497	172.988	130.989	173.261	2.55904e-39	1.3099e-37
MSTRG.5492	VAMP1	NM_001075630.2	0.477035	0.367789	0.346501	3.12946	3.3721	3.18755	0.578949	0.414051	0.489137	0.34613	0.310757	0.360374	3.02354e-39	1.54342e-37
MSTRG.18472	ITGB3	XM_024979641.1;NM_001206490.2;XM_024979642.1	215.015	205.395	200.156	21.9978	24.527	23.9856	201.745	191.128	191.01	135.356	129.368	141.86	3.18208e-39	1.6199e-37
MSTRG.20833	ARMC12	XM_024984148.1;XM_024984153.1;XM_024984147.1;XM_024984146.1;XM_015459776.2;XM_024984150.1;XM_024984154.1;XM_024984152.1;XM_024984151.1;XM_024984149.1	0.313037	0.843147	0.513288	36.3105	23.2792	20.2397	10.8571	11.0472	5.50935	3.70383	3.00431	1.985	4.20589e-39	2.13524e-37
MSTRG.23241	MYOM2	NM_001038140.1;XM_024986270.1;XM_024986271.1	112.021	121.042	110.938	13.9289	16.8549	14.4727	21.3031	22.7728	17.5687	24.0485	23.0866	27.9788	4.32166e-39	2.18803e-37
MSTRG.9202	TNFAIP3	XM_005210987.4;NM_001192170.1	4.58921	4.52135	3.49255	32.4406	38.9766	32.403	5.6123	4.96294	5.9097	7.19294	7.01914	5.74164	4.89471e-39	2.47143e-37
MSTRG.20559	SLC25A20;LOC112443526	XR_814561.2;XR_003031941.1;NM_001077936.2;XM_024982713.1	3.77418	4.61759	3.91975	24.7183	27.0981	23.1404	4.43051	4.20459	4.13291	5.16661	3.37597	4.12412	5.26575e-39	2.65157e-37
MSTRG.7605	SH3TC2	XM_015472317.2;XM_002689285.5;XM_015472320.2	25.6147	27.5004	30.2939	1.25693	0.839344	0.889633	26.9857	30.3996	33.7954	22.0565	15.631	15.8387	5.29737e-39	2.66028e-37
MSTRG.20635	CLEC3B	NM_001046212.1	3.13956	3.35934	3.64432	1.78619	2.09141	2.08595	14.7925	15.3511	15.0324	15.1182	13.6967	14.1976	5.78805e-39	2.89886e-37
MSTRG.3931	NRCAM	XM_024990762.1;XM_015469213.2;XM_024990759.1;XM_010804207.3;XM_015469211.2;XM_005205426.4;XM_015469214.2;XM_015469215.2;XM_010804215.3;XM_005205427.4;XM_015469204.2;XM_005205430.4;XM_015469209.2;XM_005205429.4;XM_015469210.2;XM_024990760.1;NM_001206562.1;XM_015469201.2;XM_010804212.3	1.18131	1.19061	0.912349	3.66556	3.46414	3.72446	0.103795	0.305175	0.277861	0.21773	0.144845	0.232273	6.33235e-39	3.15446e-37
MSTRG.20125	STAC	NM_001077962.2;XM_005222469.4;XM_010817462.3	12.9998	12.0884	3.95516	1.26233	1.51991	1.21537	18.4649	15.2266	17.673	50.334	53.6126	56.7541	7.67796e-39	3.80438e-37
MSTRG.7397	ADAMTSL5	XM_024995148.1;XM_024995154.1;XM_024995153.1;XM_024995149.1;XM_024995146.1;XM_024995155.1;XM_024995152.1;XM_024995151.1;XM_024995150.1;XM_024995147.1;XM_024995145.1	49.1608	50.9882	50.5985	5.47486	4.71684	5.00331	9.64844	8.17484	9.93869	29.5152	24.9073	23.5852	7.74794e-39	3.82884e-37
MSTRG.15871	ACACB	XM_010813919.3;NM_001205333.1;XM_010813916.3;XM_010813915.3;XM_010813917.3	0.884424	1.48093	0.953686	17.9374	22.0897	20.8363	15.343	13.5452	12.4653	2.90509	2.91842	2.92244	8.54616e-39	4.20096e-37
MSTRG.24941	PLS3	XM_005227914.4;XM_005227915.4;NM_001045923.2;XM_024987805.1	53.6515	50.9447	53.1701	7.98047	8.39587	8.7115	40.243	42.6538	45.0234	35.3187	39.4046	37.0618	8.75414e-39	4.29184e-37
MSTRG.20023	AHNAK2	XM_024982212.1	28.6566	30.7053	30.9873	2.73722	3.12206	2.77963	5.01795	6.0078	5.73827	14.3891	13.6241	13.721	9.06638e-39	4.43322e-37
MSTRG.2658	PHGDH	NM_001035017.1	215.946	215.286	245.074	37.615	40.4307	40.9328	234.824	248.54	239.18	118.042	106.687	129.809	1.07219e-38	5.20168e-37
MSTRG.5386	EMP1	XM_002687764.6;XM_010805479.3;XM_010805480.3	36.76	35.1833	37.9472	13.6296	14.8226	14.6712	64.581	72.4047	70.6967	81.8817	82.5651	76.4898	1.09257e-38	5.28675e-37
MSTRG.5162	ALDH1L2	NM_001191391.1	48.7951	50.0275	39.9678	6.49507	6.67411	6.58743	43.6956	44.3427	39.7181	25.3175	23.6868	30.3823	1.47582e-38	7.12264e-37
MSTRG.20963	CAPN11	XM_024983897.1;XM_024983898.1;XM_015459825.2;XM_024983899.1;XR_003032170.1	17.1772	19.5999	14.9788	102.954	114.204	106.968	12.1424	10.3451	12.9228	14.8412	13.8392	13.0398	1.54097e-38	7.4178e-37
MSTRG.3778	LOC104971979	XR_003034309.1;XR_003034308.1	0.0183641	0.0444414	0.0101195	0.0001	0.0001	0.0001	0.20477	0.247394	0.155415	0.35737	0.370773	0.434249	1.64273e-38	7.88723e-37
MSTRG.9007	REV3L;MIR6536-1	XM_024996592.1;XM_024996590.1;XM_024996589.1;XM_024996591.1;NM_001206172.1;NR_107815.1	317.339	441.517	232.895	2801.78	2399.67	2425.06	443.771	457.133	371.674	709.192	609.508	605.383	1.66596e-38	7.97813e-37
MSTRG.1171	ITGA4	NM_174748.1;XR_003037063.1;XM_024999069.1	18.1638	15.4629	14.0096	1.80866	1.07996	1.40455	2.88787	3.46248	2.64911	23.2193	26.2251	22.1301	2.77702e-38	1.32647e-36
MSTRG.9975	PTGDR	NM_001098034.1	1.49476	1.35627	1.597	0.354267	0.620206	0.398874	1.90319	1.66118	1.80126	8.28815	9.71266	8.11138	3.03809e-38	1.44746e-36
MSTRG.12836	SLC17A9	XM_005214706.4;NM_001100378.2;XM_025000591.1	4.93838	4.83223	6.88626	0.938242	0.83275	0.787976	11.9575	12.025	11.9207	10.6796	11.5027	9.18343	3.68516e-38	1.75125e-36
MSTRG.5133	IGF1	XM_005206499.4;XM_015471061.2;NM_001077828.1;XM_005206497.4;XM_015471063.2;XM_005206500.4;XM_024991342.1;XM_015471062.2;XM_015471064.2	19.5	16.2308	10.3081	106.435	110.75	116.909	1.17069	5.87638	6.24679	11.2116	9.71602	9.38377	3.75174e-38	1.77834e-36
MSTRG.21768	LAMA1	XM_024984605.1;XM_024984604.1;XM_024984606.1	1.38128	1.07532	1.27262	19.6183	16.784	21.3962	1.89065	3.06723	4.31753	1.58242	1.6789	1.98048	4.60473e-38	2.17159e-36
MSTRG.16225	KIAA0513	XM_015475697.2;XM_024978899.1;XM_024978898.1;XM_005218426.4;XM_024978897.1	13.6581	10.5364	14.3808	53.2527	60.934	57.8208	15.952	16.7444	16.3454	16.9646	15.1211	17.4537	4.94812e-38	2.32762e-36
MSTRG.6189	SHISA3	NM_001205411.1	3.79213	3.76247	4.50564	19.834	15.4234	16.2363	1.72065	1.63242	2.01466	1.09798	1.90125	1.35723	5.84296e-38	2.74162e-36
MSTRG.23944	FAT3	XM_024987225.1;NM_001206882.1	57.156	61.2025	43.3202	24.045	20.1831	19.0038	330.024	316.877	266.047	107.32	111.923	101.525	5.94982e-38	2.78472e-36
MSTRG.6251	PDGFRA	NM_001192345.2;XM_024993021.1;XM_010806122.3;XM_005207944.4	168.133	147.826	162.696	925.16	962.961	900.38	163.856	160.367	161.435	200.974	198.041	209.795	7.53718e-38	3.5188e-36
MSTRG.20975	CLIC5	XM_005223375.4;NM_174276.3	2.75017	3.45955	3.07258	0.0666263	0.14847	0.120792	0.203377	0.0572969	0.121547	1.42728	1.49999	1.40038	1.20838e-37	5.62729e-36
MSTRG.19403	ARRDC4	NM_001192034.2	24.8033	26.0975	25.1447	38.4737	31.5885	41.0019	53.7047	61.7632	54.7922	130.814	124.797	140.99	1.32588e-37	6.15904e-36
MSTRG.4266	PLXNA4	XM_005205749.2;NM_001191504.2	1.31228	1.33993	1.36995	3.26394	2.75332	2.57656	0.417213	0.405387	0.416777	0.231926	0.14859	0.208907	1.48976e-37	6.90307e-36
MSTRG.617	PLD1	XM_005201678.2;XM_015472492.2;XM_005201677.4;XM_024986063.1;XM_005201679.4;XM_005201682.4;XM_010801376.3;XM_005201681.4;NM_001102001.1	7.18095	7.69786	6.08449	33.1897	33.1038	29.7354	3.09915	2.9387	2.59052	5.82927	5.52639	5.32596	1.67535e-37	7.74369e-36
MSTRG.14354	DGAT2	NM_205793.2	0.0377948	0.0001	0.175982	20.288	22.0918	23.0673	7.7135	8.96997	8.13496	8.72443	7.50625	11.5161	1.8206e-37	8.39421e-36
MSTRG.11252	PCYOX1	NM_001105474.2;XM_005212835.3;XM_010810115.3;XM_024998239.1	25.2406	41.0492	29.2583	165.494	169.931	175.059	31.1807	42.7381	28.4951	50.6052	50.5332	55.902	2.28892e-37	1.05273e-35
MSTRG.14862	TNFSF4	XM_010813221.3;NM_001205715.1	21.0357	17.2832	15.287	0.652527	0.859435	0.813398	39.1947	32.5996	37.8793	22.5757	31.3448	23.9228	2.35613e-37	1.08097e-35
MSTRG.5505	CD9	NM_173900.2	8.38788	7.8132	9.14651	2.88872	2.75822	2.92221	7.17147	6.65373	7.12691	16.9369	18.2484	18.7466	2.36677e-37	1.08317e-35
MSTRG.8026	HACD4	NM_001076522.2	3.34042	3.64901	3.96508	0.130733	0.116981	0.142993	1.00797	1.2291	1.00612	1.85729	2.20543	1.76017	2.79502e-37	1.27602e-35
MSTRG.15405	LOC112441884	XM_024976946.1	1.29017	1.42806	1.28789	0.0943949	0.0826909	0.0802993	1.45384	1.3656	1.14754	0.341497	0.327417	0.30808	3.01784e-37	1.36767e-35
MSTRG.14532	LRRC55	XM_002693757.5	10.7491	12.0744	11.6756	0.319635	0.3345	0.212496	0.0001	0.202354	0.277691	1.15717	1.54276	1.78251	4.034e-37	1.81053e-35
MSTRG.15474	EDNRA	NM_174308.2	6.48237	5.86301	5.94703	0.14104	0.360632	0.363601	7.22027	6.78887	6.4516	8.44309	7.65514	8.3809	4.26886e-37	1.91132e-35
MSTRG.23384	PPP1R3B	XM_024986252.1;NM_001103247.1	29.0617	28.2295	29.7066	3.01603	3.36378	3.45908	31.8237	33.154	33.7038	33.0137	36.1985	34.8051	4.43258e-37	1.97985e-35
MSTRG.24783	RENBP	XM_024987994.1;NM_001046223.1;XM_024987992.1;XM_024987993.1	14.8624	15.128	16.6664	1.17672	1.36747	1.48841	3.39942	4.2792	4.02148	6.31245	5.81751	5.85414	5.08531e-37	2.26053e-35
MSTRG.13901	SLN	NM_001206365.1	2.02981	1.91186	2.18958	1.25062	1.69466	1.24111	0.202236	0.205638	0.208678	0.171737	0.207224	0.221993	5.46364e-37	2.42291e-35
MSTRG.1755	EPHA4	NM_001083441.1	2042.04	1961.57	2006.3	471.335	492.114	490.841	479.53	481.489	483.825	1237.97	1289.59	1269.56	5.72195e-37	2.53142e-35
539071	FAM84A	XM_005213028.4;NM_001034659.2	0.077609	0.029296	0.054669	0.065586	0.058615	0.064435	0.826084	1.1352	0.852691	0.054948	0.009766	0.037925	7.04244e-37	3.10821e-35
MSTRG.4663	KRT80	XM_005206215.4;NM_001077952.1	32.2882	26.4842	30.7543	1.4449	0.593237	0.80049	54.1243	70.8036	44.823	69.5984	52.8183	39.2765	7.69148e-37	3.38662e-35
MSTRG.24181	VWCE	XM_005226957.4;XM_010821029.2;XM_015461242.2;NM_001191209.1;XM_024987367.1	0.426373	0.631125	0.427087	4.3858	4.58788	4.29863	0.619716	0.785038	0.55078	0.441914	0.333709	0.542683	8.40668e-37	3.69278e-35
MSTRG.164	COL8A1	NM_001101176.1	2.55324	2.26426	2.25556	0.143054	0.131668	0.174789	0.88748	1.06593	0.915477	2.42164	2.30418	2.4362	8.98227e-37	3.93631e-35
MSTRG.8486	GAS1	XM_002689821.6	490.478	329.751	432.761	469.508	479.186	530.844	50.1179	42.1733	49.847	125.287	147.086	160.223	9.00425e-37	3.93666e-35
MSTRG.3080	PTGER3	XM_024984845.1;XM_005204440.4;XM_005204445.4;XM_005204444.4;XM_005204443.4;NM_181032.1;XM_010803428.3	0.0001	0.0221615	0.0001	1.13893	1.1842	1.36523	0.308827	0.614404	0.537279	0.099019	0.0298162	0.0623647	1.06183e-36	4.62058e-35
MSTRG.128	CADM2	XM_010800962.3;XM_024993936.1;XM_024993939.1	0.32975	0.085698	0.0775929	9.57204	9.54938	8.09351	2.38904	2.26992	2.10563	3.69841	3.77288	3.37751	1.09559e-36	4.75636e-35
MSTRG.12845	SLCO4A1	XM_015474137.2;XM_005214613.4;NM_001192727.1	0.167094	0.215158	0.276126	1.16724	1.33345	1.0281	0.0741956	0.0579017	0.0822239	0.175646	0.201208	0.116205	1.24627e-36	5.39789e-35
MSTRG.356	MYLK	XM_024994340.1;XM_024994421.1;XM_024994382.1;XM_024994569.1;XM_024994475.1;XM_024994520.1;NM_176636.2	57.7694	55.5824	60.8889	18.1571	17.6518	19.2832	105.178	111.163	115.849	31.4029	32.1323	41.7804	1.25933e-36	5.44176e-35
MSTRG.3519	ARL4C	NM_001102348.1	25.6107	24.711	30.8118	1.91586	2.64749	2.30866	16.2569	18.5738	17.9593	21.038	21.4054	23.6747	1.28288e-36	5.51785e-35
MSTRG.11076	SMYD1	NM_001083484.1;XM_005212791.4	33.0419	27.212	32.2337	3.02472	2.99072	2.67991	6.6292	5.93588	5.11013	7.0413	5.87072	5.97887	1.42235e-36	6.10364e-35
MSTRG.10747	LOC101909718	gene-LOC101909718	0.00560597	0.00704019	0.00810018	0.00104132	0.000291363	0.000576886	0.037757	0.0332719	0.0288629	0.00769136	0.00773912	0.00660885	1.73116e-36	7.41169e-35
MSTRG.4500	NAV3	XM_024991842.1;XM_024991844.1;XM_024991841.1;XM_024991845.1;NM_001192669.2;XM_024991846.1;XM_005206002.4;XM_024991843.1	51.5586	43.0309	36.7602	2.70848	2.86935	1.95364	21.783	19.3661	16.2349	28.7008	24.0677	23.1348	2.31708e-36	9.89738e-35
522232	ARFGEF3	XM_002690274.5;XM_024997029.1;XM_005210993.4;XM_024997030.1	0.238029	0.192223	0.187363	0.00249443	0.00442263	0.0062187	0.0271715	0.0322875	0.0188985	0.0506854	0.0413951	0.0426885	2.98802e-36	1.2734e-34
MSTRG.16460	PLEKHG4	XM_015475823.2;XR_003030355.1;XM_024978976.1;XR_003030357.1;XR_003030356.1	4.07739	3.31376	4.63934	0.277565	0.287814	0.268546	4.4157	4.54895	4.51212	3.25883	2.76238	3.32955	3.69159e-36	1.56606e-34
MSTRG.22358	ATP2A1	XM_024984881.1;NM_001075767.1	40.2987	39.2515	40.3726	27.6408	29.1325	29.5225	10.0894	10.1558	10.2536	8.4109	7.33812	8.92398	4.54065e-36	1.92186e-34
MSTRG.18560	SLC16A3	XM_010816461.3;NM_001109980.2;XM_024979890.1;XM_010816462.3;XM_005221027.4;XM_024979888.1;XM_024979889.1	3.62316	4.27423	3.48618	16.7102	14.3527	18.3468	49.1538	58.7576	29.8623	55.2849	59.6773	50.1225	4.64501e-36	1.96157e-34
281361	NRG1	XM_005226079.4;XM_005226080.4;XM_024986182.1;XM_024986183.1;XM_024986185.1;XM_024986176.1;XM_024986184.1;XM_005226085.4;XM_024986177.1;XM_024986186.1;XM_005226084.4;NM_174128.3;XM_024986178.1;XM_005226081.4;XM_024986180.1;XM_024986179.1;XM_024986181.1	0.0366924	0.014981	0.0061138	0.0001	0.0001	0.00245426	0.294757	0.556734	0.26959	0.0534018	0.0527085	0.0378456	4.7515e-36	2.00076e-34
MSTRG.19441	MFGE8	XM_024981609.1;NM_176610.1;XM_024981610.1;XM_024981608.1	1480.18	1471.17	1508.48	400.652	470.949	460.067	1948.3	1929.77	1851.63	4348.75	3892.48	4165.36	4.75936e-36	2.00076e-34
MSTRG.21917	ATP8B1	NM_001192839.1;XM_024984399.1	124.241	102.438	117.285	49.5536	47.8609	48.7056	345.588	389.569	352.071	107.283	105.941	107.701	4.93259e-36	2.0689e-34
MSTRG.6543	LOC101905114	XR_235065.4	0.877483	1.16835	1.29355	9.56323	9.30725	8.92049	1.45726	1.14448	1.40987	1.46239	1.54507	1.66583	5.18255e-36	2.16885e-34
MSTRG.24681	MIR424;MIR503	NR_036341.1;NR_107789.1	2.94227	3.09137	3.4068	22.4542	17.1389	21.3919	17.3834	22.083	14.8158	2.28375	1.33689	0.736309	5.31893e-36	2.22092e-34
MSTRG.612	CLDN11	NM_001035055.2;XM_024975621.1	0.210172	0.187368	0.16927	3.11472	5.32309	3.10136	1.0315	0.980036	0.799752	0.544531	0.700692	0.701532	6.21797e-36	2.5847e-34
521257	HRH2	XR_003036732.1;XM_024997891.1;XR_001501097.2;XM_005211229.4;XM_024997887.1;XM_015472996.2;XM_024997890.1;XM_015472997.2;XM_024997889.1;XM_015472994.2;XR_003036733.1;XM_015472995.2;XM_015472993.2;XM_024997888.1	0.0821946	0.112417	0.120634	0.00861479	0.0001	0.007176	0.058323	0.0272371	0.0335228	0.486634	0.394072	0.437235	1.12654e-35	4.66199e-34
MSTRG.3035	LOC104971683	XR_003034041.1	0.557505	0.25345	0.459882	2.58707	2.1181	1.81137	0.712572	0.787108	0.733052	7.04353	6.43538	6.60661	1.19499e-35	4.93426e-34
MSTRG.2367	CRABP2	NM_001008670.1	0.232146	0.277362	0.249992	0.0001	0.0001	0.00468696	0.111564	0.0727331	0.115219	0.257907	0.282483	0.208862	1.25307e-35	5.16259e-34
782368	AQP5	NM_001191160.1;XM_024992303.1	1.02241	0.968754	0.983379	0.0160324	0.0001	0.0001	0.0320129	0.104657	0.0780654	0.308379	0.310259	0.297505	1.32178e-35	5.43363e-34
MSTRG.17989	MYH3	NM_001101835.1	17.5778	17.3965	17.7049	5.50406	5.86234	5.5968	4.64283	4.30964	4.26352	4.69497	4.25391	4.77944	1.36705e-35	5.60734e-34
MSTRG.5448	MFAP5	NM_174386.2;XM_005207047.1;XM_005207048.4;XM_010805526.3	17.4643	18.4424	19.0711	64.1959	71.8752	66.4408	103.027	103.586	111.29	75.7658	68.266	80.4499	1.50029e-35	6.14028e-34
MSTRG.8717	TNFSF15	NM_001205782.1	0.394754	0.414992	0.486217	0.0001	0.0001	0.0001	0.172411	0.0837596	0.128598	0.788823	0.576414	0.987253	1.53345e-35	6.26222e-34
MSTRG.8042	PLIN2	XM_005209905.3;NM_173980.2;XM_024995432.1	129.856	124.79	135.259	647.525	680.049	675.621	229.946	248.547	255.74	216.056	206.367	231.539	1.53872e-35	6.26997e-34
MSTRG.5353	PDE3A	XM_002687752.5	12.5897	12.4582	10.8272	3.62509	3.69669	4.11521	13.3609	12.3208	13.2004	36.0485	32.8211	37.1451	1.85391e-35	7.53773e-34
MSTRG.11930	HTR2A	NM_001001157.1	1.32242	1.32286	1.90217	2.38969	2.84009	3.18813	7.34593	7.88547	7.32327	15.8744	17.3551	16.0305	1.96322e-35	7.96477e-34
MSTRG.12280	IRS2	XM_025000170.1	5.79708	6.27029	6.54084	27.6309	31.0802	28.0509	23.4636	25.8694	22.083	10.7924	9.34819	10.488	2.02997e-35	8.21762e-34
MSTRG.9344	EZR	NM_174217.2;XM_010800726.3	103.784	96.8365	115.51	10.9483	12.4869	10.5816	48.6162	51.1028	52.7376	30.9908	28.9282	38.2802	2.05059e-35	8.28307e-34
MSTRG.347	SEMA5B	XM_002684809.5;XM_010801202.3	9.82746	8.83459	11.1495	0.332216	0.0986396	0.430343	4.73162	5.10704	5.25897	14.4053	11.6859	11.0551	2.75612e-35	1.11088e-33
MSTRG.13242	ZNF217	XM_025000905.1	6.30829	6.12666	5.48673	29.9925	26.2407	27.5942	8.37581	6.99964	7.4311	7.32878	7.72334	6.54002	3.1406e-35	1.26311e-33
MSTRG.15448	FAM160A1	XM_005217478.4;XM_010813681.3;XM_002694315.6	0.0602404	0.164745	0.0918169	2.14091	1.51215	1.76225	0.438238	0.487449	0.456609	0.182252	0.210356	0.169733	3.42221e-35	1.37339e-33
MSTRG.15428	SFRP2	NM_001034393.1	183.614	168.243	179.867	460.693	471.293	490.764	157.462	144.078	165.637	89.0496	87.6934	102.157	3.57063e-35	1.42987e-33
MSTRG.10512	FLRT2	XM_003586603.5	295.596	296.901	271.727	234.891	218.752	223.174	72.7016	69.3132	73.3662	77.8571	78.1889	84.8164	3.67301e-35	1.4677e-33
MSTRG.13499	TOX	NM_001102096.2	33.3502	33.9782	34.8364	1.15654	0.743593	1.34585	15.1652	10.7383	13.8761	20.1065	27.3446	28.6411	3.94231e-35	1.57193e-33
281376	LOC281376	NM_001192079.1	0.567079	0.563422	0.593619	0.0001	0.0001	0.0001	0.249722	0.253061	0.247255	0.769464	0.572266	0.835488	4.68339e-35	1.86343e-33
528741	KCNQ4	XM_024990216.1	1.13485	0.975668	0.988722	0.025354	0.0001	0.024561	0.18448	0.098022	0.162232	0.096329	0.103985	0.12207	4.7366e-35	1.87853e-33
MSTRG.2069	EPHB2	NM_001191498.1;XM_024975897.1;XM_024975895.1	47.7803	40.7297	46.2401	6.22225	6.3057	6.7735	3.34952	1.93182	3.42745	11.845	9.74203	12.0558	4.74157e-35	1.87853e-33
MSTRG.13141	LOC618696	XM_025000900.1	0.0001	0.0001	0.0001	0.0001	0.0001	0.0001	0.228265	0.53806	0.374213	0.264484	0.241736	0.203764	5.78019e-35	2.28514e-33
MSTRG.13617	NOV	NM_001102382.1	1392.47	1313.89	1378.54	80.1366	86.8506	88.5757	591.847	567.645	623.591	529.192	535.967	615.263	6.44846e-35	2.53854e-33
MSTRG.9216	CITED2	NM_001075819.1	40.7083	37.5589	39.4904	122.092	125.93	134.254	36.6973	34.2172	40.3736	21.9445	26.3362	27.1688	7.93761e-35	3.11158e-33
MSTRG.1302	SCN7A	XM_010802033.3	0.836083	0.871323	0.806119	7.15443	6.37882	6.4	4.50468	4.48369	4.86387	1.91097	2.22394	2.25378	8.58635e-35	3.35174e-33
788123	WSCD1	XM_005220255.4;XM_005220252.4;XM_015458645.2;XM_015458644.2;NM_001206900.1	0.169782	0.346105	0.280527	0.0619639	0.0505918	0.0195018	0.0001	0.0001	0.0001	0.0001	0.0001	0.0001	1.31803e-34	5.13423e-33
MSTRG.13784	CA2	NM_178572.2	7.54148	7.14085	8.16929	0.979942	0.724643	0.891513	3.41968	3.34964	3.77038	9.36957	9.2176	10.8305	1.58136e-34	6.14713e-33
MSTRG.17821	SMTNL2	NM_001046320.1	1.1699	0.860759	0.941373	4.50452	5.3524	5.1855	0.439561	0.465086	0.749872	0.510916	0.600979	0.540697	1.7195e-34	6.67015e-33
MSTRG.4568	NUDT4	NM_001081618.1;XM_005206121.4	2388.18	2286.15	2226.21	7868.55	7563.6	8137.42	3097.09	3431.19	3446.13	1745.43	1863.4	1967.47	1.95245e-34	7.558e-33
MSTRG.14102	PDE3B	XM_002693045.6	0.669362	0.962025	0.80583	8.14793	7.77285	7.45965	1.60814	1.76322	1.42009	1.21638	1.16909	1.06042	2.01422e-34	7.76476e-33
MSTRG.2601	FCGR1A	NM_174538.2	0.235761	0.191439	0.244375	0.0768394	0.0516536	0.0619984	0.737032	0.779863	0.8201	1.01159	0.861501	0.965868	2.34724e-34	9.02982e-33
MSTRG.23873	MMRN2	XM_002698938.5	0.926847	0.763253	0.95294	0.129885	0.0197155	0.0277207	4.45451	4.62768	3.85084	4.15434	4.167	3.57273	2.83374e-34	1.08789e-32
524109	PCDH19	XM_003588123.5;XM_010821639.3;XM_010821638.3	0.203027	0.179225	0.162334	0.545982	0.574384	0.43744	0.030358	0.043403	0.016416	0.015258	0.011853	0.035126	2.93802e-34	1.12559e-32
MSTRG.9431	NREP	XM_024997205.1;NM_001105045.1;XM_024997206.1	142.52	137.231	139.564	60.7787	62.5266	61.1643	100.12	109.131	107.803	27.4042	26.2196	25.2641	3.04633e-34	1.16469e-32
MSTRG.9971	NID2	NM_001102065.1	369.426	370.311	364.925	3224.55	3747.6	3608.42	1938.59	2012.81	1885.74	936.173	859.812	905.384	3.28541e-34	1.25352e-32
MSTRG.8830	RIMS1	XM_003586450.5;XM_015472747.2;XM_024996907.1;XM_024996904.1;XM_024996891.1;XM_024996894.1;XM_024996903.1;XM_024996910.1;XM_024996889.1;XM_024996909.1;XM_024996897.1;XM_024996908.1;XM_024996887.1;XM_005210652.4;XM_015472751.2;XM_024996912.1;XM_015472759.2;XM_024996901.1;XM_024996881.1;XM_024996896.1;XM_024996902.1;XM_015472748.2;XM_024996885.1;XM_024996906.1;XM_024996895.1;XM_024996882.1;XM_024996…	44.4312	44.1214	54.0444	9.01966	12.8332	9.80726	4.89995	3.15123	3.54631	4.07566	2.91061	4.31232	3.42902e-34	1.30563e-32
MSTRG.12018	TRPC4	XM_015473752.2;XM_015473750.2;XM_010810662.3;XM_005213554.4;XM_024999784.1;XM_015473751.2;NM_174478.2	19.2716	28.3546	18.6881	2.33263	2.0557	1.53596	9.08097	7.78685	9.22927	23.6573	19.2292	18.6165	3.49951e-34	1.32974e-32
MSTRG.6199	GABRA4	NM_174543.2	0.0001	0.0001	0.0001	0.0001	0.0001	0.0001	1.11134	1.2606	1.12813	1.16206	0.930951	0.967251	3.75461e-34	1.42377e-32
MSTRG.11114	CAPG	XM_024998361.1;XM_005212743.3;XM_024998360.1;NM_178574.3	3.74007	3.71678	4.39946	0.303227	0.339033	0.274078	2.39877	2.66928	2.61519	3.85425	3.77599	3.75807	4.08116e-34	1.5413e-32
MSTRG.24439	CPT1A	XM_005227376.4;NM_001304989.1;XM_024987034.1	1331.89	1322.95	1394.78	1330.69	1409.53	1413.4	275.88	294.875	228.441	373.908	234.482	433.677	4.41465e-34	1.66387e-32
MSTRG.17634	MYO1D	NM_001075838.2	12.2451	13.243	11.9815	1.70821	1.71137	1.64183	18.3223	17.5878	16.1232	10.8952	9.98772	9.76471	4.63322e-34	1.74271e-32
MSTRG.5238	NCF4;LOC101906435	XM_024991520.1;XR_234665.4;XM_024991519.1;XM_015471166.2;NM_001045983.1	0.362882	0.277266	0.296485	0.0850124	0.250081	0.181188	0.745523	0.684674	0.487066	3.22909	3.57314	2.72396	6.00774e-34	2.2506e-32
MSTRG.14247	CAVIN3	NM_001083401.1	45.0305	43.3626	54.2004	6.86563	8.56612	8.19808	57.4356	61.7425	60.0494	35.4367	35.9174	36.6031	7.43803e-34	2.78081e-32
MSTRG.22805	LOC100139670;LOC107131864;IFIT3	XM_024986120.1;XR_001495153.2;XM_024986121.1;XM_024985568.1;XM_024985567.1;NM_001075414.1;XM_015460598.2	42.4505	28.5375	30.7115	2.41901	1.64337	1.9518	13.2393	9.07205	11.5575	7.17014	9.08722	11.3976	9.45996e-34	3.52963e-32
MSTRG.9194	LOC101906053	XR_235898.4	0.305346	0.400906	0.090237	24.8776	6.9073	8.26183	0.963772	0.374437	0.201024	0.181492	0.0825515	0.15137	1.2683e-33	4.70384e-32
MSTRG.21470	NEDD9	XM_010818583.3;XM_024983429.1;XM_024983431.1;NM_001101847.3;XM_005223846.4;XM_010818579.3;XM_024983430.1;XM_024983428.1;XM_005223847.4	25.996	27.5733	20.7054	5.43774	12.0903	11.9038	98.5961	179.061	94.2589	80.7936	87.7251	79.0427	1.51671e-33	5.61393e-32
MSTRG.23814	KCNMA1	NM_174680.2;XM_024986563.1;XM_024986568.1;XM_024986573.1;XM_024986564.1;XM_024986562.1;XM_024986557.1;XM_024986561.1;XM_024986569.1;XM_024986571.1;XM_024986566.1;XM_024986560.1;XM_024986570.1;XM_024986572.1;XM_024986558.1;XM_024986559.1;XM_024986567.1	5.39374	5.48634	5.41715	1.1578	1.10758	1.14996	0.782495	0.765465	0.901654	0.832479	0.813712	0.750122	1.70479e-33	6.28506e-32
MSTRG.7648	ANXA6	NM_001103224.1;XM_010807429.3;XM_010807428.3;XM_024993876.1;XM_005209561.4;XM_010807430.3	142.288	142.899	151.289	36.015	42.1122	38.435	216.199	244.451	237.477	150.181	140.851	142.253	2.01121e-33	7.40006e-32
MSTRG.22371	SGF29	XM_024984773.1;XM_024984772.1;XM_024984770.1;NM_001075472.2;XM_024984771.1	0.304007	0.212699	0.439877	3.41428	2.83476	2.79151	0.770182	0.544093	0.635229	0.280349	0.297516	0.239266	2.11227e-33	7.75653e-32
MSTRG.6319	SLC4A4	XM_005208064.4;XM_015471674.2;XM_005208069.4;XM_015471675.2;NM_174605.1	23.6995	24.2639	20.2132	55.731	39.2324	35.0411	7.38496	7.17588	7.23753	11.3644	10.7599	9.78833	2.39028e-33	8.74289e-32
MSTRG.11673	PRRX2	XM_024999588.1	19.9609	19.6911	21.8975	3.11799	3.49219	3.2468	11.626	11.5308	12.6328	15.4252	15.0077	15.1797	5.10004e-33	1.85448e-31
MSTRG.8355	LGI3	XM_024996248.1;XM_024996247.1;XR_003036074.1;XM_024996246.1	0.251635	0.488882	0.369099	5.65326	7.83289	7.86435	6.90936	6.03805	5.50611	1.65819	1.08754	1.69682	5.15692e-33	1.8715e-31
MSTRG.16091	PRODH	NM_001075185.1;XM_024977055.1;XM_024977056.1;XM_024977057.1;XM_024977059.1;XM_024977058.1	0.130736	0.132735	0.0474666	1.00664	1.23055	1.09004	0.326726	0.336574	0.401251	0.0716046	0.0439989	0.0540293	5.59184e-33	2.02538e-31
MSTRG.19740	NFKBIA	NM_001045868.1	1.56556	1.4367	1.56992	9.2084	11.1843	10.4806	2.77888	2.81003	2.39887	2.39897	1.83833	2.17578	6.61529e-33	2.39142e-31
MSTRG.16367	SLC6A2	XM_024977952.1;NM_174608.2;XM_024977953.1;XM_015475703.2	11.3212	9.89313	9.49342	45.7172	52.0343	48.0951	19.2013	18.8931	16.1852	8.13427	6.36528	10.0676	7.63631e-33	2.75515e-31
MSTRG.7004	ANGPTL4	NM_001046043.2	1.18633	1.38617	1.36981	10.0809	12.7817	10.4615	1.73714	2.04441	1.5269	2.94474	2.27081	3.07125	7.80535e-33	2.81068e-31
MSTRG.22373	BOLA2B	XM_002698056.3;XM_024985256.1;XM_024985255.1	0.826774	1.32306	1.11064	7.02855	7.57477	6.80408	1.93598	2.15792	2.28426	1.24144	1.41207	1.14202	7.84593e-33	2.81983e-31
MSTRG.1896	HCRTR1	XM_024998911.1;XM_024998900.1;NM_001048182.1;XM_024998924.1;XR_001494607.2;XM_024998918.1;XM_024998928.1;XM_024998944.1;XM_015459346.2;XM_024998935.1	25.1277	24.1029	25.0332	2.63992	3.84211	2.31017	15.6951	15.8656	15.2335	43.6337	46.3982	41.2053	8.84972e-33	3.17445e-31
MSTRG.23424	ZNF703	NM_001191480.1	6.7229	6.08883	7.3628	47.6126	56.1541	54.0009	31.841	33.6754	33.9776	15.6137	15.7954	16.4683	1.04623e-32	3.74565e-31
MSTRG.12094	SHISA2	NM_001101265.1	9.98717	8.71083	9.37865	3.84395	3.15371	3.53189	0.541836	0.712483	0.912913	1.26329	1.64266	1.32998	1.12976e-32	4.03695e-31
MSTRG.14199	ST5	XM_024975425.1;XM_010812501.3;NM_001098093.1	111.439	118.643	108.384	18.0964	19.3056	18.7923	58.5303	58.2159	60.5265	54.6292	53.2259	58.7105	1.14403e-32	4.07226e-31
MSTRG.6335	CXCL3	NM_001046513.2	2.52118	2.77372	2.31904	9.8698	9.1886	8.98843	0.902997	0.716076	1.04907	2.56766	3.018	2.59095	1.22901e-32	4.36641e-31
MSTRG.3009	DDAH1	XM_024989573.1;NM_001102201.2	12.6363	11.7724	10.7012	3.08681	5.47533	5.05791	26.802	28.8798	29.9509	28.2785	27.5255	29.1514	1.25153e-32	4.43791e-31
MSTRG.18856	KCNMB1	NM_001001141.1	7.55956	7.7429	8.61675	0.0001	0.0001	0.101805	2.60791	3.02388	2.53635	3.23634	1.6221	1.63709	1.46497e-32	5.18488e-31
MSTRG.22885	FRAT2	XM_005225655.4	3.17081	3.27011	2.8185	17.65	19.7797	20.2807	3.74862	3.50234	3.6638	2.80631	2.84925	2.63306	1.50977e-32	5.33328e-31
MSTRG.22818	ANKRD1	NM_001034378.2	91.8001	98.6189	92.3927	15.469	16.372	17.7214	27.496	25.928	30.3349	18.778	20.0971	23.7873	1.90639e-32	6.72157e-31
513841	PAMR1	NM_001015591.1	1.44551	1.28419	1.26368	0.012599	0.011289	0.0001	0.247791	0.068674	0.195134	0.563535	0.313294	0.506623	1.94288e-32	6.83723e-31
MSTRG.6460	HS3ST1	NM_001076122.1;XM_024993361.1;XM_024993360.1;XM_024993358.1;XM_024993359.1	0.560653	0.279138	0.597644	1.24564	1.18165	1.25736	2.94211	2.02836	4.02874	8.95862	9.76612	8.723	2.39997e-32	8.42366e-31
MSTRG.16254	SLC7A5	NM_174613.2	21.1521	20.604	22.465	3.96625	4.44334	4.22845	20.4777	20.4711	20.5373	10.3606	9.44335	11.4388	2.40274e-32	8.42366e-31
MSTRG.21048	LOC107131209;C4A	XM_005223693.4;XM_024983948.1;NM_001166485.1;XM_024983371.1;XM_024983949.1;XM_024983372.1	28.9628	30.6104	31.3177	34.8189	39.041	37.0452	4.76873	6.21503	5.27336	8.27422	6.38361	10.2604	2.72896e-32	9.54932e-31
MSTRG.10285	SNAPC1	NM_001101244.2	2.0235	1.92746	1.38274	13.9299	10.9963	11.6588	2.96913	2.74763	2.90979	3.33306	3.95453	3.58277	3.7021e-32	1.2906e-30
MSTRG.1763	KCNE4	NM_001081543.1	762.324	631.427	775.312	1682.59	1738.56	1618	400.586	366.163	423.557	529.316	537.538	559.837	4.14303e-32	1.4416e-30
MSTRG.8365	PDLIM2	NM_001034430.2	138.458	156.206	149.522	9.49708	8.86594	12.1994	40.5843	48.621	48.657	43.8995	40.3499	44.9751	4.34163e-32	1.50788e-30
MSTRG.8105	ERMP1	XM_024996124.1;XM_024996126.1;XM_024996125.1	340.388	327.057	330.558	136.224	136.326	140.278	696.512	697.604	693.824	727.25	697.338	790.112	4.99915e-32	1.73301e-30
MSTRG.5167	C5H12orf75	NM_001145202.1;XR_003034548.1;XM_024991328.1;XR_806707.3;XR_003034551.1;XM_015471059.2;XR_003034552.1;XM_005206486.4;XR_001500342.2;XR_806706.3;XM_015471060.2;XR_003034549.1;XR_003034550.1	13.1894	13.5514	12.8598	6.36555	6.32135	7.01901	37.4102	45.9232	40.4978	31.3393	35.6576	32.5393	5.15807e-32	1.78477e-30
506828	LOC506828	XM_024992660.1;XM_024992661.1	0.0001	0.0001	0.0001	0.108701	0.150559	0.142741	0.26278	0.248709	0.276101	0.033209	0.023967	0.057138	6.36501e-32	2.19422e-30
517426	SCN4A	XM_003587460.5;XM_005220988.4	0.770594	0.680593	0.737861	0.0468742	0.0153881	0.032154	0.182338	0.136479	0.137944	0.167031	0.144468	0.170482	6.75314e-32	2.3237e-30
MSTRG.4602	PDE1B	XM_010804820.3;XM_024991364.1;XM_005206092.4;XM_005206100.4;XM_005206097.4;XM_024991363.1;XM_024991362.1;NM_174415.2;XM_024991365.1	0.421616	0.53283	0.95498	0.332453	0.262465	0.282225	5.17983	5.00899	4.83833	1.75611	1.34081	1.38127	9.02749e-32	3.10055e-30
MSTRG.18816	ABCA10	XR_003031028.1;XM_002696224.6;XM_024981112.1;XM_005221367.4;XM_024981113.1	9.63724	9.95874	9.22761	32.7253	27.8572	30.6688	3.95293	4.24183	3.76325	11.5109	11.9612	12.8434	1.09282e-31	3.73953e-30
MSTRG.23474	PLAT	NM_174146.3	133.359	131.404	145.268	31.8685	38.514	34.8231	47.1611	44.9296	42.7752	26.2301	23.4857	30.6563	1.09757e-31	3.7489e-30
MSTRG.5681	CSDC2	NM_001076877.1;XM_005207400.4;XM_024991815.1	1.31915	1.45546	1.44456	0.0955711	0.104512	0.122441	0.449569	0.370979	0.33641	0.260003	0.255799	0.27991	1.14262e-31	3.89561e-30
MSTRG.9310	TIAM2	XM_024997095.1;XM_024997096.1;XM_015472916.2;XM_024997098.1;XM_024997097.1	48.4419	51.7333	47.4479	3.79494	4.32171	4.77647	30.2872	28.863	26.2346	26.8392	27.8547	23.5065	1.24246e-31	4.22824e-30
MSTRG.9667	PCK2	XM_024997291.1;NM_001205594.1	237.024	231.22	254.325	49.1706	55.8259	54.6305	274.325	290.239	291.066	180.708	169.595	192.862	1.30913e-31	4.44697e-30
MSTRG.13658	CTHRC1	NM_001081536.2	837.487	785.282	824.188	388.385	363.422	346.194	1939.44	1841.36	2012.41	1327.88	1351.48	1220.44	1.41204e-31	4.78779e-30
MSTRG.1445	NCKAP5	XM_010802114.3;XM_024980966.1;XM_024980953.1;XM_015475847.2	2.39456	1.95262	2.03124	0.232418	0.261636	0.166836	1.23756	1.33077	1.09412	3.87302	4.35208	5.61302	1.42051e-31	4.80773e-30
MSTRG.10140	SHC4	NM_001205912.1;XM_005211817.4;XM_024997566.1	0.0902309	0.0605422	0.051432	0.0001	0.0001	0.0001	0.0575459	0.0275955	0.0448054	0.541029	0.261432	0.203652	1.67962e-31	5.67438e-30
MSTRG.8353	HR	XM_024996001.1;NM_001102535.1;XM_024996002.1	21.81	15.4565	20.4546	0.602009	0.422264	1.13239	3.362	4.57742	4.96809	5.50845	5.89745	5.8002	1.70937e-31	5.76438e-30
MSTRG.3510	EFHD1	NM_001075832.1	6.99891	6.27573	6.69021	1.18508	1.497	1.2727	2.06278	1.89473	2.60082	0.377324	0.2871	0.518979	1.76405e-31	5.93801e-30
MSTRG.5421	OLR1	NM_174132.2;XM_005207046.4;XM_024991345.1;XM_024991346.1	4.56372	5.00032	4.6941	0.0768363	0.0001	0.115106	5.13365	4.76902	5.75019	3.63675	3.24008	6.13348	1.9331e-31	6.4953e-30
MSTRG.4046	SCRN1	XM_010804300.3;XM_010804301.3;NM_001110803.1	18.7526	18.261	19.29	1.34337	1.35504	0.891541	5.3378	5.13121	3.24154	7.80747	8.5892	7.04502	2.04149e-31	6.84709e-30
MSTRG.9530	CILP	XM_015473050.2;XM_024997908.1;XM_003586505.5;XM_024997906.1	0.437804	0.577535	0.569352	6.16515	5.1202	6.01243	5.65658	5.34674	3.8679	0.996546	1.24034	1.09688	2.97374e-31	9.91374e-30
MSTRG.18676	TMC6	XM_024979767.1;NM_001075208.1;XM_024979771.1;XM_024979770.1;XM_005221163.4;XM_024979769.1;XM_024979768.1;XM_024979772.1;XM_024979773.1;XM_024979766.1;XM_010816518.3;XM_010816516.3	383.73	354.757	390.264	36.8723	39.6656	35.114	101.099	93.0365	102.899	135.802	133.198	145.643	2.97716e-31	9.91374e-30
MSTRG.6285	IGFBP7	NM_001102300.2	6.01477	6.23211	6.81519	2.96387	3.75873	3.43044	11.6153	11.6198	11.7388	17.3846	16.1322	18.4364	3.1605e-31	1.05054e-29
MSTRG.8191	TRPM6	XM_015472505.2;XM_024996175.1;XM_024996176.1	88.9994	93.3937	78.2919	6.62006	7.68156	6.89486	33.6206	28.6019	30.9794	44.3011	44.0861	61.9719	3.24286e-31	1.07599e-29
MSTRG.17804	ASPA	XM_005220208.4;XM_010815906.2;NM_001046033.2	0.290148	0.30604	0.260876	0.0464261	0.0001	0.0496163	1.3936	1.8814	2.06079	0.512425	0.647575	0.667629	3.67654e-31	1.21555e-29
MSTRG.2299	PEA15	NM_001075456.1	20.1058	22.9296	23.0262	0.719967	1.06584	0.680923	16.9995	7.34457	16.2102	8.58922	4.37839	11.5177	3.76152e-31	1.24144e-29
MSTRG.25069	SLC38A5	NM_001015580.1;XM_010821892.3;XM_010821895.3;XM_010821894.3;XM_010821893.3	31.0473	28.0604	31.5999	2.4844	2.96946	2.80933	21.1724	18.2746	17.8289	15.5432	17.2246	19.7131	5.2434e-31	1.72744e-29
MSTRG.3957	MET	NM_001012999.2;XM_024990408.1;XM_024990407.1;XM_024990409.1	24.8115	25.3749	23.5052	3.21288	3.34163	2.95613	6.81328	5.77677	7.40059	8.84618	7.46369	9.46023	5.97928e-31	1.96639e-29
MSTRG.7636	SYNPO	XM_005209596.4;XM_015472302.2;XM_005209595.3;NM_001206025.1;XM_024994350.1	36.8894	29.7761	34.619	3.11529	4.32395	3.14836	6.72701	4.04656	4.4609	33.7633	34.3019	30.8334	6.19873e-31	2.03326e-29
MSTRG.3155	NFIA	XM_005204523.4;XM_010803489.3;XM_005204524.4;NM_001038209.2;XM_005204525.4;XM_015465326.2;XM_024989708.1;XM_024989709.1	26.5827	23.985	20.9244	70.1733	62.6712	65.0339	11.6206	10.0848	5.78468	10.2936	10.7496	10.5113	6.27368e-31	2.05231e-29
MSTRG.21688	ANKRD29	XM_024984285.1;XM_024984286.1;XM_024984287.1;NM_001102104.1	2.80475	3.15879	2.77705	0.14155	0.0319326	0.0001	0.179306	0.117086	0.2143	0.238233	0.162532	0.184896	7.11056e-31	2.32199e-29
MSTRG.9351	FNDC1	XM_024997129.1;XM_024997130.1	7.73757	7.28187	5.94296	0.453269	0.623919	0.346169	11.0837	8.19186	9.17949	10.306	9.78289	9.19159	7.13323e-31	2.32531e-29
MSTRG.4103	IGFBP3	NM_174556.1	133.925	122.595	136.511	415.971	446.775	479.628	290.225	293.924	263.99	91.2607	90.8613	98.1888	8.15093e-31	2.65241e-29
MSTRG.19841	ISG12(B)	XM_005222245.4;XM_024981949.1;NM_001076457.3	1.74328	2.17448	1.98055	0.536857	0.630048	0.616737	5.24612	5.98389	6.29845	4.63572	5.00913	4.69107	8.1966e-31	2.66261e-29
MSTRG.3210	CPT2	XM_024985641.1;XM_024985645.1;XM_024985639.1;NM_001045889.2	94.1449	109.163	94.3378	246.199	227.373	214.587	65.2139	64.225	64.7858	61.344	61.2181	66.2201	9.97219e-31	3.22249e-29
MSTRG.5074	ITGA7	XM_024991496.1;XM_024991499.1;XM_024991497.1;XR_003034560.1;XM_024991500.1;XM_024991501.1;XM_024991498.1;NM_001191305.1	123.69	121.389	128.299	23.3569	21.9824	22.6357	40.1486	39.2483	40.6246	28.33	28.2047	30.2044	1.08671e-30	3.50557e-29
MSTRG.5737	FBLN1	NM_001098029.1;XM_024991686.1	29.4971	29.5027	29.5482	34.3175	39.4396	36.8434	9.68019	9.01645	9.03709	12.4063	12.1645	14.3533	1.24268e-30	4.00178e-29
MSTRG.24484	TH	XM_024986968.1;XM_015461329.2;NM_173884.2	1.29229	1.0261	1.09984	0.0628382	0.0338613	0.0394515	0.125367	0.195426	0.35136	0.0999902	0.109325	0.133857	1.26128e-30	4.04766e-29
MSTRG.19294	ADAMTS16	XM_024981542.1	9.83886	9.81924	9.58381	1.52233	1.002	1.63461	1.58558	1.40049	1.3036	1.13371	1.22902	1.49736	1.52306e-30	4.8709e-29
MSTRG.5786	MAPK11	XM_024992252.1;XM_024992251.1;XM_024992248.1;XM_024992253.1;NM_001080335.1;XM_024992254.1;XM_024992250.1;XM_024992249.1	3.00402	3.35234	3.5887	0.162825	0.281875	0.216007	0.86252	0.85051	0.675825	2.56518	2.21841	2.54167	1.75542e-30	5.60437e-29
MSTRG.22900	AVPI1	XM_005225616.3;XM_005225617.3;NM_001034760.2;XM_005225618.3	28.1548	25.934	26.8996	80.6177	82.9512	75.6641	35.8878	39.9134	38.6431	21.6541	22.1487	20.4503	1.95958e-30	6.23477e-29
614354	CERS3	NM_001099389.1	0.017973	0.07523	0.04145	0.0001	0.0059	0.017975	0.580606	0.849821	0.812213	0.316424	0.320482	0.524365	2.69949e-30	8.57424e-29
MSTRG.14155	MRVI1	XM_005215898.4;XM_024974998.1;NM_174392.3;XM_005215900.4;XM_024974996.1;XM_024974997.1;NM_194465.3;XM_024974995.1	1.41533	3.73959	3.11439	0.066868	0.0593199	0.0273273	1.75622	1.44929	1.95667	1.39001	1.34714	1.20305	3.1583e-30	1.00144e-28
MSTRG.11782	SARDH	XM_005213365.4;XM_024999141.1;NM_001193041.1	3.96941	4.25327	3.71876	0.387923	0.584134	0.472325	0.567531	0.643343	0.565272	0.577193	0.821044	0.703025	3.18197e-30	1.00723e-28
MSTRG.20968	SLC29A1	XM_024983522.1;XM_015459795.2;NM_001034398.2;XR_003031990.1;XM_024983521.1;XM_010818176.2;XM_005223409.4	295.282	298.311	310.35	1266.02	1395.13	1314.7	438.527	470.087	438.551	378.948	340.425	370.58	3.30802e-30	1.04535e-28
MSTRG.10106	GLDN	XM_002690925.5;XM_024998043.1;XM_024998044.1;XM_024998042.1	0.517689	0.521329	0.384263	0.0385269	0.107695	0.0691646	1.5741	1.9206	1.98426	0.443253	0.502203	0.60805	3.61499e-30	1.14041e-28
MSTRG.23951	FOLH1B	XM_024987022.1;NM_001101858.2	3.88549	4.16419	3.94788	28.9291	27.113	28.2518	3.70475	5.85887	3.79023	3.45608	1.49559	3.01173	3.65691e-30	1.15168e-28
MSTRG.13550	SLCO5A1	XM_010812085.3;XM_010812086.3	8.46647	5.1732	6.61338	0.414537	0.356585	0.395642	3.41436	4.05793	2.74837	5.90441	3.35173	5.47875	3.87994e-30	1.21985e-28
614873	B3GALT5	XM_002685109.5;XM_010801643.3	0.253447	0.262376	0.174115	0.0001	0.0001	0.0001	0.070838	0.052709	0.063996	0.061115	0.063354	0.045139	4.12216e-30	1.29381e-28
MSTRG.15473	TMEM184C	NM_001075180.1	7.92156	7.09114	7.45814	23.2686	24.1851	23.9937	6.73054	6.90169	7.18155	9.62963	9.78438	9.76769	4.24473e-30	1.33004e-28
MSTRG.6360	STBD1	XM_002688357.5	1.5344	1.41929	1.59345	0.0759522	0.0828185	0.127288	0.50054	0.468396	0.464603	0.396543	0.321701	0.409573	4.26065e-30	1.33278e-28
MSTRG.17756	RPH3AL	NM_001035494.1	3.97095	3.74309	4.20807	0.247705	0.268021	0.250389	1.57615	1.82673	1.78131	2.48893	2.53423	2.44064	4.30836e-30	1.34544e-28
MSTRG.5953	DKK2	NM_001082615.1	0.472255	0.306232	0.544977	0.00787449	0.0001	0.0182041	0.519869	0.682266	0.57459	0.708266	0.557629	0.79577	4.73234e-30	1.47289e-28
MSTRG.6694	CRLF1	XM_024994753.1	2.82786	2.90609	3.40505	13.3446	15.8137	15.1192	10.208	10.7303	10.804	7.87538	7.73272	7.9497	5.08315e-30	1.57943e-28
MSTRG.7873	EFNA5	XM_024994616.1;NM_001076432.1	1.73594	1.76462	1.54314	11.3804	11.2159	11.1129	3.20182	3.92742	3.98095	2.44883	1.90668	2.25721	5.43259e-30	1.68519e-28
MSTRG.20829	FKBP5	XM_024983659.1;NM_001192862.1;XM_005223348.4;XM_024983658.1;XM_024983656.1;XM_024983660.1;XM_005223349.4;XM_024983657.1	0.501038	0.479234	0.287589	113.909	22.7342	112.888	9.69152	9.33614	39.8315	4.6545	8.50414	2.23691	5.5183e-30	1.70892e-28
MSTRG.21649	ASXL3	XM_024984461.1	0.288725	0.298627	0.323636	0.0973108	0.210111	0.146474	2.11815	2.31503	1.78043	1.15323	1.0847	0.967893	5.94769e-30	1.83578e-28
MSTRG.18812	KCNJ2	NM_174373.2	44.6865	39.8745	41.3701	9.003	9.49869	9.60847	7.28667	6.78075	6.60927	4.49285	5.01091	6.87527	7.97001e-30	2.45183e-28
MSTRG.3423	HPCAL4	NM_001099382.1;XM_024989424.1	0.861176	0.685033	0.290498	0.0001	0.00953068	0.00295675	0.160309	0.145091	0.173701	0.0951725	0.0889223	0.166541	8.68188e-30	2.66641e-28
MSTRG.19125	GHR	NM_176608.1	9.41386	10.2747	8.66005	37.9218	29.2073	37.1642	10.3707	12.1732	11.2599	8.61903	8.51648	9.75798	1.19813e-29	3.66762e-28
MSTRG.18742	ITGB4	XM_024979798.1;NM_001193257.2;XM_024979795.1;XM_024979797.1;XM_024979796.1	3.14231	3.64611	3.29655	0.140716	0.154301	0.0694803	0.593484	1.01949	1.06566	1.12784	1.13998	1.58573	1.26831e-29	3.86969e-28
MSTRG.5597	LGALS1	NM_175782.1	514.512	530.24	598.177	107.349	128.455	114.878	497.441	550.736	566.5	554.527	513.802	565.811	1.45526e-29	4.43282e-28
MSTRG.4095	STEAP1	XM_005205566.4;NM_001205806.1;XM_010804350.3	1.35484	1.15645	1.18003	1.4124	1.36785	1.43894	4.09648	4.40718	4.52665	4.32487	4.43434	4.44179	1.51576e-29	4.60956e-28
MSTRG.19830	CHGA	NM_181005.2	0.0001	0.0001	0.0001	0.149348	0.132522	0.159035	0.0141832	0.011787	0.0276455	0.00314651	0.0001	0.0001	1.52533e-29	4.63107e-28
MSTRG.7694	NIPAL4	XM_015472345.2;XR_003035683.1	18.6094	19.7417	20.2229	1.76919	1.45446	0.946877	25.0841	28.0645	24.0741	9.96056	7.73023	10.8156	1.57935e-29	4.78725e-28
MSTRG.4999	NDUFA4L2	NM_001113305.2	0.983917	1.1114	1.02703	11.3844	11.8294	13.9672	12.849	15.0878	13.5556	11.4226	9.93472	10.561	1.6722e-29	5.05222e-28
MSTRG.12572	MRC1	XM_003586772.5;XM_015474025.2	0.78051	0.614585	0.559301	0.181149	0.116447	0.116826	2.02034	2.50255	2.127	0.652305	0.545847	0.570594	1.69035e-29	5.09875e-28
MSTRG.1216	CHN1	NM_001075349.1;XM_015474801.2;XM_005202319.3;NM_001113247.1;XM_015474804.2	17.7463	16.4655	16.5448	1.18711	2.51949	2.18715	22.9973	25.3675	27.8594	12.755	13.7737	14.5933	1.76507e-29	5.30692e-28
MSTRG.19012	ELOVL7	NM_001078042.1	119.186	108.797	114.863	16.8225	21.1551	25.0002	160.009	163.563	174.86	135.686	140.395	151.03	1.96785e-29	5.89751e-28
MSTRG.1787	PID1	NM_001079584.2;XM_005202921.4	4.34456	4.59019	4.5436	9.61379	9.71942	4.9543	34.4836	33.667	16.7328	43.0198	41.0191	41.7313	2.11161e-29	6.31817e-28
MSTRG.15558	JADE1	XM_005217552.4;XM_024977135.1;XM_005217549.4;XM_005217545.4;XM_024977134.1;XM_015475379.2;NM_001015559.1;XM_005217547.4;XM_005217548.4;XR_003029916.1	26.1569	30.5786	31.6708	3.9056	4.23718	4.5167	16.1339	10.1334	14.2193	10.8869	9.22407	8.47454	2.44768e-29	7.28853e-28
MSTRG.13136	DBNDD2	XM_025000426.1;XM_025000425.1;NM_001130748.1;XM_025000428.1;XM_025000430.1;XM_025000429.1	10.2131	8.42862	11.4418	0.590632	0.670193	0.65719	2.91249	3.7833	3.89698	4.52192	4.54488	4.68131	2.63045e-29	7.82022e-28
MSTRG.6080	SPP1	NM_174187.2;XM_024992985.1;XM_024992986.1;XM_005207742.2;XM_024992983.1;XM_024992984.1	0.718156	0.677355	0.383504	0.241779	0.141522	0.138422	1.74292	1.32568	3.04748	5.84193	7.32454	3.01619	2.63555e-29	7.82288e-28
MSTRG.4036	GARS	NM_001097566.1	236.898	244.377	232.413	40.91	41.2724	46.8142	201.042	216.184	212.501	127.555	125.544	142.94	2.67861e-29	7.93801e-28
MSTRG.2874	F3	NM_173878.2	1.41337	1.05215	1.4518	4.86023	5.34472	5.63578	12.1542	13.0785	12.0858	5.35773	4.70694	4.75096	2.91268e-29	8.61791e-28
MSTRG.14626	PLEKHA6	XM_024976631.1;XM_024976629.1;NM_001075973.1;XM_024976630.1;XM_024976632.1	14.6769	22.831	20.6148	1.06129	0.559982	1.11207	5.70663	5.76357	5.733	8.41962	7.25195	6.81392	3.04118e-29	8.97854e-28
MSTRG.14843	MYOC	NM_174118.2	32.409	35.5811	35.7905	3.53166	2.82441	2.44617	6.13992	7.67697	6.08823	19.7282	17.9497	18.7569	3.04423e-29	8.97854e-28
MSTRG.8076	LOC101903205	XR_003036014.1;XM_024996093.1;XM_024996086.1;XM_024996096.1;XM_024996097.1;XM_024996094.1;XM_024996083.1;XM_024996087.1;XM_024996089.1;XM_024996095.1;XM_024996092.1;XM_024996090.1;XM_024996082.1;XM_024996084.1;XM_024996085.1;XM_024996091.1;XM_024996098.1	3.56532	2.88801	3.96274	0.391063	0.648313	0.719998	0.263172	0.232203	0.380656	0.297303	0.401282	0.302016	3.32567e-29	9.79306e-28
MSTRG.6377	FRAS1	XM_024993475.1	275.827	320.296	267.717	255.593	193.512	202.399	46.6183	53.0623	48.7779	43.078	43.8446	26.2295	3.43818e-29	1.01084e-27
MSTRG.6292	EPHA5	XM_024993586.1;XM_024993587.1;XM_005208051.4;XM_010806168.3;XM_002688311.5;XM_003586208.5;XM_005208053.4;XM_005208052.4;XM_024993585.1	15.6161	17.9812	14.5526	3.20481	2.40508	2.36422	2.1659	2.01346	2.31033	7.48167	5.5747	8.19186	3.70559e-29	1.08602e-27
MSTRG.8573	S1PR3	XM_005210473.4;XM_024995881.1;NM_001101186.1	0.512848	0.488713	0.653657	10.0836	9.2564	8.392	5.33897	6.91401	5.3967	3.88333	2.48822	3.82028	4.15192e-29	1.213e-27
MSTRG.20108	SUSD5	XM_024983199.1	0.433858	0.373775	0.347317	0.375136	0.442572	0.292191	2.91285	3.18032	3.28848	1.14557	1.0438	1.32402	4.4333e-29	1.29317e-27
MSTRG.24626	APLN	XM_010821394.3;XM_005227485.4;NM_174503.1	69.3013	66.471	40.6396	63.0215	52.776	59.7172	43.9244	76.1787	73.2721	276.743	336.964	442.436	4.63646e-29	1.35031e-27
MSTRG.11528	OLFML2A	XM_002691603.5	29.5378	28.0781	29.2403	9.88726	9.55305	8.5139	4.09568	3.70538	3.95382	10.5755	10.5503	10.6568	4.70606e-29	1.36844e-27
MSTRG.17339	PEG3;MIR2900	NM_001002887.2;NR_036367.1	0.389554	0.384887	0.112799	3.90129	2.84093	2.25232	0.153476	0.0433938	0.0388594	0.0419813	0.0464923	0.130743	5.63518e-29	1.63095e-27
MSTRG.22799	FAS;LOC112444486;LOC112444519	NM_174662.2;XR_003032787.1;XR_003032879.1	53.9027	48.3113	52.2464	1.01489	0.986413	3.45004	31.1474	25.9318	27.822	55.2878	56.8635	60.9238	6.34496e-29	1.83068e-27
517231	RUBCNL	NM_001102041.2;XR_003037436.1;XR_003037437.1;XR_003037438.1;XM_024999864.1;XR_003037435.1;XR_001501456.2	0.512107	0.479471	0.577025	0.0213404	0.0221359	0.0001	0.170223	0.150002	0.16328	0.736045	0.558545	0.560459	6.97696e-29	2.00369e-27
MSTRG.439	LRRC15	XM_003585659.4	0.142801	0.0802406	0.132487	0.00524414	0.0323596	0.0489388	0.985243	0.921356	1.0407	0.604404	0.611037	0.682537	7.02831e-29	2.01532e-27
519566	RAPGEF5	XM_005205289.4;XM_010804110.3	0.042022	0.034777	0.023819	0.608132	0.646611	0.546849	0.066307	0.038635	0.006219	0.028615	0.032041	0.026887	1.05826e-28	3.02516e-27
MSTRG.12287	COL4A2	XM_025000171.1	6.27529	6.49822	6.58217	26.3526	38.9845	37.1149	27.4795	27.0566	27.0474	14.5182	12.8733	13.8165	1.11649e-28	3.18672e-27
MSTRG.20991	RCAN2	NM_001015632.2;NM_001314032.1	9.74365	9.21427	9.30939	1.61512	1.32	1.31119	9.96914	9.40778	10.2598	4.36598	4.56114	4.8913	1.15737e-28	3.29833e-27
MSTRG.4949	AVPR1A	NM_001104990.1	0.0095499	0.031928	0.0001	0.0683866	0.0151651	0.0189542	0.28331	0.184416	0.15822	1.52281	1.41833	0.813703	1.30375e-28	3.70978e-27
MSTRG.872	AMOTL2	XM_010801599.3;XM_005201937.4;XM_010801600.3	164.636	202.188	169.885	25.6624	31.0689	28.5898	92.4391	99.1954	88.3055	129.139	99.8196	96.2976	1.38502e-28	3.92902e-27
MSTRG.7359	FSTL3	NM_001075710.2	55.7502	56.8554	56.6362	9.6092	10.8391	10.676	57.9837	63.6736	58.8313	69.2808	60.7955	62.6215	1.40819e-28	3.98867e-27
MSTRG.20221	IRAK2	NM_001075696.2;XM_024982660.1;XM_024982661.1	3.51733	6.34739	3.78045	20.9601	23.5598	22.4326	4.2997	2.94717	3.44873	2.92011	1.89168	1.71167	1.62012e-28	4.575e-27
MSTRG.6419	CDS1	XM_003586222.4	2.84542	2.62504	2.58363	0.192417	0.226679	0.193256	0.76088	0.802187	0.742958	2.01055	1.91986	1.5884	1.62973e-28	4.59513e-27
MSTRG.6221	SPATA18	XM_024993573.1;XM_010806139.3;XM_010806140.3;XM_024993574.1	0.00836042	0.023277	0.00391391	0.37368	0.357262	0.405946	0.0636607	0.0516273	0.0770455	0.292433	0.34988	0.209655	1.64117e-28	4.62039e-27
MSTRG.6326	CXCL8	NM_173925.2	3.05668	2.33547	2.77488	5.33107	5.64667	5.34491	0.426192	0.439665	0.52892	1.02735	1.45709	1.30574	1.88244e-28	5.29163e-27
MSTRG.8476	NTRK2	XM_024995508.1;XM_005210371.4;XM_005210372.4;XM_024995507.1;XM_024995505.1;XM_015472635.2;XR_003035866.1;NM_001075225.2;XM_024995506.1;XM_010808129.3	42.9492	41.5859	34.2045	3.06318	5.93497	2.86169	5.64825	5.34741	5.48932	5.66059	7.91564	6.30728	2.08828e-28	5.85563e-27
MSTRG.15608	GUCY1A1	XM_024976999.1;NM_175778.2;XM_005217641.4;XM_024976998.1;XM_024977000.1;XM_005217642.4;XM_024977001.1;XM_005217643.4;XM_005217640.4	705.763	285.23	383.749	38.718	27.0514	37.3873	45.0119	37.0067	51.2595	189.262	100.561	184.578	2.18313e-28	6.10915e-27
MSTRG.10947	SOCS5	NM_001046182.1;XM_005212610.4;XM_010809936.3;XM_024998577.1	115.003	106.498	111.574	19.8888	36.2853	36.8889	111.173	118.045	120.45	217.274	229.794	220.971	3.48772e-28	9.73052e-27
MSTRG.22557	LOC521224	XM_024985149.1	0.778581	1.42969	1.00771	0.373784	0.475052	0.48952	1.94539	1.95539	1.79964	5.88659	5.2048	6.36655	3.55251e-28	9.89643e-27
MSTRG.3991	RGS2	NM_001075596.1	0.00416262	0.0366676	0.0155886	0.473604	0.468479	0.466707	0.0893311	0.0611755	0.0502326	0.0319375	0.0144147	0.023107	3.97508e-28	1.1024e-26
MSTRG.17153	MYADM	XM_024978035.1;XM_005219677.4;NM_001075252.2;XM_024978036.1	52.3521	51.5813	52.5566	9.72267	11.8002	10.5277	49.3646	53.3987	62.6196	56.3688	42.6476	52.7663	4.65962e-28	1.28648e-26
MSTRG.4672	ACVRL1	XM_024991925.1;NM_001083479.1;XM_010804911.3;XM_024991926.1	16.0698	17.3989	17.8836	1.0533	0.784478	1.19699	6.81942	6.10047	7.56161	11.5064	10.6705	16.4241	6.10444e-28	1.68289e-26
MSTRG.13638	RSPO2	XM_025001676.1;NM_001206092.2;XM_015474498.2;XM_025001677.1	0.479425	0.416439	0.399171	0.0350168	0.0228363	0.0358964	0.68502	0.501055	0.646274	0.229178	0.20077	0.156408	6.18749e-28	1.70325e-26
MSTRG.3179	DHCR24	NM_001103276.1	83.5001	79.6579	98.3614	257.319	313.834	268.774	75.0833	80.9487	72.479	67.5811	66.7843	60.2729	6.64279e-28	1.82588e-26
MSTRG.19095	MRPS30	NM_001079595.1	3.24534	2.458	3.77958	13.5358	13.552	14.0783	3.91769	4.42756	4.15269	2.5922	3.12584	2.93319	7.14412e-28	1.96078e-26
MSTRG.16796	LTBP4	XM_024979090.1;XM_024979091.1	44.0995	46.9758	48.3893	10.9533	12.4019	12.561	10.007	9.12536	9.30193	13.5032	11.0816	14.4138	7.38362e-28	2.02352e-26
MSTRG.8657	LOC112447838	XR_003036113.1;XR_003036114.1	7.25013	5.68402	10.1999	112.445	48.4687	85.42	9.93376	8.74407	9.93376	15.089	11.4267	19.6513	9.2749e-28	2.53437e-26
112441493	LOC112441493	XM_005216156.4;XM_002693385.5;XM_024975846.1;XM_010812646.3	0.0118627	0.018791	0.0130776	0.0001	0.0001	0.0001	0.251829	0.158669	0.275488	0.115464	0.119635	0.0602159	9.49407e-28	2.59044e-26
MSTRG.22465	PSPH	XM_005224923.4;NM_001046355.2;XM_005224925.4;XM_024984986.1;XM_024984985.1;XM_024984987.1	106.606	98.6579	104.883	3.97206	8.48068	11.9956	87.6299	86.7241	89.5012	44.4453	49.4993	53.0503	9.86756e-28	2.6884e-26
MSTRG.25426	GYG2	XM_024988453.1;XM_005228481.4;XM_005228482.3;XM_024988450.1;XM_024988451.1;XM_005228480.3;XM_024988452.1;XM_024988449.1;XM_024988448.1;XM_024988455.1	309.636	334.927	322.998	58.4398	67.0298	43.7754	252.62	253.535	264.733	352.742	255.311	340.137	1.0429e-27	2.83722e-26
MSTRG.21067	CLIC1	NM_001015608.1	23.6518	21.9529	27.4427	5.87808	6.44258	6.07384	23.3714	25.7204	25.9267	29.1354	30.0413	29.2261	1.14376e-27	3.10704e-26
MSTRG.2304	IGSF9;SLAMF9	NM_001205532.1;XM_015461259.2;NM_001302662.1	3.17783	3.36767	3.28761	0.140955	0.0431261	0.207145	4.25226	4.67347	4.56887	3.92309	2.91303	3.38697	1.16002e-27	3.14662e-26
MSTRG.1773	SERPINE2	NM_174669.2;XM_024999003.1	73.3454	59.4829	66.5237	350.379	366.145	368.337	214.298	224.27	226.79	148.552	150.413	145.794	1.37516e-27	3.71934e-26
MSTRG.10059	TCF12	XM_024997393.1;NM_001077885.1;XM_024997391.1;XM_024997390.1;XM_024997392.1;XM_024997387.1;XM_024997388.1;XM_024997394.1;XM_024997389.1	33.0473	32.271	30.7343	6.6466	6.20719	5.93571	19.4349	18.4061	19.6999	16.1732	15.0869	16.9337	1.5212e-27	4.10239e-26
MSTRG.19088	ITGA1;PELO	XM_024981466.1;NM_001034566.1;XM_005221521.4	229.836	257.389	209.927	36.8888	36.9483	37.8813	264.43	196.487	215.195	219.807	284.65	251.432	1.53136e-27	4.12379e-26
MSTRG.15312	G0S2	XM_005217335.4;NM_001192147.1	0.0491686	0.11161	0.0001	1.8637	2.38676	2.31121	0.103815	0.221907	0.15482	0.0822467	0.0389692	0.037046	1.55835e-27	4.1904e-26
MSTRG.720	MME	NM_001192884.1;XM_024990577.1;XM_024990584.1;XM_024990592.1;XM_024990588.1	19.3467	14.5866	15.7567	4.30847	4.04193	3.19573	34.8727	31.1188	31.4111	38.4505	33.5728	38.6621	1.57155e-27	4.2198e-26
MSTRG.2702	AMPD1	NM_001100349.1	3.90465	4.07484	3.84614	0.249369	0.504243	0.256033	0.48204	0.611069	0.615032	0.926335	0.659178	1.02866	1.64778e-27	4.4181e-26
MSTRG.23785	PLAU	NM_174147.2;XM_024986518.1;XM_005226324.2;XM_024986517.1;XM_024986521.1;XM_024986519.1	42.0012	32.2537	44.0805	5.57443	5.79691	6.84364	21.6171	27.3005	27.4927	33.7066	40.297	46.1563	1.74354e-27	4.66812e-26
MSTRG.7561	PCDH1	XM_024994063.1;NM_001083655.1;XM_024994062.1;XM_024994064.1;XM_024994061.1	6.19601	6.59172	6.55462	0.575346	0.851314	0.72035	1.19395	1.9868	1.48085	0.852962	0.804486	1.11259	2.03078e-27	5.42154e-26
MSTRG.12263	EFNB2	XM_025000166.1	11.9765	12.2899	13.4673	45.9313	47.4504	43.0633	6.73409	10.458	7.79886	7.11604	7.82452	7.46531	2.04452e-27	5.45039e-26
MSTRG.653	PPM1L	NM_001099118.2;XM_024991529.1	1.73308	1.80598	1.62117	4.50915	4.15398	4.26949	0.580444	0.73361	0.728618	0.569299	0.687285	0.725936	2.14643e-27	5.71387e-26
MSTRG.5441	A2M	XM_005207056.4;NM_001109795.1	0.269884	0.759589	0.601305	7.12494	7.26479	7.12548	9.67249	8.93385	9.22344	8.88778	9.94256	9.81899	2.22343e-27	5.91038e-26
MSTRG.2061	ID3	NM_001014950.1	27.9147	26.6274	31.3354	40.8213	43.5194	45.4661	13.1292	13.6422	15.0276	9.6838	9.44331	10.7258	2.43801e-27	6.47152e-26
MSTRG.20957	MYMX	XR_001494848.2	7.30808	6.88146	7.08984	2.49865	2.36264	2.15403	1.4749	1.46468	1.41466	0.642175	0.766239	0.948182	2.93391e-27	7.77674e-26
MSTRG.22521	ELN	XM_024984636.1;XM_010819614.3;XM_010819617.3;XM_024984637.1;NM_175772.2;XM_005225254.4;XM_010819618.3;XM_024984635.1;XM_010819619.3;XM_010819615.3;XM_024984638.1;XM_015460411.2	8851.72	9013.74	9560.16	840.822	1237.27	1239.02	5153.17	5049.15	5318.47	4664.36	4293.85	4933.63	2.95441e-27	7.81993e-26
MSTRG.3936	NME8	XM_005205413.4;XM_015469155.2;XM_024990670.1;XM_024990671.1;NM_001046235.1;XM_024990672.1	0.864034	1.00166	0.496103	7.05486	6.41402	7.04363	1.33553	1.34357	1.1267	3.63684	3.18426	2.81605	2.97952e-27	7.87516e-26
MSTRG.12784	TGM3	NM_001101848.1;XM_025000366.1	0.0795885	0.0496707	0.0766922	0.963788	0.964601	1.15266	0.469969	0.677157	0.636163	1.02677	0.962631	0.732277	3.00383e-27	7.92815e-26
MSTRG.16738	RYR1	NM_001206777.1;XM_005218897.4	57.9865	62.1839	50.7288	35.889	36.8213	33.703	11.0448	10.1349	9.58853	14.0187	14.4406	13.8944	3.19694e-27	8.41392e-26
MSTRG.24343	FOSL1	NM_001205985.1;XM_024987190.1	34.1954	41.8301	33.1882	4.55813	4.24341	4.55938	14.6186	19.4489	13.2239	70.2875	62.3734	49.528	3.53181e-27	9.28211e-26
MSTRG.1688	MREG	NM_001192953.1	1.83959	2.05892	1.9758	0.361555	0.348005	0.361491	0.404847	0.340539	0.30896	2.11824	2.19851	2.52581	3.56968e-27	9.36839e-26
MSTRG.12606	LOC104973767	XR_810598.3;XR_003037766.1;XR_003037765.1;XR_003037767.1	0.510982	0.587765	0.396654	0.0274887	0.0328932	0.0181695	0.269042	0.16474	0.249756	0.526282	0.491492	0.519583	3.79845e-27	9.94071e-26
MSTRG.24896	MID2	XM_024988375.1;XM_010821742.3;XM_024988374.1;XM_024988373.1;XM_024988376.1	0.552509	0.775073	0.511906	0.0834113	0.0649967	0.0821316	1.18117	1.2251	1.26029	1.03361	0.797123	0.911167	4.22399e-27	1.10388e-25
MSTRG.15544	PCDH18	XM_005217569.4;NM_001102229.2	462.585	517.203	506.522	570.403	553.498	480.948	1687.03	1795.39	1732.67	1597.24	1667.08	1323.48	4.44458e-27	1.1599e-25
MSTRG.1342	PLA2R1	XM_015475174.2;NM_175051.1	11.464	11.7921	8.31364	3.68029	4.51204	4.5102	7.4061	7.83196	7.59092	23.2282	30.828	27.4955	4.47485e-27	1.16616e-25
MSTRG.22803	CH25H	XM_005225361.4;XM_005225360.4;NM_001075243.1	6.49341	4.98632	9.41501	0.91378	1.21691	1.43231	3.10909	4.27195	4.08264	187.261	11.6044	57.0916	5.0163e-27	1.30543e-25
MSTRG.22067	ABCA3	XM_010819068.3;NM_001113746.1;XM_024984697.1;XM_005224397.4;XM_010819069.3	3.6786	3.5484	3.13723	1.07528	1.58184	1.19189	0.283721	0.359922	0.301353	0.630884	0.444511	0.664096	5.20509e-27	1.35267e-25
MSTRG.1284	KLHL41	NM_001083377.1	77.1842	72.1353	79.0919	39.8074	42.1151	44.3257	22.3089	21.7663	22.468	21.3436	22.1399	24.4485	5.75903e-27	1.49245e-25
MSTRG.15640	ADGRD1	NM_001034564.2;XM_005217662.4	25.5792	47.2601	28.7305	3.77781	4.3663	4.2157	12.0508	8.5704	10.1083	20.3763	22.8105	27.2229	6.70276e-27	1.7346e-25
MSTRG.9974	LOC613519	gene-LOC613519	10.2134	13.0471	10.1852	126.09	65.6951	61.4731	30.1717	24.6413	21.7877	13.8272	11.7181	7.14932	7.82406e-27	2.02196e-25
MSTRG.16223	LOC112442263	XR_003030294.1	1.58424	3.501	2.52699	30.3112	28.0083	30.1612	9.8225	8.82652	5.93643	1.95119	1.45676	1.64438	7.87277e-27	2.03172e-25
781119	SLITRK6	XM_005213886.4;XM_010810897.3	0.018894	0.026376	0.0001	0.532709	0.502071	0.478081	0.022226	0.03079	0.022953	0.023418	0.01413	0.044658	1.04587e-26	2.69534e-25
MSTRG.4850	CNTN1	XM_010805057.3;XM_024991352.1;NM_174280.2;XM_005206412.4	0.0642968	0.0459278	0.0905145	1.10936	1.11977	1.16525	0.542797	0.436561	0.684832	0.562162	0.595424	0.745528	1.06587e-26	2.74305e-25
MSTRG.16621	FXYD1	NM_001076410.1;XM_005219019.3;XM_005219017.2;XM_024978502.1;XM_010814805.3;XM_005219020.3;XM_024978500.1;XM_024978501.1	4.5933	3.92469	5.14931	0.553408	0.499431	0.507371	2.03373	1.95334	2.11938	5.05019	4.56284	5.01293	1.1178e-26	2.87272e-25
MSTRG.25307	SAT1	NM_001034333.2	25.217	22.4303	26.4903	91.8416	88.613	88.3486	38.2462	35.3312	37.207	62.7435	70.7421	66.2545	1.12412e-26	2.88499e-25
MSTRG.23430	RAB11FIP1	XM_002698733.5;XM_005226137.4	23.8809	18.9235	18.9505	7.12936	6.98136	5.82391	38.3367	32.437	32.5237	57.8723	54.8212	65.0248	1.1523e-26	2.95323e-25
MSTRG.16397	ADGRG1	XM_024978089.1;XM_024978087.1;XM_024978085.1;XM_024978088.1;XM_024978086.1;NM_001083656.1;XM_024978084.1	39.6182	37.4353	29.1288	1.78028	1.53901	1.47939	0.644436	1.92593	0.361199	0.373512	3.33808	1.64793	1.17543e-26	3.00836e-25
MSTRG.13036	SAMHD1	XM_025000620.1;NM_001075861.1;XM_025000618.1;XM_025000621.1	6.88538	6.11083	10.2111	34.5001	34.2316	31.443	5.32929	5.52217	9.34497	7.22333	6.86173	6.58002	1.25173e-26	3.19922e-25
MSTRG.6693	TMEM59L	NM_001075301.1;XM_005208432.2	2.20315	1.87064	1.94284	11.6683	15.1254	15.4628	6.46804	7.2062	7.32989	2.91608	2.04793	2.15568	1.27344e-26	3.25025e-25
MSTRG.6325	ADAMTS3	XM_024993300.1;NM_001192797.1	2.12973	2.13747	1.71373	13.2435	12.4103	12.3498	2.84435	3.35871	3.1973	4.88371	4.63296	4.81694	1.48003e-26	3.76719e-25
MSTRG.5247	C1QTNF6	NM_001101872.2;XM_005206809.4	0.198902	0.199072	0.229888	0.0100352	0.0183107	0.0167851	0.0478147	0.0293386	0.0348086	0.111644	0.100577	0.0838781	1.51462e-26	3.84996e-25
MSTRG.421	LOC112447371	XR_003035533.1	0.0134932	0.00572234	0.00480734	0.200133	0.120716	0.160908	0.00765222	0.00333761	0.00300912	0.0122267	0.0176412	0.0230973	1.54627e-26	3.92504e-25
MSTRG.1414	NEB	XM_024980659.1;XM_024980562.1;XM_024980637.1;XM_024980615.1;XM_024980587.1;XM_024980656.1;XM_024980645.1;XM_024980576.1;XM_024980629.1;XM_024980573.1;XM_024980602.1;XM_024980589.1;XM_024980641.1;XM_024980648.1;XM_024980609.1;XM_024980632.1;XM_024980651.1;XM_024980634.1;XM_024980595.1;XM_024980625.1;XM_024980568.1;XM_024980597.1;XM_024980592.1;XM_024980574.1;XM_024980577.1;XM_024980560.1;XM_024980…	123.425	134.807	104.313	103.882	99.1754	87.9645	34.6154	28.5645	31.9156	40.9067	37.7512	39.708	1.58628e-26	4.0211e-25
MSTRG.23311	FAM149A	XM_005225973.4;XM_005225976.4;NM_001101965.1;XM_005225977.4;XM_005225975.4	8.9432	7.54949	7.47824	0.26519	0.183324	0.461871	3.39983	2.75431	3.66811	0.912053	0.857891	0.490131	1.64304e-26	4.15931e-25
MSTRG.3162	CYP2J2	XM_002707809.6	0.149169	0.201786	0.124148	0.0001	0.0001	0.0001	0.0469717	0.0538531	0.0547649	0.0106701	0.0186241	0.0302403	1.66893e-26	4.21909e-25
MSTRG.19439	ACAN	XM_024981588.1;XM_024981589.1;XM_024981590.1;NM_173981.2	6.01031	8.71703	6.30849	0.36955	0.414493	0.0001	10.8122	13.8531	14.6917	2.28534	2.83343	2.08675	1.68379e-26	4.25088e-25
MSTRG.13126	SLPI	NM_001098865.2	0.0001	0.0001	0.0001	0.115419	0.187414	0.134603	0.0001	0.0001	0.0001	0.0001	0.0001	0.0001	1.75322e-26	4.41417e-25
MSTRG.19179	RAI14	XM_005221621.4;XM_024981509.1;XM_024981508.1;XM_024981506.1;XM_024981507.1;XM_024981505.1	27.0148	45.6013	38.7786	5.77202	6.19733	6.19615	30.7861	27.1321	40.0306	40.3599	34.251	46.6392	1.76597e-26	4.44025e-25
MSTRG.4760	WNT10B	XM_010805029.3	0.493832	0.488156	0.488677	0.0142403	0.0126242	0.0001	0.0947076	0.146418	0.0972029	0.0843461	0.125246	0.0734633	1.78019e-26	4.46995e-25
MSTRG.8021	CDKN2B	NM_001075894.1	16.6216	15.6321	17.4874	4.44605	4.05631	3.56288	28.0841	32.0862	28.0786	7.00792	5.17791	6.67062	1.82442e-26	4.57484e-25
MSTRG.8286	FRMPD1	XM_010807992.3;XM_010807991.3;XM_005210184.4;XM_024996218.1	12.9824	15.3365	13.109	2.89327	2.53141	2.46469	1.73251	1.54521	0.926246	3.08287	2.50479	2.76824	1.86402e-26	4.66783e-25
MSTRG.4486	GLIPR1	XM_005206014.4;XM_005206011.4;NM_001076984.2;XR_003034613.1;XM_024992260.1;XM_024992258.1;XM_005206013.4;XM_024992259.1;XR_001500278.2;XM_024992261.1;XM_005206012.4	12.8799	11.3233	12.2601	0.608193	0.737137	1.08184	6.41436	8.36777	8.42246	5.81568	6.50801	6.73077	2.02443e-26	5.0627e-25
MSTRG.14703	TGFB2	XM_024976323.1;XM_005216785.4;XM_010813095.3;XM_005216784.4;NM_001113252.1;XM_010813094.3	11.5872	10.4797	10.7424	21.2464	20.7746	22.7384	10.2354	11.0999	10.5615	3.09325	3.14215	3.77144	2.33108e-26	5.82174e-25
527744	LOC527744	XM_015475510.1	0.0001	0.0001	0.0001	0.703219	0.861573	0.655756	0.0001	0.018123	0.01351	0.0001	0.0001	0.024727	2.35683e-26	5.87814e-25
MSTRG.23463	SFRP1	NM_174460.2	8.60241	10.414	8.65631	17.6259	17.941	16.7581	2.47363	3.20667	2.20309	31.0808	31.9014	29.5723	2.53491e-26	6.31382e-25
MSTRG.4134	AEBP1;LOC112446407	XM_024991120.1;XM_024991122.1;XM_024991121.1	34.9873	36.015	34.7165	7.35751	7.4876	8.04287	29.5165	27.3672	27.6103	35.5252	27.1691	34.5145	2.54143e-26	6.32159e-25
MSTRG.7720	RNF145	XM_010807566.3;NM_001102168.2;XM_024994381.1;XM_010807565.3;XM_010807564.3	368.168	341.464	350.324	1232.86	1279.9	1262.73	496.674	522.626	532.845	522.126	555.615	514.975	2.78452e-26	6.91699e-25
MSTRG.2756	SLC6A17	XM_024985254.1;XM_024985257.1;XM_024985253.1;NM_001166573.2;XM_024985260.1	618.357	593.909	633.287	90.7229	101.205	70.9754	274.159	234.73	330.605	245.348	152.585	203.702	2.91487e-26	7.22149e-25
MSTRG.20802	ITPR3	XR_003031979.1;NM_174370.3;XM_024983379.1	7.35374	8.74951	7.72248	0.933874	0.564068	0.307962	0.903688	0.366443	0.726624	0.803397	0.718876	1.24702	3.0048e-26	7.43438e-25
MSTRG.18708	RNF157	XR_003030599.1;XM_024979846.1;NM_001205618.1;XM_024979848.1;XM_024979845.1;XM_024979847.1	111.688	122.874	121.965	11.1375	12.5852	13.0776	24.6411	25.7061	33.0832	86.483	75.4647	72.4757	3.03101e-26	7.48926e-25
MSTRG.5132	LOC112446717	XR_003034780.1	1.23428	1.41344	0.499079	5.22273	4.71809	5.29823	0.482208	0.287644	0.463826	0.732884	0.701441	0.61554	3.3469e-26	8.2588e-25
MSTRG.19609	TMEM266	XM_005221973.4;XM_024981880.1;NM_001101168.1;XM_005221970.4;XM_005221971.4	0.0387911	0.129688	0.106184	0.0813116	0.196359	0.397241	2.69812	2.86978	3.27391	1.63807	1.41167	1.46553	3.36921e-26	8.30282e-25
MSTRG.19343	ATP10A	XM_015459144.2;XM_010816883.3;XM_015459143.2	50.4124	47.6846	50.2149	10.7873	10.6381	9.90369	35.5729	34.0958	35.0682	36.4206	37.1665	32.8043	4.389e-26	1.08016e-24
MSTRG.21793	PIEZO2	XM_003587787.5;XR_001495001.2	0.674328	0.751699	0.645581	1.32235	1.31374	1.21148	0.390278	0.400863	0.330732	0.103969	0.089057	0.147342	4.47668e-26	1.10028e-24
MSTRG.17467	NOG	XM_002695554.6	0.170567	0.112155	0.140184	0.0136555	0.00700323	0.0158493	0.0707806	0.0618388	0.0926958	0.00728052	0.0112135	0.00764577	4.5711e-26	1.122e-24
MSTRG.2405	ARHGEF2	XM_005203665.4;NM_001098881.2;XM_024986248.1;XM_024986265.1;XM_024986243.1;XM_005203664.4;XM_024986260.1;XM_005203666.4;XM_010802880.3;XM_015462085.2;XM_024986249.1	55.4672	58.9598	58.3546	6.78833	10.7678	10.0001	47.6832	59.0088	45.4912	47.3025	33.3316	50.1261	5.2328e-26	1.27935e-24
MSTRG.10584	LOC112448732	XR_003037071.1	137.51	216.954	96.48	12.157	7.31451	8.56231	75.2488	62.1019	63.5919	53.9765	43.7213	35.8121	5.25895e-26	1.28405e-24
MSTRG.10004	CA12	XM_002690877.6;XM_005211744.4;XM_024998203.1	0.0796315	0.0618147	0.0373172	0.31147	0.182878	0.297612	1.25827	0.592815	0.520205	2.12034	1.15211	2.4916	5.38178e-26	1.31232e-24
MSTRG.6382	PAQR3	XM_010806259.2;XR_807452.3;XR_003035029.1;NM_001206068.1	28.5823	26.456	27.8259	85.7313	92.6855	95.12	34.8981	36.4457	35.6599	19.2282	19.75	22.7316	5.5106e-26	1.34197e-24
MSTRG.13451	HAS2	NM_174079.3	25.9501	23.5303	23.6455	143.753	121.951	135.837	15.4555	21.7122	15.7744	43.0937	46.557	52.3096	5.66945e-26	1.37885e-24
MSTRG.22542	CCL26	NM_001205635.1	0.133103	0.286943	0.186132	0.0001	0.0001	0.0001	0.360988	0.218539	0.354551	0.461243	0.475965	0.353702	6.2806e-26	1.52549e-24
MSTRG.977	LOC100847825	NR_045647.1	5.86769	7.33492	5.49829	32.7658	27.1105	27.2132	6.98029	7.2626	5.69537	8.52578	7.76402	7.7254	6.60816e-26	1.60295e-24
MSTRG.21469	LOC101906324	XR_003032151.1;XR_003032154.1;XR_003032150.1;XR_003032152.1;XR_003032153.1	0.229516	0.32748	0.270165	0.0463735	0.143446	0.0531031	3.00915	6.20977	4.67864	0.871958	3.24975	0.836893	7.54696e-26	1.82591e-24
535046	CDH24	XM_002690508.6	0.414886	0.414218	0.340653	1.47112	1.38315	1.35614	0.196581	0.141099	0.145386	0.160602	0.143472	0.275781	8.04133e-26	1.94299e-24
MSTRG.2159	MFAP2	XM_005203073.2;XM_005203076.3;NM_174388.2;XM_005203074.3	114.746	111.027	134.114	18.2655	18.5854	22.8102	27.9171	27.835	28.7291	38.4639	42.4478	47.2756	8.21244e-26	1.98176e-24
MSTRG.22917	DNMBP	NM_001191163.2;XM_005225639.4;XM_024985835.1	39.8701	47.6715	34.9838	151.84	164.638	155.401	43.8481	37.5048	43.9436	51.5611	44.581	56.9194	9.04728e-26	2.17756e-24
MSTRG.8037	LOC112447791	XR_003036011.1;XR_003036012.1	0.957632	1.43934	1.30072	8.11848	9.19075	10.117	1.82171	2.08667	2.25326	2.00179	2.28137	2.25017	9.59477e-26	2.30634e-24
MSTRG.22375	CORO1A	NM_174521.2;XM_005224833.4;XM_005224831.4	0.109077	0.120375	0.111797	0.335422	0.350962	0.342102	0.0624711	0.0801324	0.0703587	0.0393902	0.0240246	0.0231792	9.68026e-26	2.32389e-24
MSTRG.7906	PALLD	XM_010807668.3;XM_010807670.3;XM_005209784.4;XM_002689443.6;XM_010807669.3	292.025	302.435	296.514	54.7176	65.3047	64.044	304.883	321.063	305.74	268.585	224.367	268.977	1.1652e-25	2.79002e-24
MSTRG.16344	LOC112442284	XM_024978944.1;XM_024978945.1	1.02524	0.790518	0.851888	4.76735	5.04907	4.29947	1.14967	0.954556	0.836219	0.774694	0.689592	0.882264	1.18067e-25	2.82343e-24
MSTRG.5371	ARHGDIB	XM_005206973.1;NM_175797.2	0.149867	0.190899	0.0947539	0.0001	0.0001	0.0001	0.109489	0.116224	0.164669	0.229605	0.178317	0.155543	1.33261e-25	3.18267e-24
MSTRG.16108	IL34	NM_001100324.2;XM_024978055.1;XM_005218331.4;XM_010814294.3;XM_010814297.3;XM_024978056.1;XM_010814296.3;XM_005218327.4;XM_010814298.3;XM_005218330.4;XM_010814299.3;XM_024978057.1;XM_010814295.3	1.10917	0.799578	0.882077	0.081356	0.0985932	0.056497	0.397417	0.441679	0.603282	1.43834	1.46049	1.02553	1.5689e-25	3.73262e-24
MSTRG.8493	CTSL	XM_010808149.3;NM_001083686.2	2.47284	2.46166	2.04901	0.382272	0.29011	0.308371	0.312899	0.286069	0.416029	1.79692	1.65301	1.49155	1.70372e-25	4.04302e-24
MSTRG.2103	ALPL	XM_024998233.1;XM_015459997.2;XM_015460007.2;XM_015460001.2;XM_015460000.2;XM_024998229.1;NM_176858.2;XM_024998232.1;XM_024998230.1	0.675813	1.83305	1.08658	11.4939	12.1164	9.76113	11.3856	14.9378	9.5098	24.8958	26.0762	24.5032	1.76766e-25	4.18939e-24
MSTRG.4499	CSRP2	NM_001038183.1;XM_024992007.1	22.9646	26.7309	23.5224	4.93075	3.20564	3.23651	35.5471	38.5871	34.8096	36.6846	34.4535	34.9135	1.97858e-25	4.6833e-24
MSTRG.14474	CREB3L1	NM_001192341.2	40.2258	40.265	42.3559	14.1915	15.7831	14.1169	68.4474	72.7233	67.6002	44.2688	40.2025	45.3539	1.98405e-25	4.69029e-24
MSTRG.19597	CRABP1	NM_181028.2	9.68324	9.16298	11.1678	3.86988	4.62926	4.48699	1.32314	0.864508	1.29304	6.86628	6.64344	7.90841	2.0845e-25	4.9215e-24
MSTRG.24781	L1CAM	XM_015461516.2;XM_024987989.1;XM_015461515.2;XM_024987990.1;NM_001192435.1;XM_024987986.1;XM_024987988.1;XM_024987987.1	0.949399	0.834684	0.988617	0.519406	0.695878	0.862399	3.98594	3.98332	4.22074	2.14775	1.84471	2.23054	2.33216e-25	5.49922e-24
MSTRG.960	COL18A1	XM_024975155.1;XM_024975014.1;XM_024975043.1;XM_024975114.1;NM_001083388.2;XM_024975076.1	33.4247	35.7072	40.8673	122.84	146.072	145.946	43.1117	42.8875	40.1285	63.8945	56.4074	62.1942	2.55781e-25	6.01604e-24
MSTRG.8705	AKNA	XM_024996347.1;XM_024996348.1	18.876	27.2709	20.5234	1.0282	1.56238	1.54063	10.4045	6.81831	7.47442	6.66343	5.553	9.73736	2.89141e-25	6.78013e-24
MSTRG.5423	LOC617565	XM_002687810.6;XM_005207096.4	4.89762	6.61584	4.35033	0.266279	0.0001	0.589795	1.3427	1.77127	1.23996	12.6887	10.1635	12.8179	3.08549e-25	7.22058e-24
MSTRG.14632	PIK3C2B	XM_024976622.1;XM_024976625.1;XM_024976627.1;XM_024976628.1;XM_024976623.1;XM_024976626.1;XM_024976620.1;XM_024976621.1;XM_024976624.1	17.9343	19.0206	19.0906	3.33655	3.26722	3.15392	5.42916	5.85692	6.3745	9.59186	10.3638	10.5155	3.10805e-25	7.26424e-24
MSTRG.21484	BMP6	XM_005223892.4;XM_002697620.5	15.2971	15.9983	14.8945	2.04708	2.08638	2.24574	2.90452	2.33634	3.02258	2.48721	1.61449	3.27104	3.14028e-25	7.32226e-24
MSTRG.13968	LOC101907641	XR_811436.3	0.0504986	0.0001	0.0472854	125.562	56.1155	2.64526	17.3734	14.1746	9.80131	3.2979	3.06355	2.33629	3.14076e-25	7.32226e-24
MSTRG.1384	RND3	NM_001191158.3	46.9617	40.0026	44.2595	9.11428	9.08331	9.93509	20.4275	22.174	23.1092	20.5889	22.045	24.3507	3.94934e-25	9.18432e-24
MSTRG.18648	ENGASE	XM_005221289.4;XM_010816579.3;XM_024980999.1;XM_003587480.5	50.4467	53.7051	67.0244	270.141	288.307	327.78	75.0209	81.0342	76.1016	55.5048	46.5661	59.6589	4.03011e-25	9.36044e-24
MSTRG.20515	GNAT1	NM_181022.2;XM_024982388.1;XM_024982389.1;XM_010817664.3	77.8289	95.0549	85.6514	3.07358	6.56945	6.0906	42.5486	35.8047	35.2759	28.5052	26.6553	27.3845	4.05955e-25	9.41703e-24
MSTRG.7137	TLE2	XM_024995031.1;XM_024995030.1	81.1756	72.4187	63.5388	3.49801	6.04048	6.8789	7.99143	2.24738	4.05853	25.3274	22.081	16.5781	4.12406e-25	9.53313e-24
MSTRG.11678	PTGES	NM_174443.2	22.9442	22.0945	24.7828	7.50319	6.66949	6.4619	3.72438	2.14442	3.21397	19.7849	18.5755	18.282	4.13976e-25	9.55538e-24
MSTRG.3781	MACC1	XM_010804071.3;XM_010804076.3;XM_024991007.1;XM_010804075.3;XM_024991008.1	0.697751	1.05452	0.563786	3.36665	2.64523	2.76134	9.30415	8.41906	8.62675	9.0079	7.45732	10.9234	4.25583e-25	9.81112e-24
MSTRG.9829	THBS1	NM_174196.1;XM_024997243.1	3881.22	3823.46	3764.16	963.944	1060.5	1124.13	14183.7	13981.3	14436.5	13047.5	13239.1	12020.7	4.38675e-25	1.01004e-23
MSTRG.7570	FGF1	NM_174055.3;XM_015472278.2;XM_015472275.2;XM_015472276.2;XM_015472279.2;XM_015472277.2;NM_001314006.1;XM_024993835.1;XM_024993833.1;XM_015472280.2;XM_024993834.1	0.726793	0.639454	0.648383	0.555601	0.650327	0.563213	0.245255	0.223124	0.558889	3.29396	3.48332	5.90413	4.42246e-25	1.017e-23
MSTRG.17448	TOM1L1	NM_001075611.2;XM_005219863.3;XM_024980009.1	5.65709	5.54426	5.6321	1.23222	1.01672	0.905004	5.91911	6.21794	6.46513	8.56083	8.67134	8.64857	4.44834e-25	1.02169e-23
MSTRG.10799	XDH	NM_173972.2	5.02181	5.12213	4.81598	22.0029	19.8349	20.6384	19.8343	18.3249	17.8436	14.7472	14.7879	15.3173	5.50125e-25	1.2604e-23
MSTRG.620	LOC101905533	XR_003035862.1;XR_233379.4	6.67187	5.89716	5.47443	20.9413	21.0777	22.5529	2.93693	2.57104	3.74178	3.04065	3.88826	4.41234	5.52217e-25	1.26364e-23
MSTRG.9133	NT5E	NM_174129.3	40.1901	38.3543	41.1186	125.682	119.593	134.332	144.412	150.3	145.927	138.237	133.092	151.021	5.70142e-25	1.30305e-23
MSTRG.16047	LOC100848324	XR_003030105.1;XR_003030104.1	0.237079	0.21974	0.155358	2.41602	1.95555	1.59083	0.174767	0.42562	0.117106	0.255254	0.23812	0.182191	5.85693e-25	1.33695e-23
MSTRG.21660	DSC2	XM_005223953.4;XM_005223955.4;NM_001166526.1;XM_005223954.4	4.42528	6.21021	6.93626	0.980229	0.925328	0.891373	4.77618	4.68854	5.0499	5.93309	11.6105	11.958	6.01239e-25	1.37075e-23
MSTRG.5216	MB	NM_173881.2	322.029	317.53	229.513	25.4692	35.1278	13.5032	41.0676	42.0945	49.806	110.669	123.587	110.93	6.2202e-25	1.41293e-23
MSTRG.3691	TFPI2	NM_182788.1	93.3957	80.3677	88.2817	220.923	214.029	243.808	84.3121	79.5917	95.9405	238.458	257.921	236.794	6.85112e-25	1.55245e-23
MSTRG.10184	DUOX2	XM_005211901.4;XM_010809405.3	0.0175508	0.0001	0.00625168	0.577184	0.679568	0.5565	0.00456922	0.0241832	0.0068922	0.0127159	0.0197557	0.0475488	7.04087e-25	1.5935e-23
MSTRG.17623	UNC45B	XM_002695630.5	1.69254	1.85541	2.02118	0.360016	0.407677	0.357762	0.246697	0.233103	0.2649	0.371811	0.31137	0.455358	7.24618e-25	1.63797e-23
MSTRG.4415	TMEM176B	NM_001099145.2	5.01599	4.50059	5.62584	0.642842	0.619787	0.459614	2.9912	3.31334	3.5125	4.58553	5.10896	4.88037	7.29994e-25	1.64812e-23
MSTRG.22093	IL32	XM_002697939.5;XM_005224639.4;XM_024985319.1	1.81026	1.5184	1.64816	0.141054	0.136517	0.135369	0.501103	0.425693	0.486283	0.683453	0.692065	1.01004	7.53418e-25	1.69894e-23
MSTRG.12097	LOC782264	gene-LOC782264	0.917796	0.654427	0.99321	1.35701	1.15473	1.47349	5.55722	6.51953	7.09935	5.26668	6.29534	5.067	8.29579e-25	1.86841e-23
MSTRG.1898	TINAGL1	XM_015459967.2;XM_015459968.2	267.547	248.191	287.418	63.3589	77.8409	71.2429	228.585	235.133	245.632	330.547	355.632	297.768	8.63807e-25	1.94315e-23
512030	COLEC10	XM_025001502.1;XR_001501838.2;NM_001205713.1	0.080786	0.0266394	0.0697991	0.0001	0.0001	0.0001	0.0806509	0.0880972	0.0752611	0.353877	0.43391	0.208039	8.89372e-25	1.99824e-23
MSTRG.1753	SLC4A3	XM_010802358.3;XM_010802359.3;NM_001191387.1;XM_024975886.1;XM_015459208.2;XM_005202858.4;XM_010802357.3;XM_024975884.1	31.9076	34.4078	30.3474	2.64155	2.33361	2.48836	10.7037	14.8661	11.1445	13.0226	10.7828	14.0266	9.43657e-25	2.11764e-23
MSTRG.13700	SPAG1	XM_025001876.1	6.49418	5.72143	5.84411	0.665703	0.510511	0.516248	2.23332	2.18032	2.25192	2.89046	3.08615	3.1444	1.01294e-24	2.27038e-23
MSTRG.21995	MSLN	NM_001100374.1	21.444	18.8961	22.5731	1.75515	1.28404	2.53646	4.16686	5.09784	5.28123	7.20717	7.74741	5.94249	1.05357e-24	2.3586e-23
MSTRG.14032	THY1	NM_001034765.1	32.6445	34.0043	33.8726	109.45	134.626	120.371	92.914	95.1204	90.5178	49.7501	43.4303	47.4181	1.06679e-24	2.38531e-23
MSTRG.18492	TCAM1	NM_001038211.1;XM_024980444.1;XM_005220945.4;XM_024980445.1;XM_024980446.1	2.86393	2.91019	1.67237	0.12083	0.085572	0.208571	2.66366	2.68623	2.76466	2.92133	2.9341	2.21878	1.17849e-24	2.62875e-23
MSTRG.12076	FLT1	XM_024999786.1;NM_001191132.3;XM_015473753.2;XM_024999785.1	4.02761	3.83648	3.88451	0.32783	0.384715	0.360275	2.66804	2.66795	2.63366	2.30093	2.20657	2.3572	1.25993e-24	2.80705e-23
MSTRG.24308	TM7SF2	NM_174622.3;XM_024986986.1	35.4464	36.007	40.5162	4.30051	6.65635	3.53659	8.18283	7.40865	6.33853	5.00824	6.58042	6.51936	1.33265e-24	2.9655e-23
MSTRG.474	RTP4	NM_001075961.1	1.5565	1.39833	1.77538	0.295625	0.316127	0.339685	0.373734	0.545873	0.640939	2.49255	2.96126	2.47297	1.47559e-24	3.27966e-23
MSTRG.16058	GSC2	XM_024977880.1	0.81885	0.848537	0.823691	0.0713108	0.0816215	0.0992044	0.196782	0.271659	0.222383	0.182099	0.129141	0.17096	1.5054e-24	3.34192e-23
MSTRG.2687	SLC22A15;LOC101905053	XM_024987734.1;NM_001193093.1;XM_024987729.1;XR_003033379.1;gene-LOC101905053;XR_001496419.2	13.964	13.8612	13.0117	2.10067	2.04451	1.92773	7.9571	7.44803	7.78826	7.3659	7.84142	7.54556	1.62351e-24	3.59982e-23
MSTRG.9023	MICAL1	XM_024996481.1;NM_001081582.1;XM_024996479.1;XM_024996480.1	15.7934	14.8231	16.751	2.33051	2.66346	2.55172	12.3458	12.6121	11.6029	10.8366	10.4372	9.83286	1.70857e-24	3.77939e-23
MSTRG.23532	ACTA1	XM_005226192.3;NM_174225.1	38.3489	38.7835	39.6924	13.7874	14.8809	14.5018	9.22081	8.11307	8.28192	12.0741	10.3074	17.417	1.73509e-24	3.83349e-23
MSTRG.23612	LYST	XM_024986513.1;XM_024986510.1;NM_174020.2;XM_010820416.3;XM_024986514.1;XM_024986511.1;XM_024986512.1	86.5501	95.9265	69.9238	20.0242	16.971	17.0664	35.2811	30.1129	31.6546	33.6704	35.1449	38.1322	1.73931e-24	3.83827e-23
MSTRG.2774	GSTM3	NM_001046560.1	1.63355	1.63226	1.60818	1.47749	1.52575	1.31634	0.22636	0.146591	0.203295	0.425307	0.456891	0.505666	1.7692e-24	3.89958e-23
MSTRG.10710	FHL2	XM_005212433.4;XM_005212432.2;NM_001046046.2	4.26476	7.7271	5.68361	1.00342	0.600262	0.693429	4.6203	4.0907	4.03293	7.9841	7.52519	7.5128	1.91888e-24	4.2245e-23
MSTRG.23088	NRAP	XM_005225747.3;XM_010820038.3;XM_005225746.3;NM_001098072.1;XM_024985666.1;XM_005225745.3;XM_024985667.1	0.595009	0.800358	0.647973	0.0640272	0.0351251	0.0366095	0.158322	0.154101	0.150236	0.283309	0.218475	0.313531	1.94455e-24	4.27593e-23
MSTRG.19812	LOC104975426	XR_814230.3	0.101387	0.104504	0.119099	0.458426	0.52674	0.409626	0.0644957	0.0581275	0.0793295	0.0877373	0.0716127	0.0693931	2.19533e-24	4.82169e-23
MSTRG.10279	HIF1A	XM_024997270.1;NM_174339.3;XR_003036596.1;XM_024997269.1;XR_003036597.1	80.0968	76.4354	75.6988	411.601	413.265	410.397	221.936	247.176	242.617	180.331	186.178	192.397	2.3671e-24	5.18668e-23
MSTRG.20516	SEMA3F	XM_010817850.3;XM_002697033.6;XM_005223007.4;XM_024983273.1;XM_024983272.1	765.597	738.094	750.91	162.783	185.959	169.058	421.517	432.429	434.22	603.159	610.666	570.038	2.44247e-24	5.34554e-23
MSTRG.3427	HEYL	NM_001024565.2;XM_005204794.4;XM_005204796.1;XM_005204795.4;XM_024989590.1	0.413225	0.236273	0.44364	0.0238612	0.0501221	0.0401173	0.0464662	0.0439407	0.055506	0.0446023	0.0246048	0.0563994	2.63858e-24	5.76793e-23
MSTRG.22302	LOC107131364	gene-LOC107131364	9.10808	10.5786	8.04964	0.998312	0.865389	0.95435	5.69687	5.32387	5.02847	5.9237	5.19977	4.31907	3.40856e-24	7.43363e-23
MSTRG.5076	NTN4	XM_024991956.1;XM_010805194.3;NM_001102203.1;XM_005206644.4;XM_024991958.1	36.2185	34.671	34.6879	3.02406	4.91573	5.12406	14.6776	14.0279	15.1131	19.6967	29.8116	21.1691	3.52861e-24	7.68642e-23
MSTRG.8407	PNMA2	NM_001046473.2	0.464316	0.331898	0.630573	3.47083	3.02771	2.23397	0.217487	0.396078	0.405399	0.255045	0.182331	0.0984661	3.58627e-24	7.80287e-23
MSTRG.3685	SAMD9	NM_001205781.2	2.69604	2.85584	2.59898	0.230574	0.211567	0.192607	0.745411	0.859213	0.887379	1.28812	1.69965	2.36732	3.67239e-24	7.9809e-23
MSTRG.23786	VCL	XM_024986796.1;NM_001191370.1;XM_005226483.3	199.975	208.421	199.182	62.5601	71.8372	70.2237	432.33	458.441	446.586	303.1	273.916	288.69	3.88181e-24	8.42617e-23
MSTRG.23889	VSTM4	XM_024986842.1;XM_024986841.1;XM_024986844.1	7.11701	6.92607	6.97727	2.28709	2.6015	2.65565	10.6856	11.0396	10.7691	15.1895	14.6335	15.5018	4.19845e-24	9.10285e-23
MSTRG.12521	KIAA1217	XM_025000980.1;XM_025000976.1;XM_025000964.1;XM_025000979.1;XM_025000978.1;XM_025000971.1;XM_025000969.1;XM_025000985.1;XM_025000987.1;XM_025000983.1;XM_025000988.1;XM_025000975.1;XM_025000968.1;XM_025000984.1;XM_025000966.1;XM_025000989.1;XM_025000974.1;XM_025000967.1;XM_025000972.1;XM_025000973.1;XM_025000982.1;XM_025000977.1;XM_025000965.1;XM_025000990.1;XM_025000970.1;XM_025000981.1	150.074	211.529	177.887	31.851	18.998	14.7455	107.309	98.6419	81.177	158.142	148.658	140.6	4.36139e-24	9.4341e-23
MSTRG.15888	MYO18B	XM_024977798.1	1.34892	1.57333	1.44136	0.308018	0.343824	0.362294	0.283907	0.232856	0.250176	0.24737	0.219208	0.274663	4.57861e-24	9.89246e-23
MSTRG.5280	TMTC1	NM_001192761.2	252.876	248.452	241.09	60.3684	54.8616	30.9728	39.3606	33.2618	36.3024	90.8536	61.6835	81.117	4.78766e-24	1.03321e-22
MSTRG.4502	PAWR	XM_024992389.1	122.849	114.251	99.3697	33.2775	26.6982	30.2314	135.911	132.006	137.569	108.918	118.952	105.212	5.64268e-24	1.21561e-22
MSTRG.14028	MCAM	NM_001110062.1	4.31495	4.07985	2.35722	14.6404	18.0517	19.9143	4.54619	6.53972	5.2672	2.11947	2.10698	2.83791	5.64592e-24	1.21561e-22
MSTRG.22882	FRAT1	XM_002698415.5	1.16102	0.521735	0.742861	5.06875	5.46667	4.09225	0.34714	0.293178	0.784953	0.434361	0.681179	0.466202	6.14387e-24	1.32129e-22
MSTRG.12337	JAG1	NM_001191178.2	350.07	339.795	337.428	85.4994	86.779	94.311	83.9359	84.8739	83.5266	111.117	103.956	107.064	6.41234e-24	1.37584e-22
539517	MYOCD	XM_010816079.3;XM_024980794.1;XM_024980796.1;XM_015458753.2;XM_015458755.2;XM_002695810.6;XM_024980795.1	0.0190133	0.00656507	0.00554408	0.0148557	0.0244261	0.0300513	0.182188	0.255873	0.167829	0.177773	0.150572	0.139906	6.66091e-24	1.42588e-22
MSTRG.4984	PIP4K2C	NM_001076196.1	9.59202	8.99702	9.21178	1.3951	1.40995	1.48871	5.20268	5.45622	5.24897	6.01702	5.65477	6.1027	6.72222e-24	1.43735e-22
281985	PLCB4	XM_025000311.1;XM_025000314.1;XM_025000310.1;XM_025000313.1;XM_025000312.1;XM_025000315.1;XM_025000317.1;NM_001166510.1;XM_025000320.1;XM_025000319.1;XM_025000316.1;XM_025000318.1	0.616107	0.612129	0.541848	0.131735	0.139924	0.114556	0.126078	0.130919	0.0947238	0.0785506	0.0624128	0.049136	6.88145e-24	1.4697e-22
MSTRG.17988	MYH2;MYH1	NM_001166227.1;XM_024979592.1;NM_174117.1;XM_010816053.3;XM_010815980.3	13.9461	13.9485	15.4041	0.416913	0.239407	1.00538	3.45581	2.82611	2.82863	2.97062	4.65625	5.32068	7.43576e-24	1.58445e-22
MSTRG.14191	NRIP3	NM_001102218.2;XM_005216037.4	0.453975	0.477435	0.458095	1.86399	1.8481	1.8895	0.314775	0.355629	0.221101	0.42024	0.280236	0.331135	7.52392e-24	1.6014e-22
MSTRG.1359	GPD2	NM_001100296.1;XM_005202414.4;XM_024999673.1	7.69088	5.38728	7.20264	4.12767	4.49355	5.79302	10.5152	10.4247	10.5601	20.246	20.7647	20.4406	8.21346e-24	1.74416e-22
515161	ATP1A2	NM_001081524.1	0.852814	0.791851	0.912715	0.057972	0.026358	0.017204	0.461746	0.365299	0.315139	0.312796	0.232122	0.375126	8.23429e-24	1.74659e-22
MSTRG.4225	HILPDA;FAM71F2	NM_001105498.1;XM_024990842.1;XM_024990841.1;NM_001046467.3	3.675	3.9916	3.55725	8.02463	8.98121	9.4419	13.1921	11.9551	11.4093	24.3842	21.2231	25.1248	8.57908e-24	1.81765e-22
MSTRG.23359	PRAG1	XM_005226034.4;XM_024986466.1;XM_005226036.4;XM_015460864.2	2.30647	2.08021	1.95361	0.0815111	0.138369	0.188251	0.887904	1.02539	1.3252	2.08096	1.59651	1.67092	9.06346e-24	1.91591e-22
MSTRG.193	ALCAM	XM_005201257.4;NM_174238.1;XM_005201256.4	84.7093	78.6583	76.5885	16.2468	14.6078	13.4372	28.2252	26.0005	21.3019	37.2298	40.5665	44.6123	9.23608e-24	1.95018e-22
MSTRG.21665	CDH2	NM_001166492.2	5.2075	5.05675	4.91714	2.24448	2.3422	2.34917	12.294	12.7349	12.4916	4.30037	4.36825	4.6389	9.26977e-24	1.95507e-22
MSTRG.14184	SCUBE2	XM_002693059.5;XM_005216101.3;XM_005216098.4;XM_005216099.3;XM_005216102.3;XM_005216097.3;XM_005216103.3	6.4283	6.99371	6.48886	34.2524	34.3313	30.0853	11.943	9.48149	12.0644	10.5816	10.1991	10.5263	9.81014e-24	2.06435e-22
100139162	FAM83G	XM_005220289.4;NM_001205516.1	0.201699	0.273092	0.393857	0.006782	0.003292	0.0001	0.006771	0.0001	0.005504	0.015568	0.044408	0.035006	1.06838e-23	2.24566e-22
MSTRG.24393	RHOD	NM_001192338.3	0.708626	0.686111	0.704298	0.0653271	0.0832046	0.0564313	0.560947	0.842034	0.561102	0.951868	0.861735	1.09833	1.13168e-23	2.37602e-22
MSTRG.25011	FOXO4	XM_024988270.1;NM_001101277.1	0.765635	0.828229	0.792721	2.90608	4.18057	3.48594	0.883491	0.705296	0.67722	0.756766	0.697911	0.704431	1.1671e-23	2.44761e-22
618195	LGI4	NM_001103301.1;XM_010814812.3;XM_010814813.3;XM_015458073.2	0.448663	0.385365	0.55967	0.012019	0.0001	0.0001	0.294705	0.272603	0.228161	0.288716	0.193826	0.371305	1.35701e-23	2.8363e-22
MSTRG.22429	HSD3B7	XM_015460381.2;XM_015460383.2;NM_001034696.1;XM_015460382.2	10.4893	9.57105	11.3511	2.48581	3.3037	3.02414	14.0562	15.3286	13.356	23.4443	22.8227	22.9974	1.4596e-23	3.04728e-22
MSTRG.12696	KLF6	NM_001035271.3;XM_025000385.1;XM_025000386.1;XR_810648.3	27.9564	27.1868	25.6007	6.70632	7.6545	7.82623	31.4889	30.1356	31.9483	22.3392	23.5563	24.2329	1.56015e-23	3.25356e-22
MSTRG.9607	LARP6	NM_001099205.1	94.1439	93.5412	105.317	15.438	17.9995	18.0162	64.9478	64.9904	68.2602	51.2417	48.9251	59.0051	1.8907e-23	3.92965e-22
MSTRG.12944	HCK	NM_001110194.1;NM_001037141.3	3.91833	3.6992	3.98002	0.518159	0.773131	0.686513	4.8478	5.63092	6.34767	4.57516	5.42882	4.624	1.91398e-23	3.97359e-22
MSTRG.20222	LOC112443428	XR_003031787.1	0.411683	0.621437	0.241344	4.45432	2.40519	2.19988	0.353883	0.198809	0.231348	0.416474	0.201838	0.185137	1.91721e-23	3.97586e-22
MSTRG.13144	LOC112449239	XM_025000902.1	0.0001	0.0001	0.0001	0.00657203	0.0001	0.0154022	0.244193	0.292154	0.245001	0.0466896	0.0302463	0.0402322	2.4675e-23	5.09996e-22
MSTRG.5937	COL25A1	XM_024993507.1	1.78329	1.65171	1.26072	7.97261	4.13324	7.95765	1.48357	0.954526	1.16153	1.09767	1.11141	1.17667	2.48455e-23	5.12948e-22
MSTRG.10977	GPR75	NM_001205061.1;XM_015473447.2	1.03588	0.908589	0.933189	0.0370372	0.0001	0.0352784	0.227804	0.284431	0.25225	0.200527	0.217705	0.250939	2.59107e-23	5.34346e-22
MSTRG.12611	MKX	XM_025000608.1;NM_001192534.1;XM_005214351.4;XM_005214349.4;XM_005214350.4;XM_025000609.1;XM_025000610.1;XM_025000611.1	34.0071	36.8091	36.0868	4.50542	2.01607	4.06801	26.2608	17.3679	18.527	35.1102	35.0259	40.1156	2.71927e-23	5.60164e-22
MSTRG.14301	PDE2A	XM_024975019.1;XM_024975017.1;NM_001143846.1;NM_001256273.1;XM_024975018.1;XM_024975020.1	6.47656	5.9217	6.84669	1.55342	1.41511	1.41439	0.864168	0.627605	0.36669	1.23941	1.16864	1.35989	2.86891e-23	5.90335e-22
MSTRG.3526	SH3BP4	XM_024989094.1;NM_001144088.1;XM_024989100.1;XM_005204956.4;XM_010803844.3;XM_024989088.1;XM_024989059.1;XM_024989086.1;XM_024989083.1;XM_015467119.2;XM_005204955.4;XM_024989079.1;XM_024989064.1;XM_005204954.4;XM_015467116.2	20.0081	20.8836	19.6681	3.7742	4.46068	4.28936	9.45185	10.1722	9.63622	11.382	9.86883	12.4665	2.93865e-23	6.04016e-22
MSTRG.4575	SOCS2	XM_024991405.1;NM_177523.2;XM_005206101.4;XM_010804824.3;XM_024991406.1;XM_005206102.4	5.37165	5.77682	5.94499	25.7261	23.9618	23.5307	6.26042	3.31935	6.10342	3.88782	3.13204	2.97651	3.10234e-23	6.35552e-22
MSTRG.22273	ACSM1	XM_005224691.4;NM_174682.2;XM_005224692.4;XM_015460313.2	0.0001	0.0001	0.0499155	0.78887	0.527388	0.440202	0.976833	1.51391	1.52446	0.820853	0.740728	0.902768	3.16739e-23	6.48164e-22
MSTRG.16133	MLKL	XM_002694707.6;XM_005218381.4;XM_024978879.1;XM_005218382.4;XM_010814341.3	3.1731	3.1023	3.0465	0.273636	0.261512	0.337586	2.33211	2.4572	2.61347	1.78205	1.57908	1.75698	3.33501e-23	6.80965e-22
MSTRG.20626	CDCP1	XM_002697118.6	32.8127	33.364	34.3034	4.26414	7.72465	8.08145	24.4856	25.2047	25.0022	37.8673	37.6052	36.1815	3.34135e-23	6.8151e-22
MSTRG.7774	ATP6AP1L	NM_001207028.1;NM_001207027.1;XM_010807588.3	0.773328	0.50241	0.780594	0.523188	0.752697	0.611133	3.61644	4.71136	4.71277	1.22501	0.807346	0.976776	3.48154e-23	7.08548e-22
MSTRG.15063	MMP23	XM_005217096.4;NM_001038556.2	329.609	295.388	368.258	29.5923	41.1397	40.3622	234.952	237.949	218.532	166.512	139.418	174.637	3.63983e-23	7.39144e-22
521081	LOC521081	XM_002693705.5	0.0001	0.0001	0.0001	0.431797	0.376516	0.277722	0.0001	0.0001	0.0001	0.0001	0.0001	0.0001	3.96822e-23	8.04951e-22
MSTRG.16126	AARS	NM_001101075.2;XM_005218342.4;XM_005218343.3;XM_010814304.3;XM_005218341.2;XM_015475667.2	705.662	709.838	747.294	158.912	181.05	170.068	517.998	549.521	534.163	361.06	302.117	378.358	4.15894e-23	8.42718e-22
MSTRG.24373	ACTN3	NM_001076157.1;XM_024987257.1	46.5946	46.5622	50.3554	10.0692	13.6948	10.4766	5.67278	5.73109	6.55777	7.1377	6.62171	11.8015	4.22466e-23	8.55103e-22
MSTRG.6865	JUNB	NM_001075656.1	16.5381	16.5929	18.4127	15.5689	17.9662	16.8964	18.8097	20.1911	19.599	49.9969	49.1749	52.8046	4.37384e-23	8.84333e-22
MSTRG.6768	KLF2	XM_024994816.1	10.7739	11.5461	12.4228	1.08988	1.32278	1.5425	2.55469	2.55663	1.94029	5.15758	4.69664	6.16557	4.75101e-23	9.58507e-22
MSTRG.20880	DAAM2	XM_002697225.6;XM_010818159.3;XM_024983894.1;XM_010818160.3	193.553	157.914	194.392	24.7468	23.8456	32.7777	57.6701	46.3909	64.8694	147.613	131.796	100.382	4.87594e-23	9.81579e-22
MSTRG.7569	SPRY4	XM_005209526.4;XM_005209527.4;NM_001081512.1;XM_005209524.4;XM_010807408.3;XM_024993916.1;XM_015472282.2	14.1982	14.2964	13.7139	4.44645	3.24455	4.23601	8.48192	9.58222	11.4488	31.4303	30.5829	27.6619	5.1834e-23	1.04235e-21
MSTRG.853	DZIP1L	XM_024996266.1;XM_024996271.1;XM_024996268.1;XM_024996274.1;XM_024996282.1;XM_024996264.1	8.84258	12.9515	10.3155	1.86854	1.4048	2.57842	22.4272	21.1564	22.5923	21.7248	23.3986	20.536	5.22297e-23	1.04917e-21
MSTRG.19440	HAPLN3	NM_001098981.2	609.243	591.537	644.54	74.5352	93.6788	104.844	218.948	289.472	231.93	202.369	211.063	198.791	6.65012e-23	1.33153e-21
MSTRG.14390	CAPN5	XM_005216288.4;XM_024975408.1;XM_024975409.1;NM_001192894.2;XM_005216289.4;XM_010812728.3	1.49357	0.87405	1.52287	0.0558458	0.0847586	0.129575	0.332067	0.274788	0.23982	0.782651	0.702705	0.753907	7.1309e-23	1.42626e-21
MSTRG.23717	TSPAN15	NM_001075829.1;XM_010820586.3;XM_024986667.1;XM_010820587.3;XM_010820585.3	0.350937	0.211342	0.386166	0.0500995	0.0771627	0.0601594	0.296984	0.241685	0.249493	0.867189	0.826999	0.775847	7.56803e-23	1.51206e-21
MSTRG.13663	FZD6	XM_010812158.3;XM_003586904.5	3.96482	4.51002	3.95509	0.31202	0.384443	0.46895	1.37434	1.63172	1.52173	1.85272	1.87247	1.79415	8.15867e-23	1.62309e-21
MSTRG.4791	RAPGEF3	NM_001080302.1;XM_005206392.4;XM_005206393.2;XR_001500328.2;XR_003034590.1	0.82431	0.862161	0.862515	0.100072	0.102307	0.0622603	0.409868	0.464282	0.362545	0.952822	0.917524	0.911244	8.54935e-23	1.69899e-21
MSTRG.16818	B3GNT8	XM_005218980.2;XM_005218979.2;NM_001076040.1	3.49044	3.4658	4.02844	0.382126	0.361023	0.385655	1.15737	1.27302	0.974114	2.12067	2.28382	2.24024	9.01484e-23	1.78958e-21
MSTRG.16362	LPCAT2	NM_001205797.1;XM_015475738.2	5.21835	5.17726	5.66134	13.8523	17.3157	16.9047	3.42254	2.9996	3.34496	3.79704	4.19197	4.08536	9.4588e-23	1.87571e-21
MSTRG.6074	PPM1K	NM_001046474.2;XM_005207798.4	7.1048	5.95483	6.18348	0.568856	0.922787	0.835856	3.68334	3.17507	2.94594	3.0601	3.59017	3.86056	9.67442e-23	1.91444e-21
751811	LOC751811	XM_015471297.2;XM_024992671.1;XM_024992672.1	0.00912426	0.0001	0.0001	0.575943	0.318004	0.595163	0.0541771	0.0383002	0.155822	0.0001	0.0001	0.00891716	9.67469e-23	1.91444e-21
MSTRG.2043	MYOM3	XM_024982648.1;XM_024982647.1	2.18964	2.16045	2.2136	0.464033	0.556396	0.48912	0.479905	0.445725	0.399798	0.512629	0.46625	0.616544	1.24095e-22	2.45038e-21
MSTRG.20330	LRIG1	XM_002696962.5;XM_024983155.1	250.383	267.981	262.549	710.063	813.825	753.808	194.1	195.781	190.097	204.129	209.233	184.84	1.29158e-22	2.54766e-21
MSTRG.3434	RHBDL2	NM_001102014.2;XM_024988579.1;XM_015466235.2;XM_015466237.2;XM_015466232.2;XM_015466234.2	12.8811	15.3183	9.98356	2.41064	0.968478	0.853101	20.5011	20.8962	17.9159	27.0515	29.7205	31.0806	1.34497e-22	2.65014e-21
MSTRG.14685	RGS2	XM_003587052.5	0.00366649	0.00393343	0.0129099	0.253143	0.0955133	0.100105	0.0285524	0.0330063	0.0214217	0.0121727	0.00990617	0.00443637	1.35509e-22	2.66726e-21
100337278	EPPK1	XM_003586872.5	0.467864	0.533778	0.447872	0.053804	0.060609	0.06748	0.122295	0.147273	0.13137	0.452732	0.365409	0.324408	1.47594e-22	2.90206e-21
MSTRG.13928	ARHGAP20	NM_001206733.1;XM_024975250.1;XM_024975249.1;XM_005215783.4	1.01678	0.911063	0.962719	0.308861	0.307863	0.229531	0.158661	0.125007	0.122643	0.202279	0.199005	0.15592	1.51401e-22	2.97376e-21
MSTRG.2939	LRRC8C	NM_001099039.2	7.9473	8.1957	7.47908	1.29127	1.08874	1.04639	3.53182	3.40122	3.65761	4.2	4.05156	3.80649	1.59748e-22	3.12779e-21
MSTRG.9805	ACTC1	NM_001034585.2	908.669	866.278	958.646	490.244	508.647	517.788	251.415	230.921	251.182	232.137	218.841	248.93	1.61638e-22	3.16147e-21
MSTRG.4518	LIN7A	XM_024991836.1;NM_001079602.2	0.864332	1.05301	0.786778	6.04524	5.38139	5.19704	8.64191	10.6999	9.32343	5.0857	4.25418	4.04575	1.69357e-22	3.30896e-21
MSTRG.24326	LTBP3	XM_005227116.4;XM_005227115.4;XM_005227114.4;NM_001192738.1	39.2076	39.9218	40.1652	11.54	9.99065	8.94027	11.2698	10.2725	9.8748	26.2911	24.3171	27.5494	1.7971e-22	3.5055e-21
MSTRG.24733	GABRA3	XM_024987769.1;NM_174542.2	0.00983214	0.101021	0.0183664	0.154615	0.228732	0.335771	2.01909	1.87963	1.80476	1.14244	0.80882	1.3071	1.79925e-22	3.5055e-21
MSTRG.19698	EGLN3	NM_001101164.2	1.75071	5.32065	4.99358	2.04729	2.31123	2.57858	8.34565	7.32204	3.78733	26.2345	25.2122	26.3453	1.79982e-22	3.5055e-21
MSTRG.20337	ADAMTS9	XM_024982902.1;XM_005222686.4;NM_001206573.1	9.39289	10.6347	6.12003	54.0176	33.6945	45.0223	44.5856	44.4896	40.3579	14.0403	15.7181	17.3097	2.02024e-22	3.92658e-21
MSTRG.16390	CX3CL1	XM_002694885.5;XM_015475803.2;XM_015475804.2	0.0592329	0.0125735	0.0524975	0.106549	0.16279	0.0523909	0.23702	0.350589	0.298462	0.684248	1.70522	1.0343	2.15977e-22	4.19339e-21
MSTRG.22133	LOC104970145	XR_001495051.2;XR_001495050.2;XR_001495049.2	3.06841	3.28328	3.48975	0.129318	0.124036	0.169257	1.59298	0.686637	0.535972	0.55335	0.892521	0.527223	2.26843e-22	4.39976e-21
MSTRG.10314	RAB15	NM_001046538.1	11.4517	12.321	12.8802	1.18655	1.39685	1.42392	2.82553	4.07787	3.47271	2.1557	3.03253	2.6275	2.31712e-22	4.48951e-21
MSTRG.13100	JPH2	XM_025001265.1	1815.27	1385.05	1253.06	249.069	267.474	285.686	1250.52	870.655	1135.29	761.468	966.576	758.338	2.32254e-22	4.49532e-21
MSTRG.5532	TSPAN11	XR_003034608.1;XM_005207202.4;NM_001080325.1;XR_806919.3	1.81797	1.25635	1.24281	13.0298	13.4263	11.0028	4.08752	4.36408	3.39969	5.33418	5.80219	5.55417	2.52624e-22	4.88451e-21
MSTRG.7167	MKNK2	XM_024994436.1;NM_001205275.1;XM_010807047.3;XM_024994437.1	20.1643	19.1022	20.075	6.54658	6.69014	5.83356	31.9629	30.7347	29.3158	22.5598	15.7518	22.1457	2.61901e-22	5.05861e-21
MSTRG.20164	LOC615277	XM_010817567.3;XM_010817569.3;XM_010817570.3;XM_002696864.6	1.89848	1.88087	2.31946	0.389805	0.325164	0.301566	1.27513	1.08906	1.22512	2.54237	2.47355	2.81025	2.79409e-22	5.39117e-21
MSTRG.20864	MDGA1	NM_001192882.2;XM_024983665.1	2.29713	2.22781	3.42949	1.80735	2.01712	1.99698	12.0813	13.4864	10.6832	6.21735	5.22508	5.73037	2.81359e-22	5.42317e-21
MSTRG.3869	GSAP	NM_001193061.1;XM_024990898.1;XM_024990899.1	0.693062	0.637761	0.685986	0.0973829	0.193044	0.160798	0.489584	0.424396	0.51626	1.73617	1.59436	1.57829	3.09935e-22	5.95543e-21
MSTRG.8494	FBP1	NM_001034447.2	0.949771	0.592169	0.685267	8.95437	7.58215	9.18447	1.7635	2.00946	1.95183	1.50002	2.52249	3.32951	3.11413e-22	5.97765e-21
MSTRG.2775	LOC615514	NM_001083772.1;XM_024989710.1	22.6341	21.998	25.7336	3.17185	4.93261	4.71747	2.05529	0.828576	2.57709	7.10834	7.55919	7.53103	3.17345e-22	6.08523e-21
MSTRG.17005	RASIP1	NM_001193160.2	9.50663	8.34277	9.39215	0.918101	0.760575	0.877468	5.41718	5.38254	5.144	5.66147	6.85832	5.60793	3.18712e-22	6.10514e-21
MSTRG.22046	IGFALS	NM_001075963.1	55.5946	58.8743	63.2464	2.11017	0.0001	0.0001	7.33753	9.47569	9.07706	10.4404	10.1774	13.509	3.21091e-22	6.14439e-21
MSTRG.479	LOC101906451	XR_003035638.1;XR_804304.2;XR_233322.4	1.18831	0.768485	0.614564	7.04787	8.59898	7.49616	3.69449	3.0496	4.11411	9.44687	9.52666	9.69266	3.31413e-22	6.32886e-21
MSTRG.4245	STRIP2	XM_003586002.5;XM_024991155.1;XM_005205741.4;XM_005205742.4	0.718498	0.851261	0.854365	2.59125	2.15923	2.24198	0.578568	0.618117	0.762807	0.303171	0.334541	0.31662	3.67389e-22	7.00149e-21
MSTRG.20694	KIAA1257	XM_024983328.1;XM_024983327.1	0.195737	0.162274	0.231855	1.30754	1.3903	1.22255	0.412313	0.448701	0.444158	0.342709	0.343732	0.358245	3.89847e-22	7.4067e-21
MSTRG.24904	COL4A5	XM_002699860.4;XM_002699862.5;XM_024988380.1	0.850175	0.699752	0.813256	0.0624095	0.136869	0.0973733	0.383134	0.359131	0.40106	1.29814	1.17375	1.02208	3.9525e-22	7.50168e-21
MSTRG.770	TM4SF1	NM_001075980.1	259.221	245.264	267.636	62.1629	68.7139	65.6653	135.39	159.737	157.067	217.767	231.152	233.929	3.98038e-22	7.54689e-21
MSTRG.11255	LBH	XM_005212885.3;NM_001099152.1;XM_024999162.1	1.00031	1.19389	1.07295	0.169544	0.354274	0.327228	2.19248	3.71625	6.40376	2.41869	2.95995	3.3477	4.14123e-22	7.83586e-21
521475	FGF19	XM_010821272.2	0.46819	0.564031	0.662156	0.0001	0.0001	0.0001	0.0001	0.0001	0.030367	0.100094	0.099691	0.101286	4.36547e-22	8.25177e-21
MSTRG.5054	ERBB3	NM_001103105.1	7.94374	7.95157	8.52807	2.3033	2.55074	2.53473	1.68397	1.47931	1.42534	1.66735	1.37968	1.68269	4.56123e-22	8.59556e-21
MSTRG.512	EPHB3	NM_001192796.1	7.83611	7.87696	8.25315	2.00888	1.97633	2.04057	2.14455	1.7966	1.78038	2.76608	3.0029	2.68042	4.84548e-22	9.12196e-21
MSTRG.2361	PEAR1	NM_001101300.1;XM_024989812.1;XM_005203783.4	3.37704	3.68578	3.32323	0.422422	0.479134	0.365499	0.657289	0.748088	0.86837	1.57585	1.31739	1.62468	4.86034e-22	9.14069e-21
MSTRG.2508	S100A10	NM_174650.1	6.19606	5.17148	5.97669	16.4256	15.7416	17.6113	8.01141	8.7198	9.23824	4.55323	4.54555	5.39611	5.21107e-22	9.7805e-21
MSTRG.13814	GPR83	XM_005215729.4;XM_010812291.3	5.90073	5.44657	6.14881	1.01298	0.656885	0.876405	1.55844	1.31983	1.02493	1.24339	1.05957	1.29941	5.9071e-22	1.10534e-20
MSTRG.20969	LOC101905365	XR_003032141.1	3.60437	4.31324	3.66374	15.541	15.4494	15.6019	5.94792	6.34852	5.89465	3.80619	3.2697	4.10676	5.94475e-22	1.11014e-20
MSTRG.17977	USP43	XM_005220431.3;XM_010816072.3;XM_005220429.3;XM_010816071.3;XM_005220432.3	1.54447	1.65089	1.59493	0.0001	0.0001	0.0274344	0.22886	0.337593	0.107073	0.674013	0.295162	0.367463	6.57673e-22	1.22447e-20
MSTRG.14208	TRIM66	XM_024975810.1;XM_002693107.6	26.4435	26.8271	23.0057	2.60232	3.16576	2.47984	10.695	7.94705	8.90864	7.93201	6.48276	8.71854	6.85779e-22	1.27552e-20
MSTRG.5049	ESYT1	NM_001077943.1	50.6156	48.8656	52.5811	13.4358	14.6912	14.2017	43.8003	51.245	47.4813	27.7371	25.8088	27.4807	7.23157e-22	1.34236e-20
MSTRG.21480	LOC520336;GCNT2;LOC100848875;LOC112443869	XM_002697593.5;NM_001101227.1;XM_024984142.1;XM_005223887.4;XM_024984143.1	0.587797	0.526548	0.48245	0.516683	0.45253	0.683366	1.24288	1.25006	1.13456	3.11804	3.35993	3.10565	7.40738e-22	1.37225e-20
MSTRG.8539	WNK2	XM_002689849.6;XM_005210448.4;XM_005210447.4;XM_005210450.4;XM_005210449.4;XM_005210451.4;XM_005210446.4	3.01771	2.83138	2.99534	0.44942	0.529324	0.607017	0.43582	0.417979	0.29251	1.01182	0.937628	0.639169	7.50226e-22	1.38844e-20
MSTRG.20340	PRICKLE2	XM_005222690.4;XM_002696985.5	11.4212	10.6341	9.40141	116.475	120.549	117.042	6.28688	25.263	24.873	19.9725	5.18978	18.1305	7.55474e-22	1.39537e-20
MSTRG.19815	TC2N	NM_001193204.1;XM_005222222.4	13.3052	11.5453	9.92012	1.13656	1.92974	1.14658	10.5027	10.7903	12.09	11.1544	8.76274	10.6225	7.635e-22	1.4088e-20
MSTRG.20738	KLF15	XM_024982424.1;NM_001082425.1	13.9053	14.7782	16.6208	29.3564	36.0779	34.7729	10.3209	9.9174	11.6551	3.40776	4.52585	4.79197	7.7732e-22	1.43288e-20
MSTRG.12171	LMO7	XM_005213870.4;XM_005213869.4;XM_025000138.1;XM_005213871.4;XM_025000139.1;XM_015473856.2;XM_010810860.3;XM_025000137.1;XM_025000126.1;XM_005213861.4;XM_010810859.3;XM_010810857.3;XM_003586719.5;XM_025000133.1;XM_025000128.1;XM_025000123.1;XM_010810855.3;XM_010810852.3;XM_010810854.3;XM_025000132.1;XM_010810853.3;XM_005213866.4;XM_010810856.3;XM_025000121.1;XM_025000134.1;XM_015473851.2;XM_025000…	98.3531	140.877	95.9238	24.7067	21.9712	23.0569	54.3546	48.5106	45.4926	51.8413	43.3114	52.5075	7.822e-22	1.44044e-20
MSTRG.19667	STXBP6	XM_005221969.3;XM_005221968.4;NM_001076038.2	40.7387	38.438	38.5862	8.24169	9.85728	10.1743	51.2004	54.7264	51.551	37.7958	36.1294	42.0524	7.96031e-22	1.46446e-20
MSTRG.20252	LOC112443504	XR_003031898.1	0.140783	0.253642	0.135209	0.0346235	0.021953	0.0409825	0.577606	0.519376	0.457496	0.0914418	0.119741	0.0766603	8.22264e-22	1.51123e-20
MSTRG.22916	ABCC2	XM_024985942.1	0.506381	0.58369	0.242092	4.95229	4.41119	3.99356	0.973049	0.58635	0.348883	0.315291	0.603857	0.594836	8.43505e-22	1.54873e-20
MSTRG.12514	GJD4	XM_002692074.1	0.278353	0.341141	0.181563	0.00421184	0.0001	0.00700008	0.162871	0.0712122	0.139808	0.133968	0.0872968	0.118851	9.00212e-22	1.64959e-20
MSTRG.7209	CTXN3	XM_024993800.1;XM_024993806.1;XM_024993802.1;XM_024993799.1;XM_024993803.1;XM_024993805.1;XM_024993798.1;NM_001105486.2;XM_024993801.1;XM_024993804.1;XM_015472123.2;XM_010807088.3	0.293426	0.250679	0.439347	0.0001	0.0001	0.00671038	0.016124	0.0527444	0.0262129	0.101201	0.0946249	0.120011	9.19389e-22	1.68307e-20
MSTRG.18770	SLC16A5	XM_010816623.3;XM_024981074.1;XM_024981072.1;XM_024981075.1;XM_024981071.1;XM_024981076.1;XM_024981073.1;XM_024981070.1	3.5582	3.20858	3.90068	0.225401	0.507024	0.425041	1.55416	1.80761	1.7268	3.06842	3.01383	2.93674	1.03267e-21	1.88673e-20
MSTRG.20788	DST	XM_024984011.1;XM_024983995.1;XM_024984002.1;XM_024984001.1;XM_024983983.1;XM_024983997.1;XM_024983988.1;XM_024983985.1;XM_024984007.1;XM_024983994.1;XM_024983993.1;XM_024983986.1;XM_024984010.1;XM_024984005.1;XM_024983999.1;XM_024983989.1;XM_024983991.1;XM_024984000.1;XM_024983998.1;XM_024984008.1;XM_024983984.1;XM_024983992.1;XM_024984006.1;XM_024983990.1;XM_024984003.1;XM_024984009.1;XM_024983…	907.555	1087.49	755.243	227.957	214.678	168.308	389.954	346.446	320.504	348.028	306.549	331.881	1.05209e-21	1.92032e-20
MSTRG.7644	GPX3	NM_174077.4;NR_138142.1	11.769	12.2854	14.8948	26.3012	30.6134	26.9585	65.4237	69.5211	70.7165	66.1306	55.4422	66.3804	1.07473e-21	1.95972e-20
MSTRG.7803	LOC112447489	XR_003035711.1	0.0600649	0.111459	0.0001	4.01314	2.15872	1.75599	0.0676007	0.0880254	0.228996	0.18992	0.234779	0.286502	1.12297e-21	2.04367e-20
MSTRG.19417	ST8SIA2	XM_005221765.4;NM_001098113.1	52.7141	54.3417	51.296	18.3425	14.7706	15.8081	6.17152	7.75437	7.17123	13.2384	8.21095	13.2229	1.12553e-21	2.04634e-20
MSTRG.3382	SLC2A1	NM_174602.2	1.34071	1.2762	1.46907	4.33434	4.75146	5.40459	4.55953	5.58396	4.59831	4.17322	4.50527	4.20051	1.22965e-21	2.23127e-20
MSTRG.9233	STX11	NM_001205736.2;XM_024996792.1;XM_024996790.1;XM_010808658.3;XM_015472895.2;XM_024996789.1;XM_024996791.1	4.68706	3.54289	3.72108	0.830609	0.176637	0.150123	0.653674	0.735462	0.43319	0.170276	0.153718	0.156703	1.2736e-21	2.30651e-20
100337076	LOC100337076	XM_025000154.1	0.0001	0.0001	0.0001	0.00573	0.0001	0.0001	0.00566	0.012188	0.01334	0.149221	0.224172	0.119827	1.36007e-21	2.4607e-20
MSTRG.737	IGSF10	XM_024990687.1;NM_001206785.1;XM_010801524.3	11.3108	11.1772	9.23135	1.26321	0.9161	1.1147	0.890315	1.93753	1.07565	5.68868	4.44668	6.84989	1.39074e-21	2.51375e-20
MSTRG.10213	LGALS3;SCN3B	NM_001102341.2;NM_001046495.1	48.3127	46.3429	56.3275	10.892	13.4128	12.6515	20.0929	23.7464	23.7796	23.7051	23.2682	24.7113	1.87157e-21	3.37627e-20
101906731	LOC101906731	XR_234146.4	1.097	0.675645	0.905646	0.0001	0.0001	0.0001	0.201469	0.108	0.234563	0.274294	0.271177	0.352197	1.91621e-21	3.45346e-20
MSTRG.20100	GLB1;TMPPE	NM_001035043.1;XM_010817419.3;NM_001099711.1;XM_024982508.1;XM_005222474.4;XM_005222473.4;XM_015459413.2;XM_024982748.1	66.0833	66.4661	69.9956	17.6947	18.3823	18.349	41.2605	38.8563	40.3476	69.022	54.8523	68.9	1.93022e-21	3.47532e-20
MSTRG.14211	TUB	XM_024975443.1;NM_001192160.2	115.841	115.309	119.273	18.3667	21.2961	19.5556	42.7081	39.6536	43.1212	39.9479	32.5664	37.6106	2.01506e-21	3.62457e-20
MSTRG.16174	CNTNAP4	XM_024978409.1;XM_010814367.3;NM_001206511.1	2.94765	1.95008	2.61743	0.247545	0.410041	0.126652	1.14659	0.743363	0.972625	4.74545	4.26849	3.42421	2.30725e-21	4.14212e-20
MSTRG.18447	HEXIM1	NM_001076181.2	28.5938	26.1767	29.9919	57.8893	63.1911	63.3896	15.7618	15.4166	16.1492	18.7674	19.3393	19.3051	2.39881e-21	4.30234e-20
MSTRG.10071	PRTG	XM_005211772.4	1.29909	1.41152	1.04092	3.47439	2.85029	2.97437	0.659964	0.92446	0.750152	0.401461	0.468641	0.439108	2.59506e-21	4.64985e-20
MSTRG.3783	ITGB8	XM_015468532.2;NM_001192875.2	36.2855	39.1519	48.6176	16.6397	15.5469	18.3557	57.461	67.3203	56.6223	97.6117	94.9674	104.736	2.95879e-21	5.29137e-20
MSTRG.233	LOC112447300	XM_024994281.1	2.91847	2.75408	3.27786	2.51694	2.48871	2.54948	0.539927	0.499452	0.623206	0.621784	0.657989	0.806832	3.09019e-21	5.51573e-20
MSTRG.15132	ANKRD45	XM_002694095.6	0.502469	0.4665	0.494286	0.0655337	0.0505467	0.0544762	0.165429	0.181736	0.144688	0.15915	0.172498	0.154533	3.4307e-21	6.11178e-20
MSTRG.21094	BoLA;BOLA;LOC788634	XM_015459890.2;XM_015459910.2;NM_001114855.1;XM_024983641.1;XM_002697329.5;XM_015459888.2;XM_024984138.1;XM_024983903.1;XM_005223701.4	1073.71	973.505	1150.42	345.246	330.175	338.135	1055.86	1070.22	1105.54	1294.07	1295.15	1298.05	3.45121e-21	6.14243e-20
MSTRG.4733	FMNL3	NM_001191506.1;XM_005206315.4;XM_005206314.4;XM_005206313.4;XM_024992034.1;XM_005206316.4	212.831	220.263	224.498	61.5438	75.6809	71.5878	279.549	287.946	270.609	253.097	217.402	251.883	3.50635e-21	6.2346e-20
MSTRG.1882	LOC112442278	XM_024978936.1	0.0291053	0.038531	0.0155502	3.368	2.94208	2.88829	0.0385355	2.65323	2.49208	0.0351431	0.0371726	0.0242995	3.52761e-21	6.26639e-20
MSTRG.19140	DAB2	XM_010816799.2;NM_001193246.1;XM_005221592.2;XM_015459082.2	999.05	1077.43	807.004	286.741	248.517	239.45	615.969	612.893	639.134	312.905	293.629	375.607	3.56427e-21	6.32548e-20
MSTRG.18967	LOC112442987	XR_003031218.1	0.746498	1.17808	0.70131	7.16368	4.62418	4.05555	1.52456	1.18726	0.873802	0.851272	0.611461	0.678791	3.88617e-21	6.88359e-20
785805	COL6A5	XM_024997170.1;XM_024997173.1	0.541824	0.464893	0.517692	0.0554911	0.0581272	0.0378771	0.408389	0.400936	0.381379	0.248779	0.224786	0.256951	3.92387e-21	6.94375e-20
MSTRG.23827	ZCCHC24	XM_024986924.1;XM_024986925.1	825.77	835.042	875.243	1718.33	1856.58	1738.19	514.225	527.921	572.474	892.012	903.621	851.175	4.21092e-21	7.44464e-20
MSTRG.4674	SLC4A8	XM_002687293.5;XM_015471003.2;XM_024992438.1;XM_024992437.1;XM_015471000.2;XM_015471001.2;XM_015470999.2;XM_024992434.1;XM_024992433.1;XM_024992436.1;XM_024992435.1	7.29646	8.42504	9.8615	18.2799	24.6465	18.5242	54.0787	52.1236	59.5326	11.2247	10.961	11.7361	4.29626e-21	7.58828e-20
MSTRG.7647	CCDC69	NM_001206624.1	9.76998	12.2503	11.1705	1.11329	0.465906	0.917278	5.04454	5.41357	6.11846	9.15936	6.89857	8.60815	4.31906e-21	7.62132e-20
MSTRG.24132	CDON	XM_024987224.1;XR_816443.3;NM_001192870.2;XM_005226821.4;XR_240630.4;XM_024987222.1;XM_024987223.1;XM_010820942.3	46.4136	51.0598	46.4499	58.7144	56.4514	52.1797	13.586	12.8079	9.54431	25.0067	22.5532	23.7749	4.40348e-21	7.76291e-20
MSTRG.11398	SDC1	NM_001075924.1	1086.55	695.949	1177.22	375.384	390.69	401.257	1532.2	1032	1484.14	2074.63	2110.62	2064.39	4.4843e-21	7.89789e-20
MSTRG.1764	SCG2	NM_174176.3;XM_010802392.3	0.0914407	0.0624483	0.0481186	0.752902	0.868215	1.72378	0.272102	0.217686	0.336291	0.777654	0.92917	0.853617	4.54834e-21	8.0031e-20
535990	KCNB2	NM_001024563.1	0.738232	0.850446	0.886794	0.053365	0.010091	0.028649	0.228027	0.412818	0.387704	0.284891	0.242313	0.327214	4.7319e-21	8.3182e-20
MSTRG.3637	DDC	NM_173907.2;XM_024990403.1;XM_024990406.1;XM_024990405.1;XM_024990404.1;XM_024990402.1	0.0530494	0.0492686	0.0666788	0.0310815	0.0001	0.0136307	0.221012	0.167868	0.124238	0.560868	0.459881	0.728972	4.87918e-21	8.56091e-20
MSTRG.8170	MAMDC2	XM_002689639.6;XR_235560.4	42.5417	45.9868	44.6844	10.2573	10.7837	10.0729	10.6131	10.4687	8.64559	9.50872	9.77016	9.05776	4.90589e-21	8.59966e-20
MSTRG.13083	PLCG1	NM_174425.3	7.88041	10.189	8.50644	28.3128	34.4755	26.035	9.61433	8.36548	7.07358	9.03279	9.96936	9.89858	5.29526e-21	9.26471e-20
MSTRG.23462	TCIM	NM_001035490.2	83.4764	72.0922	54.3607	10.5637	9.53276	10.0374	78.8245	94.649	93.876	102.396	90.2775	126.353	5.597e-21	9.77424e-20
MSTRG.21987	WDR90	XM_010819151.3;XM_010819153.3;XM_010819154.3;XR_815314.3;XM_010819152.3;XM_015460235.2	11.6628	10.8327	15.75	52.7879	57.9786	55.3254	12.1927	14.8521	13.0572	20.4137	19.5995	16.3877	5.8918e-21	1.02794e-19
MSTRG.3780	TMEM196	XM_024990397.1;XM_005205171.4;NM_001206771.1	0.347317	0.153691	0.235012	0.0001	0.070102	0.0001	1.30433	1.03222	1.44382	2.42611	2.00422	2.7535	6.36625e-21	1.10967e-19
MSTRG.8175	LOC100297814	gene-LOC100297814	1.22724	3.03807	0.642584	40.0589	14.8765	13.34	3.44536	3.05013	2.40786	2.01138	1.4821	1.33017	6.39473e-21	1.11359e-19
MSTRG.11312	KHK	XM_024999152.1;XM_024999149.1;NM_001076351.1;XM_024999150.1;XM_024999151.1;XM_024999148.1	2.40408	3.75869	3.67245	15.9655	16.1273	15.1098	4.69111	3.86061	4.94672	2.59189	2.94593	2.15383	6.7763e-21	1.17783e-19
MSTRG.948	ICOSLG	XM_005202043.4;XM_002685127.5	30.4646	30.862	33.5643	84.8941	100.312	90.1765	35.9989	43.2321	38.3194	19.2793	19.4675	19.5412	7.03901e-21	1.22007e-19
MSTRG.10600	BCL2L11;ACOXL	XM_010809717.3;XM_015473330.2;XM_015473331.2;XM_015473334.2;XM_010809768.3;XM_010809718.3;XM_024998420.1;XM_015473335.2;XM_015473329.2;XM_024998421.1;XM_010809716.3;XM_024999274.1;XM_002691158.6;XR_809579.3;XM_015473332.2;XR_003037073.1;XM_024999273.1;NM_001075310.1	5.55131	14.0471	3.53239	52.521	123.885	99.9899	11.9612	11.8254	10.2759	11.7727	16.9376	18.7327	7.29206e-21	1.26158e-19
MSTRG.13386	LOC107133102;LOC101906454	XR_003038160.1;XR_001501819.2;XR_001501820.2	0.112978	0.165706	0.10683	0.00498794	0.0168247	0.0107963	0.389453	0.212669	0.328364	0.0989829	0.0865684	0.0880854	7.85085e-21	1.35573e-19
MSTRG.13702	OSR2	NM_001034328.2;XM_005215616.4	1.23269	1.85464	3.1618	12.7208	12.8943	15.1718	2.09825	2.86876	2.45103	2.89916	3.0996	3.50602	7.92442e-21	1.36716e-19
MSTRG.12771	CPXM1	NM_001015642.2;XM_025000680.1	0.656188	0.565225	0.606115	0.0649927	0.0569139	0.0312345	0.157706	0.195623	0.136971	0.386878	0.354882	0.384906	8.44556e-21	1.45437e-19
MSTRG.8673	SUSD1	XM_024996325.1;XM_002689945.6;XM_024996326.1	93.7745	88.2923	86.5306	9.81962	10.698	11.5404	29.4606	36.3653	28.4241	67.4154	73.5605	61.7026	9.11531e-21	1.5668e-19
MSTRG.4374	TCAF2	XR_001500252.2;NM_001101924.1;XM_010804547.3;XM_005205823.4;XM_005205822.4;XM_005205821.4	4.65429	4.52894	4.84068	2.48121	2.45182	2.09392	0.792181	0.962899	0.623997	0.575552	0.816035	0.878103	9.84961e-21	1.6899e-19
MSTRG.18422	FZD2	XM_003587455.5	30.5658	28.3205	33.7993	12.0447	12.6384	13.9693	4.44215	6.58492	5.27344	7.8111	8.21131	8.52622	1.05483e-20	1.80809e-19
MSTRG.24442	MRGPRF	NM_001035470.2	20.7933	18.7299	22.0106	3.46344	4.42961	3.31325	10.0296	9.92151	10.3506	14.3356	14.582	14.9524	1.11524e-20	1.90813e-19
MSTRG.16877	PVR	XM_005219427.4;XM_005219428.4	219.971	390.988	376.077	27.3143	26.578	28.6889	105.473	103.116	62.1519	107.196	56.8346	101.873	1.12725e-20	1.92514e-19
MSTRG.18822	FAM20A	XM_002707768.6;XM_024981116.1;XM_024981117.1;XM_024981115.1	2.14621	2.18327	2.32718	1.95612	1.71344	1.54125	0.373774	0.425766	0.496647	0.468041	0.458665	0.446475	1.16825e-20	1.99331e-19
MSTRG.21758	EPB41L3	XM_024984307.1;NM_001206169.1;XM_024984306.1;XM_024984310.1;XM_024984302.1;XM_024984305.1;XM_024984313.1;XM_024984303.1;XM_024984312.1;XM_024984304.1;XM_024984309.1;XM_024984308.1;XM_010818893.2;XM_024984311.1	9.07187	5.57274	5.31785	0.727934	0.774559	0.720088	4.66152	5.16389	4.23678	7.70691	4.20016	7.79836	1.17224e-20	1.9983e-19
MSTRG.20611	MYL3	NM_001076501.2	2.2435	2.3888	2.80369	0.0001	0.0001	0.0001	0.450192	0.608397	0.420633	0.486493	0.495369	0.505415	1.17767e-20	2.00572e-19
MSTRG.22097	LOC100141258	XM_015460303.2	0.289259	0.201048	0.254411	0.0186076	0.0119135	0.00512186	0.0488066	0.033728	0.0611211	0.0911704	0.0972417	0.104296	1.22446e-20	2.08159e-19
MSTRG.9222	HIVEP2	XM_024997037.1;XM_024997035.1;XM_005211000.4;XM_024997039.1;XM_024997036.1;XM_010808640.3;XM_024997038.1	31.6301	35.8832	32.5891	7.04247	7.33985	5.79953	24.7062	25.8879	25.4806	37.5468	31.2946	39.3098	1.23552e-20	2.09847e-19
MSTRG.15301	SERTAD4	NM_001354327.1;XM_024976458.1	0.387554	0.514014	0.463574	0.0870676	0.0451585	0.0529723	0.117839	0.13047	0.179982	0.567169	0.55908	0.514136	1.25652e-20	2.13218e-19
MSTRG.2787	SORT1	XM_010803260.3;XM_002686189.6;XM_010803258.3;XM_010803259.3;XM_024990030.1	19.755	33.1515	32.2566	3.85846	3.68198	3.72514	6.29559	6.06205	6.39904	16.6669	10.228	18.2929	1.30814e-20	2.21573e-19
101905912	LOC101905912	XR_003029424.1;XR_003029423.1	0.0001	0.0001	0.0001	0.82135	0.822912	0.693235	0.0359021	0.15445	0.149754	0.0549717	0.102099	0.0633851	1.3276e-20	2.24664e-19
MSTRG.12902	FAM210B	NM_001080278.2	174.16	153.903	167.726	41.061	42.4519	44.0711	101.161	100.877	111.148	127.51	135.978	132.6	1.35345e-20	2.28831e-19
MSTRG.20293	LOC104976682	XR_003031815.1	0.0001	0.0001	0.0001	0.722604	0.738197	0.457034	0.0199088	0.0306876	0.0001	0.0001	0.0211662	0.0001	1.39278e-20	2.35266e-19
MSTRG.23842	ANXA11	XM_024986529.1;XM_024986530.1;XM_024986532.1;XM_024986531.1;XM_024986533.1;NM_174502.2	77.0933	92.0295	87.7603	214.93	216.256	194.882	82.9521	83.3465	78.5299	76.8063	73.334	74.1655	1.40812e-20	2.37642e-19
MSTRG.16543	HP	NM_001040470.2	0.0833923	0.0743023	0.0515566	0.469749	0.559043	0.440717	0.131101	0.104151	0.0803998	0.15746	0.155005	0.122921	1.41282e-20	2.38218e-19
MSTRG.3171	DAB1	XM_010803544.3;XM_024990124.1;XM_024990125.1;XM_015465671.2;XM_015465674.2;XM_015465675.2;XM_015465677.2;XM_024990126.1	1.75087	1.39901	1.92584	0.366385	0.347359	0.369393	0.253598	0.216704	0.222341	0.274131	0.39556	0.320968	1.41542e-20	2.3844e-19
100298754	DNAH5	XM_024981527.1;XM_015459121.2	0.284796	0.247979	0.234495	0.0142148	0.00630639	0.0257137	0.0717007	0.0632353	0.0664791	0.0906421	0.0634775	0.0797728	1.48014e-20	2.49117e-19
MSTRG.2175	CPLANE2;ARHGEF19	XM_002685745.5;XM_015460566.2;XM_024978121.1;XM_024978130.1;NM_001206270.1;XM_024978128.1;XM_024978115.1;XM_024978119.1;XM_024978132.1	8.96144	9.84576	10.0837	29.1406	25.7902	25.4899	6.70705	7.00902	7.28122	7.77655	8.64034	7.82486	1.50301e-20	2.52736e-19
MSTRG.3146	KANK4	XM_005204509.4;XM_015465268.2;NM_001102053.2;XM_024988902.1	24.3525	28.1424	36.7317	8.87658	7.34805	8.07282	71.4687	87.0107	66.4846	34.1994	45.5729	38.6515	1.53205e-20	2.57387e-19
MSTRG.12958	SNTA1	NM_001075898.2	84.8578	86.1736	88.2338	11.0591	14.3091	13.1787	54.9293	53.7588	48.3202	67.4192	61.3079	69.1871	1.58858e-20	2.66522e-19
MSTRG.15415	TNNT2	XM_024976055.1;XM_024976056.1;XM_024976054.1;XM_024976057.1;NM_174771.3;XM_024976060.1;XM_024976059.1	9.44798	9.68342	9.50402	1.99735	2.58696	2.90816	2.47336	2.35249	2.66807	1.32199	1.04685	1.53412	1.58929e-20	2.66522e-19
MSTRG.1176	ZNF385B	XM_024977391.1;XM_024977383.1;XM_015474700.2;NM_001083502.1;XM_024977388.1;XM_024977379.1;XM_024977375.1	0.210205	0.151639	0.205199	0.0267771	0.0174545	0.0245425	0.97363	0.20721	1.06667	0.674074	0.675793	0.542309	1.60245e-20	2.68486e-19
MSTRG.15870	DAO	XM_015475491.2;NM_001206225.1;XM_015475492.2	0.0001	0.0216343	0.0217624	0.0001	0.0132636	0.00664719	0.180116	0.23785	0.354863	0.378927	0.326978	0.370503	1.66924e-20	2.79174e-19
MSTRG.21620	FHOD3	XM_005224042.3;XM_005224047.3;XM_010818734.3;XM_010818738.3;XM_010818733.3;XM_005224045.3;NM_001191215.1;XM_010818735.3	10.6581	6.66232	10.1092	3.45731	1.85979	3.77225	1.06355	1.03414	1.35831	1.43917	1.09405	1.72243	1.68241e-20	2.81123e-19
MSTRG.23080	GPAM	NM_001012282.1;XR_003032721.1;XR_003032720.1;XM_005225721.4;XM_024985495.1;XM_010820022.3;XM_024985496.1;XM_005225720.4;XR_003032722.1;XM_024985491.1;XM_024985492.1;XR_003032719.1;XM_024985493.1;XM_005225723.4;XM_005225722.4	2.55207	1.90692	1.19561	12.8466	14.197	12.9905	1.5657	4.33211	4.10175	2.97799	2.84785	2.96463	1.74135e-20	2.90711e-19
MSTRG.4603	ITGA5	XM_024991353.1;NM_001166500.1	160.942	156.037	168.868	84.9341	92.3191	91.0526	455.058	510.58	481.372	281.654	280.99	259.476	1.83194e-20	3.05559e-19
MSTRG.24226	LRRN4CL;BSCL2	NM_001195069.1;NM_001015589.1	81.3568	75.545	88.9277	26.21	27.7285	26.8949	26.1908	28.1927	27.9576	48.1411	49.8904	50.0042	1.98826e-20	3.31334e-19
MSTRG.21532	LOC101904396	XR_001494951.2	0.119498	0.166013	0.161971	0.071355	0.0790697	0.225053	1.42373	1.80999	1.49948	0.499126	0.290831	0.234892	2.14884e-20	3.57775e-19
MSTRG.1591	FAM117B	XM_024981311.1	2.1181	2.22014	1.72323	8.75287	7.59026	9.05238	2.74558	2.57828	2.53602	2.19225	2.36626	2.18748	2.30462e-20	3.83025e-19
MSTRG.5560	WNT5B	NM_001205628.1;XM_024991524.1	0.974354	1.03626	1.12889	0.0576085	0.0589447	0.117108	0.565713	0.832559	0.701544	0.684359	0.58387	0.803323	2.31602e-20	3.84312e-19
MSTRG.16005	GGT5;GGT1	XM_024977505.1;XM_005218274.4;NM_001191219.2;XM_024977503.1;XM_024977506.1;XM_024977456.1;NM_001206214.1;XM_024977458.1;XM_024977502.1;XM_024977457.1;XM_024977504.1	0.125077	0.079801	0.119329	1.493	1.35017	0.843334	0.546088	0.387749	0.563263	0.374106	0.331717	0.518838	2.31651e-20	3.84312e-19
MSTRG.21531	FOXF2	XM_003587751.5	0.905208	1.12465	1.18996	0.927659	0.746222	0.568384	4.90906	6.84004	7.62546	1.4219	2.14853	1.55231	2.57951e-20	4.27564e-19
MSTRG.7864	ST8SIA4	XM_024993890.1;NM_001001163.1	21.3911	19.7105	19.5786	91.1735	83.5123	85.7402	34.2038	36.6806	39.7338	31.7539	31.2091	19.1147	2.61579e-20	4.33191e-19
MSTRG.21451	CD83	XM_005223786.4;NM_001046590.1	0.239182	0.137983	0.283417	0.946897	1.17422	1.01861	0.147015	0.207598	0.220874	0.0340031	0.0964082	0.114387	2.76863e-20	4.58093e-19
112444309	LOC112444309	XR_003032624.1	0.111151	0.142938	0.119872	0.0001	0.0001	0.005406	0.298143	0.218718	0.159203	0.087021	0.07719	0.070868	3.0989e-20	5.11828e-19
MSTRG.13422	MTSS1	NM_001192581.1;XM_025001584.1;XM_025001583.1;XM_005215374.4;XM_005215373.4;XM_005215372.4	11.5795	7.79807	7.08645	1.88486	1.53685	1.7113	2.64425	2.48019	2.79143	12.6286	8.58915	8.91581	3.13454e-20	5.17256e-19
MSTRG.10824	CRIM1	XM_010809917.3;XM_005212577.4;NM_001205298.1;XM_024998401.1	7018.61	6963.74	6748.26	1001.22	1587.32	1773.29	4829.74	4993.64	5010.91	3040.97	2850.38	3107.95	3.33966e-20	5.50127e-19
MSTRG.132	VGLL3	XM_024992495.1;XM_015468734.2;XM_005201174.4;XM_024992498.1;NM_001191130.2	110.69	119.289	83.1886	17.2956	14.3406	20.2724	102.298	92.8226	78.0683	91.3711	77.7366	83.5227	3.3913e-20	5.57643e-19
MSTRG.496	ETV5	NM_001192834.1;XM_005201537.4	0.826029	0.927426	0.833842	0.0924302	0.0784415	0.0994776	0.886602	0.943644	0.881936	1.41731	0.593588	1.3249	3.64983e-20	5.99623e-19
MSTRG.13593	HEY1	NM_001001172.3	0.968314	0.644254	0.859727	3.66726	3.49926	3.59865	1.27188	1.43518	1.33228	0.6727	0.63429	0.561366	3.96616e-20	6.49869e-19
MSTRG.9386	DACT2	XM_024997160.1	1.59773	1.30198	1.87397	10.8542	10.5484	10.2739	7.74269	8.57977	7.13622	3.14398	3.22364	2.05126	4.02506e-20	6.5894e-19
MSTRG.3357	KLF17	XM_024990176.1;XM_015466777.2;XM_024990177.1;XM_002686512.6	0.180174	0.256482	0.18993	0.00888009	0.00401952	0.0001	0.185208	0.163786	0.136954	0.048859	0.100559	0.0728373	4.09602e-20	6.69965e-19
MSTRG.19654	CYP1A1	XM_005222018.4;XM_002696635.5	1.5357	2.44516	2.42755	2.92153	3.5259	2.7664	0.454128	0.494841	0.488543	0.459872	0.757149	0.254224	4.35806e-20	7.122e-19
MSTRG.19231	MYO10	NM_174394.2	8.61884	9.36108	8.90693	3.1243	3.58133	3.2456	3.29941	3.74293	3.14648	14.2057	13.3076	12.2314	4.40067e-20	7.179e-19
MSTRG.1327	GCA	XM_015475558.2;XM_024980387.1	0.336038	0.389607	0.350067	0.0271655	0.0241247	0.016173	0.112208	0.0828326	0.0689937	0.0501022	0.114654	0.0618802	4.41453e-20	7.1953e-19
MSTRG.15885	KIAA1671	XM_015475564.2;XM_015475565.2;XM_024977797.1	14.8908	15.1727	12.0524	2.22131	2.19527	2.24766	3.04168	4.87747	2.63318	4.32745	3.75868	4.32697	4.53725e-20	7.37591e-19
MSTRG.19545	CEMIP	XM_002696612.5;XM_024982000.1	1205.91	1257.03	1214.34	163.171	177.066	169.626	945.806	935.499	907.825	1322.89	1253.43	1219.25	4.58263e-20	7.44317e-19
MSTRG.15257	PLA2G4A	XM_024976260.1;NM_001075864.1	11.1172	8.80048	10.1932	14.3142	13.961	12.0417	15.873	16.888	15.9265	46.1885	49.2221	45.0083	4.67804e-20	7.59151e-19
MSTRG.18467	MYL4	NM_001075149.2	23.1405	20.9746	26.883	4.52447	5.03471	6.01152	6.34954	5.12206	5.63301	5.85217	5.37346	6.86602	4.98798e-20	8.0874e-19
MSTRG.3963	TES	NM_001046390.2;XM_005205432.4;XM_010804218.3	40.6365	42.0121	42.9136	111.954	115.218	121.349	53.6349	55.9953	51.6962	22.7508	24.1699	27.4321	5.08548e-20	8.23829e-19
MSTRG.14088	OTOG	NM_001304328.1	36.1254	38.757	38.5117	15.2475	17.7269	16.8039	7.85763	6.33782	6.50569	7.8696	6.86733	7.06025	5.42431e-20	8.77954e-19
MSTRG.24295	CDC42BPG	XM_010821087.3;NM_001102502.1;XM_010821084.3;XM_010821088.3;XM_010821086.3;XM_005227092.4;XM_005227090.4;XM_005227093.4;XM_010821085.3	5.86961	6.93275	6.29749	1.14171	1.13622	1.11687	1.63332	1.41532	1.56732	1.74093	1.694	1.78007	5.72225e-20	9.25371e-19
MSTRG.365	KALRN	XM_024991394.1;XM_024991355.1;XM_024991383.1;XM_024991404.1;XM_024991361.1;XM_024991369.1;XM_024991377.1;XM_024991400.1;XM_024991366.1;XM_024991402.1;XM_024991357.1;XM_024991409.1;NM_001191364.1;XM_024991396.1;XM_024991374.1;XM_024991384.1;XM_024991371.1;XM_024991386.1	1.96825	2.95694	1.83061	0.156253	0.140944	0.0288474	2.59489	1.86484	1.98967	3.12292	2.88204	2.84715	6.16545e-20	9.93583e-19
MSTRG.18483	MRC2	XM_024980233.1;NM_001192670.1	700.507	691.713	716.17	185.272	215.691	213.209	580.603	569.637	557.184	1023.98	908.685	1004.22	6.21344e-20	1.00045e-18
MSTRG.14383	B3GNT6	XM_015474811.2;XM_024975506.1;NM_001103307.1;XM_010812737.3;XM_024975505.1	16.4561	14.7475	8.40043	139.361	82.2917	77.621	23.7721	22.9042	22.6095	24.5799	25.4104	25.4348	6.2417e-20	1.00332e-18
MSTRG.24654	MBNL3	XM_024988191.1;XM_010821424.3;XM_024988192.1;XM_024988186.1;XM_024988185.1;XM_024988180.1;XM_015461426.2;XM_024988189.1;XM_024988182.1;XM_024988184.1;NM_001192740.1;XM_010821415.3;XM_024988183.1;XM_024988188.1;XM_010821421.3;XM_024988187.1	0.920568	0.558512	1.69481	31.1105	49.0531	9.87803	11.8569	6.63848	12.5282	4.34331	8.05159	2.87061	6.24205e-20	1.00332e-18
112444495	LOC112444495	XM_024985958.1	0.0001	0.0001	0.0001	1.21689	1.56416	0.444814	0.0001	0.0001	0.07794	0.0001	0.006741	0.0001	6.41448e-20	1.02925e-18
539803	MELTF	NM_001192312.2	0.310903	0.358947	0.435998	0.014949	0.0001	0.024845	0.202375	0.345982	0.327867	0.575321	0.558934	0.707184	6.536e-20	1.04785e-18
506969	ALS2CL	XM_005223046.4;XM_024982505.1;XM_005223044.4;XM_005223045.4;NM_001102488.1;XM_024982504.1;XM_005223047.4;XM_024982507.1	0.0649419	0.0606147	0.0592601	0.0053595	0.0001	0.00490772	0.200728	0.167368	0.146627	0.0852213	0.0950671	0.0906213	6.65559e-20	1.0661e-18
MSTRG.10611	ADRA2B	NM_001206628.1	0.0142828	0.0001	0.00703525	0.00897406	0.0233866	0.0001	0.350934	0.490491	0.393127	0.18272	0.17358	0.112005	6.82381e-20	1.0921e-18
526887	REPS2	XM_024988439.1;XM_024988440.1	0.602429	0.702833	0.574041	0.0684152	0.0749514	0.0564495	0.373553	0.371376	0.404965	0.407266	0.494789	0.449883	7.03381e-20	1.12474e-18
MSTRG.15401	CSRP1	NM_001083771.1;XM_024976500.1	546.101	566.516	596.252	185.424	225.363	208.801	767.477	808.388	806.526	476.043	455.763	473.091	7.05804e-20	1.12765e-18
MSTRG.8491	DAPK1	XM_024995908.1;NM_001206038.1;XM_024995910.1;XM_024995907.1;XM_024995909.1	56.2931	55.4943	61.9836	18.3555	19.5935	17.063	12.2077	13.0583	14.4146	17.761	15.3784	16.017	7.24515e-20	1.15655e-18
MSTRG.8395	EBF2	NM_001077939.1	2.14036	2.28151	1.46924	6.63609	5.73505	6.3969	1.46026	1.47873	1.3913	1.10213	0.927908	1.12984	7.60061e-20	1.21225e-18
MSTRG.17930	SHBG	XM_024979687.1;XM_024979691.1;XM_024979689.1;XM_024979693.1;XM_024979694.1;XM_024979688.1;XM_024979692.1;NM_001098858.2	1.55591	1.69446	1.75414	0.313998	0.364268	0.301452	0.243868	0.182222	0.262717	0.667383	0.812972	0.74182	7.97881e-20	1.27039e-18
MSTRG.4601	PPP1R1A	XM_024992263.1;XM_024992264.1;XR_003034614.1;NM_001130760.1;XR_003034615.1	1.56331	1.11441	1.59801	13.0449	2.49091	7.05957	41.8666	23.867	42.2744	9.18738	10.9014	8.95995	8.29344e-20	1.31935e-18
513072	MMP17	XM_002694456.6;XM_024977659.1	0.13872	0.115815	0.150006	0.0212222	0.0343951	0.0428899	0.214452	0.18412	0.192175	0.435442	0.473806	0.442391	8.8451e-20	1.40351e-18
MSTRG.7203	FBN2	NM_001278588.1	2.76777	3.02905	2.83344	0.85527	0.695676	0.948514	2.15765	2.58721	2.32064	0.493579	0.413816	0.440454	9.68217e-20	1.53371e-18
MSTRG.9680	SLC22A17	XM_010808978.3;NM_001130755.2	18.8213	19.9963	16.9902	62.1589	68.5458	65.6492	18.6051	19.854	22.0466	20.9292	23.913	21.4073	9.8893e-20	1.56519e-18
gene-LOC513779	LOC513779	gene-LOC513779	0.0001	1.37003	0.0001	30.5021	23.6354	25.3603	8.90202	11.4373	10.5648	6.17014	5.94818	4.8446	9.93132e-20	1.5705e-18
MSTRG.23670	CTNNA3	XM_005226477.4;XM_010820644.3;XM_024986782.1;XM_005226478.4;NM_001079638.4	0.992477	1.07034	0.906081	0.106442	0.14196	0.115147	0.210689	0.172098	0.141685	0.215669	0.203857	0.387194	1.02776e-19	1.6225e-18
MSTRG.16516	LOC100847995	XR_812731.3	0.0964533	0.0617234	0.0810858	0.453786	0.380524	0.354841	0.0408076	0.0618861	0.0472524	0.0172908	0.0625982	0.057038	1.04248e-19	1.64435e-18
MSTRG.9185	SGK1	XM_005210967.1;XM_005210966.4;NM_001102033.1;XM_024996560.1;XM_005210965.4	83.4151	80.4804	88.5748	63.2729	57.1914	61.543	67.7122	80.9809	78.0713	20.5011	21.0721	21.2602	1.06033e-19	1.67108e-18
112448153	LOC112448153	XR_003036548.1	0.143421	0.272495	0.160891	1.11079	0.910837	1.10548	0.2752	0.452507	0.241626	0.132585	0.10334	0.104636	1.11212e-19	1.74972e-18
MSTRG.10934	EPAS1	NM_174725.2	629.9	652.238	609.309	254.455	280.26	277.459	770.509	753.507	760.095	1434.6	1294.8	1662.38	1.20654e-19	1.89667e-18
MSTRG.9074	BVES	XM_002690147.5	11.4774	11.2333	10.3914	18.7072	18.4373	19.643	3.87193	3.58323	4.48416	4.1221	3.511	4.50577	1.24564e-19	1.95649e-18
MSTRG.23054	LOC101905041	XM_024985905.1;XM_024985903.1;XM_024985904.1	2.94529	2.70678	3.1182	12.6309	13.2571	13.0253	6.2558	7.59241	5.42537	2.56686	4.53665	2.78503	1.26348e-19	1.98284e-18
MSTRG.19303	SLC12A7	XM_024981557.1;XM_024981555.1;XM_024981552.1;XM_024981559.1;XM_024981553.1;XM_024981554.1;XM_024981560.1;XM_024981558.1	2.06564	2.01889	2.12188	0.674922	0.728044	0.711463	0.477394	0.533857	0.495647	0.549955	0.452864	0.382972	1.28812e-19	2.01979e-18
MSTRG.16860	PLAUR	NM_174423.3	21.8907	19.6002	24.426	24.6133	24.5978	26.359	60.9103	66.5173	65.0044	69.9539	72.3057	64.0197	1.29855e-19	2.03443e-18
MSTRG.1698	IGFBP2	NM_174555.1	4.10218	3.94666	4.8392	11.5516	12.2247	12.0774	19.4749	19.0043	19.2735	18.6999	18.3527	19.5358	1.30593e-19	2.04426e-18
MSTRG.2059	LOC101909455	XR_805179.2	0.421936	0.345919	0.393072	1.18377	1.46912	1.07964	0.266807	0.125326	0.214954	0.192405	0.163214	0.176882	1.32458e-19	2.07171e-18
MSTRG.14517	RAPSN	NM_001191421.1;XM_010812856.2;XM_010812857.2	7.24116	7.06368	7.88269	1.39547	1.54646	1.664	1.85263	1.71893	1.88075	1.24339	0.994043	1.64918	1.37361e-19	2.1466e-18
MSTRG.12875	CTSZ	NM_001077835.1	54.8782	56.8468	57.7446	10.0802	10.6252	11.6997	33.8794	32.5915	36.1577	60.7732	56.163	58.9413	1.38104e-19	2.1564e-18
MSTRG.15400	SHISA4	XM_024976947.1	4.56786	4.68549	4.85038	0.719651	0.951573	0.846617	3.40339	3.32063	3.52131	3.39944	3.88543	3.62765	1.44363e-19	2.25223e-18
MSTRG.23569	PCNX2	XM_005226237.4;XM_002698790.6	7.77902	8.27977	6.46886	1.06824	1.39439	1.48595	2.86474	3.17481	2.77853	0.989863	1.34419	1.44147	1.49777e-19	2.33474e-18
MSTRG.10129	DTWD1;FGF7	XM_005211846.4;XM_005211861.3;XM_015473193.2;XM_005211845.3;XM_005211847.4;NM_001098120.2;NM_001193131.1	13.6122	15.0715	10.9662	49.3151	38.184	47.6845	19.5319	16.6286	20.8117	38.2523	35.5174	33.9739	1.59392e-19	2.48253e-18
MSTRG.23341	MICU3	XM_005225990.4;XM_005225991.4;XM_005225989.4;NM_001206097.1	45.2852	30.1269	26.4787	75.3064	56.9586	73.1923	158.42	167.047	175.716	74.5593	71.5707	75.0593	1.60119e-19	2.49176e-18
MSTRG.18331	CAVIN1	NM_001111103.2;NM_001081731.3	71.2086	69.7504	73.7336	15.1691	20.2718	19.457	54.4572	59.291	56.7778	50.8505	51.44	53.7366	1.67548e-19	2.6052e-18
MSTRG.13783	LOC104974137	XR_003038130.1;XR_001501882.2	0.578277	0.699188	0.611937	0.0745425	0.0885799	0.108985	0.324168	0.527667	0.344732	1.1689	1.04245	1.0497	1.69776e-19	2.63543e-18
MSTRG.9221	ADGRG6	XM_015472888.2;XM_015472887.2;XM_005210999.4;XM_010808639.3;XM_002690290.6;XM_024997034.1;XM_024997033.1;XM_005210998.4	10.0322	9.30128	9.05103	0.291154	0.302106	0.832063	4.14315	2.23407	2.19384	3.48405	4.5222	4.10568	1.8022e-19	2.79521e-18
280832	KIT	XM_005207937.4;NM_001166484.1	0.0057057	0.00635918	0.0001	0.273667	0.32517	0.263286	0.00680314	0.0001	0.0001	0.0001	0.0167081	0.00513303	1.86288e-19	2.88692e-18
MSTRG.15651	BRI3BP	XM_024977382.1;NM_001099087.1	0.880137	0.877581	0.862883	2.209	1.87508	1.91813	0.820474	0.82036	0.905484	0.238684	0.305502	0.284589	1.92281e-19	2.97731e-18
785213	MGAT5B	XM_024981039.1;XM_024981041.1;XM_024981043.1;XM_024981042.1;XM_024981044.1;XM_024981040.1	0.559396	0.515457	0.45295	0.0492895	0.0402688	0.0383167	0.365586	0.416344	0.421751	0.337741	0.433702	0.347741	2.20407e-19	3.40997e-18
MSTRG.21788	LOC112444147	XR_003032364.1	0.0233771	0.0324308	0.0450771	0.525345	0.348854	0.601447	0.0347774	0.0001	0.0364878	0.0157365	0.018815	0.00874743	2.26466e-19	3.5008e-18
MSTRG.15300	LOC100336777	XR_237927.4;XR_003029813.1;XR_237923.4;XR_237922.4;XR_003029808.1;XR_003029811.1;XR_237921.4;XR_001502126.2;XR_003029810.1;XR_003029812.1;XM_010813607.3;XR_001502125.2;XR_003029809.1;XR_237930.4;XR_237918.4;XR_237926.4;XR_003029807.1;XM_005217411.4;XR_237929.3;XR_237919.4;XR_812132.3;XM_024976882.1;XR_003029805.1;XR_237920.4;XR_003029806.1	13.3728	13.908	9.96179	40.2725	27.8948	27.4287	7.79268	5.61096	7.15403	6.12067	6.10513	7.01948	2.35514e-19	3.63764e-18
MSTRG.14601	MYOG	NM_001111325.1	10.3362	10.5446	11.169	3.42966	4.48277	4.39964	3.10449	2.91507	2.96435	2.41886	2.11424	2.87587	2.37471e-19	3.66482e-18
MSTRG.18784	GPRC5C	NM_001272010.1	0.499082	0.586082	0.885116	0.0378447	0.0001	0.0232278	0.10238	0.0936066	0.0775075	0.111661	0.191407	0.128693	2.39037e-19	3.68593e-18
MSTRG.3084	CTH	NM_001024567.1;XR_003033854.1;XM_005204481.3	7.63191	7.27406	8.61545	2.01066	1.55684	1.62359	10.105	10.6771	11.6016	4.5614	5.03093	6.41228	2.55195e-19	3.93182e-18
MSTRG.5992	DDIT4L	NM_001081519.1	2.96572	2.52114	2.83418	1.37495	1.58833	1.37997	0.533352	0.467018	0.680338	0.532047	0.544077	0.495192	2.57379e-19	3.96219e-18
MSTRG.9469	HMGCR	NM_001105613.1	25.9421	25.0872	26.95	57.4028	59.439	59.8608	32.0205	36.2725	35.7944	18.4499	20.3797	19.4916	2.63867e-19	4.05871e-18
MSTRG.6255	TMEM165	NM_001206006.1	1296.55	1035	1195.22	3756.76	3624.56	3687.63	2155.15	2141.1	2165.42	1772.52	1873.49	1884.69	2.64863e-19	4.06728e-18
MSTRG.16888	BCAM	NM_174741.2	67.2716	70.5538	76.9959	29.0759	37.0985	33.0068	13.139	14.6532	16.1189	22.4801	21.2788	25.3628	2.68848e-19	4.12508e-18
MSTRG.8999	SLC16A10	NM_001192847.1	24.2783	16.8732	24.2704	31.9417	31.885	38.1921	5.35524	5.72938	5.58742	8.28989	5.40425	4.92249	2.75634e-19	4.2257e-18
510214	ADAMTS14	NM_001192247.2;XM_005226362.4	0.705399	0.682642	0.66594	0.0001	0.042888	0.028222	0.462761	0.531114	0.531869	0.545872	0.489341	0.47704	2.79391e-19	4.27977e-18
MSTRG.15276	FLVCR1	NM_001206019.1;XM_010813570.3;XR_003029610.1	5.36119	5.44412	5.09934	15.1283	14.4678	14.734	7.61654	7.93853	7.82591	6.18264	6.06137	5.79708	2.89132e-19	4.42533e-18
MSTRG.18702	CYGB	NM_001206720.1;XM_005221178.4	721.864	765.549	787.774	191.114	194.858	246.596	171.23	154.254	178.735	434.291	388.487	443.124	2.9583e-19	4.52413e-18
MSTRG.23651	FAM13C	XM_024986757.1;XM_010820493.3;XM_005226284.4;XM_005226285.4;NM_001078029.2;XM_024986760.1;XM_024986759.1;XM_005226282.4;XM_024986758.1	6.56829	7.09864	6.68062	0.924151	1.04273	1.05823	2.191	2.10933	2.50284	2.20529	2.05739	2.0784	3.11635e-19	4.76192e-18
532273	SYT17	XM_005224748.4;NM_001193210.1;XM_005224749.4	0.636023	0.698725	0.448659	0.0001	0.0001	0.026643	0.0113636	0.0495622	0.0165411	0.0190371	0.0344589	0.0352373	3.18694e-19	4.86578e-18
508029	TRPM2	XR_003036251.1;XM_024996729.1;XM_024996770.1;XM_024996748.1;XM_024996739.1;XM_024996744.1;XM_024996742.1;XM_024996733.1;XM_010801661.2;XM_024996758.1;XM_024996764.1;XM_024996756.1;XM_024996726.1	0.0001	0.0001	0.0001	0.139213	0.101047	0.107842	0.0001	0.0118953	0.00886775	0.0001	0.00188512	0.0001	3.34603e-19	5.10449e-18
MSTRG.24288	PYGM	NM_175786.2	2.82608	3.03859	2.93022	0.544537	0.59676	0.614276	0.597644	0.530159	0.681326	0.913058	0.851953	0.96531	3.48708e-19	5.31093e-18
MSTRG.9315	SYNE1	XM_024997084.1;XM_024997074.1;XM_024997082.1;XM_024997067.1;XM_024997078.1;XM_024997076.1;XM_024997066.1;XM_024997086.1;XM_024997087.1;XM_024997072.1;XM_024997089.1;XM_024997073.1;XM_024997083.1;XM_024997081.1;XM_024997085.1;XM_024997070.1;XM_024997069.1;XM_024997077.1;XM_024997075.1;XM_024997079.1;XM_024997088.1;XM_024997080.1;XM_024997068.1	229.189	284.172	216.309	65.935	57.1157	53.1091	143.696	136.733	130.806	108.86	88.1287	112.384	3.52085e-19	5.35798e-18
MSTRG.15122	PDPN	NM_001033120.1	243.269	227.787	224.962	266.015	283.756	282.655	196.65	210.758	209.287	569.837	588.89	599.758	3.65325e-19	5.55491e-18
MSTRG.7185	ACSL6	XM_010807042.3;XM_010807043.3;XM_024993946.1;XM_010807044.3;XM_024993948.1;XM_005209031.4;NM_001038042.2;XR_001500614.2;XM_024993945.1;XM_024993944.1;XM_024993947.1;XM_005209032.4	1.26562	1.49587	1.42046	0.264613	0.14022	0.25905	1.10125	1.2492	1.12718	2.17716	3.02541	2.0834	3.77367e-19	5.73332e-18
MSTRG.19066	PLPP1	NM_001080329.2;XM_024981405.1	11.7052	15.4575	10.1499	39.7658	39.9904	57.0769	18.008	17.49	21.4135	12.8748	13.0568	14.5129	3.80592e-19	5.77287e-18
MSTRG.12818	TNFRSF6B	NM_001101306.2	79.6037	69.0786	84.2309	160.425	194.378	180.592	266.671	295.361	283.128	151.771	155.632	143.795	3.81829e-19	5.78692e-18
MSTRG.16279	CDH15	XM_005218605.4;NM_001102066.1	5.871	5.69798	5.79259	1.95289	2.66042	2.21818	1.28292	1.33363	1.23422	1.18327	0.816605	1.02705	3.87673e-19	5.8707e-18
MSTRG.7514	HBEGF	NM_001144090.1	2.22053	2.37454	2.50387	0.348716	0.286177	0.393971	1.71335	2.23518	2.97204	3.78109	3.34903	3.41019	4.14807e-19	6.2765e-18
MSTRG.8828	LOC107132752	XR_001500943.2	0.282218	0.432661	0.306512	0.0262295	0.0371616	0.0001	0.636727	0.616829	0.786472	0.15218	0.134109	0.203128	4.34495e-19	6.56904e-18
MSTRG.14609	ADORA1	XM_005216653.4;XM_005216652.4;NM_174497.3;XM_024976040.1;XM_010813013.3;XM_015475002.2;XM_024976039.1	5.56086	5.79883	5.70948	4.07245	4.14745	5.14486	1.53471	1.24651	1.62156	0.749295	0.679255	1.184	4.42593e-19	6.68603e-18
MSTRG.20898	C23H6orf132	XM_024983839.1;XM_024983840.1	13.4954	15.3355	10.0386	0.732506	1.18743	1.16274	5.60487	12.0751	11.6942	12.8701	12.0237	13.5919	5.13323e-19	7.74193e-18
MSTRG.9223	AIG1	NM_001076326.1;XR_003036258.1;XM_024996827.1	20.7122	19.424	19.3332	2.12933	2.35829	3.12273	8.83637	9.34239	10.9158	18.1781	15.4119	19.3993	5.30189e-19	7.98982e-18
514345	MCOLN3	XM_005204381.4;NM_001192367.1;XM_010803373.3;XM_024988484.1;XM_010803374.3;XM_010803375.3	0.447974	0.436897	0.594183	0.121569	0.0688883	0.0607058	0.076917	0.0602985	0.064135	0.391867	0.488232	0.429797	5.30796e-19	7.99247e-18
MSTRG.23428	ADGRA2	XM_024986491.1	366.472	326.917	398.102	88.3935	99.395	100.755	332.927	328.626	274.095	312.361	286.125	327.726	5.52757e-19	8.30969e-18
MSTRG.17050	FCGRT	NM_176657.1;XM_024977965.1;XM_005219175.4;XM_005219177.3;XM_005219176.4	23.9319	23.0347	26.7559	6.42384	6.16727	6.25482	6.04835	6.02499	6.8941	14.0458	13.3175	14.4027	5.62153e-19	8.44411e-18
MSTRG.22893	ANKRD2	XM_015460708.2	3.73235	4.18487	4.49648	0.38501	0.352066	0.451623	2.58417	2.41353	2.39448	1.71103	1.08009	2.085	5.69179e-19	8.54274e-18
MSTRG.15072	VWA1	NM_001103230.1	2.04364	1.90634	2.05518	0.349231	0.409499	0.37307	1.21522	1.19847	1.20367	1.40938	1.36705	1.48297	6.39149e-19	9.58517e-18
MSTRG.23081	ACSL5	XM_005225739.4;XM_005225736.2;XM_024985597.1;XM_005225737.4;NM_001075650.1;XM_024985596.1;XM_005225738.4;XM_010820034.2;XM_024985598.1	54.5729	53.7289	59.4912	23.1674	28.3565	26.2659	90.4193	102.211	91.9966	103.408	99.1643	106.491	6.51595e-19	9.76394e-18
MSTRG.7627	PDGFRB	XM_010807469.3;XM_024994303.1;NM_001075896.2;XM_024994304.1;XM_010807466.3;XM_010807468.3;XM_005209589.4;XM_010807467.3	593.896	593.532	570.578	215.15	238.248	223.432	217.572	205.655	211.478	635.514	584.709	571.974	6.54335e-19	9.7971e-18
MSTRG.3649	FZD1	NM_001101048.1	21.84	20.8103	22.8558	70.2067	74.6988	77.1003	56.6181	52.6856	54.5427	54.356	53.219	54.9602	6.66711e-19	9.97437e-18
MSTRG.3772	HDAC9	XM_005205241.4;XM_005205242.4;XM_005205243.4;XM_005205240.4;XM_024991003.1;XM_024991002.1;XM_015468503.2;XM_024991004.1;XM_005205238.4;XR_003034307.1;XM_005205239.4;XM_024991001.1;XM_005205236.4	7.45986	2.73244	7.82572	0.100542	0.229611	0.347359	1.75015	1.50878	5.45673	9.4729	9.60688	9.23327	7.19007e-19	1.07394e-17
MSTRG.19733	PPP2R3C	NM_001015645.1;XM_015459282.2	3.87352	3.54827	3.83579	14.7245	13.0122	13.0442	4.58132	4.25839	4.47357	4.16659	4.47396	4.21508	7.49607e-19	1.11785e-17
107132360	LOC107132360	XR_001498609.2	0.254922	0.263196	0.240607	0.020571	0.025194	0.033286	0.268869	0.219175	0.18035	0.43822	0.423581	0.38499	8.61549e-19	1.28067e-17
MSTRG.1712	SLC11A1	NM_174652.2	0.0001	0.0136467	0.00913905	0.931399	0.870129	1.69713	0.11021	0.187226	0.207369	0.131616	0.296827	0.163733	9.24563e-19	1.37325e-17
MSTRG.9766	LOC790312	XM_002690745.6	2.02867	1.69471	0.500719	8.82406	8.2011	9.97966	4.55505	3.75014	4.74002	0.906778	0.502074	0.525784	9.31239e-19	1.38206e-17
MSTRG.3208	LOC112446013	XR_003034065.1	50.744	63.6722	44.461	195.828	176.547	180.621	39.4669	36.9731	34.3872	35.9231	47.7868	29.2511	9.39413e-19	1.39308e-17
MSTRG.13483	LYN	NM_001177740.2;XM_005215414.4;XM_025001639.1;XM_025001638.1	2.39772	2.59405	2.11419	16.2789	18.7647	19.3579	6.829	7.69919	3.37861	4.76179	3.2635	3.84165	9.43073e-19	1.39739e-17
MSTRG.192	NFKBIZ	NM_174726.1	3.58776	3.21864	3.31509	13.6887	14.5366	14.1136	6.42812	6.57869	6.7878	5.02584	4.94993	5.25446	9.96269e-19	1.47503e-17
MSTRG.5346	ABCC9	XM_005206965.4;XM_010805439.3;XM_005206964.4;XM_005206966.4;XM_005206963.4;XM_002687737.6	16.538	13.0461	14.6215	60.6552	64.9582	60.0761	21.3	18.6266	19.9292	20.2033	24.4863	32.7418	1.01118e-18	1.49591e-17
MSTRG.20251	LMCD1	NM_001076222.2	1.4593	1.67025	1.42828	0.0001	0.181191	0.204131	5.33062	5.59177	5.18833	1.08616	0.961137	1.13275	1.01835e-18	1.50532e-17
MSTRG.5547	SLC6A13	XM_010805662.2;XM_024991800.1;XM_024991801.1;NM_001099027.1;XM_010805663.2	0.227691	0.189932	0.209537	0.0422479	0.0619769	0.0546005	0.0366806	0.0267186	0.0299772	0.0638722	0.0449479	0.0547163	1.02997e-18	1.52129e-17
MSTRG.5895	ANK2	XM_024993496.1;XM_024993498.1;XM_024993485.1;XM_024993497.1;XM_024993490.1;XM_024993493.1;XM_024993495.1;XM_024993487.1;XM_024993494.1;XM_024993488.1;XM_024993492.1;XM_024993486.1;XM_024993489.1;XM_024993491.1	225.975	239.095	226.143	49.4963	52.3207	26.4297	93.0029	87.1352	84.5501	67.1533	102.359	108.461	1.04975e-18	1.54928e-17
MSTRG.20753	COL21A1	XM_024983801.1;XM_024983804.1;XM_024983802.1;XM_024983803.1	0.52444	0.52084	0.562977	0.569554	0.498181	0.410528	0.0417839	0.0186217	0.0001	0.0620192	0.068655	0.107193	1.1174e-18	1.64781e-17
MSTRG.9645	LTB4R	NM_001034738.1;XM_024997801.1	0.152578	0.156725	0.20467	0.386014	0.225285	0.29713	0.544555	0.472885	0.328874	1.78957	1.95759	1.82983	1.17065e-18	1.72497e-17
MSTRG.60	TIAM1	XM_024993781.1;XM_024993768.1;XM_024993771.1;XM_024993763.1;XM_024993776.1;XM_024993774.1;XM_024993755.1;XM_024993779.1;XM_024993775.1;XM_024993782.1	0.62244	0.564375	0.530264	1.02574	0.75545	0.81854	2.27735	2.47813	1.77638	4.12514	3.47085	3.26162	1.17976e-18	1.73702e-17
511961	PRKAG3	XM_015459133.2;NM_001030302.2;NM_001162421.1;XM_025000849.1;XM_025000873.1;XM_025000863.1;NM_001162420.1;NM_001162419.1;XM_025000860.1	0.546151	0.4184	0.544779	0.112802	0.107604	0.0897115	0.0663688	0.0452872	0.039905	0.32683	0.210515	0.300239	1.29311e-18	1.9024e-17
MSTRG.15403	PHLDA3	XM_024976949.1	78.9847	76.4317	85.1361	20.2569	25.0848	21.595	42.2748	48.7932	45.122	66.6493	64.0273	69.2012	1.32281e-18	1.94456e-17
MSTRG.14813	DPT	NM_001045903.1	0.83058	0.670956	0.975096	0.930696	0.89076	0.929864	2.70232	3.20773	2.9524	4.5482	3.77386	4.33463	1.36854e-18	2.01018e-17
MSTRG.5284	FAR2	NM_001076022.1;XM_010805374.3;XM_005206902.4	3.92569	3.43104	3.33049	0.49798	0.55059	0.507392	2.90237	3.05673	3.60081	1.76933	1.87549	2.26278	1.45969e-18	2.13997e-17
MSTRG.1112	NAB1	XM_010801793.2;XM_005202200.4;XM_005202199.4;NM_001102039.1	6.71668	3.63553	5.46558	4.78962	5.15428	5.2232	0.824797	0.82496	0.716774	5.38545	3.03435	4.96239	1.46036e-18	2.13997e-17
MSTRG.21574	FBXO15	XM_015460036.2;NM_001035021.1;XM_005223960.4;XM_024984191.1;XM_024984190.1	0.674172	0.688212	0.775181	1.60222	1.59787	2.00913	0.369864	0.288561	0.409994	0.265083	0.391287	0.362236	1.48352e-18	2.17221e-17
MSTRG.12327	PLCB1	XM_005214055.4;NM_174817.1	4.08981	4.41114	3.91305	0.606521	0.399163	0.409518	2.69869	2.89172	2.91307	0.603674	0.478862	1.25046	1.50704e-18	2.2049e-17
MSTRG.23216	LOC112444502	XR_003032830.1	1.23772	1.03721	1.12407	0.157951	0.152664	0.0676641	1.35182	1.05436	1.26977	0.565598	0.538867	0.453779	1.51499e-18	2.21479e-17
MSTRG.434	TMEM44	NM_001099131.1;XM_024991733.1;XR_001500573.2;XM_010801242.3;XR_001500575.2;XR_001500574.2;XR_804253.3;XR_003034575.1	10.9998	10.8046	11.2797	0.995584	1.40749	1.68686	9.06636	8.31537	7.90163	10.2577	11.0305	10.34	1.64485e-18	2.40086e-17
MSTRG.3833	SEMA3A	XM_015468793.2;NM_001276701.1;XM_010804147.3;XM_010804145.3;XM_010804144.3;XM_024990792.1;XM_024990793.1;XM_024990790.1	7.56598	7.66142	7.77498	1.09499	1.16625	1.27393	2.76116	2.53104	3.21043	7.09212	4.39614	5.09429	1.68406e-18	2.45616e-17
MSTRG.18244	LASP1	NM_001035394.1;XM_010816146.2	251.203	249.706	253.643	47.119	50.7232	50.1922	178.091	192.182	159.68	181.672	170.18	157.462	1.70575e-18	2.48585e-17
MSTRG.20716	LOC112443432	XR_003031794.1	1.70509	1.93007	1.59347	14.9562	12.4338	11.878	4.37884	2.70534	3.11928	4.77309	3.43504	2.96806	1.75605e-18	2.55714e-17
MSTRG.15370	KIF21B	XM_024976926.1;XM_024976928.1;XM_024976927.1;XM_024976929.1	0.179287	0.191921	0.194336	0.0188633	0.0212738	0.0303695	0.148651	0.138524	0.153542	0.214505	0.189783	0.160984	1.83528e-18	2.67043e-17
MSTRG.21803	TUBB6	NM_001046373.1	72.1643	69.8302	80.7845	17.6437	20.967	20.6902	52.8398	62.1425	58.9132	43.7334	43.4792	42.9549	1.93996e-18	2.82053e-17
MSTRG.13148	TNNC2	NM_001076373.1	0.904934	0.855711	1.13489	0.162595	0.130675	0.128144	0.0882064	0.197085	0.16767	0.193984	0.164511	0.255573	1.95351e-18	2.8358e-17
MSTRG.12938	FOXS1	NM_001099716.1	2.44454	2.19499	2.55339	0.135817	0.161231	0.291114	0.910486	0.753871	0.996282	0.579034	0.736975	0.719695	1.97347e-18	2.86253e-17
MSTRG.6957	EPOR	NM_001205601.1	0.667484	0.59795	0.582277	0.050454	0.0631265	0.0483219	0.296056	0.231035	0.20266	0.252828	0.268903	0.306526	2.02848e-18	2.94003e-17
MSTRG.14874	DHRS3	XM_024976016.1;XM_024976015.1;NM_174180.3	37.7715	41.2683	41.7858	52.3597	56.4632	57.1719	135.446	127.17	125.589	56.2645	48.6838	66.1799	2.07245e-18	3.00141e-17
MSTRG.5364	MGST1	NM_001007815.1;XM_005206974.3	48.7472	41.863	46.3666	112.527	128.449	124.509	48.7338	52.522	52.9964	32.8709	37.7562	37.1738	2.17225e-18	3.14106e-17
MSTRG.1308	SCN1A	XM_024975464.1;NM_001193218.1;XM_024975472.1	2.21544	2.50777	2.16187	0.189041	0.252372	0.140955	1.34476	1.20925	0.711338	1.53457	1.34736	1.25468	2.23296e-18	3.22383e-17
MSTRG.343	PARP14	XM_024991433.1;NM_001206538.1	201.52	226.345	169.651	26.8159	38.7905	26.6496	100.065	132.74	100.668	107.873	100.768	122.458	2.2513e-18	3.24777e-17
MSTRG.611	RPL22L1	NM_001098131.1	160.356	137.24	152.235	314.472	296.749	318.69	151.262	164.579	167.623	95.1664	109.638	99.1106	2.32959e-18	3.35811e-17
509420	FAM189A2	XM_024996164.1;XM_024996163.1;XM_024996165.1	0.100387	0.212573	0.17408	0.068298	0.045559	0.039389	0.732286	0.617497	0.388428	0.763089	0.835918	0.610973	2.40715e-18	3.46722e-17
MSTRG.20317	LMOD3	XR_001494720.2;NM_001100332.1;XM_024982546.1	0.20034	0.248482	0.18883	0.034557	0.0185091	0.0344268	0.0481122	0.0279315	0.0312865	0.0571462	0.066865	0.0752229	2.55849e-18	3.67667e-17
MSTRG.6361	SHROOM3	XM_010806188.3;XM_010806189.3;XM_024992948.1;XM_010806190.3;NM_001191524.1;XM_010806187.3;XM_015471673.2;XM_024992949.1	1.871	0.811129	0.658898	0.0342748	0.09119	0.0655545	1.02986	0.934103	0.941449	1.08582	1.13368	1.04131	2.93348e-18	4.20357e-17
MSTRG.24716	AFF2	XM_024988033.1;XM_024988032.1;XM_024988036.1;XM_024988035.1;NM_001191543.1;XM_005227590.4;XM_024988034.1;XM_005227591.4;XM_005227592.4	1.53165	1.69942	0.91555	8.73114	9.9739	8.68513	10.4457	11.268	10.4326	5.12575	4.15202	3.9476	2.9342e-18	4.20357e-17
MSTRG.24105	SAA3	NM_181016.3	0.0001	0.0001	0.0001	1.685	2.33224	1.21603	0.395979	0.419592	0.41818	0.222414	0.0001	0.228089	2.93728e-18	4.20474e-17
512405	OCLN	XM_005221439.4;XM_024981258.1;NM_001082433.2;XM_005221440.4	0.326775	0.397902	0.341779	0.0337613	0.0107516	0.0201573	0.200261	0.183902	0.291889	0.423792	0.573208	0.473337	3.0552e-18	4.37018e-17
MSTRG.12276	MYO16	XM_025000169.1	0.492321	0.149154	0.363044	0.248003	0.207716	0.199334	1.8218	1.75484	1.47533	2.04731	1.67708	1.65132	3.09526e-18	4.42408e-17
MSTRG.1746	INHA	NM_174094.4	0.450773	0.516312	0.596173	0.039603	0.0357684	0.0481577	0.203786	0.184526	0.20329	0.252283	0.172984	0.192812	3.11942e-18	4.45519e-17
MSTRG.21921	NEDD4L	XM_015460156.2;XM_005224355.4;XM_024984481.1;XM_024984478.1;XM_015460153.2;XM_024984471.1;XM_005224356.4;XM_005224352.4;XM_005224351.4;XM_024984485.1;XM_024984476.1;XM_024984475.1;XM_024984473.1;XM_002697776.6;XM_024984486.1;XM_024984472.1;XM_024984479.1;XM_024984482.1;XM_005224353.4;XM_010819011.3;XM_024984483.1;XM_024984477.1;XM_005224354.4;XM_015460154.2;XM_024984480.1;XM_010819012.3	242.465	224.065	218.23	58.2221	53.3783	51.1689	96.5534	116.341	101.436	90.2205	83.8474	84.2859	3.13167e-18	4.46925e-17
MSTRG.22950	KAZALD1	XM_002698492.6;XM_024985951.1;XM_024985950.1	0.95661	1.44878	1.63346	0.0955394	0.206844	0.30963	0.190503	0.140025	0.212383	0.229726	0.201562	0.133108	3.27261e-18	4.6668e-17
MSTRG.24313	CAPN1	NM_174259.2;XM_024986972.1;XM_024986973.1	40.3281	39.0277	41.7247	9.40726	11.8574	10.4967	24.5296	24.5692	24.9146	26.1333	26.1608	25.7058	3.63647e-18	5.17771e-17
MSTRG.20445	TNNC1	NM_001034351.2	75.7301	77.1109	89.8502	19.5421	19.0971	21.0223	24.1002	24.5826	23.9352	24.4351	25.0876	30.7901	3.85306e-18	5.48191e-17
MSTRG.18794	SDK2	XM_024981091.1;XM_024981092.1	2.03195	2.02924	1.78378	0.130959	0.294353	0.249415	0.490365	0.609455	0.51058	0.501516	0.250441	0.451386	3.94854e-18	5.61345e-17
281914	MMP13	NM_174389.2	0.0001	0.0001	0.0001	0.407048	0.743279	0.502484	0.0001	0.025247	0.037642	0.070601	0.058029	0.078625	3.96372e-18	5.63073e-17
MSTRG.5839	ANXA5	NM_001040477.4;XM_015471478.2	531.806	508.318	532.074	277.069	282.366	290.502	961.953	979.523	1022.4	981.925	1043.42	1027.07	4.05096e-18	5.75026e-17
MSTRG.14621	ATP2B4	XM_024976048.1;XM_024976041.1;XM_024976045.1;XM_024976047.1;XM_024976049.1;NM_001172594.1;XM_024976050.1;XM_024976051.1;XM_024976042.1;XM_024976046.1;XM_024976044.1	111.831	145.054	115.303	27.3939	28.8486	28.1362	44.3063	74.1593	72.5125	94.483	83.0735	88.5417	4.05864e-18	5.75676e-17
MSTRG.15578	FAT4	XM_010813782.3;XM_005217605.3	60.3201	94.5064	67.182	29.9143	26.51	22.6325	24.8281	17.4494	21.6048	24.0574	15.6341	19.8221	4.06843e-18	5.76625e-17
MSTRG.3700	PEG10	NM_001172518.2;NM_001109815.5	181.789	175.485	150.383	1022.09	156.484	1064.35	136.621	96.1694	49.245	47.9101	60.4528	49.3774	4.11302e-18	5.825e-17
MSTRG.11173	UGP2	XM_005212738.4;NM_174212.2;XM_010810047.2;XM_010810048.3;XM_010810046.2;XM_024998265.1	124.683	122.696	123.032	99.2247	97.2755	105.297	250.055	269.18	263.492	266.781	273.284	288.235	4.36512e-18	6.17733e-17
MSTRG.930	CBS	XM_024985614.1;XM_024985644.1;XM_010801653.3;NM_001102000.2	20.2266	19.9602	11.9918	3.01833	3.08058	2.98943	16.4163	19.1812	17.3421	6.92215	7.04324	7.99529	4.38573e-18	6.20163e-17
286810	PTPRN	XM_005202802.3;NM_001075131.1	0.245668	0.247424	0.261562	0.134036	0.085658	0.094599	0.326023	0.450183	0.369523	0.851786	0.971534	0.859239	4.51007e-18	6.36791e-17
MSTRG.20655	PLXND1	XM_002697122.4	9.69863	9.5172	10.342	6.18577	6.91109	6.3619	3.0837	2.74742	3.10305	4.76765	4.42472	4.45644	4.95319e-18	6.98295e-17
MSTRG.1997	RPS6KA1	NM_001083722.1;XM_005203201.4;XM_005203200.4;XM_005203199.4	2.20882	2.64342	3.10873	6.00765	7.95118	6.79702	0.814779	1.19143	1.28829	2.10375	1.71867	1.43665	5.00764e-18	7.05435e-17
gene-GLULP	GLULP	gene-GLULP	0.475989	0.182002	0.90853	8.53529	5.94979	7.65658	2.099	2.1111	2.85255	0.985149	1.61791	0.699143	5.34707e-18	7.52112e-17
MSTRG.6635	OBSCN	NM_001102196.1	5.27324	6.38923	5.62652	1.71321	1.80316	1.64378	1.47954	1.1463	0.771381	1.10142	0.710518	0.567894	5.45983e-18	7.66811e-17
MSTRG.8164	TJP2	XM_010807869.3;XM_024995495.1;XM_024995494.1;XM_005210008.2;XM_024995497.1;XM_024995498.1;XM_005210007.4;XM_024995499.1;NM_001102482.1;XM_024995496.1	32.5975	36.2054	33.0338	11.8179	9.13523	9.325	59.3128	51.6024	58.031	48.9029	54.6415	59.0398	5.72103e-18	8.02888e-17
MSTRG.3929	LAMB1	NM_001206519.1	268.601	267.485	268.435	950.726	1000.03	965.673	622.105	650.611	617.386	343.792	311.868	354.59	5.80035e-18	8.13406e-17
MSTRG.6071	NAP1L5	NM_001077878.2	1.25797	1.61997	1.68526	4.5952	3.15798	3.23858	8.27123	7.79104	8.10189	1.48264	1.76464	1.11636	5.95732e-18	8.34788e-17
MSTRG.23452	HTRA4	NM_001272014.1	0.00417213	0.0149751	0.0029074	0.220251	0.20143	0.165613	0.0558022	0.0302927	0.0147833	0.0250112	0.0207755	0.0141798	6.12612e-18	8.57795e-17
MSTRG.2785	SYPL2	NM_001075676.1	0.861492	0.959589	1.00902	0.1548	0.166337	0.137129	0.279855	0.253346	0.159011	0.20276	0.189432	0.273974	6.47676e-18	9.05528e-17
MSTRG.19539	ARNT2	XM_024981868.1;XM_024981869.1;XM_024981870.1;XM_024981872.1;NM_001206705.1;XM_024981871.1	7.17721	7.43232	7.28189	1.39255	1.54266	1.67816	7.52709	7.29358	8.24717	8.25319	6.14631	7.82852	6.53796e-18	9.13397e-17
537640	HUNK	XM_002684590.3	0.395094	0.438446	0.373396	0.054558	0.03232	0.015148	0.034828	0.023813	0.047338	0.069605	0.042721	0.079358	6.55681e-18	9.15342e-17
MSTRG.3834	LOC112446369	XR_003034322.1	0.330387	0.44056	0.427554	1.06309	1.2252	1.43732	0.901174	0.934676	0.848311	2.82759	2.51411	3.03354	6.88372e-18	9.59538e-17
MSTRG.16931	DMPK;DMWD	XM_024979162.1;XM_024979163.1;XM_005219442.3;XM_010815169.3;XM_002695096.6;XM_010815170.3;XM_024979159.1;XM_002695097.4;XM_024979164.1;XM_024979161.1;XM_024979160.1;XM_015458220.2;XM_005219436.4;XM_024979165.1;XM_015458219.2;XM_024979166.1	23.5769	22.859	25.2473	8.83294	7.32533	10.5458	8.36499	7.86364	8.18305	6.24991	8.77214	8.58172	7.32488e-18	1.02027e-16
MSTRG.20953	GTPBP2	XM_005223415.3;NM_001083421.1	190.214	192.882	204.054	38.8195	31.2051	29.317	91.3161	145.724	145.099	108.206	57.6038	117.086	7.62802e-18	1.06169e-16
MSTRG.7519	CYSTM1	NM_001078164.1	11.9437	13.0468	13.4379	3.21996	3.15237	2.74546	14.3419	14.0615	14.8352	17.0925	15.35	17.2558	7.67544e-18	1.06749e-16
MSTRG.19501	CPEB1	XM_024982329.1;XM_024982335.1;XM_024982330.1;XM_024982328.1;XM_010817004.3;XM_024982331.1;XM_010817005.2;XM_010817001.2;XM_024982337.1;XM_024982326.1;XM_024982334.1;XM_024982327.1;XM_024982332.1;XM_024982336.1	1.53658	1.69784	1.9856	0.234155	0.252978	0.218364	0.573882	0.634597	0.712089	0.629018	0.762913	0.772758	7.8535e-18	1.09063e-16
MSTRG.17788	HIC1	XM_024980703.1;XM_024980702.1	159.895	157.603	192.92	482.763	599.279	530.984	194.133	194.179	189.519	182.761	176.622	183.05	7.95365e-18	1.10289e-16
MSTRG.7965	KIF13B;LOC112447769	XM_015472410.2;XM_015472409.2;XM_002689472.5;XM_010807728.3;XR_003035957.1	31.493	35.085	27.0746	60.3885	84.9093	82.4518	31.3092	26.2764	29.4241	21.4632	22.9728	23.939	8.00214e-18	1.10878e-16
MSTRG.8096	GLDC	NM_001192951.1;XM_024995534.1;XM_024995536.1;XM_024995535.1	16.5784	15.4898	16.0687	2.35194	1.36639	2.34433	5.3991	5.09994	5.34564	8.16703	9.05131	7.40121	8.12315e-18	1.12387e-16
MSTRG.5047	MYL6B	NM_001075713.1;XM_005206579.4	13.2081	12.5699	14.0092	5.03641	5.10645	5.26974	4.75719	4.58981	4.93868	5.40271	5.69925	5.95389	8.30008e-18	1.1475e-16
MSTRG.13566	SBSPON	XM_025001596.1;NM_001075869.2;XR_003038033.1	0.440902	0.414603	0.364286	0.0001	0.0001	0.0140104	0.191607	0.563671	0.903333	0.470949	0.456499	0.195778	8.71012e-18	1.2024e-16
MSTRG.7087	PLIN4	XM_024995005.1;XM_024995004.1;XM_024995014.1;XM_024995012.1;XM_024995006.1;XM_024995007.1;XM_024995013.1;XM_024995015.1;XM_024995011.1;XM_015472089.2;XM_024995010.1;XM_024995009.1;XM_024995008.1	0.130792	0.211558	0.177442	0.80432	0.906537	1.05867	1.22537	1.42504	1.23451	1.14686	1.20411	1.56368	8.79693e-18	1.21348e-16
MSTRG.1066	OCA2	XM_024979496.1;XM_024979497.1;XR_003030573.1	29.7974	27.1343	30.8967	2.6536	1.09827	1.78873	2.94342	3.88968	6.448	2.71924	1.66577	3.69513	9.0732e-18	1.25066e-16
MSTRG.2496	S100A2	NM_001034367.2	2.12925	1.43469	2.32157	0.147296	0.214732	0.259404	0.832061	0.946358	0.716219	1.26241	1.29085	1.43361	9.10818e-18	1.25455e-16
MSTRG.965	COL6A1	NM_001143865.1	1145.43	1094.36	1167.19	286.841	307.556	311.796	1168.58	1173.42	1138.31	1474.25	1353.35	1506.03	9.47598e-18	1.30425e-16
MSTRG.9914	TMEM62	NM_001205497.1;XM_024997500.1;XM_024997501.1	8.18546	6.59305	7.23716	1.44737	1.09193	1.10772	1.66132	1.77208	2.0872	3.11629	3.04878	3.4821	9.53075e-18	1.31081e-16
MSTRG.13813	SNTB1	XM_015474564.2	7.58067	7.10041	7.44121	1.72675	1.88758	1.89987	1.52822	1.65278	1.90211	1.52357	1.74981	2.11097	9.64392e-18	1.3254e-16
MSTRG.24657	LOC783362	XM_024988742.1;XM_002699566.6	0.00335746	0.00674974	0.0001	0.168921	0.0998393	0.201209	0.130438	0.15475	0.14501	0.0201352	0.028728	0.00447951	9.76655e-18	1.34126e-16
MSTRG.14365	LOC107133180	XR_001501953.2	0.446973	0.639412	0.346311	0.025157	0.0659615	0.0163226	0.215455	0.191049	0.207716	0.664345	0.571143	0.730395	1.00459e-17	1.37861e-16
524513	SERPINB9	NM_001075859.2	0.734511	0.449415	0.596402	0.0001	0.017032	0.011174	0.235666	0.234755	0.203399	0.210681	0.090076	0.24318	1.05819e-17	1.45109e-16
MSTRG.17772	SLC43A2	NM_001075546.1;XM_024979970.1;XM_024979971.1	9.81355	9.5417	10.467	22.2442	26.1822	22.3034	7.02379	5.22796	5.03358	1.90207	4.31021	5.01851	1.10592e-17	1.51542e-16
MSTRG.3598	GPC1	XM_010803936.2	88.7811	89.1998	100.534	33.2876	42.8454	39.6927	122.132	132.72	123.548	181.772	171.841	174.283	1.11576e-17	1.52778e-16
MSTRG.14087	MYOD1	NM_001040478.2	239.762	260.194	303.426	107.313	112.508	107.772	51.8569	33.9742	57.2584	56.6139	43.2133	63.8342	1.12677e-17	1.54171e-16
MSTRG.1856	FNDC5	NM_001105421.1	1.3966	1.24964	1.38995	0.326563	0.640048	0.525353	0.252347	0.227507	0.196402	0.230373	0.154471	0.274164	1.13246e-17	1.54836e-16
MSTRG.175	TMEM45A	NM_001075405.1;XM_015470833.2	55.9771	57.5575	57.659	162.468	153.49	173.458	168.008	182.656	178.099	118.724	130.419	140.238	1.13543e-17	1.55128e-16
MSTRG.14137	DKK3	NM_001100306.2	90.6795	28.208	93.8514	7.63284	12.0939	18.3122	126.176	122.985	129.179	121.39	118.377	116.627	1.27707e-17	1.73841e-16
MSTRG.17455	MMD	XM_024979998.1;XM_024980004.1;XM_024980000.1;XM_024979999.1;NM_001075601.1;XR_003030629.1;XR_003030630.1;XM_024980002.1;XR_003030635.1;XR_003030634.1;XM_024980003.1;XR_003030632.1;XR_003030631.1;XR_003030636.1;XM_024980001.1	4.13941	3.85323	4.01075	8.2402	8.25415	8.71745	2.93986	3.09837	3.17963	4.04132	4.18892	4.03777	1.30247e-17	1.77169e-16
MSTRG.16043	LRRC74B	XM_005218302.4;XM_005218300.4;XR_812515.3;XR_812514.3;XM_015475664.2	2.91154	2.5092	2.28707	6.59337	6.62601	5.99505	1.05096	1.76763	1.15076	1.47237	1.37763	1.35248	1.34873e-17	1.83193e-16
MSTRG.24053	TENM4	XM_015461143.2;XM_024987530.1;XM_024987529.1;XM_024987532.1;XM_024987531.1;XM_024987528.1;XM_024987527.1;XM_015461146.2	6.44369	6.55053	5.47208	20.9342	22.1093	20.0312	17.3256	19.8704	16.6242	15.6897	11.7363	12.0518	1.35054e-17	1.83305e-16
MSTRG.9384	RNASET2	NM_001206337.1	104.586	96.9796	110.107	33.8275	41.9944	40.7174	136.2	136.933	138.51	142.071	128.011	127.691	1.35928e-17	1.84356e-16
MSTRG.13299	WDR97	XM_025001961.1	0.583324	1.18016	2.0803	10.5764	11.0247	9.01215	2.13376	1.12944	1.37139	1.90335	1.01695	0.937493	1.36488e-17	1.8498e-16
MSTRG.25081	KCND1	XM_024988006.1;XM_010821905.3;NM_001024553.1;XM_024988008.1	3.87055	3.56969	3.36366	16.304	16.8143	16.2515	8.45997	8.07462	8.31621	7.60567	7.94742	6.20861	1.37911e-17	1.86772e-16
MSTRG.2791	SARS	NM_174175.3	26.6124	27.9658	28.3036	7.65272	9.14255	8.22004	27.1481	29.504	28.6428	15.4216	13.819	17.2164	1.38201e-17	1.87029e-16
MSTRG.23110	SHTN1	XM_003587898.5;XM_024985959.1;XR_240232.4;XM_005225770.4	0.740573	0.274338	0.750847	0.112879	0.112847	0.126044	1.35664	1.5867	1.54468	1.56404	0.907423	0.91096	1.38542e-17	1.87354e-16
MSTRG.19882	SLC25A29	XM_005222162.4;XM_024981682.1;NM_001077871.1	31.6467	29.1833	36.0679	5.33309	4.65551	5.68092	19.0861	19.2299	17.6136	11.7563	13.9497	14.4848	1.39753e-17	1.88854e-16
MSTRG.22796	STAMBPL1	XM_005225366.3;XM_005225368.4;NM_001076129.1;XM_010819757.3;XM_005225367.4;XM_024985741.1	3.81842	4.07038	3.1902	0.209552	0.397722	0.498656	2.62432	2.92016	2.59892	2.31453	2.19354	1.90531	1.48301e-17	2.0026e-16
520704	PREX2	NM_001192526.1	0.163357	0.074455	0.077568	0.0001	0.0001	0.0001	0.152814	0.153125	0.128756	0.075368	0.187847	0.160913	1.53335e-17	2.06757e-16
MSTRG.1721	PLCD4	XM_010802374.3;XM_010802373.3;XM_024977218.1;XM_010802371.3;NM_001046489.2;XM_010802370.3;XM_024977214.1;XM_024977213.1	2.4394	3.14553	2.34237	4.61208	4.1277	4.39394	11.447	13.1046	10.4277	17.7069	14.6176	13.8204	1.56708e-17	2.11152e-16
MSTRG.13111	PKIG	NM_205812.1;XM_005214513.4;XM_005214515.4;XM_005214517.4;XM_005214514.4;XM_025000347.1;XM_005214516.4	0.943889	1.28576	1.34508	0.0913864	0.130212	0.0788005	0.455704	0.395662	0.729772	0.778038	0.510724	0.746086	1.5804e-17	2.12793e-16
MSTRG.17055	RRAS	NM_001038688.2	1.72205	1.60644	1.77864	0.527314	0.712525	0.49357	2.5042	2.61604	2.56883	2.61235	2.37496	2.56248	1.58266e-17	2.12943e-16
MSTRG.22581	VGF	XM_024985144.1;XM_015460548.2	0.339284	0.370473	0.352115	0.341365	0.331328	0.380828	1.31273	1.2567	1.82963	1.20797	1.39107	0.926094	1.60521e-17	2.15821e-16
MSTRG.17744	ABR	XM_005220107.4;XM_015458571.2;NM_001046204.2;XM_005220105.4;XM_005220104.4;XM_024980099.1;XM_005220106.3	302.487	294.931	307.969	78.2649	90.362	52.6787	129.917	128.968	125.912	184.898	176.853	173.572	1.76532e-17	2.37004e-16
MSTRG.22606	PCOLCE;FBXO24	NM_001045888.1;XM_024985252.1	60.2365	62.0636	63.8005	23.3417	27.9665	25.8646	61.241	69.5688	67.7837	91.1007	86.5884	93.4283	1.80213e-17	2.41771e-16
MSTRG.12014	UFM1	NM_001046314.1	13.3249	13.6091	14.8	4.63938	4.99576	5.36024	14.986	14.1095	15.0634	15.8475	17.8653	18.7462	1.85443e-17	2.4843e-16
MSTRG.2547	CTSK;ARNT	NM_001034435.1;XM_024987923.1;NM_173993.1;XM_024987933.1	331.035	317.377	338.671	94.7976	89.4895	94.4811	129.741	133.406	143.415	357.141	339.195	361.428	1.93331e-17	2.5881e-16
MSTRG.12285	COL4A1	NM_001166511.2	75.8649	75.4892	77.7686	294.858	315.399	307.437	270.149	279.754	267.543	147.599	135.378	143.302	1.94752e-17	2.60525e-16
MSTRG.15602	FAM198B	NM_001083778.1	12.8032	10.926	11.2554	17.0977	17.1314	17.8482	25.4261	25.7355	25.8351	37.8393	38.2699	34.2848	1.95215e-17	2.60956e-16
MSTRG.2020	MAN1C1	XM_002685706.5	3.23204	3.29716	3.31291	0.858192	0.992721	1.18281	0.472797	0.529153	0.49453	1.73582	1.78991	1.82337	1.95965e-17	2.6177e-16
MSTRG.19660	CYP11A1	NM_176644.2	0.0556318	0.131643	0.110338	0.0001	0.0145794	0.0001	0.195516	0.157434	0.139581	0.30915	0.383259	0.410267	1.97217e-17	2.63254e-16
MSTRG.24342	CCDC85B	NM_001144087.2	88.7809	74.001	93.2727	30.4901	41.8362	35.1007	37.8961	41.127	49.8127	179.03	171.864	158.627	1.97421e-17	2.63337e-16
MSTRG.1738	TUBA4A	NM_001078158.1	3.65644	4.02319	5.37706	0.602361	0.964919	1.0705	0.677221	0.744239	0.45715	1.12118	1.07939	1.32715	1.9811e-17	2.64066e-16
MSTRG.12444	IL15RA	XM_002692067.5;XM_005214144.4;XM_005214145.4;XM_025000917.1	0.358779	0.31933	0.319118	0.0522345	0.0355035	0.0153538	0.175673	0.199582	0.216031	0.373048	0.344651	0.468742	1.99896e-17	2.66255e-16
MSTRG.4096	STEAP2	NM_001077847.1	5.08616	4.95637	4.60631	8.07126	7.98467	7.84141	13.9376	14.6862	14.1739	13.0504	16.7976	17.5895	2.01657e-17	2.68409e-16
MSTRG.11604	DNM1	XM_010810404.3;XM_005213225.4;XR_003037042.1;XM_005213219.4;XM_024998460.1;NM_001076820.1;XM_024998465.1;XM_024998468.1;XM_024998462.1;XM_024998463.1;XR_003037044.1;XM_005213223.4;XM_005213224.4;XM_005213222.4;XR_003037045.1;XM_010810406.3;XM_024998459.1;XM_024998467.1;XM_005213220.4;XM_024998469.1;XR_003037043.1;XM_015473616.2;XM_024998464.1;XM_024998461.1;XR_001501412.2;XM_010810405.2;XM_005213…	30.031	21.3459	28.5913	7.13098	5.04448	6.11632	9.22068	6.71203	9.25083	34.1679	36.7688	33.9726	2.13319e-17	2.83322e-16
MSTRG.22772	PRKG1	NM_174436.2;XM_005225353.3;XM_024985478.1	0.496797	1.08106	0.996366	6.90255	5.11128	6.87628	1.05714	1.29919	0.506288	0.467446	0.374848	1.37036	2.23194e-17	2.96014e-16
MSTRG.11689	ASS1	NM_173892.4	5.68954	6.18796	7.02656	0.0001	0.305882	0.0001	0.621573	0.288986	0.842859	0.978813	0.779835	1.25044	2.28817e-17	3.03255e-16
MSTRG.16326	ZNF423	XM_015475722.2;NM_001101893.1	57.3253	67.8016	62.7812	31.6306	36.5822	33.5449	12.5407	13.0058	13.8327	19.211	12.0548	16.9543	2.29544e-17	3.04002e-16
MSTRG.24947	LOC101903477	XM_024988549.1;XM_024988550.1	3.78936	3.4623	2.94475	0.0806458	0.31791	0.346592	1.20424	1.54886	1.62748	0.910181	0.851425	0.658685	2.35243e-17	3.11329e-16
MSTRG.6456	WDR1	NM_001046346.2	197.691	195.499	209.562	55.5425	62.9733	60.3344	180.96	198.326	191.319	147.385	144.228	141.631	2.36895e-17	3.13291e-16
MSTRG.23799	DUSP13	XM_005226471.4;XM_010820639.3;XM_010820637.3;NM_001163944.2;XM_005226470.4;XM_024986769.1;XM_005226469.4;XM_005226472.4;XM_010820641.3;XR_240474.3;XM_010820638.3;XM_005226467.4	7.54684	8.84974	9.46158	1.91795	2.25151	2.63908	1.76072	1.85227	1.40803	1.808	2.28864	2.32053	2.41813e-17	3.19567e-16
MSTRG.3563	ERFE	XM_024990276.1	17.5163	13.9461	14.1409	30.916	37.455	36.1076	10.6227	15.2776	14.742	5.68527	4.34065	5.39237	2.53755e-17	3.34635e-16
MSTRG.14808	RGS7	XM_024976012.1;XM_024976013.1;XM_024976014.1;NM_174169.2;XM_024976011.1	1.2049	1.33783	1.20414	0.197765	0.213125	0.197101	1.44451	1.68426	1.36539	0.879406	1.01011	0.764103	2.59284e-17	3.41685e-16
512922	SPSB4	NM_001192337.2;XM_005201867.2	0.758776	0.563475	0.788077	0.272112	0.13092	0.213965	0.127835	0.139617	0.211643	0.049962	0.0594813	0.057181	2.62978e-17	3.46308e-16
MSTRG.5595	PDXP	NM_001035035.2	1.30488	1.25023	1.04394	6.05127	5.66409	6.32997	2.23328	2.74015	1.85392	1.6858	1.66258	1.57042	2.65742e-17	3.49699e-16
512242	LBP	NM_001038674.2;XM_025000510.1	0.0001	0.0001	0.0001	0.0378268	0.107092	0.062868	0.374393	0.298903	0.447727	0.192769	0.426693	0.558191	2.76686e-17	3.63844e-16
MSTRG.23200	PTPRE	NM_001205531.2;XM_024985528.1;XM_024985525.1;XM_015460783.2;XR_003032724.1;XM_005225846.4;XM_005225842.4;XM_024985527.1;XM_005225845.4	107.275	97.4142	83.1805	23.04	25.0715	24.813	91.6619	70.4335	76.4321	185.237	209.119	161.853	2.83071e-17	3.71976e-16
MSTRG.24920	CAPN6	NM_001192231.1	3.51373	3.46953	4.64075	6.11886	5.73169	6.34326	2.01428	1.95858	2.39721	0.985829	0.938539	0.945522	2.89165e-17	3.79716e-16
MSTRG.21855	ZBTB7C	XM_024984587.1;XM_015460145.2;XM_024984590.1;XM_024984591.1;XM_024984588.1;XM_024984586.1;XM_024984589.1	1.03308	0.845849	1.14448	0.104384	0.0746517	0.0286069	0.189824	0.14177	0.130619	0.268174	0.361603	0.455747	2.92651e-17	3.84021e-16
MSTRG.3636	LOC112446350;COBL	XR_003034273.1;XM_024990960.1	14.0474	14.8032	14.454	7.22148	7.79647	6.69875	3.28889	3.69086	2.91383	2.82168	3.04866	2.38359	2.98532e-17	3.91186e-16
MSTRG.15372	CACNA1S	XM_024976575.1;XM_024976574.1	2.11347	2.20333	2.1491	0.843989	0.951028	0.95759	0.526102	0.502728	0.471313	0.56329	0.542782	0.668443	3.14857e-17	4.12287e-16
MSTRG.19189	TARS	NM_001034370.2	22.3977	23.7105	22.7419	6.39178	7.15081	6.71692	22.0888	21.8172	21.4924	15.1703	13.492	17.2462	3.23644e-17	4.23495e-16
MSTRG.8204	PRUNE2	XM_005210045.4	112.011	113.286	77.4879	22.8869	21.4477	23.1641	40.5678	47.8885	45.6762	26.7397	31.027	25.4777	3.24968e-17	4.24929e-16
MSTRG.11753	NOTCH1	XM_024999643.1;XM_024999644.1;XM_024999642.1	17.5235	19.1491	18.051	5.52891	5.74364	5.21559	12.5058	11.9218	11.9418	18.4298	17.2376	16.2155	3.3069e-17	4.31803e-16
MSTRG.23666	EGR2	XM_015460987.2;XM_002698852.5	0.234114	0.289829	0.243407	0.043678	0.0166764	0.00935888	0.175429	0.321317	0.18231	0.551181	0.553221	0.561029	3.34235e-17	4.36125e-16
MSTRG.18171	NGFR	NM_001102478.2	0.771758	0.694911	0.87594	0.140991	0.0920477	0.0867043	0.271054	0.290066	0.30587	0.267097	0.282772	0.266284	3.40164e-17	4.43549e-16
MSTRG.832	SLC25A36	XM_015473196.2;XM_010801537.3;NM_001192254.1	274.242	269.934	235.432	821.325	679.015	788.53	319.003	320.659	325.734	392.671	405.878	420.258	3.46e-17	4.50843e-16
MSTRG.20573	PFKFB4	NM_001192835.1;XM_010817750.3;XM_015459594.2;XM_015459595.2;XM_024982890.1;XM_015459593.2	3.94609	6.47049	4.31925	18.9248	22.8511	17.6798	4.05212	3.68694	4.70075	5.39935	5.53282	5.86976	3.59259e-17	4.67792e-16
MSTRG.24650	IGSF1	NM_001105048.1	5.51904	6.50393	7.57222	0.270077	0.743176	0.191476	1.68967	0.791499	1.40067	2.668	3.11034	3.36301	3.60991e-17	4.69718e-16
507682	BMP5	NM_001305016.1	0.409005	0.489532	0.371793	0.0001	0.0001	0.0001	0.034109	0.0001	0.063367	0.028558	0.028411	0.043494	3.63758e-17	4.72987e-16
MSTRG.8630	EPB41L4B	XM_015472681.2;XM_024996321.1;XM_024996311.1;XM_024996319.1;XM_024996313.1;XM_024996315.1;XM_024996318.1;XM_024996314.1;XM_024996317.1;XM_024996320.1;XM_024996312.1	7.94873	7.01371	7.2884	1.06982	0.734991	1.10622	5.77829	5.28243	4.70871	4.15855	4.48652	3.84346	3.81468e-17	4.95322e-16
MSTRG.1742	SPEG	NM_001142485.2	8.64067	9.70521	8.8976	1.84689	2.07965	1.9726	7.93174	8.35226	7.45236	5.81203	5.19023	5.53682	3.95135e-17	5.1271e-16
100140158	ANO5	XM_024986960.1;XM_024986962.1;XM_024986963.1;XM_024986961.1;NM_001168406.1	0.501525	0.479751	0.337374	0.0256047	0.0222186	0.0001	0.0889376	0.105505	0.117399	0.0214627	0.0372589	0.0434511	4.03374e-17	5.23035e-16
MSTRG.2398	LMNA	NM_001034053.1;XM_005203621.1;XM_005203620.1	164.987	164.332	182.843	39.2405	50.3413	44.8105	152.537	127.129	167.217	146.641	142.662	110.224	4.17301e-17	5.40716e-16
MSTRG.15389	LOC100300760	XM_024976930.1;XM_024976931.1;XM_010813632.3	0.0514392	0.0478518	0.019443	0.227252	0.235222	0.220049	0.0224467	0.0199059	0.0300723	0.0348896	0.0629897	0.0286528	4.37832e-17	5.66923e-16
MSTRG.3472	COL8A2	XM_005204816.4;NM_001205665.1;XM_005204815.4;XM_010803681.3;XM_010803680.3	0.257728	0.251058	0.311893	0.0115072	0.0108052	0.0431504	0.209084	0.253528	0.214523	0.419812	0.379788	0.503874	4.42239e-17	5.72231e-16
MSTRG.9562	SMAD6;TRNAS-GGA	NM_001206145.1;XM_024997425.1;rna-TRNAS-GGA-20;XM_024997426.1	211.539	324.368	170.801	290.513	160.561	161.781	94.8263	84.6016	73.782	52.5174	37.702	53.247	4.49213e-17	5.80851e-16
MSTRG.1804	SLC16A14	XM_024976653.1;XM_005202982.4;NM_001192187.1;XM_005202980.4;XM_024976659.1;XM_005202981.4	0.676161	0.608059	0.491324	2.6233	2.46985	3.12988	1.57385	1.17391	1.77408	0.604285	0.560707	0.417153	4.68063e-17	6.04384e-16
MSTRG.161	DCBLD2	XM_024989694.1;NM_001205911.2	315.474	299.472	291.321	90.681	84.5053	93.1654	139.139	139.636	150.407	155.98	161.16	167.705	4.75297e-17	6.13298e-16
280968	TPPP	NM_173976.3;XM_024981200.1;XM_024981198.1;XM_024981196.1;XM_024981199.1;XM_024981197.1	0.586318	0.717341	0.788572	0.152106	0.145421	0.110477	0.0866474	0.062161	0.0495861	0.114223	0.0633145	0.204382	4.77044e-17	6.15126e-16
MSTRG.10846	CDC42EP3	XM_024998987.1;NM_001046444.1;XM_024998988.1	51.2635	48.0738	50.5997	7.15861	13.6378	5.82935	39.511	44.8701	39.8082	18.8365	23.6198	27.6845	4.82924e-17	6.22093e-16
527492	CTNNA2	XM_010810058.2;XM_005212780.2;XM_010810059.2;NM_001102110.1;XM_010810060.2	0.182299	0.255043	0.224839	0.0001	0.0001	0.0001	0.0416008	0.0274892	0.0170776	0.0618623	0.0246083	0.053108	4.83118e-17	6.22093e-16
MSTRG.779	AGTR1	XM_024990377.1;NM_174233.2	15.6434	15.9637	13.4814	16.7349	21.4621	17.1605	4.17538	5.933	3.93311	3.02871	2.69661	4.60879	4.99762e-17	6.43081e-16
MSTRG.9282	LOC100848331;IYD	XM_024997053.1;NM_001102165.1;XM_024996721.1;XM_024997054.1;XM_024996722.1	10.7784	10.3642	12.6338	1.38477	2.29919	1.69713	11.374	11.965	10.7066	13.1842	11.9693	11.9743	5.36612e-17	6.88403e-16
MSTRG.17674	KSR1;LOC112442815	XM_010815802.3;XM_010815801.3;XM_024980660.1;XM_010815800.2;XM_010815796.3;XM_010815797.3;XM_010815798.3;XR_003031107.1	261.863	247.715	266.121	597.645	560.016	528.087	133.547	199.509	149.82	176.828	140.832	151.81	5.36836e-17	6.88403e-16
517433	TNN	XM_010813339.2;XM_010813341.2;XM_010813340.2;NM_001205841.2;XM_024976218.1	0.044277	0.0930743	0.067063	0.006943	0.026691	0.013645	0.460853	0.397841	0.259604	0.086259	0.096443	0.111459	5.47771e-17	7.01941e-16
MSTRG.4831	ADAMTS20	NM_001206093.1;XM_024991941.1;XM_024991940.1	2.98088	3.4633	3.09423	0.668551	0.608038	0.516837	2.48644	2.67277	2.91254	1.13401	1.08635	1.19266	6.13324e-17	7.84861e-16
MSTRG.10364	SLC8A3	XM_015473253.2;XM_015473254.2;XM_024997760.1;NM_001191199.2;XM_005212028.4;XM_015473255.2;XM_010809503.3;XM_010809505.3	2.13162	2.05269	1.91447	0.839228	0.727428	0.769304	0.461082	0.254905	0.400722	0.483098	0.420772	0.37123	6.37729e-17	8.1553e-16
MSTRG.18589	GCGR	XM_024980095.1;XM_005221046.3;NM_001192414.1	2.26184	1.51745	1.45339	0.168744	0.241542	0.208435	0.428063	0.27196	0.348445	0.136615	0.0513586	0.207708	6.46664e-17	8.26387e-16
MSTRG.14570	LOC100138922	gene-LOC100138922	0.14966	0.0782003	0.169343	1.24911	1.55443	1.35581	0.375584	0.269792	0.436051	0.979591	0.954285	1.14439	6.60558e-17	8.43562e-16
MSTRG.21599	DSEL	XM_005224003.4;XM_005224004.4;NM_001206461.1;XM_010818717.3	260.363	259.554	252.185	386.541	380.061	392.494	311.469	294.259	297.202	696.271	714.103	696.737	6.66009e-17	8.49939e-16
517432	IGSF9B	XM_024987414.1;XM_024987416.1;XM_024987419.1;XM_024987417.1;XM_024987418.1	0.016173	0.0143481	0.0238143	0.00703071	0.00406706	0.00779053	0.113748	0.0971666	0.097727	0.0314144	0.0300293	0.0225202	6.69986e-17	8.54428e-16
539379	ABRA	NM_001192234.1	1.28832	1.06945	1.18455	0.042083	0.0001	0.069942	0.077978	0.073589	0.222343	0.147425	0.108478	0.118718	6.93984e-17	8.84425e-16
MSTRG.4988	DDIT3	NM_001078163.1;XM_024992287.1	17.7074	21.2529	22.2555	2.6518	3.91531	2.29829	6.76411	6.98139	6.26103	4.35222	4.39673	7.41473	7.32781e-17	9.31951e-16
MSTRG.4921	MSRB3	XM_002687544.5;XM_002687543.4;XM_024992487.1;XM_002687541.5;XR_003034750.1;XM_024992488.1	300.323	293.159	291.74	49.4069	80.8668	41.1377	309.76	294.656	339.708	203.826	110.676	207.107	7.74017e-17	9.82378e-16
MSTRG.1608	PARD3B	XM_002685527.4;XM_005202765.4	25.1423	24.6232	24.1221	6.16547	6.41117	6.28175	7.73826	7.4748	7.70004	15.1748	14.4421	15.9338	9.5482e-17	1.21102e-15
518495	LOC518495	XR_003034801.1;XM_003586098.5;XR_003034807.1;XR_003034799.1;XR_003034803.1;XM_024992539.1;XR_003034805.1;XM_005206866.4;XR_003034802.1;XR_234657.4;XR_003034806.1;XM_024992538.1;XM_015471191.2;XR_003034804.1;XR_003034800.1	0.0831742	0.0940727	0.0657205	0.0001	0.0001	0.00175508	0.0198612	0.00338374	0.01147	0.0319763	0.0313331	0.063506	9.6533e-17	1.22352e-15
107131874	LOC107131874	XM_024978986.1	0.549811	0.416412	0.515331	0.023612	0.083578	0.078532	0.038191	0.017095	0.061157	0.013179	0.046167	0.038565	9.81488e-17	1.24315e-15
MSTRG.9796	SCG5	NM_001045998.2;XM_005211476.4;XM_005211477.3;XM_024997375.1;XM_024997374.1	7.47003	6.3626	7.107	1.08143	1.34382	0.794484	1.64914	1.56331	1.80633	4.50674	5.51808	4.97425	1.04856e-16	1.32539e-15
MSTRG.12106	SGCG	XM_005213763.4;NM_001075244.1;XM_010810796.1	3.07126	2.5873	3.12277	0.393419	0.417183	0.440309	1.33623	0.985086	1.20222	0.705688	0.90904	0.853005	1.1534e-16	1.45593e-15
512450	SH3GL2	NM_001076840.2	0.0001	0.0001	0.043027	0.595659	0.735215	0.71892	0.040389	0.044994	0.039418	0.090408	0.038334	0.045496	1.16032e-16	1.46368e-15
MSTRG.18653	LGALS3BP	XM_005221236.1;XM_010816559.3;XM_005221235.3;NM_001046316.2	713.047	690.639	734.16	1744.87	2122.11	2004.79	951.794	944.426	940.214	1000.71	939.777	905.401	1.21634e-16	1.53225e-15
MSTRG.5688	MEI1	NM_001308660.1	0.432183	0.416486	0.496467	0.0559713	0.10117	0.0411218	0.0811006	0.0498242	0.0553976	0.107104	0.119157	0.117671	1.23622e-16	1.55625e-15
MSTRG.16832	PAFAH1B3	NM_174665.2	31.453	27.3286	34.446	6.12377	6.44802	6.43781	12.5198	11.5213	9.79223	30.6748	27.7381	29.9975	1.31442e-16	1.65357e-15
MSTRG.5695	CYP2D14	XM_010805743.3;NM_174529.2	2.26842	2.26937	2.27515	0.342768	0.421838	0.527483	1.54463	1.78909	1.57766	2.54467	2.27218	2.2279	1.34207e-16	1.68607e-15
540500	GALNT14	XM_024999068.1;NM_001192732.1	0.221347	0.366093	0.472894	0.0001	0.0135691	0.0001	0.428981	0.724315	0.586101	0.539834	0.248313	0.162823	1.38724e-16	1.74164e-15
530719	CAMK2A	XM_005209593.3;NM_001075938.1;XM_015472301.1	0.529964	0.631134	0.436232	0.0539121	0.0100446	0.0365276	0.133619	0.101434	0.132766	0.223851	0.238598	0.359921	1.38855e-16	1.74211e-15
MSTRG.5046	MYL6	XM_005206502.4;NM_175780.1	16.5177	14.3294	16.5526	3.93534	2.81802	2.84103	14.3567	18.3988	15.9136	10.2993	7.76286	11.7964	1.39342e-16	1.74704e-15
MSTRG.24775	PLXNB3	XM_002699723.5;XM_024988804.1;XM_010821584.3;XM_005227721.3	5.90578	5.41231	7.47668	0.573853	0.840252	0.3648	3.77244	2.96375	2.83286	2.68551	2.99457	2.89081	1.43829e-16	1.80086e-15
MSTRG.8422	AQP3	NM_001079794.1	0.987917	1.09351	1.08763	2.77445	2.62096	2.38794	0.447412	0.315856	0.166525	0.395175	0.194035	0.53173	1.47298e-16	1.84305e-15
MSTRG.23102	ATRNL1	XM_024985966.1;XM_024985963.1;XM_024985965.1;XM_024985964.1;XM_024985967.1	17.6402	19.9368	16.2846	5.87839	5.47748	5.66177	2.36338	2.74574	3.48269	7.90577	6.56153	7.44668	1.49419e-16	1.86835e-15
MSTRG.3716	DLX5	NM_001075313.1	0.0001	0.0001	0.0001	0.407461	0.690269	0.876534	0.14831	0.430753	0.571718	0.363661	0.227119	0.264337	1.54313e-16	1.92694e-15
MSTRG.5147	NT5DC3	XM_002687532.5	52.4781	49.7592	45.8431	127.997	115.139	114.475	38.9973	33.212	36.9371	35.8957	32.6022	33.496	1.56466e-16	1.95252e-15
MSTRG.23844	PLAC9	NM_001038521.2	2.33248	2.26923	2.50841	4.32401	4.31097	4.45169	1.16151	1.47195	1.635	0.94637	0.889058	1.1001	1.58129e-16	1.97062e-15
MSTRG.11626	PKN3	XM_010810394.3;XM_024998387.1;XM_010810393.3;XM_015473610.2;NM_001205566.1;XR_003037041.1	2.20162	1.98579	2.1763	0.39611	0.393539	0.389162	1.88004	2.05917	1.84758	2.56469	2.43352	2.53044	1.66239e-16	2.0703e-15
MSTRG.20759	PSMB8	XM_024983381.1;NM_001040480.2;XM_005223194.3;XM_005223195.4	5.12203	5.13908	4.67456	2.29212	2.95063	2.65108	0.666279	0.477634	0.795839	2.1575	2.59258	2.11539	1.70174e-16	2.11646e-15
MSTRG.6142	TBC1D1	XM_024993032.1;XM_005207840.4;XM_024993033.1;XM_005207835.4;XM_005207838.4;NM_001166524.1;XM_005207841.4;XM_024993034.1;XM_010806057.3;XM_010806056.3;XM_005207839.4;XM_005207836.4	4.81542	4.81612	4.93211	2.75629	2.58319	2.89551	10.7511	10.5566	9.85263	12.3022	11.691	8.45225	1.75363e-16	2.17809e-15
MSTRG.19575	PCSK6	XM_024982015.1;XM_024982014.1	95.7728	94.5172	93.5189	22.3085	19.4389	18.8415	32.1674	26.7985	23.0591	33.9493	37.7894	35.201	1.82434e-16	2.26138e-15
MSTRG.7028	TNFSF9	XM_005208903.4;NM_001319902.1	0.22498	0.274336	0.242071	0.107693	0.0957726	0.0898379	0.588843	0.653136	0.757022	0.659056	0.839508	0.411546	1.83249e-16	2.26996e-15
528562	ELFN2	XM_005206874.4;XM_005206872.3;XM_005206878.3	0.205247	0.22295	0.242506	0.0170701	0.0402125	0.0199199	0.0441328	0.0362961	0.0614799	0.0490861	0.043149	0.0609792	1.93927e-16	2.39904e-15
317704	SLCO2B1	NM_174843.2	0.226141	0.205973	0.142419	0.012443	0.014881	0.021551	0.133847	0.037382	0.114078	0.498004	0.43838	0.379625	1.96899e-16	2.43419e-15
MSTRG.8214	TLE1	NM_001098020.2	13.1392	12.4438	11.6884	35.7087	31.0363	32.8631	7.38819	8.43403	9.08705	10.9033	13.2464	12.4552	2.00394e-16	2.47575e-15
MSTRG.18387	LOC112442858	XR_003031146.1	0.119729	0.0795274	0.116379	0.992918	0.781556	1.35078	0.421469	0.471398	0.384078	0.189976	0.381924	0.177664	2.02065e-16	2.49474e-15
MSTRG.11098	ATOH8	XM_024999182.1;XR_001501328.2;NM_001193104.2	54.5449	54.0949	61.4756	44.199	48.3392	44.7325	29.8753	30.8052	34.3659	12.5851	12.512	11.8307	2.0429e-16	2.52053e-15
MSTRG.5645	ATF4	NM_001034342.2;XM_024991552.1	157.427	160.135	167.345	42.9902	50.726	49.5829	134.598	140.447	135.426	106.369	91.9156	111.619	2.1098e-16	2.60134e-15
MSTRG.3793	IL6	NM_173923.2	0.0738547	0.112204	0.0831123	0.0175561	0.045126	0.0384807	0.0637694	0.0303073	0.040297	0.31315	0.288485	0.325444	2.20348e-16	2.71504e-15
MSTRG.6917	COL5A3	XM_024993999.1;XM_005208735.4;XM_015472002.2;XM_024994000.1;XM_010806815.3;NM_001205624.2;XM_010806811.3;XM_010806813.3;XM_010806810.3	8.03933	7.95891	8.21482	18.7387	22.467	21.2578	6.93031	8.60926	5.64822	3.25482	3.36781	5.3859	2.29262e-16	2.82301e-15
MSTRG.15237	FAM129A	XM_024976463.1;NM_001191282.1;XM_024976464.1	31.36	274.474	246.817	423.117	372.17	392.38	179.369	210.535	185.798	19.2592	17.3018	19.7398	2.37518e-16	2.92273e-15
MSTRG.3310	PRDX1	NM_174431.1;XM_024984683.1	47.3043	46.0151	50.9333	17.8633	20.3869	19.6048	63.1543	74.911	73.4287	62.4136	55.7128	59.7891	2.44796e-16	3.01029e-15
MSTRG.8523	IARS	NM_001101069.2;XM_005210426.4;XM_024995578.1	312.427	305.296	304.57	87.8886	92.3235	94.4337	244.214	243.846	255.898	167.147	161.523	189.374	2.50314e-16	3.07612e-15
512602	TMEM132C	XM_024977666.1	0.166971	0.192704	0.195116	0.363085	0.401527	0.356298	0.118861	0.128448	0.201743	0.039488	0.021776	0.039655	2.57626e-16	3.15971e-15
MSTRG.14161	ADM	NM_173888.3;XM_005215893.4;XM_024974973.1;XM_024974972.1;XM_015474640.2	57.3096	59.0528	64.4384	54.7921	57.6389	58.575	121.251	124.574	125.309	159.981	166.069	166.001	2.60552e-16	3.19157e-15
MSTRG.8454	LOC112447824	XR_003036085.1	22.0032	23.072	17.1551	1.84658	0.993604	1.84428	12.3876	10.2909	9.68863	11.1412	8.13251	7.35712	2.60568e-16	3.19157e-15
MSTRG.6422	ARHGAP24	XM_005208202.4;XM_005208201.4;XM_005208198.2;XM_005208200.4;XM_005208203.4;XM_024993367.1;NM_001102234.1;XM_024993366.1	2.27131	1.95111	1.85379	0.410326	0.411583	0.223572	1.57944	2.08947	2.15513	2.7659	2.12021	2.49285	2.61046e-16	3.19531e-15
MSTRG.10180	SHF	XM_024998062.1;XM_024998060.1;XM_024998061.1;XM_024998063.1;XM_024998065.1;XR_003036879.1;XM_024998066.1;XM_024998064.1	5.45895	5.66429	5.34999	0.706807	0.866522	0.967772	2.16185	2.24825	1.98334	3.51672	2.98094	3.58519	2.67863e-16	3.2766e-15
MSTRG.22057	LOC100847802	XR_139675.5	9.31175	9.84204	8.95558	31.0543	29.6933	29.7569	10.3739	5.55772	5.48334	5.78652	9.77484	8.9691	2.74963e-16	3.36124e-15
MSTRG.6918	S1PR2	NM_001081541.1	5.0135	4.37512	5.29165	1.02421	1.14414	1.20347	2.93491	3.46325	3.36715	5.54897	5.85951	5.39344	2.77121e-16	3.38318e-15
MSTRG.10711	LOC100848188	XM_024999719.1	13.976	18.1253	13.5145	3.45183	2.34452	2.84203	14.1896	11.8166	10.5633	19.8418	16.4292	15.5026	3.0277e-16	3.69387e-15
MSTRG.2301	CASQ1	NM_001077877.2	1.21765	1.22641	1.03978	0.182579	0.0516084	0.13966	1.31781	1.35867	1.42307	0.590771	0.378443	0.628166	3.34051e-16	4.07284e-15
MSTRG.1957	SESN2	XM_010802531.3;NM_001024507.1;XM_005203098.2;XM_010802533.3	7.82903	9.25311	6.4691	1.52802	1.6689	1.74465	6.26059	6.55984	5.85947	2.4013	1.67433	3.18756	3.53575e-16	4.30522e-15
MSTRG.9698	AJUBA	XM_024997545.1;NM_001192517.1	30.647	31.9523	42.5702	6.80671	4.36665	6.41129	15.0275	12.9789	11.2388	24.3115	19.0232	23.3454	3.80806e-16	4.6277e-15
MSTRG.16826	LIPE	NM_001080220.1;XM_010814998.3;XM_024977961.1;XM_010815001.3;XM_010815000.3	0.348503	0.405152	0.252466	1.69159	2.01919	2.05775	0.492752	0.910659	0.752141	0.505863	0.341642	0.538526	3.8909e-16	4.72528e-15
112447442	ARAP3	XM_024995226.1;XM_024995228.1;XM_024995227.1;XM_024995230.1;XM_024995229.1	0.374721	0.398266	0.380004	0.037293	0.0337412	0.00528983	0.315303	0.419455	0.356222	0.322298	0.369307	0.267586	3.91979e-16	4.75415e-15
MSTRG.4458	PTPRN2	XM_010804706.3	0.981212	0.980423	0.597947	0.125079	0.211975	0.0974068	0.130609	0.0986092	0.0174742	0.0506165	0.0521233	0.0429489	3.93975e-16	4.77524e-15
MSTRG.2918	CDC7	XM_015464386.2;NM_001037468.1;XM_005204286.4;XM_015464380.2;XM_010803301.3	7.11967	8.15	7.11313	18.1363	18.6865	19.4952	5.84686	4.3902	4.15792	7.72772	8.91894	8.57355	3.9965e-16	4.84087e-15
MSTRG.7477	GFRA3	XM_024994514.1;NM_001083747.1	8.11829	7.19765	7.33943	2.26388	2.91008	1.82411	1.19863	1.17591	1.5676	1.75678	2.35808	1.54173	4.05247e-16	4.90547e-15
MSTRG.3368	ARTN	XM_024990180.1	0.27527	0.304806	0.357919	0.0001	0.0187511	0.00521109	0.0545234	0.0543677	0.039096	0.0415191	0.0410202	0.0917508	4.09302e-16	4.95133e-15
MSTRG.16269	PIEZO1	XM_015475782.2;XR_001502312.2;XM_015475783.2;XM_015475784.2;XM_015475781.2;XM_015475785.2	283.992	283.458	292.452	86.4292	105.107	98.7223	313.573	328.334	293.921	236.318	205.852	234.955	4.1051e-16	4.96271e-15
101904203	C6H4orf54	XM_015471522.2	0.557151	0.541817	0.450344	0.037202	0.067058	0.075125	0.319198	0.421377	0.342294	0.326892	0.317284	0.313507	4.21405e-16	5.09111e-15
MSTRG.16211	NECAB2;OSGIN1	XM_010814360.2;NM_001077129.2;XM_024978615.1;XM_010814356.2;XM_024978616.1;XM_010814357.3;XM_024978208.1;NM_001098977.1;XM_010814355.3;XM_024978207.1	0.532503	0.668579	0.553656	0.0954386	0.0762111	0.0739019	0.471869	0.401519	0.419159	0.496965	0.441958	0.526622	4.26208e-16	5.13976e-15
MSTRG.5072	BLOC1S1	NM_001076362.2	4.48195	3.99405	1.99854	0.383421	0.251737	0.482338	4.27769	3.79091	3.81854	2.65873	3.47716	3.72516	4.26262e-16	5.13976e-15
MSTRG.25417	PRKX	XM_002700423.5	70.5978	70.3397	69.921	17.6592	17.9059	18.8593	42.2727	39.7882	36.75	35.7374	35.2261	34.1254	4.5533e-16	5.4867e-15
MSTRG.6399	TMEM150C	NM_001078001.1;XM_024993303.1;XM_024993304.1	15.7773	15.827	9.00376	11.2029	6.90947	9.65195	38.2858	43.7267	44.342	32.929	40.8464	59.6406	4.59446e-16	5.5327e-15
MSTRG.8309	TBC1D2	XM_024995686.1;XM_005210170.4;NM_001101981.1;XM_015472545.2	8.39008	9.39265	8.0368	1.52594	1.25991	1.4109	3.58956	2.82106	2.92462	8.04219	6.32701	6.23129	4.82212e-16	5.79934e-15
MSTRG.11480	KIDINS220	XM_024999554.1;XM_024999549.1;XM_024999551.1;XM_024999553.1;XM_024999548.1;XM_024999552.1;XM_005213105.4;XM_003586654.5;XM_010810307.3;XM_005213103.4;XM_005213104.4;XM_024999550.1;XM_005213101.4	76.1585	81.35	89.905	21.7207	22.0239	22.4128	45.4281	39.9421	46.9158	42.927	31.8225	36.7203	4.93745e-16	5.93036e-15
MSTRG.20039	TEDC1;LOC104972821	XM_024982234.1;XR_814339.3;XM_024982235.1	56.2005	36.5067	56.005	90.6811	91.7897	91.2163	18.6542	20.4814	21.2958	36.5791	32.679	41.7641	5.23426e-16	6.27875e-15
MSTRG.5449	SLC2A3	NM_174603.3;XM_010805527.3	131.174	133.964	135.001	415.958	428.075	469.026	278.155	309.911	285.727	552.917	570.731	546.955	5.29842e-16	6.35161e-15
MSTRG.7024	C3	NM_001040469.2	0.0953969	0.172789	0.138433	0.535423	0.498627	0.470905	0.249039	0.272765	0.281881	0.720594	0.905519	0.926311	5.34786e-16	6.40675e-15
MSTRG.20708	GATA2	NM_001192114.2	4.39785	3.28273	3.62758	5.49684	7.432	6.60375	2.02319	2.23967	1.83359	1.07449	0.753947	1.30138	5.70373e-16	6.82868e-15
MSTRG.366	LOC112447313	XR_003035413.1	0.457984	0.775829	0.398827	0.0414616	0.014703	0.0275645	0.584976	0.560454	0.457841	0.563092	0.372481	0.606637	5.79663e-16	6.93543e-15
MSTRG.24088	CSRP3	NM_001024689.3	7.19908	7.03809	9.92355	0.0001	0.441702	0.381888	2.69167	4.74332	5.2435	5.00636	3.14872	5.25791	5.84107e-16	6.9841e-15
MSTRG.2234	HSD17B7	XM_015461268.2;NM_001083375.1;XR_003032791.1;XR_003032784.1	16.5157	14.665	15.2865	43.872	42.3283	42.9292	13.8817	15.7191	14.4215	17.0916	18.7096	15.9295	5.90569e-16	7.05683e-15
MSTRG.13253	CBLN4	NM_001081537.1	3.66966	3.42105	3.3287	1.1736	1.2819	1.65546	0.626091	0.614775	0.657199	0.914254	0.856571	1.00957	5.91372e-16	7.06187e-15
MSTRG.5220	LOC616957	XR_003034798.1;XM_002687677.4;XM_024992530.1	1.69914	1.56411	1.36987	2.47702	1.58517	1.92296	7.29345	7.1183	10.6796	6.61894	9.06441	9.67949	6.01279e-16	7.17558e-15
MSTRG.18987	ADAMTS6	XR_003031176.1;XR_001494449.2;XR_003031178.1;XM_010816727.3;XM_010816725.3;XM_010816729.3;NM_001193016.1;XR_813685.3;XR_003031177.1	378.97	472.999	396.068	105.411	86.3072	86.834	215.577	170.413	188.041	419.396	373.137	401.623	6.25831e-16	7.46378e-15
MSTRG.24468	CARS	NM_001103249.1;XM_024987144.1	10.7644	10.6911	11.6036	3.28682	3.61723	3.39295	10.0418	10.4284	10.3069	6.96903	6.31601	7.03959	6.29762e-16	7.50584e-15
MSTRG.19128	OXCT1	NM_001076070.2	49.5238	23.5958	27.3988	13.2989	12.7491	11.2485	8.52052	8.92185	10.1418	5.52528	8.85857	6.05773	6.37885e-16	7.59779e-15
MSTRG.18036	ADORA2B	NM_001075925.1;XM_024980236.1	1.50658	1.63478	1.5099	5.54253	5.5647	5.64633	1.97489	1.97726	1.9584	6.37775	6.09333	6.03443	6.58109e-16	7.83365e-15
520159	B4GALNT1	NM_001017943.1;XM_005206611.4	1.16592	1.09725	1.37033	0.026151	0.086872	0.132151	0.535194	0.860625	0.832939	0.831163	0.76053	1.22559	6.62179e-16	7.87705e-15
100337091	PLCG2	XM_024978892.1	0.371686	0.349101	0.406077	0.009642	0.03581	0.03115	0.111164	0.047033	0.121954	0.088937	0.063087	0.092433	6.72831e-16	7.99864e-15
MSTRG.24155	JAM3	NM_001105364.1	39.0477	39.7203	42.7785	66.8752	70.4701	72.8278	25.5224	22.1467	26.8209	32.6442	33.0404	34.8709	6.97999e-16	8.28194e-15
MSTRG.20660	TMEM40	XM_010817966.3;XM_024983303.1;XM_024983304.1;XM_024983306.1;XM_010817960.3;XM_002697107.6;XM_024983307.1;XM_010817961.3;XM_024983305.1;XM_010817965.3	14.6385	14.346	14.2042	1.23471	3.16818	2.90534	14.2975	12.5044	12.0756	22.2917	28.4985	21.6905	7.24855e-16	8.5951e-15
MSTRG.3419	CAP1	XM_005204657.2;XM_005204654.4;XM_005204655.4;XM_005204656.2;XM_005204658.4;NM_001035010.2;XM_005204659.4	162.227	155.282	170.58	52.251	54.9105	54.9656	183.303	196.563	200.265	140.494	137.765	141.979	7.33494e-16	8.692e-15
MSTRG.17768	MYO1C	NM_174396.3;XM_005220064.1;XM_005220065.3;XM_024979610.1	25.6666	35.5805	28.1153	8.03862	9.38843	8.9105	27.173	34.6205	27.6927	22.7608	22.3307	23.7118	7.66379e-16	9.06435e-15
MSTRG.15162	SEC16B	XM_015475124.2;XM_024976063.1;XM_015475125.2;XM_015475123.2;XM_024976064.1;XM_024976062.1;XM_015475126.2;NM_206971.2;XM_015475127.2;XM_010813319.3	0.294156	0.216858	0.222325	0.0296436	0.0413057	0.0598567	0.535016	0.386042	0.424892	0.430435	0.368097	0.363532	7.91621e-16	9.34505e-15
MSTRG.24195	MYRF	XM_024987470.1;XM_024987465.1;XM_024987464.1;XM_024987471.1;XM_024987472.1;XM_024987466.1;XM_024987467.1;XM_024987468.1	12.4895	12.8067	11.5881	2.14755	2.44277	2.74917	3.69191	2.54972	2.98174	4.47289	4.24486	4.56179	7.97767e-16	9.41163e-15
MSTRG.13391	LOC101907803	XR_003038212.1	9.22254	5.6178	6.54898	1.18359	0.799765	0.543992	6.26111	11.7155	12.6718	5.36084	6.3183	9.11628	8.14413e-16	9.60191e-15
MSTRG.11335	HADHB	XM_024998283.1;XM_005212927.4;XM_015473532.2;XM_005212926.3;XM_005212929.3;XM_005212931.2;NM_174336.3;XM_005212928.3;XM_024998284.1;XM_010810174.2	66.503	63.4879	56.1696	152.844	152.822	155.927	69.5242	78.0352	77.3108	69.9214	68.2832	70.1573	8.50644e-16	1.00037e-14
MSTRG.24790	FLNA	XM_024987747.1;NM_001206514.1;XM_024987749.1;XM_024987750.1;XM_024987748.1;XM_024987751.1	8399.77	8506.85	8772.72	1483.47	1738.84	1678.6	9000.48	9319.13	9137.07	5605.95	5025.23	5335.8	8.58836e-16	1.00936e-14
MSTRG.23050	PRAP1	XM_005225715.4;XM_015460726.2	19.9656	21.998	18.4373	73.0177	68.9087	63.8275	25.1126	22.2374	23.5249	28.6012	29.5828	24.6698	8.75711e-16	1.02855e-14
540990	LCP1	XM_005213674.4;NM_001034720.2	0.0271747	0.0001	0.00671144	0.0001	0.0001	0.00711417	0.33242	0.260414	0.375323	0.0429558	0.0619735	0.0257292	9.06904e-16	1.06451e-14
MSTRG.911	SH3BGR	NM_001243326.1;XM_005201971.4	2.15594	1.89302	1.86474	0.348751	0.197789	0.235907	1.57159	1.82307	2.20811	0.503765	1.00288	0.821622	9.64596e-16	1.13009e-14
MSTRG.5391	PLBD1	NM_001166298.1;XM_005206971.3;XM_010805447.2;NM_001101044.2	8.52494	7.34928	9.79185	2.18478	1.9026	1.42615	3.36915	2.91373	2.70913	2.02607	1.38508	1.67642	9.87819e-16	1.15656e-14
MSTRG.24218	CSKMT;LOC112444961	NM_001192320.1;XM_015461237.2;XR_003033366.1;XM_024987069.1;XM_005226910.4;XM_015461238.2	0.570861	0.575005	0.629973	1.2935	1.50365	1.44661	0.455841	0.343357	0.406179	0.398512	0.414555	0.340388	1.01781e-15	1.19093e-14
MSTRG.13374	NDRG1	NM_001035009.3;XM_010811920.3	30.4285	31.345	31.0184	12.0441	13.2241	13.0885	39.0513	41.7131	39.2919	39.8933	35.5306	41.0434	1.0223e-15	1.19468e-14
MSTRG.3818	ABCB1	XM_024991021.1	30.3189	28.1099	20.1639	4.51345	5.22559	3.84611	20.9018	27.9112	25.1606	28.0715	26.9719	27.1465	1.07646e-15	1.25481e-14
MSTRG.22832	EXOC6	XM_005225489.4;XR_815635.3;XM_024985550.1;XM_010819843.3;XM_024985549.1;XM_010819842.3;XM_024985551.1;XM_005225488.4;XM_024985548.1;NM_001101885.1	1.05041	0.806941	1.04196	0.0970613	0.150329	0.129733	0.462545	0.406266	0.492622	0.28064	0.41096	0.344034	1.09298e-15	1.27327e-14
MSTRG.17868	SLC16A11	XM_005220277.3;XM_010815967.3;XM_010815966.3;XM_005220278.2	1.03251	0.949052	0.632661	0.063382	0.0250126	0.0972931	0.168295	0.246554	0.0874185	0.318944	0.297113	0.262157	1.1007e-15	1.28146e-14
MSTRG.11532	WDR38	XM_010810358.3;NM_001163946.2	1.34374	1.06219	1.31528	7.3635	4.66652	3.36806	0.891253	0.909377	0.565442	1.46177	1.26147	0.999825	1.11639e-15	1.29891e-14
MSTRG.24201	RAB3IL1	XM_024987310.1;XM_024987307.1;XM_005226944.2;XM_010821018.2;XM_024987312.1;NM_001046532.1;XM_024987308.1;XM_005226942.4;XM_024987309.1;XM_010821014.3	15.636	15.3612	16.32	2.97123	3.08447	2.37908	4.51605	5.33161	4.26094	9.2211	9.67703	9.59992	1.12142e-15	1.30395e-14
MSTRG.22405	MYLPF	NM_001075647.1	74.7535	73.774	80.122	29.5523	38.6726	34.2953	27.3566	27.757	28.8844	25.9022	23.9121	30.0979	1.20838e-15	1.40419e-14
MSTRG.17668	EVI2A	NM_001034568.2	15.6732	21.103	15.5311	8.34499	6.0301	5.62786	43.8469	41.6512	45.0638	30.6901	31.1236	30.4979	1.2496e-15	1.45117e-14
MSTRG.11612	SLC27A4	XM_024998569.1;NM_001075667.1	9.3756	8.06974	9.75828	16.4465	18.8793	16.3961	4.52192	5.7129	4.82121	4.85197	4.34705	4.70607	1.32276e-15	1.53518e-14
MSTRG.10271	TMEM30B	XM_002691040.6	4.1804	3.94179	4.22533	0.912266	0.766868	1.0182	2.49204	3.27402	3.46755	5.84577	5.68103	6.10288	1.37901e-15	1.59946e-14
MSTRG.2567	ECM1	XM_005203890.4;XM_005203889.4;XM_010803027.3;NM_001099706.1;XM_005203892.4;XM_010803026.3;XM_005203893.4	2.07888	2.45924	1.71219	10.5629	13.7887	13.0796	5.43	5.53209	4.39097	6.28791	6.23868	7.22493	1.48823e-15	1.72291e-14
MSTRG.22134	GLIS2	NM_001205948.1;XM_005224485.4	52.8302	52.8038	57.6066	17.8664	22.0347	20.526	21.8205	21.0354	22.2914	42.5112	40.2605	43.113	1.55099e-15	1.79446e-14
MSTRG.10889	ZFP36L2	NM_001191191.1	17.463	16.0707	17.9019	6.66426	10.2014	10.3372	16.1647	8.59589	16.8045	39.8316	36.7235	40.4357	1.61385e-15	1.86602e-14
MSTRG.15458	DCLK2	XM_024977548.1;XM_024977552.1;XM_024977551.1;XM_024977549.1;XR_003029973.1;XM_005217493.4;XM_024977550.1;XM_005217490.4;XR_003029974.1;XR_003029975.1	0.965936	1.9682	0.873139	0.162263	0.23986	0.144549	0.265663	0.180039	0.240787	0.351196	0.367779	0.347075	1.61725e-15	1.86777e-14
MSTRG.20186	HHATL	NM_001077929.1;XM_024982704.1;XM_024982703.1	5.45273	4.38887	5.76852	0.847708	0.873223	1.36961	0.869976	0.65411	1.05855	1.54908	1.18685	1.92535	1.61738e-15	1.86777e-14
MSTRG.13236	ATP9A	XM_005215070.4;XM_025001333.1;XM_005215069.4;XM_025001332.1;XM_025001335.1;XM_025001334.1	3.92346	3.96393	3.95193	0.960307	1.00169	0.997917	1.43882	1.31468	1.20074	1.55873	0.950956	0.742994	1.79523e-15	2.07187e-14
MSTRG.24346	EFEMP2	XM_010821107.2;NM_001076049.1;XM_010821106.2	59.8131	60.7818	64.6399	21.3591	23.7681	24.9736	46.4114	47.6023	46.913	72.421	68.0992	74.3008	1.82888e-15	2.1081e-14
281051	CD34	NM_174009.1	0.643881	0.492658	0.764607	0.083934	0.109882	0.113248	0.0001	0.031232	0.034016	0.023993	0.0238	0.084696	1.84525e-15	2.12564e-14
MSTRG.23743	SPOCK2	NM_001101115.1	5.84689	5.25072	4.63873	23.0537	21.6182	22.1869	5.92304	4.59855	6.28204	10.4163	7.76704	9.62298	1.86836e-15	2.15093e-14
MSTRG.11937	ITM2B	NM_001035093.2	117.595	116.56	120.288	292.469	324.175	312.029	162.16	157.338	167.763	152.085	154.17	169.387	1.92838e-15	2.21728e-14
MSTRG.16624	FXYD5	XM_005218917.3;XM_015475857.2;NM_001192063.1;XM_024978023.1;XM_024978025.1;XM_005218919.2;XM_024978026.1;XM_010814743.3;XM_024978027.1;XM_024978024.1;XM_024978028.1	7.87014	5.57178	8.64213	1.50385	1.47135	2.19371	8.01673	7.68651	8.17507	11.9426	9.28434	10.4015	1.95782e-15	2.24973e-14
MSTRG.18152	LOC112442649	XR_003030885.1	0.129126	0.172596	0.124596	0.020972	0.013121	0.018692	0.102467	0.124957	0.118348	0.0214013	0.0376057	0.0306497	2.02269e-15	2.32284e-14
MSTRG.10218	PELI2	XM_002690952.6;XM_024998067.1	0.387327	0.390915	0.441615	0.0729483	0.0944165	0.0840434	0.132538	0.140303	0.164652	0.095974	0.0995127	0.121326	2.04454e-15	2.34648e-14
MSTRG.14467	TSPAN18	XM_024975566.1;XM_024975567.1;XM_024975571.1;XM_024975568.1;NM_001080920.1;XM_024975570.1;XM_024975564.1;XM_024975565.1;XM_024975569.1	7.99163	8.45977	8.04749	11.6325	11.4033	11.9932	21.4008	22.8864	22.3456	22.0772	20.3071	21.6073	2.05869e-15	2.36126e-14
MSTRG.5213	HMOX1	NM_001014912.1	4.16937	3.88162	4.62732	8.70591	7.21068	7.98952	2.29123	2.993	2.3399	4.40787	3.58849	4.95135	2.16599e-15	2.48128e-14
MSTRG.7702	LOC104969238	XR_003035685.1;XR_003035686.1	1.7184	1.79228	0.690292	8.45326	4.26916	4.17818	1.00989	0.862509	0.690709	0.732001	0.413507	0.830562	2.21239e-15	2.53287e-14
MSTRG.18674	TMC8	XM_024981023.1;XM_024981025.1;XR_003030975.1;XM_010816586.3;XM_024981024.1;XM_002696159.5;XR_003030974.1;XR_003030977.1;XR_003030976.1	50.5048	55.1573	75.7492	10.8094	10.6649	11.684	15.9587	10.9538	9.10141	11.5947	19.2591	17.1768	2.35437e-15	2.69375e-14
MSTRG.23729	PALD1	XM_024986671.1;XM_024986681.1;XM_024986679.1;XM_024986673.1;XM_024986682.1;XM_024986674.1;XM_024986680.1;XM_024986678.1;NM_001206604.1;XM_024986675.1;XM_024986672.1;XM_024986676.1;XM_024986677.1	2.61844	2.85177	1.6894	1.17201	1.21678	1.06666	0.441826	0.40032	0.456831	0.469704	0.587395	0.675974	2.40746e-15	2.7528e-14
MSTRG.6961	KANK2	XM_024994638.1;XM_024994641.1;NM_001076531.1;XM_024994639.1;XM_024994640.1	183.713	167.16	172.653	61.7204	76.182	52.047	154.715	137.512	153.076	219.884	226.605	237.348	2.4347e-15	2.78053e-14
MSTRG.6695	REX1BD	NM_001075490.2;XM_024994092.1;XM_005208445.4	1.35941	1.99973	1.68659	6.60804	5.08918	5.66393	1.68898	1.40846	1.19317	0.802069	1.15295	1.54222	2.49049e-15	2.84249e-14
MSTRG.22704	TNRC18	XM_024985140.1;XM_005225285.3;XM_005225288.3;XM_005225286.3;XM_024985141.1;XM_005225289.3;XM_024985142.1	45.59	36.3087	45.4113	83.1992	87.3806	78.465	32.2654	41.0864	35.8935	31.2895	25.8631	29.8164	2.55173e-15	2.9106e-14
MSTRG.24255	RTN3	NM_182657.1	243.198	225.179	251.512	534.17	534.138	539.18	258.39	253.438	262.861	243.64	244.66	248.162	2.56302e-15	2.92169e-14
MSTRG.4625	LOC101907241	XR_234518.3	3.07924	3.1211	3.12712	1.03814	0.946411	1.07436	5.44368	5.93542	5.54452	5.60802	5.50334	7.41022	2.60992e-15	2.97332e-14
517186	CARMIL3	XM_024997529.1;XM_010808937.3;XM_010808940.3;XM_010808938.3;XM_010808939.3;XM_010808942.3;NM_001192464.2;XM_010808936.3;XM_024997530.1	0.162085	0.177679	0.189117	0.388729	0.521615	0.476907	0.058894	0.103737	0.0631365	0.114737	0.0960594	0.0917648	2.64348e-15	3.00787e-14
MSTRG.11308	SLC5A6	XM_024998621.1;XM_024998619.1;XM_024998618.1;XM_024998614.1;NM_001046219.2;XM_024998613.1;XM_024998616.1;XM_024998615.1;XM_024998617.1;XM_024998622.1	4.57167	4.11285	4.36219	9.80599	10.9739	10.3755	4.70004	4.35896	4.76838	3.17308	3.11942	3.07418	2.74438e-15	3.11695e-14
MSTRG.7935	SAP30	NM_001191124.1;XR_001500765.2;XR_808103.3	11.5316	8.62225	11.3121	34.6781	28.8981	31.6047	11.1266	9.54364	11.5588	8.41587	8.59265	9.7993	2.78165e-15	3.15735e-14
MSTRG.18806	SSTR2	NM_174467.1;XM_005221140.4	0.119875	0.140481	0.179576	1.06913	0.761463	0.62453	2.09967	2.21528	2.09826	1.27175	1.51724	1.60278	2.78946e-15	3.16428e-14
MSTRG.14902	FBXO2	NM_001075569.1;XM_024976183.1;XM_024976184.1	0.326428	0.183822	0.107964	1.55973	1.42734	1.45886	0.43007	0.453178	0.310482	0.389773	0.458902	0.498998	2.88072e-15	3.26382e-14
MSTRG.2047	PNRC2	NM_001076957.1	536.877	754.166	569.335	1563.21	1533.11	1786.08	723.913	813.496	837.126	526.814	507.147	716.661	2.91764e-15	3.30162e-14
MSTRG.9214	TXLNB	XM_024996601.1;NM_001102051.1	4.16007	3.70802	3.40567	0.716623	0.436328	0.244549	1.01033	0.64873	0.730891	1.33746	0.820002	1.04525	2.93027e-15	3.31389e-14
MSTRG.25424	ARSE;LOC516494	NM_001097988.1;XM_005228465.4;XM_005228466.4;XM_010822220.3;XM_024987810.1;XM_024988470.1;XM_024987809.1;XM_024987811.1;XM_010822225.3;XM_010822222.3	64.9552	59.6691	61.1761	29.795	30.9592	31.4189	140.657	126.321	122.589	126.062	117.341	106.312	2.93796e-15	3.32058e-14
MSTRG.24609	GRIA3	XM_010821371.3;XR_240730.3;XM_005227469.4;XM_005227468.4;NM_001206059.1;XM_010821372.2	6.26568	4.74668	5.58304	0.837997	0.705312	2.64976	15.7038	14.7046	15.3572	10.2751	10.8203	8.67799	3.08557e-15	3.48529e-14
MSTRG.1648	CCNYL1	XM_003585764.5;XM_002685539.6	6.35356	6.45661	6.29037	1.96231	2.02514	1.78395	3.40775	2.87182	4.02758	2.9097	2.74599	3.05969	3.14911e-15	3.5549e-14
MSTRG.14040	OAF	XM_002693029.5	13.754	14.042	14.5237	16.5852	18.2852	16.1717	4.70184	4.09592	4.50805	8.16019	7.0545	9.43536	3.23245e-15	3.64677e-14
MSTRG.21050	LOC781663	XM_015459902.2	0.491749	0.46232	0.537331	0.317906	0.701839	0.837338	0.0744297	0.0965992	0.0591536	0.126173	0.1938	0.140537	3.32945e-15	3.75385e-14
MSTRG.13347	ADGRB1	XM_025001586.1;XM_010811854.3;NM_001191541.1;XM_025001587.1;XM_025001588.1	13.7371	13.538	11.616	1.56403	2.00838	2.45707	5.776	7.08807	10.8157	3.81115	3.52971	2.65593	3.33142e-15	3.75385e-14
MSTRG.14063	UBASH3B	XM_024975288.1;NM_001206128.1	27.8994	26.5163	27.8456	0.736446	3.5425	1.02566	13.2513	14.9542	14.3993	10.986	11.2965	9.26859	3.42855e-15	3.85863e-14
MSTRG.23458	ADAM32	XM_024986267.1;XR_003032923.1;NM_001046250.1;XM_024986266.1	0.627153	1.07122	0.967489	5.62646	5.32137	5.72057	1.22723	1.12095	2.05778	0.940823	0.725823	1.44797	3.48342e-15	3.918e-14
506753	LRRC1	NM_001205469.1	0.744716	0.494448	0.754313	0.363238	0.279192	0.326757	0.081914	0.026682	0.120048	0.075956	0.071656	0.095023	3.58001e-15	4.0242e-14
MSTRG.1379	NMI	XM_005202429.4;XM_015475259.1;NM_001035098.2;XM_005202430.4	1.09437	1.05969	0.701268	0.104624	0.121739	0.124711	0.78441	0.789019	0.825139	0.669398	0.430659	0.581441	3.74418e-15	4.2062e-14
MSTRG.24072	AQP11	XM_005226707.4;NM_001110069.1	7.96484	7.04951	7.66245	1.54402	1.68895	1.72062	2.59304	2.65919	2.55324	1.72109	0.975637	1.85471	3.81738e-15	4.28585e-14
MSTRG.5373	RERG	NM_001076198.2	0.174792	0.454742	0.561648	5.86898	5.51849	5.88802	1.48382	3.76228	3.08202	1.77378	4.5611	4.84205	3.8778e-15	4.35105e-14
MSTRG.13114	ADA	XM_025000255.1;NM_173887.2;XM_025000256.1	3.75857	4.02033	5.34857	0.0769366	0.33594	0.0001	1.0687	1.2049	1.70169	2.2361	2.14679	2.09509	3.937e-15	4.41481e-14
MSTRG.12238	DOCK9	XM_024999973.1;XM_024999977.1;XM_024999976.1;XM_024999978.1;NM_001193099.1;XM_024999969.1;XM_024999975.1;XM_024999971.1;XM_024999974.1;XM_024999972.1;XM_024999970.1;XM_024999968.1	963.732	808.472	907.276	249.865	252.588	212.228	442.727	413.044	427.058	749.149	778.569	683.009	3.96597e-15	4.44461e-14
MSTRG.13527	TRIM55	NM_001205502.1;XM_025001752.1;XM_025001753.1;XM_025001754.1	14.3753	16.4295	13.5776	6.61225	6.9111	6.19536	5.40737	4.55459	4.81018	4.34221	4.4166	4.93279	4.03065e-15	4.51438e-14
MSTRG.15130	PRDX6	NM_174643.1	1419.45	1215.91	1433.76	2580.39	2766.75	2671.75	1104.27	1141.96	1230.48	1072.55	1122.8	1225.82	4.03773e-15	4.51958e-14
MSTRG.12754	SIGLEC1	XM_025001079.1;XM_025001077.1;XM_025001078.1;XM_002692384.6	0.0502871	0.211716	0.133472	1.84821	1.53652	1.70679	0.78649	0.712002	0.541911	1.35544	1.232	0.821113	4.06015e-15	4.54194e-14
MSTRG.24856	BEX2	NM_001077087.1	1.45395	1.26433	1.35975	0.0713815	0.0591753	0.0001	0.451146	0.447062	0.511375	0.308959	0.351239	0.515839	4.0864e-15	4.56855e-14
MSTRG.6185	LIMCH1	XM_015471586.2;XM_024993564.1;XM_024993563.1;XM_015471590.2;XM_024993568.1;XM_024993556.1;XM_005207880.4;XM_024993565.1;XM_010806074.3;XM_015471591.2;XM_015471597.2;XM_024993557.1;XM_024993561.1;XM_024993554.1;XM_024993567.1;XM_024993566.1;XM_024993553.1;XM_024993562.1;XM_024993560.1;XM_005207879.4;XM_024993558.1;XM_005207882.4;XM_005207881.4;XM_015471598.2;XM_024993559.1;XM_024993555.1	147.278	89.7347	138.705	28.3781	28.8649	29.8353	29.2877	23.6379	19.6939	25.6763	55.2493	37.7118	4.17032e-15	4.65958e-14
MSTRG.7499	PAIP2	XM_024994401.1;NM_001034636.2	29.9349	26.5132	28.1057	65.5626	66.2122	69.6473	33.1248	35.3191	35.5964	27.1338	29.8664	31.737	4.29908e-15	4.80056e-14
MSTRG.5464	C1S	NM_001076550.1	57.1072	55.2022	59.7094	43.3036	48.5587	44.9553	19.1858	16.7112	19.5742	45.3553	42.8879	53.5602	4.31954e-15	4.82051e-14
MSTRG.15944	LOC101904849	XR_003030085.1	1.63599	1.37333	1.40827	5.30811	5.04877	5.09137	1.8479	1.9585	1.52486	1.38152	1.4172	1.53037	4.32775e-15	4.82677e-14
MSTRG.17094	CLEC11A	NM_001098054.1	2.27371	2.13553	2.45149	0.305971	0.345646	0.305946	1.24767	1.10835	0.999086	1.9172	1.68972	1.59967	4.46247e-15	4.97403e-14
101902537	LOC101902537	XR_003033319.1;XR_003033318.1	0.634782	0.671652	0.569637	0.171995	0.118324	0.152551	0.212376	0.161112	0.209802	0.162469	0.109483	0.123974	4.49107e-15	5.00291e-14
MSTRG.11369	ITSN2	XM_024999513.1;XM_010810285.3;XM_010810286.3;XM_024999509.1;XM_024999511.1;XM_010810287.3;XM_024999514.1;XM_010810289.3;XM_024999510.1;XM_024999512.1	142.756	138.581	141.019	31.746	30.8432	34.745	97.6339	83.5625	97.9269	97.7199	105.045	105.128	4.64023e-15	5.15979e-14
MSTRG.4786	VDR	NM_001167932.2;XM_005206391.4;XM_024991892.1;XM_015471020.2	6.10981	6.55133	5.64628	1.54668	1.48694	1.30711	6.10105	5.67854	6.99253	6.73738	4.67416	6.55219	4.65428e-15	5.17232e-14
MSTRG.1912	LAPTM5	NM_001046118.2	1.31723	1.1008	1.25396	0.216541	0.115858	0.159399	0.512583	0.702341	0.757007	1.04758	0.886859	0.844406	4.74488e-15	5.26985e-14
MSTRG.18811	SOX9	XM_024981096.1	2.49185	2.87328	2.64975	1.4186	1.3353	1.26703	0.401934	0.315139	0.507963	2.52853	2.70435	3.41394	4.80941e-15	5.33514e-14
MSTRG.12537	FRMD4A	NM_001192267.1	7.94886	7.60256	7.9582	1.99888	2.22797	2.16061	9.8149	9.53567	10.5348	9.92179	8.27331	7.97013	4.85557e-15	5.38313e-14
MSTRG.21957	RHBDF1	XM_024984958.1;XM_015458447.2;XM_010800791.3;XM_010800790.2;NM_001105400.1	48.153	46.4954	37.0053	7.97857	10.3463	8.217	21.0817	18.9442	18.7894	34.0967	31.3721	25.4055	5.00063e-15	5.53734e-14
537072	RNF165	XM_024984469.1	0.485551	0.616778	0.517843	0.075126	0.118379	0.037849	0.184095	0.220253	0.169153	0.089734	0.067737	0.097382	5.12192e-15	5.66828e-14
MSTRG.14547	SERPING1	NM_174821.2;XM_005216527.2	4.77974	4.664	4.02604	14.9774	16.1813	12.2617	4.29275	4.66259	4.51964	4.96236	5.15416	5.41194	5.15844e-15	5.7053e-14
MSTRG.807	CHST2	XM_005201895.4;NM_001113769.1	5.75593	5.87337	5.72968	18.1601	22.5973	22.0983	6.53944	8.12825	7.80456	5.53177	5.26706	6.00845	5.37036e-15	5.93262e-14
MSTRG.17442	LOC100139764;LOC101903385;LOC112442226	XR_003030247.1;XM_015458506.2;XR_003030249.1;XM_005219837.4	1.12789	1.29897	0.962467	4.05273	3.79035	3.18567	1.15605	1.13911	1.23809	0.937057	1.14876	0.874793	5.43085e-15	5.99587e-14
MSTRG.3420	MFSD2A	XM_024987806.1;XM_005204713.4;XM_005204714.4;XM_024987804.1;NM_001101959.1	14.9604	15.7402	17.1592	2.46138	1.7236	1.64746	8.25683	4.68363	8.40771	16.2255	12.2131	11.457	5.84514e-15	6.44561e-14
MSTRG.23334	PDGFRL	NM_001035301.1	3.84837	3.03609	3.9055	0.244733	0.450658	0.505871	1.54461	1.8797	1.47334	1.68487	1.66097	1.75398	5.89052e-15	6.4918e-14
MSTRG.19753	SLC25A21	XM_005222042.4;NM_001015587.1;XM_015459276.2;XM_024981729.1;XM_024981730.1;XM_024981731.1;XM_015459277.2;XM_024981733.1;XM_024981734.1	3.44109	4.13532	3.62517	0.562199	0.656434	0.757375	3.54346	3.56996	3.6254	2.88782	3.04146	3.05305	5.90316e-15	6.50188e-14
MSTRG.18692	METTL23	XM_005221124.4;XM_024979513.1;XM_024979514.1;NM_001205508.1;XM_005221125.4	49.121	59.8393	59.2505	123.336	115.251	122.504	33.5453	33.0707	28.2	28.2198	27.8413	32.5166	6.13274e-15	6.75074e-14
MSTRG.2725	RHOC	XM_010803162.3;XM_024988052.1;XM_005204108.3;NM_001046138.2	13.3321	13.4919	14.0988	4.43083	5.42217	4.62817	17.9215	18.6183	18.5513	17.9276	15.8177	16.5491	6.21844e-15	6.84102e-14
MSTRG.16435	LOC101905588	XR_003030353.1	23.7426	24.1124	19.9205	17.5344	14.0914	15.5742	7.98808	6.74806	8.0305	6.58549	6.47529	6.76514	6.22655e-15	6.84589e-14
MSTRG.20756	KLHL31	NM_001101955.1	8.75647	7.01665	8.38583	1.06607	0.270914	1.32726	1.41546	1.63066	1.78253	1.64775	1.73147	1.75651	6.27587e-15	6.89196e-14
MSTRG.2492	S100A13	XM_005203623.2;NM_205800.1;XM_005203624.4	6.05959	6.56016	7.41037	1.51461	1.16051	1.53275	1.37979	1.20278	1.68698	2.20283	2.84546	3.50015	6.45076e-15	7.07983e-14
MSTRG.17833	PITPNM3	XM_024980717.1;XM_024980718.1	6.1103	4.48596	4.83074	15.0083	9.29333	15.2036	1.82412	1.9312	2.60675	5.59681	6.37108	5.59167	6.49746e-15	7.12688e-14
MSTRG.7182	PDLIM4	NM_001034491.2;XM_005209045.4	12.5662	11.3952	13.7698	7.71978	10.3189	9.87202	25.6219	29.3321	29.5073	20.9256	19.1316	20.7673	6.8225e-15	7.46578e-14
MSTRG.8200	PCSK5	XM_024996185.1;XM_024996182.1;XM_024996183.1;XM_024996184.1	18.1586	9.54052	18.4483	58.2237	55.985	59.9202	13.1971	24.057	23.074	52.42	50.2192	55.7997	7.08502e-15	7.74393e-14
MSTRG.16951	SLC1A5	NM_174601.2	704.185	663.822	732.02	259.608	291.907	282.673	953.699	989.937	955.841	748.294	682.297	839.705	7.12104e-15	7.77872e-14
MSTRG.20909	GUCA1A	NM_174546.2	4.86377	4.16869	6.52718	0.154891	0.0001	0.0001	0.457326	2.34381	1.68432	2.58125	2.96966	2.26836	7.14134e-15	7.79631e-14
MSTRG.9320	SYNJ2	XM_024997114.1;XM_024997111.1;XM_010808720.3;XM_024997113.1;XM_005211076.4;XM_010808721.3;XM_024997112.1;XM_010808722.3	9.16064	13.3397	18.7945	2.16113	1.85104	1.41811	4.38474	4.66134	5.11543	9.6583	7.2595	8.81048	7.23524e-15	7.89419e-14
MSTRG.23300	PDLIM3	NM_001034646.1;XM_005226000.4;XM_005225999.4	7.33048	7.75375	7.50004	3.14122	3.36165	3.19264	2.26102	1.74514	2.28723	2.13368	1.95862	2.5626	7.24163e-15	7.89652e-14
512219	MGC138914	XM_005200966.4;NM_001083673.1	0.425997	0.511801	0.573738	0.0108785	0.0001	0.0317095	0.076961	0.0242357	0.0508002	0.0928887	0.0462605	0.0459349	7.29542e-15	7.95051e-14
MSTRG.7348	MIER2	XM_015472192.2;NM_001099026.2	7.38465	9.68596	6.37639	35.8395	38.7675	31.1418	15.0992	11.1402	11.9963	15.2403	11.867	17.3304	7.39348e-15	8.04794e-14
MSTRG.14736	CAPN2	NM_001103086.1	39.6821	38.2932	39.8441	11.5109	12.4142	12.6755	31.3587	32.0801	33.8349	27.3172	27.628	26.0954	7.78658e-15	8.46591e-14
MSTRG.2777	AMIGO1	NM_001101119.1	5.85843	5.66511	7.43444	16.7305	18.1908	15.8485	3.41938	3.7517	3.14827	6.90284	6.76878	6.48602	8.07925e-15	8.77898e-14
MSTRG.7866	PAM	XM_005209763.4;XM_005209764.4;XM_024993818.1;XM_005209768.4;XM_005209769.4;XM_005209762.4;XM_005209766.4;XM_024993819.1;NM_173948.2;XM_024993820.1;XM_005209767.4;XM_005209765.4	72.2644	68.2304	74.5154	30.8004	22.849	34.361	54.1214	52.1587	71.5024	103.475	104.896	104.117	8.64124e-15	9.37722e-14
MSTRG.18544	RAB40B	NM_001102166.2	2.87612	3.27529	1.8404	9.42097	8.75744	9.38072	1.83737	1.47331	2.28216	2.78278	2.10879	1.9216	8.64495e-15	9.37722e-14
MSTRG.15164	LOC100299281	XM_015475215.2	13.8444	11.8013	12.7825	2.58749	2.51777	2.3381	7.2453	7.40656	7.56179	9.13918	8.93067	10.4373	8.66345e-15	9.3918e-14
MSTRG.18843	CACNG1	NM_001080337.1	2.47273	2.43242	2.53759	0.505975	0.446545	0.458982	0.65484	0.469603	0.662155	0.504665	0.884773	0.925429	8.78981e-15	9.52323e-14
MSTRG.24802	PLXNA3	NM_001105013.1	46.5839	47.165	49.727	14.0856	17.243	15.5153	29.2317	29.8488	27.8753	45.0261	40.4171	41.8449	9.00555e-15	9.75129e-14
MSTRG.13309	NRBP2	XM_005215143.4;XM_005215144.4;XM_005215146.4;XM_005215147.4;XM_005215148.4;XM_005215145.4;NM_001077848.2	2.32383	2.35502	2.06366	0.234128	0.32517	0.295686	1.36737	1.19987	1.24512	1.06533	1.66366	1.08869	9.17452e-15	9.91692e-14
523644	SHROOM2	XM_024988425.1;XM_024988429.1;XM_002700461.5;XM_024988426.1;XM_024988428.1;XM_024988427.1	0.248297	0.195763	0.226627	0.36234	0.472292	0.371816	0.0959702	0.0825244	0.0508662	0.103875	0.0748455	0.0706243	9.21731e-15	9.95738e-14
MSTRG.6159	KLB	NM_001205326.1	0.259337	0.145821	0.252195	1.12223	1.03107	1.0868	0.303878	0.159561	0.268201	0.269938	0.317202	0.292181	9.4568e-15	1.02042e-13
MSTRG.4089	GSDME	XM_024990908.1;XM_024990909.1;NM_001193112.1	2.06022	0.564184	1.84295	0.151577	0.0990689	0.0788944	0.0993866	0.248338	0.102271	0.495508	0.536783	0.17809	9.56803e-15	1.03183e-13
MSTRG.9890	GANC	XM_005211638.4;XM_002690827.5;XR_001501158.2;XM_010809230.3;XM_015473138.2;XM_005211639.4;XR_809247.3;XM_005211640.4;XR_003036942.1;XR_809246.3	32.2333	25.6772	26.8052	8.54486	9.9476	10.624	7.43346	5.82672	7.40861	8.59115	9.18006	9.5424	9.63939e-15	1.03892e-13
MSTRG.8209	GNA14	NM_174323.2	21.1288	20.8472	20.2312	3.70674	2.4904	0.586306	1.5832	1.87122	1.38716	6.13244	1.87677	7.18103	9.86333e-15	1.06244e-13
MSTRG.6174	RBM47	XM_024993386.1;XM_024993381.1;XM_024993388.1;XM_010806078.3;XM_024993395.1;XM_015471601.2;XM_010806077.2;XM_024993394.1;XM_010806080.3;XM_005207883.4;XM_024993384.1;XM_024993392.1;XM_024993393.1;XM_015471600.2;XM_024993382.1;XM_005207888.4;XM_024993391.1;XM_015471603.2;XM_005207889.4;XM_024993390.1;NM_001206034.1;XM_024993385.1;XM_005207885.4;XM_005207887.4;XM_024993380.1;XM_015471605.2;XM_024993…	0.257866	0.423743	0.233401	1.56931	1.43731	1.18921	2.23015	2.12757	1.84862	2.36462	1.83386	2.20809	1.0577e-14	1.13865e-13
MSTRG.12607	ARMC4	XM_025000641.1;XM_025000645.1;XM_025000638.1;XM_025000642.1;XM_025000644.1;XM_025000640.1;XM_025000639.1;NM_001192631.1;XM_025000643.1	1.24813	1.28835	1.25953	0.220253	0.19377	0.182759	1.35724	0.919346	0.877321	1.33102	1.23975	1.16901	1.06971e-14	1.15091e-13
MSTRG.8077	NFIB	XM_024995867.1;XM_024995865.1;XM_024995868.1;XM_024995860.1;NM_001076104.2;XM_024995869.1;XM_024995861.1;XR_003035902.1;XM_024995864.1;XM_024995866.1;XM_024995862.1	42.5173	60.126	38.5625	96.0349	93.3114	30.3188	14.0027	11.093	13.6308	16.5037	14.1028	14.9239	1.09357e-14	1.1759e-13
MSTRG.180	ABI3BP	XM_024994076.1	28.7261	15.3267	26.3786	44.9173	18.4561	16.1332	4.25824	1.45988	2.09978	32.7633	32.2845	38.8087	1.14989e-14	1.23504e-13
MSTRG.23690	MYPN	XM_002698857.6;XM_024986846.1;XM_024986845.1	6.61498	8.08818	6.75422	3.08607	2.33936	3.23022	1.09639	2.0103	2.0874	1.36723	1.63976	2.32846	1.15241e-14	1.23702e-13
MSTRG.24649	ARHGAP36	NM_001101988.2;XM_024987939.1;XM_024987941.1;XM_024987940.1	0.869201	0.923372	0.52821	0.101184	0.0876625	0.14409	0.220764	0.234266	0.221206	0.233668	0.203428	0.321017	1.18818e-14	1.27469e-13
MSTRG.9204	HEBP2	NM_001192213.1;XM_024996487.1	7.06013	9.5005	8.4626	1.85656	1.47816	2.38524	11.0149	13.6265	12.2851	12.3317	10.204	10.4235	1.19258e-14	1.27867e-13
MSTRG.13395	FAM84B	XM_005215376.3;XM_005215378.3;NM_001105632.2;XM_025001719.1	16.0428	40.0285	29.1706	2.8987	3.99832	4.69632	18.6019	18.7449	19.0808	14.7446	13.4337	15.9821	1.21084e-14	1.2975e-13
MSTRG.16635	ETV2	NM_001191317.1;XM_024978202.1	1.15637	1.21453	1.22353	0.181028	0.183237	0.137307	0.787983	0.734496	0.928731	0.709925	0.426345	0.526954	1.23073e-14	1.31801e-13
MSTRG.10049	MINDY2	XM_005211674.4;NM_001046275.2	16.8952	18.8761	13.8643	4.83551	4.04633	4.46552	12.5473	11.523	12.0678	15.8409	14.6314	14.854	1.23939e-14	1.3258e-13
MSTRG.18917	FAM169A	XM_005221410.4;XM_024981289.1;XM_024981290.1;NM_001205854.2	17.6659	17.666	16.1106	3.08209	3.58954	3.7497	16.0789	17.558	19.0609	17.733	17.4516	10.5538	1.24478e-14	1.33058e-13
MSTRG.17856	ENO3	NM_001034702.1;XM_015458633.2	1.02663	1.24508	1.39015	0.227415	0.368373	0.353639	0.334037	0.388489	0.367126	0.26455	0.184556	0.283512	1.24529e-14	1.33058e-13
MSTRG.20649	VGLL4	XM_010817924.3;XM_015459676.2;XM_024982990.1;NM_001099128.1;XM_015459677.2;XM_005223080.4;XM_024982989.1;XM_024982987.1;XM_024982986.1;XM_015459674.2;XM_010817922.3;XM_005223081.3;XM_024982988.1	26.9055	26.4444	23.2244	69.6973	59.5672	65.1363	26.9429	28.0579	22.9156	29.7534	21.6168	28.2735	1.31829e-14	1.40615e-13
520752	HECTD2	NM_001206772.1	0.405617	0.425712	0.446898	0.1165	0.054792	0.119067	0.674419	0.786587	0.780088	0.564735	0.53534	0.480093	1.36111e-14	1.45016e-13
MSTRG.2022	LDLRAP1	NM_001083668.2;XM_005203109.4	4.44081	4.37945	3.46144	1.57771	2.1772	1.83981	8.73419	8.73321	8.95596	7.77864	6.85474	7.7278	1.36602e-14	1.45456e-13
MSTRG.4621	HOXC6	XM_010804898.3;XM_015470954.2;XM_005206201.4;XM_015470955.2	25.8174	27.4373	19.1679	51.0382	41.4701	36.7351	12.349	15.5217	9.04594	13.0948	13.7022	13.2187	1.38034e-14	1.46812e-13
MSTRG.18628	LOC509283	XM_015458942.2;XM_002696144.5;XM_015458943.2;XM_005221118.4	1221.22	1256.19	997.973	276.496	291.592	255.224	632.316	524.686	510.858	585.835	507.275	610.086	1.40362e-14	1.49117e-13
MSTRG.21199	HIST1H1A	XM_010818519.3	1.62083	1.34727	1.91272	8.04919	7.62086	6.94984	0.834087	1.86694	1.73901	1.79205	2.64346	1.10054	1.43993e-14	1.52887e-13
MSTRG.9072	POPDC3	NM_001191329.1;XM_010808466.3;XM_010808465.3;XM_005210837.3	3.1441	3.30103	3.40514	1.59643	2.11353	2.39495	0.828393	0.524116	0.68435	0.687851	0.244029	0.495341	1.45841e-14	1.54673e-13
MSTRG.21098	MIC1	XM_015459891.2;XM_024983642.1;XM_010818345.3;NM_001127317.1	0.810635	0.596805	0.495497	0.13151	0.0620487	0.0662308	0.677953	1.07403	0.584025	0.787675	0.752057	0.790672	1.56759e-14	1.66157e-13
MSTRG.1910	SDC3	NM_001206531.1	67.2187	62.2367	66.643	1.7297	7.50515	2.07107	29.5656	10.2438	29.4042	32.2498	29.8994	31.5793	1.59284e-14	1.68738e-13
MSTRG.12394	NUDT5	XM_005214090.3;XM_005214092.3;XM_005214096.2;NM_001076314.1;XM_005214091.3;XM_005214089.3;XM_005214095.3;XM_005214097.4;XM_005214094.3;XM_005214093.4;XM_025000806.1	3.31887	3.05313	3.50502	10.0654	9.16882	9.52396	4.23315	4.43147	3.8798	3.03363	3.37199	2.84989	1.59557e-14	1.68931e-13
MSTRG.9833	BMF	XM_024997790.1;XM_015473120.2;XM_005211591.4;NM_001077485.1	38.2204	40.6158	37.0062	14.3884	15.3732	8.35285	10.318	8.37321	7.56531	12.1126	11.9402	10.5731	1.59764e-14	1.69053e-13
MSTRG.16080	ARVCF	XM_024977235.1;XM_024977230.1;NM_001105380.2;XM_024977232.1;XM_024977236.1;XM_024977231.1;XM_024977237.1;XM_024977233.1;XM_024977234.1	1.89528	1.84299	1.86909	0.124042	0.354693	0.174794	0.704627	0.679447	0.722745	0.630028	0.574584	0.637558	1.66263e-14	1.7583e-13
MSTRG.7135	AES	NM_001128497.1;XM_024993937.1	199.456	190.648	206.897	71.7694	71.6327	76.0773	122.394	119.672	121.451	216.019	205.676	209.474	1.67506e-14	1.77044e-13
MSTRG.8048	ADAMTSL1	XM_015472431.2;XM_024996068.1	401.321	415.636	409.918	144.356	183.097	174.493	112.934	139.543	133.107	248.784	206.834	261.181	1.67894e-14	1.77353e-13
MSTRG.20195	LOC112443512	XM_024983340.1	0.0753055	0.135138	0.0795368	0.108626	0.151736	0.110389	0.123564	0.0941472	0.0598966	0.820071	0.550915	0.762416	1.70123e-14	1.79605e-13
MSTRG.20382	LOC101907348	XR_003031835.1;XR_003031836.1;XR_003031837.1;XR_003031834.1;XR_239421.4	3.52605	3.44512	3.79156	0.142298	0.0001	0.076409	2.59981	3.063	2.78099	1.44689	1.63885	0.824397	1.7349e-14	1.82849e-13
MSTRG.5538	RHNO1	XM_005207242.3;NM_001075631.1	14.1412	12.5194	13.5809	0.495471	1.79446	2.1744	14.4032	13.6657	15.3325	12.2106	13.7829	13.2416	1.74254e-14	1.8355e-13
783269	BCL11B	XM_002696767.6;XM_005222296.4;XM_024982136.1;XM_024982138.1;XM_005222295.4;XM_024982135.1;XM_024982137.1	0.205051	0.224771	0.266365	0.0118814	0.0104449	0.0191804	0.0193601	0.0172923	0.0001	0.0001	0.00333829	0.0088337	1.79812e-14	1.89297e-13
509707	GPR1	XM_005202718.4;XM_005202723.4;XM_005202719.4;XM_005202724.4;XM_025000353.1;XM_010802249.3;XM_005202722.4;XM_005202721.4;XM_005202720.4;NM_001206545.1;XM_025000368.1;XM_010802250.3	0.207003	0.208205	0.138962	1.30956	0.693464	0.605149	0.165559	0.179678	0.198636	0.220693	0.25608	0.327277	1.85068e-14	1.9472e-13
MSTRG.25225	MIR222;MIR221	NR_030882.1;NR_030881.1	22.8554	28.7008	20.5727	4.34654	0.634321	2.7479	12.6434	12.977	13.1227	39.2393	39.2576	33.5434	1.85436e-14	1.94997e-13
MSTRG.20888	NFYA	XM_005223472.3;XM_005223469.3;XM_005223473.3;XM_005223474.3;XM_005223471.4;XM_005223470.4;XM_024983686.1;NM_001014956.1;XM_005223475.3;XM_005223476.3	21.7195	23.0586	21.4648	62.4238	57.9371	52.5454	24.8905	25.261	23.0299	22.9551	20.2268	20.6703	1.90389e-14	1.99979e-13
MSTRG.794	PLOD2	NM_001101149.1;XM_005201798.4	415.511	442.437	385.437	225.767	319.618	237.731	696.124	795.72	771.606	857.284	787.98	825.306	1.92205e-14	2.01772e-13
MSTRG.2942	LOC512486	NM_001244229.1	3.37169	3.14334	3.37359	0.556763	0.365672	0.540608	1.56878	1.48399	1.89969	1.57305	1.58292	1.6784	1.96739e-14	2.06298e-13
525682	NOTUM	XM_024980983.1	1.21845	1.05704	1.40779	0.480794	0.400577	0.437592	0.18151	0.177497	0.266354	0.026791	0.0001	0.106496	1.9871e-14	2.08247e-13
MSTRG.20560	LOC101902274	gene-LOC101902274	0.0440085	0.106222	0.0577865	0.808468	0.761231	0.538223	0.0201878	0.0771955	0.0673401	0.161115	0.0373588	0.0607937	2.03443e-14	2.13087e-13
MSTRG.913	BACE2	NM_001206062.2	101.868	112.353	108.493	194.893	245.719	237.166	330.878	311.259	328.887	292.108	311.306	255.008	2.14468e-14	2.24383e-13
MSTRG.15626	POLE	XM_005217684.4;NM_001191429.1;XM_024977498.1	13.1369	11.6817	14.2635	27.5621	39.7089	36.7832	7.70505	9.6026	9.67089	15.929	16.7291	17.0485	2.196e-14	2.29493e-13
MSTRG.10262	SIX1	XM_002691019.6	9.54387	8.35357	10.1457	16.528	17.5015	17.4783	5.43725	5.5015	5.17657	5.23885	5.12866	6.50622	2.2404e-14	2.338e-13
MSTRG.18813	MAP2K6	XM_005221341.4;XM_024979647.1;XM_005221342.4;NM_001034045.1;XM_024979648.1	1.9261	2.34955	1.91832	0.838988	0.786784	0.703099	0.300282	0.199296	0.364756	0.314063	0.267983	0.159034	2.24099e-14	2.338e-13
MSTRG.21784	RAB31	NM_001076944.1	53.5183	53.7868	54.8141	20.2758	20.9271	20.6537	52.6164	49.815	51.2318	57.8386	56.6722	59.1197	2.24931e-14	2.34537e-13
MSTRG.24302	NAALADL1	NM_001100308.1	5.76146	5.89932	9.62767	26.5712	26.7736	30.2299	8.53368	6.03622	8.15038	9.00281	7.05501	7.06456	2.26289e-14	2.3582e-13
MSTRG.10580	FBLN7	XM_002691125.5	5.84765	7.33189	6.34429	2.6201	2.8376	3.1094	7.31254	7.5138	6.701	17.8147	15.8396	15.7936	2.35176e-14	2.44945e-13
MSTRG.15902	CHEK2	XM_005218064.4;XM_015475552.2;NM_001034531.1	3.57062	2.54355	3.29497	10.8894	11.4714	11.2474	3.66231	3.90539	4.38703	4.66341	3.20012	2.89705	2.43204e-14	2.53163e-13
MSTRG.20956	VEGFA	NM_174216.2;NM_001316993.1;NM_001316956.1;NM_001316992.1	81.8578	97.2203	97.917	75.4889	76.356	77.2777	148.558	134.149	115.706	239.236	200.177	231.504	2.45412e-14	2.55176e-13
MSTRG.20379	FLNB	XR_003031774.1;XR_003031775.1;NM_001191460.2;XR_001494762.2;XR_003031773.1;XM_005222904.4;XM_005222907.4;XM_005222906.4;XM_005222905.4;XM_005222908.4	124.853	131.368	124.294	41.9098	45.8452	43.1773	153.255	159.659	154.828	79.4365	77.5022	76.8489	2.49885e-14	2.59682e-13
MSTRG.18667	DNAH17	XM_024981010.1;XM_024981011.1;XM_015458992.2;XM_024981015.1;XM_024981016.1;XM_024981012.1;XM_024981014.1;XM_024981017.1;XM_024981013.1	132.081	164.153	125.419	957.064	763.016	602.68	345.03	292.927	172.713	388.006	243.767	236.72	2.50383e-14	2.60054e-13
MSTRG.8920	LOC112448022	XR_003036294.1	13.9664	13.0759	11.5902	3.91442	3.27785	4.15763	3.01872	3.00248	2.83577	4.14966	4.05998	4.7366	2.50677e-14	2.60214e-13
MSTRG.8584	TMEFF1;CAVIN4	NM_001205476.2;XM_010808202.3;XM_005210478.4;NM_001103264.1	19.5481	17.1397	16.8403	6.32102	5.36616	5.80422	6.21706	7.12593	8.5756	3.9996	5.1775	5.12596	2.68305e-14	2.78357e-13
MSTRG.21763	ARHGAP28	XM_010818945.3;XM_010818947.3	76.7637	72.1047	74.4991	201.065	171.733	165.562	76.0909	52.8057	73.0962	151.481	126.199	132.852	2.69899e-14	2.79855e-13
MSTRG.24274	VEGFB	XM_024986985.1;NM_174487.2	13.2106	14.4371	14.2314	2.83137	3.2735	2.85885	3.87907	2.82644	2.38841	5.2643	4.22904	6.34965	2.70297e-14	2.80111e-13
MSTRG.6046	PDLIM5	XM_005207730.4;NM_001077444.2;XM_005207728.4;XM_024993086.1;XM_005207726.4;XM_024993087.1;XM_024993084.1;XM_015471537.2;XM_024993081.1;XM_010805991.3;XM_015471532.2;XM_015471538.1;XM_015471535.2;XM_005207725.4;XM_015471533.2;XM_024993083.1;XM_015471536.2;XM_010805994.3;XM_024993085.1;XM_010805995.3;XM_015471534.2;XM_005207727.4;XM_024993082.1	119.16	113.537	104.161	38.6134	39.8456	40.7625	110.236	110.915	114.87	71.638	71.9227	72.3792	2.79309e-14	2.89289e-13
MSTRG.11085	REEP1	XM_005212806.3;XM_005212809.3;XM_005212804.3;NM_001082461.2;XM_024999194.1;XM_005212805.3	3.5763	3.31647	3.29942	0.613922	0.386943	0.427441	2.83254	1.88894	1.70428	1.3533	1.40506	2.30265	2.83956e-14	2.93938e-13
531691	HECW2	XM_024981178.1;XM_024981179.1	0.266685	0.278351	0.236236	0.0588396	0.0678797	0.0743347	0.176659	0.18507	0.212357	0.38819	0.400213	0.428737	2.86669e-14	2.96581e-13
MSTRG.1311	SCN2A	NM_001144109.2;XM_024976883.1;XM_024976886.1;XM_010802012.3	1.2428	1.35769	1.31614	0.212964	0.252264	0.226715	1.23202	1.23771	0.995035	0.844397	0.773161	0.811882	2.92285e-14	3.02223e-13
MSTRG.12366	LOC101906664	gene-LOC101906664	0.0001	0.0192571	0.0112785	0.443831	0.357175	0.279374	0.129951	0.190816	0.109647	0.270799	0.117507	0.0933138	3.04287e-14	3.14458e-13
MSTRG.25533	LOC112445666	XM_024989146.1	0.303664	0.210615	0.299591	1.30545	1.67449	1.50589	1.10288	1.38878	1.19485	1.08145	0.941403	1.00657	3.04906e-14	3.14923e-13
MSTRG.7601	ADRB2	NM_174231.1	9.75566	9.03448	11.5161	2.72356	2.4195	1.79568	1.84306	2.89563	2.03041	3.55968	3.64407	3.67323	3.07027e-14	3.16938e-13
MSTRG.9075	LOC112448050	XR_003036383.1	0.453116	0.58067	0.43865	0.894179	0.709334	0.898606	0.162634	0.0803529	0.0499186	0.0617273	0.0614881	0.105822	3.82343e-14	3.93809e-13
MSTRG.9539	DENND4A	XM_005211324.4;XM_005211320.4;NM_001205525.2;XM_005211325.4;XM_005211323.4;XM_024997490.1;XM_005211319.4;XM_024997489.1	97.9542	98.6907	92.8472	244.902	218.207	232.223	111.92	113.293	118.623	117.744	116.236	122.419	3.83257e-14	3.94531e-13
539244	ASB2	NM_001034669.1	0.577123	0.440846	0.5058	0.066433	0.103161	0.077381	0.065568	0.014526	0.021399	0.033105	0.044447	0.010052	3.91193e-14	4.02478e-13
MSTRG.22352	NFATC2IP	NM_001098883.2	48.6787	45.8123	51.7876	146.765	143.639	155.71	62.5309	66.1156	67.5202	68.571	72.0233	70.0684	3.94581e-14	4.05739e-13
MSTRG.18513	SMURF2;LOC112442687	XM_015458932.2;XR_003030935.1	197.579	212.26	190.594	74.1045	68.0889	65.4187	183.537	197.672	193.732	152.266	153.332	151.713	4.00925e-14	4.12035e-13
MSTRG.21698	CABLES1	XM_002697726.4;XM_024984431.1	0.0967765	0.115141	0.111031	0.565708	0.529757	0.467656	0.178568	0.133837	0.162828	0.257042	0.211598	0.323268	4.1694e-14	4.28256e-13
MSTRG.3119	AK4	XM_005204457.4;XM_024988806.1;NM_001077933.2;XM_010803443.2	25.5859	24.8099	24.3057	63.8933	55.5732	67.0218	47.6547	56.3006	49.8521	68.84	65.8193	68.4116	4.22483e-14	4.3371e-13
MSTRG.5616	TMEM184B	NM_001081522.1;XM_005207323.4;XM_024991673.1	216.491	190.222	115.65	397.116	432.674	412.883	123.352	119.54	123.034	297.296	297.913	282.841	4.37076e-14	4.48443e-13
MSTRG.2356	LOC784007	XM_010802841.2;XM_010802839.3;XR_805310.3;XM_015461876.2;XM_010802840.3	77.3597	83.9235	74.04	27.0196	43.337	29.2295	134.571	130.916	123.232	68.5505	61.3887	89.3676	4.38749e-14	4.49912e-13
MSTRG.16244	LOC100848507	XR_139556.5	5.99007	5.60214	3.92288	0.743188	0.872548	0.706175	5.11663	8.37194	6.06437	4.66113	5.0365	5.1238	4.43757e-14	4.54796e-13
MSTRG.6645	GJC2	XM_005208406.4;XM_024994456.1;XM_005208407.4;XM_024994457.1;NM_001046440.1	3.10878	6.2215	4.52634	21.1605	23.484	18.692	4.69563	4.30754	6.04219	8.39574	5.73866	7.21281	4.59884e-14	4.70805e-13
MSTRG.9262	SASH1	XM_005211031.4;XM_002690315.5;XM_005211030.4;XM_024997050.1	185.462	188.794	178.061	50.3577	57.7463	62.4423	100.387	99.7827	89.8836	119.466	99.9653	122.314	4.80839e-14	4.90905e-13
MSTRG.12071	SLC7A1	XM_024999940.1;XM_024999943.1;XM_024999942.1;XM_024999941.1;NM_001135792.1	340.93	340.013	345.015	68.7986	82.74	105.311	256.614	294.839	597.109	374.815	357.646	400.575	4.89559e-14	4.99533e-13
MSTRG.17004	MAMSTR	XM_005219194.3;NM_001195011.1;XM_024978021.1;XM_005219195.3	0.820456	0.84394	0.97406	0.109861	0.111911	0.161731	0.325947	0.363727	0.344365	0.44181	0.306217	0.394433	4.91471e-14	5.01209e-13
MSTRG.18225	EPOP	XM_024980838.1	0.630582	0.404454	0.658682	2.3751	2.35274	1.86667	0.417579	0.408245	0.669303	0.668795	0.698345	0.72107	5.01255e-14	5.10907e-13
MSTRG.13201	PTGIS	NM_174444.1;XM_015474114.2;XM_015474115.2	83.4838	80.314	92.6456	35.5051	38.3408	38.2884	37.9522	40.7687	41.2275	33.6779	33.9398	33.8898	5.27741e-14	5.37312e-13
MSTRG.24919	PAK3	XM_024988124.1;NM_001205536.1;XM_024988121.1;XM_024988119.1;XM_024988122.1;XM_024988123.1;XM_024988120.1	17.8156	17.7338	7.0952	2.50263	2.54987	2.5686	10.8137	12.4465	11.4721	3.42046	5.1144	2.6728	5.38943e-14	5.48417e-13
MSTRG.7487	HSPA9;LOC112447603	NM_001034524.2;XR_003035798.1	237.448	246.834	256.341	83.9017	90.1733	83.8726	244.273	220.951	236.122	156.76	150.037	170.623	5.39979e-14	5.49171e-13
MSTRG.10178	BMP4	XM_005211793.4;XM_024997307.1;XM_005211794.4;NM_001045877.1;XM_024997309.1;XM_024997308.1;XM_010809331.3	2.17179	2.18535	2.60169	2.89507	2.27704	2.50186	7.79348	7.97897	7.70098	5.87709	12.1669	9.29729	5.44495e-14	5.5346e-13
MSTRG.8605	SLC44A1	XM_024996303.1;XM_024996305.1;XM_024996304.1;XM_024996301.1;XM_024996297.1;XM_024996299.1;XM_024996298.1;XM_024996302.1	5009.31	4531.88	4691.27	1655.69	1601.61	1556.02	2360.03	2454.55	2333.43	3771.49	3729.42	3925.64	5.55573e-14	5.64104e-13
536820	SYT12	NM_001192890.1	0.508091	0.521031	0.502092	0.0001	0.0001	0.0001	0.0001	0.07443	0.047476	0.011806	0.020544	0.0001	5.67558e-14	5.75958e-13
MSTRG.7120	GIPC3	NM_001206294.1;XM_024994635.1;XM_024994634.1	0.29784	0.308569	0.318772	0.0690706	0.0370363	0.0246138	0.810366	0.780634	0.825581	0.145951	0.619497	0.659547	5.7345e-14	5.8162e-13
787340	ANKRD33	XM_010804926.1;XM_010804927.3;XM_010804928.1;XM_010804923.1;XM_005206253.2	0.714258	0.659769	0.796153	0.156549	0.112531	0.079089	0.829649	0.639298	0.534988	0.992356	1.29095	1.27977	5.88147e-14	5.95894e-13
MSTRG.13508	TTPA	XM_025001428.1;NM_001206676.1	0.603645	0.409435	0.486838	2.32257	2.70201	3.61038	0.605878	0.934325	0.432878	0.303462	0.0571757	0.214359	6.38329e-14	6.4531e-13
MSTRG.12984	AHCY	NM_001034315.1	88.4566	80.7353	96.7418	154.142	171.919	157.94	69.6358	69.1135	69.3002	71.1084	75.3338	73.236	6.52193e-14	6.58966e-13
MSTRG.21417	LOC104975686	XM_010818518.3	0.279883	0.335323	0.236528	1.77797	1.46462	1.16409	0.0968481	0.281154	0.102442	0.41386	0.319127	0.287954	6.77182e-14	6.83472e-13
MSTRG.19595	CIB2	XM_024982027.1;XM_024982030.1;XM_024982023.1;XM_024982026.1;XM_024982031.1;XM_024982029.1;XM_024982024.1;XM_024982025.1	1.21341	0.815076	1.05665	0.149773	0.173975	0.0864291	0.583978	0.779076	0.710827	0.740157	0.665385	0.735969	6.81899e-14	6.87486e-13
MSTRG.1250	METAP1D	NM_001046342.1;XM_005202339.3;XM_024975622.1;XM_010801904.2	13.9538	20.7863	18.4185	3.39992	2.69384	1.61855	9.59616	10.23	8.12652	6.006	5.72192	4.81289	7.2756e-14	7.31932e-13
MSTRG.10789	ADD2	XM_005212528.4;NM_001099009.1	1.4433	1.60472	1.29001	0.246999	0.267924	0.311741	1.71006	1.74005	1.68318	0.990088	0.915976	1.34327	7.29426e-14	7.33413e-13
MSTRG.4282	PODXL	XM_002686960.5;XM_024991324.1	2.04346	2.00342	2.00381	0.346418	0.260836	0.176168	0.474822	0.445978	0.140484	0.409609	0.421607	0.505166	7.32956e-14	7.36564e-13
MSTRG.24662	LOC112445196	XM_024988808.1	0.0672214	0.827021	0.259069	5.38879	3.03011	6.41973	6.61406	4.28641	3.66842	0.508673	0.679859	0.466904	7.46812e-14	7.49676e-13
MSTRG.9664	FITM1	NM_001105351.2;XM_024997403.1	9.44399	8.56547	10.1614	3.03475	3.30163	3.40555	3.30759	2.82773	3.5067	2.2368	1.81424	1.9404	7.70679e-14	7.728e-13
MSTRG.5390	GPRC5A	NM_001034515.1	11.3664	7.15614	9.76174	2.12766	2.40649	2.37392	1.9551	1.7132	2.20694	3.92073	4.14988	5.2052	7.75381e-14	7.76676e-13
MSTRG.7623	SLC26A2	XM_005209573.4;XM_010807451.3;NM_001040525.1;XM_005209574.4;XM_010807453.3;XM_024994180.1	96.8657	97.9129	95.4328	40.841	42.126	40.0174	59.7769	52.5868	53.8517	148.965	149.543	145.425	7.86647e-14	7.87112e-13
MSTRG.5476	ENO2	XM_005207151.1;NM_001101125.1	0.410928	0.480118	0.557178	0.0906327	0.122253	0.120759	0.0136283	0.0552019	0.0810074	0.13777	0.156184	0.138581	8.19157e-14	8.1832e-13
MSTRG.14236	DCHS1	XM_002693149.5	111.611	112.621	117.92	27.7633	36.1092	29.4455	89.2411	59.6249	55.4444	110.866	98.7277	91.6615	8.47451e-14	8.4613e-13
MSTRG.2495	S100A16	XM_005203658.4;NM_001075218.1;XM_024986092.1;XM_005203656.3;XM_005203657.3;XM_024986103.1	539.482	519.693	528.84	172.143	179.626	178.238	296.274	313.009	319.073	405.988	363.416	396.334	8.80178e-14	8.77392e-13
MSTRG.6807	ADGRE5	XM_005208603.4;NM_176661.1	14.7839	13.7911	15.4318	3.75042	4.45297	4.38606	8.82683	9.55098	9.23831	11.7532	12.1998	12.6344	9.09114e-14	9.05751e-13
MSTRG.6982	STXBP2	NM_001046208.2;XM_010806824.3	7.77166	6.90062	8.44765	1.343	1.72488	1.45594	4.87063	6.09341	5.66529	5.48442	4.90893	4.58615	9.35008e-14	9.31049e-13
MSTRG.20567	SLC26A6;CELSR3	NM_001076852.2;NM_001205337.1	192.021	179.845	186.707	442.783	524.536	463.808	187.538	208.015	190.905	172.177	182.176	154.944	9.92941e-14	9.87678e-13
MSTRG.15725	P2RX4	NM_001034049.1;XR_003029904.1	271.778	233.767	234.842	59.5373	48.0568	51.0023	175.477	160.729	203.076	178.942	132.1	204.107	1.00075e-13	9.94385e-13
MSTRG.16063	TSSK1B	NM_001083710.2	2.72104	1.10945	1.37277	5.27524	4.81877	3.89285	0.881411	0.65985	1.12601	0.799074	0.830186	0.63587	1.00419e-13	9.97266e-13
MSTRG.8919	TRDN	XM_024996943.1	3.79876	3.91156	4.06914	1.13787	1.20769	1.40368	0.792512	0.611576	0.782187	1.24726	1.79293	1.37868	1.02754e-13	1.01937e-12
MSTRG.10447	EIF2B2	XM_024997472.1;NM_001015593.1	2.84345	3.21587	3.40586	8.00315	9.69733	8.8248	4.41621	4.71626	4.91231	3.22277	2.98791	3.29455	1.05562e-13	1.04515e-12
MSTRG.14134	PARVA	NM_001099144.1;XM_024975536.1	75.3852	72.9613	75.1534	25.1653	25.057	24.3725	56.3146	56.8398	59.8666	51.7796	54.8934	57.8411	1.05578e-13	1.04515e-12
MSTRG.6503	CPZ	NM_001083486.2	0.654667	0.559013	0.514149	1.23136	1.40848	1.26255	1.34138	1.29882	1.39278	2.88	2.62604	2.2815	1.08442e-13	1.07189e-12
MSTRG.9526	RASL12	NM_001076933.1	9.72402	8.69466	9.20131	7.15554	7.42245	7.16408	27.61	26.4813	28.3495	16.9471	20.1413	18.1009	1.08453e-13	1.07189e-12
MSTRG.24427	UNC93B1	XM_024987049.1;NM_001193147.1	1.86938	1.95174	2.13847	0.41793	0.531791	0.447251	1.26184	1.45543	1.2025	1.89612	2.09832	2.09782	1.12711e-13	1.11279e-12
MSTRG.21513	TUBB2B	NM_001003900.1	21.871	20.7701	23.4448	5.23145	6.77485	5.3748	8.06363	9.0725	8.32432	9.44689	7.90413	7.5749	1.15392e-13	1.13805e-12
613849	COL13A1	NM_001105433.1	0.101181	0.060242	0.080231	0.409522	0.253136	0.30038	0.070136	0.02393	0.043244	0.0001	0.0001	0.011593	1.20152e-13	1.18437e-12
MSTRG.2772	CSF1	XM_005204071.4;NM_174026.1;XM_024984551.1;XM_005204070.4	384.52	373.269	399.77	1126.47	1281.96	1183.47	769.505	798.237	788.272	636.466	625.322	617.477	1.22825e-13	1.20944e-12
MSTRG.24621	PRR32	NM_001099188.1	0.336488	0.358518	0.381137	0.0731737	0.0667415	0.0792287	0.0695191	0.0730987	0.084124	0.0496147	0.105038	0.104205	1.23642e-13	1.21684e-12
MSTRG.10877	PKDCC	XM_024999019.1;NM_001206721.1	68.2982	66.0706	72.0896	76.1539	88.1481	87.9701	39.4951	43.7766	42.5879	31.1416	29.8356	37.7998	1.25271e-13	1.23221e-12
MSTRG.1739	DES	NM_001081575.1	371.998	387.843	419.91	125.084	143.582	145.43	303.114	310.177	329.014	216.757	204.69	198.626	1.26384e-13	1.2425e-12
MSTRG.20219	TATDN2	XR_003031935.1;XM_002696881.6	2.37119	2.62557	2.34072	6.06895	6.97301	6.7461	2.36533	2.50619	2.19366	2.77308	2.64574	2.68029	1.27076e-13	1.24865e-12
MSTRG.13929	SIK2	XM_024975451.1;XM_024975450.1;XM_024975449.1;NM_001192277.2;XR_003029373.1	32.7075	57.3249	56.6926	139.756	168.268	141.774	44.2316	45.5688	22.2617	32.1863	47.2674	37.9888	1.29621e-13	1.27298e-12
MSTRG.1899	SERINC2	XM_025001140.1;XM_025001134.1;NM_001035285.1	0.646996	0.515389	0.661653	0.107385	0.11848	0.118345	0.199749	0.249944	0.199854	0.207626	0.137706	0.212672	1.3216e-13	1.29723e-12
MSTRG.14957	LOC101906278	XR_003029747.1	0.203589	0.124448	0.165643	0.0444781	0.03943	0.0184805	0.554961	0.18434	0.290141	0.837065	0.817872	0.801858	1.36288e-13	1.33705e-12
MSTRG.7745	WWC1	XM_002689365.6	10.3806	10.6313	10.2325	3.25161	3.36989	3.35245	15.607	16.1066	16.2947	16.7689	17.1705	17.6974	1.42818e-13	1.40037e-12
100139405	ARMCX4	XM_003588124.5;XM_024988517.1	0.360539	0.31055	0.389588	0.059159	0.023648	0.045013	0.080281	0.133075	0.134946	0.149238	0.143021	0.154508	1.47388e-13	1.44442e-12
511439	SLC28A1	XM_010816954.3;XM_024981720.1;NM_001037458.1	0.149056	0.0936263	0.0874406	0.612891	0.681865	0.596009	0.205484	0.148956	0.176106	0.194628	0.281031	0.292182	1.49702e-13	1.46555e-12
MSTRG.2598	HIST2H2BF	XM_010803087.2	18.0204	14.1723	19.4216	33.4655	47.7058	37.4413	8.05298	13.2022	10.1508	9.46116	10.3075	9.6429	1.53389e-13	1.50006e-12
MSTRG.584	ZMAT3	XM_024990876.1;XM_005201661.4;NM_001076108.1;XM_024990865.1;XM_024990851.1;XM_024990857.1;XM_024990853.1	3611.77	2814.01	3208.72	2350.25	2296.38	2538.41	2839.63	3049.5	2510.68	6473.28	6426.13	6231.49	1.53825e-13	1.50354e-12
MSTRG.19144	LIFR	XM_024981350.1;NM_001192263.2	1.17271	1.1749	0.908935	5.17352	3.57038	3.65631	1.59197	1.22006	1.18907	2.32553	1.69074	1.3945	1.54054e-13	1.50498e-12
618369	A4GALT	XM_015471432.2;XM_024992817.1;XM_015471433.2;XM_015471435.2;XR_001500425.2;XM_024992813.1;XM_024992815.1;XM_015471430.2;XM_015471431.2;XM_015471436.2;XM_024992816.1;XM_015471434.2;XM_024992814.1;XM_024992812.1;XM_015471429.2;XM_015471437.2	0.0619493	0.045619	0.0463286	0.0001	0.00517772	0.00986477	0.0573924	0.049498	0.0450282	0.169865	0.239859	0.154294	1.57143e-13	1.53355e-12
MSTRG.1893	ADGRB2	XM_024982274.1;XM_024982275.1;XR_003031574.1;XM_024982266.1;XM_024982298.1;XM_024982306.1;XM_024982301.1;XM_024982291.1;XR_003031576.1;XM_010802505.3;XM_024982268.1;XM_024982281.1	1.30653	1.35918	1.38459	0.260017	0.454159	0.355277	0.259145	0.284112	0.305262	0.849042	0.744559	0.71577	1.63279e-13	1.59259e-12
MSTRG.13955	NCAM1	XM_010812347.3;XM_005215806.4;XM_024975007.1;XM_024975015.1;XM_010812358.3;XM_024975000.1;XM_010812359.3;XM_024975001.1;XM_024975004.1;XM_010812344.3;XM_010812341.3;XM_024975013.1;XM_024975010.1;XM_010812349.3;XM_024975002.1;XM_010812345.3;XM_010812343.3;XM_010812355.3;XM_024975003.1;XM_024975012.1;XM_024975006.1;XM_024975008.1;NM_174399.1;XM_010812350.3;XM_010812339.3;XM_024975011.1;XM_024975009…	209.795	253.353	242.338	110.368	85.3823	59.0067	262.497	311.217	224.201	108.733	95.4953	117.538	1.70435e-13	1.66064e-12
MSTRG.20883	MOCS1	NM_001013597.1;XM_005223366.4;XM_024983380.1;NM_001166297.1	83.4645	80.2074	81.085	18.7768	24.6232	20.0957	35.4105	32.9591	37.3589	34.8361	28.5307	35.8332	1.72361e-13	1.67853e-12
MSTRG.10525	PTPN21	XM_010809677.3;XM_024998161.1;XM_002691087.6;XM_024998162.1;XM_015473319.2	32.0921	32.0457	32.5311	10.0164	9.65428	10.789	16.4212	17.0269	14.0209	14.7748	16.2295	18.3432	1.72994e-13	1.68319e-12
MSTRG.15131	SLC9C2	XM_024976854.1	34.6525	35.6873	40.3365	79.2448	70.1937	68.7168	20.4329	23.3507	19.1695	19.4801	21.1831	16.989	1.73021e-13	1.68319e-12
MSTRG.13729	SDC2	NM_001034788.2;XM_025001742.1	18.6105	16.5323	17.2258	18.5901	18.3125	21.1086	39.3303	39.4272	40.2044	36.8299	42.1682	38.6316	1.77654e-13	1.72736e-12
538954	PRKAA2	XM_024989604.1;NM_001205605.1	0.524919	0.622045	0.583347	0.182322	0.193301	0.20798	0.154321	0.0907665	0.132033	0.172535	0.158601	0.120804	1.80929e-13	1.75736e-12
MSTRG.18477	MARCH10	XR_003030706.1;XM_024980354.1;XM_005220912.4;XM_024980355.1;NM_001192387.2;XM_024980353.1;XM_015458885.2	2.36194	2.21741	5.86033	1.19118	1.5726	1.1861	9.59653	5.31145	9.30475	12.9494	11.7536	10.5659	1.85047e-13	1.79549e-12
MSTRG.4676	SMAGP	XM_024992319.1;NM_001083793.1	4.18133	4.61077	5.07648	0.931387	0.834895	0.87947	2.95443	3.61266	3.57548	4.99387	4.33447	4.47914	1.88707e-13	1.83004e-12
MSTRG.11805	OLFM1	NM_001101879.2	2.51323	2.45663	2.56194	0.738222	0.675139	0.552576	0.547752	0.687468	0.616048	0.852171	0.8092	0.98291	1.89411e-13	1.83592e-12
MSTRG.3555	COL6A3	XM_024990266.1;XM_024990265.1;XM_024990264.1;XM_024990267.1;XM_024990262.1;XM_024990263.1	210.894	217.701	203.77	45.9368	52.042	52.6032	157.125	144.574	140.788	199.858	175.859	181.991	1.91709e-13	1.85625e-12
MSTRG.2032	CLIC4	NM_001080218.2	649.809	631.427	625.624	183.908	186.003	189.734	606.256	630.308	633.495	492.52	549.318	545.046	1.9649e-13	1.90056e-12
526347	ADGRE3	XM_024994847.1;XM_005228631.4;XM_024994846.1;XM_024994848.1;XM_024994849.1	0.0001	0.0247487	0.0096477	0.0489376	0.0113318	0.0439562	0.148915	0.0780096	0.0424226	0.373349	0.537902	0.574653	1.98811e-13	1.92201e-12
MSTRG.13588	PKIA	NM_001037620.2;NM_001359999.1;XM_025001728.1	41.3557	39.0977	42.1713	43.0057	45.5765	49.965	13.3899	13.2091	14.3157	19.9888	21.0619	21.6894	2.03525e-13	1.96554e-12
MSTRG.8178	TRPM3	NM_001076236.1	0.0121395	0.207358	0.092141	3.33878	0.948709	1.64035	0.234771	0.372174	0.294033	0.370098	0.353068	0.313933	2.13115e-13	2.05709e-12
MSTRG.793	PLSCR4	XM_024991020.1;NM_001081732.1;XM_005201815.4;XM_005201814.4;XM_024991025.1	22.2928	20.827	24.18	92.095	95.3751	90.1016	91.7972	78.4028	81.7225	157.168	74.9508	74.5685	2.19605e-13	2.11863e-12
MSTRG.19514	MEX3B	XM_024982343.1	0.83949	0.70364	0.858034	2.09278	2.25702	2.48334	0.633573	0.647611	0.730973	0.539479	0.564439	0.740879	2.20821e-13	2.12926e-12
MSTRG.13648	RIMS2	XM_025001672.1;XM_025001653.1;XM_025001671.1;XM_025001669.1;XM_025001673.1;NM_001102190.1;XM_025001658.1;XM_025001656.1;XM_025001675.1;XM_025001670.1;XM_005215574.4;XM_025001674.1;XM_025001665.1;XM_025001664.1;XM_025001662.1;XM_025001668.1;XM_025001659.1;XM_025001667.1;XM_025001661.1;XM_025001657.1;XM_005215575.4;XM_025001663.1;XM_025001654.1;XM_025001666.1;XM_025001660.1	0.24465	0.465277	0.104305	1.28236	0.742259	1.33037	3.43572	3.70752	3.11196	2.34049	1.95642	1.50482	2.23029e-13	2.14943e-12
MSTRG.20000	CKB	NM_001015613.1	4.74931	4.7127	4.92828	2.66082	3.12019	3.07127	7.47641	8.11221	7.31592	1.97175	1.75441	1.49643	2.23315e-13	2.15107e-12
MSTRG.4930	GNS	NM_001075562.2	123.12	117.154	118.758	38.7095	41.459	39.9812	55.3723	55.2213	56.3114	77.0817	79.5554	80.9701	2.24194e-13	2.15842e-12
MSTRG.17929	SAT2	NM_203323.3;XM_005220305.3	1.27965	1.6892	1.13702	0.485579	0.413463	0.337895	0.163787	0.160666	0.233017	0.474009	0.448121	0.295872	2.25556e-13	2.17041e-12
MSTRG.6704	ISYNA1	NM_001046032.2	20.3704	19.5624	20.9308	28.9738	31.9054	31.6034	6.42952	7.52713	8.58462	10.1019	10.748	10.4292	2.25785e-13	2.17149e-12
MSTRG.16366	MT1A	NM_001040492.2;XM_024977968.1	0.0001	0.0514704	0.0177065	0.679252	0.877613	1.03906	0.178748	0.245674	0.435338	0.157287	0.0477938	0.0820998	2.26775e-13	2.17876e-12
MSTRG.22032	MSRB1	NM_001034810.2	239.025	224.074	252.73	163.511	188.77	189.38	414.456	466.695	453.252	176.301	157.736	175.862	2.27216e-13	2.18186e-12
MSTRG.3651	CDK14	XM_024990929.1;XM_024990931.1;XM_024990928.1;NM_001206776.2;XM_024990930.1;XM_024990926.1;XM_024990927.1	470.618	457.715	464.039	156.89	142.99	181.888	476.125	468.855	487.26	316.339	334.199	408.232	2.27914e-13	2.18743e-12
MSTRG.14065	LOC107133160	XR_003029450.1;XR_003029454.1;XR_003029453.1;XR_003029451.1;XR_003029455.1;XR_003029452.1	1.30856	2.89577	2.19245	0.202983	0.0851459	0.153211	0.422264	0.936939	0.774734	0.639215	0.528414	0.624664	2.3095e-13	2.21429e-12
MSTRG.24287	RASGRP2	XM_015461265.2;XM_010821074.3;XM_010821073.3;XM_010821072.3;NM_001099946.1;XM_010821075.3	0.5339	0.516932	0.658461	0.039128	0.0001	0.110646	0.437708	0.286753	0.497013	1.18708	1.31564	1.18232	2.32374e-13	2.22678e-12
MSTRG.15895	CRYBB1	NM_174526.2;XM_024977020.1;XM_024977019.1	1.56341	1.58826	1.32114	0.319324	0.329288	0.264747	0.777291	0.811499	0.91822	1.88146	1.90626	1.31549	2.43904e-13	2.33487e-12
MSTRG.20291	LOC112443457	XR_003031829.1	0.0930197	0.116277	0.0628924	0.567768	0.361418	0.619717	0.0607509	0.0674249	0.0772426	0.0478771	0.0327815	0.0985008	2.45253e-13	2.34657e-12
MSTRG.11823	PTGDS	NM_174791.4;XM_024998348.1;XM_024998349.1;XR_003037040.1	30.4454	25.1573	27.81	11.721	12.0577	10.8779	6.08295	5.09202	6.17535	10.5746	8.9195	9.41553	2.51161e-13	2.40187e-12
MSTRG.4859	PTPRR	XM_010805080.3;NM_001015662.1;NM_001113261.1;XM_010805079.2;XM_024991943.1;XM_024991942.1	164.913	146.34	140.886	34.6862	25.9909	30.3267	63.5601	54.3972	61.4141	76.946	65.4769	85.2035	2.55575e-13	2.44282e-12
MSTRG.5587	CDC42EP1	NM_001075495.1	9.9848	10.5295	11.0896	3.23093	3.45527	3.57457	9.84344	9.65154	10.4898	9.3004	8.41982	8.52155	2.6183e-13	2.50004e-12
MSTRG.2046	SRSF10	XM_005203274.4;XM_005203272.4;XM_005203273.4;XM_005203271.4;NM_001078126.2;XM_005203276.4;XM_005203275.4	10.8531	8.58378	11.2789	23.6675	27.695	29.5198	15.536	11.1597	10.5112	11.1066	10.6175	13.1238	2.69375e-13	2.56944e-12
MSTRG.15399	LOC112441886	XR_003029851.1	3.0464	3.06536	1.72619	0.132107	0.0001	0.0725014	3.81118	1.60817	2.29068	0.898305	1.35814	0.492688	2.70476e-13	2.57861e-12
536765	CASZ1	XM_024976728.1;XM_024976727.1;XM_024976726.1	0.288694	0.290739	0.236336	0.111479	0.0723524	0.10936	0.0447951	0.0243168	0.0458479	0.0945784	0.0553519	0.0656971	2.78453e-13	2.65194e-12
MSTRG.13708	NIPAL2	XM_025001878.1;XM_002692793.6	8.04847	7.56088	7.63078	0.862407	1.56472	1.29149	5.57007	6.04157	6.14588	5.80646	6.1027	6.01606	2.79048e-13	2.65624e-12
MSTRG.20338	LOC100848439	XR_003031809.1	10.7183	20.6961	9.65331	113.778	51.0835	61.1645	53.8249	40.4648	28.0848	14.974	10.5576	11.7692	2.85372e-13	2.71366e-12
MSTRG.10951	LOC112448772	XR_003037150.1	0.164731	0.173417	0.0698363	0.0867018	0.0454418	0.0695134	0.271178	0.302397	0.26024	0.682232	0.610196	0.402859	2.89396e-13	2.75052e-12
MSTRG.9508	CMYA5	NM_001281903.1	22.5224	22.6722	19.73	17.899	17.9584	19.5068	5.96665	6.46127	6.49163	9.89084	8.38084	9.94331	2.93723e-13	2.78879e-12
MSTRG.9437	KCNN2	XM_024997305.1;NM_205814.2;XM_024997303.1;XM_024997304.1;XM_024997306.1;NM_205792.2	2.52532	2.34204	2.74666	0.0812933	0.179787	0.400544	0.569331	0.91958	0.487928	1.4245	1.32906	1.7113	2.99688e-13	2.84398e-12
MSTRG.6536	POLN	XM_002688439.6	0.0281151	0.0130188	0.0212415	0.113686	0.0830715	0.0888201	0.0095395	0.00660212	0.0163207	0.0244013	0.0176058	0.0212802	3.07787e-13	2.91637e-12
MSTRG.3819	CROT	NM_177494.2;XM_024990439.1;XM_024990440.1	16.9217	15.2367	15.2938	15.5977	16.1346	16.7177	40.7064	41.5131	40.6405	30.0311	31.0268	30.3991	3.0847e-13	2.92135e-12
MSTRG.22593	EPHB4	XM_010819549.3;NM_001206268.2	11.2172	11.2251	12.8579	13.1612	16.2217	15.3355	6.3365	6.45168	6.32241	5.59123	5.37545	5.69108	3.09073e-13	2.92557e-12
MSTRG.21949	LOC101904378	XR_003032388.1;XR_003032389.1	2.92614	2.90324	3.17339	0.515597	0.266086	0.533952	1.95377	1.92316	1.65596	2.24149	1.93996	2.02707	3.11547e-13	2.94449e-12
MSTRG.8438	DNAI1	NM_001038142.2;XM_005210327.4	0.139799	0.138715	0.156543	0.0218057	0.0001	0.0327352	0.754669	0.655274	0.556319	0.357031	0.261575	0.307975	3.15464e-13	2.97999e-12
MSTRG.25056	TIMP1	NM_174471.3;XM_005228099.2	724.304	760.832	771.963	544.124	659.861	640.621	952.901	868.464	914.653	2191.57	1968.69	2100.31	3.1708e-13	2.99373e-12
MSTRG.4432	SMARCD3	NM_001078154.1	7.21609	6.69643	7.11005	5.36539	6.4059	6.5801	18.1489	19.3279	18.1113	6.54171	6.30732	6.51546	3.2438e-13	3.05644e-12
MSTRG.24881	NRK	XM_024988310.1;NM_001191165.2;XR_003033407.1;XM_024988312.1;XM_024988311.1	13.1047	16.2071	15.396	6.27351	7.25459	6.64179	5.94862	6.34986	5.73535	3.50871	3.20804	3.66633	3.26258e-13	3.07239e-12
MSTRG.18153	SGCA	NM_001013402.1;XM_005220623.4	8.25728	11.4783	10.5652	2.26971	3.18299	2.17957	2.49736	3.20231	2.9952	2.19446	1.37011	2.68553	3.26403e-13	3.07239e-12
MSTRG.3938	EPDR1	NM_001102288.2	15.1112	13.8582	15.1876	5.15807	5.38274	6.57556	11.6137	12.5363	12.2034	20.3781	22.5109	20.3482	3.55185e-13	3.33823e-12
MSTRG.7696	ADAM19	XM_015472343.2;XM_015472341.2;XM_024995279.1	147.734	144.417	144.303	246.784	278.365	273.085	420.717	433.991	404.577	300.562	278.724	299.045	3.5758e-13	3.35905e-12
MSTRG.17800	SGSM2	XM_003587393.5;XM_003587394.5;XM_010815874.3;XM_010815875.3;XM_010815876.3	13.8123	14.7196	13.9738	3.50295	3.8382	3.6689	7.32997	6.99877	7.32108	9.06104	8.92579	9.52999	3.59017e-13	3.37084e-12
MSTRG.17425	LOC112442227	XR_003030252.1;XR_003030251.1;XR_003030255.1;XR_003030258.1;XR_003030254.1;XR_003030253.1;XR_003030256.1;XR_003030257.1	1.30102	1.65871	1.75289	5.287	3.21542	5.1568	1.43654	1.35678	0.845926	1.11684	1.04894	0.818971	3.61914e-13	3.39632e-12
517768	HS6ST2	NM_001206635.1;XM_024988000.1	0.14103	0.203874	0.185988	0.814179	0.803536	0.743332	0.69599	0.706231	0.550955	0.255907	0.330863	0.193355	3.81465e-13	3.578e-12
MSTRG.9519	ERO1A	NM_001103348.1;XM_015473005.2;XM_010808857.3	106.855	142.058	147.407	157.463	138.563	159.144	491.473	532.017	478.479	166.453	314.138	451.864	3.84195e-13	3.60178e-12
MSTRG.8215	LOC107132697	XM_024996020.1	2.07709	2.69469	2.57567	8.95156	7.27027	8.02807	1.61792	2.16783	2.88251	2.26175	2.81079	2.18908	3.88096e-13	3.63651e-12
MSTRG.22591	TRIP6	NM_001035469.1	64.1101	66.3486	69.5061	14.3587	16.3793	13.013	47.1957	50.7344	46.4603	35.6451	32.2595	39.8947	4.08439e-13	3.82521e-12
MSTRG.11299	TRIM54	XM_005213018.4;NM_001017951.1	3.17296	4.17219	3.55942	0.65907	0.5572	0.434786	0.859711	1.32254	1.3335	1.08406	0.825991	1.41866	4.19064e-13	3.91879e-12
MSTRG.7489	LOC100297420	gene-LOC100297420	6.28735	6.45489	7.06868	1.61623	2.03345	1.40438	9.00497	8.35521	9.82902	4.89419	4.72392	5.83477	4.23824e-13	3.96131e-12
MSTRG.2999	CYR61	NM_001034340.2	341.858	345.33	356.092	161.719	183.825	196.977	571.719	639.489	628.742	363.836	358.89	324.847	4.38595e-13	4.09525e-12
MSTRG.19279	SEMA5A	XM_002696441.6;XM_010816848.3	113.127	42.7619	105.001	35.6638	28.9205	74.5926	159.981	148.608	142.948	277.261	264.392	284.407	4.45187e-13	4.15471e-12
MSTRG.9644	RIPK3	XM_005211281.4;NM_001101884.2;XM_024997365.1	2.62238	2.42284	3.04388	1.0262	0.900408	0.987614	2.90033	2.67534	2.4012	4.99062	6.01971	5.31403	4.4645e-13	4.1644e-12
MSTRG.5725	SHISAL1	XM_002687976.6;XM_024992825.1	97.3913	91.3859	92.9479	18.9112	20.3418	30.3612	59.9262	64.9315	58.1027	51.4204	49.156	55.8188	4.50966e-13	4.20441e-12
MSTRG.8987	FYN	XM_005210789.4;XM_010808438.3;XM_005210788.3;XM_005210791.3;XM_024996665.1;XM_024996666.1;NM_001077972.1	431.664	438.022	387.016	1073.62	899.844	946.287	459.368	416.724	429.724	477.065	374.056	422.825	4.5348e-13	4.22574e-12
539569	PRRG3	XM_005227620.3;XM_024988521.1;XM_005227621.4;XM_002699670.4	0.101077	0.0587594	0.117089	0.121257	0.133575	0.108799	0.0001	0.0137117	0.0001	0.00351164	0.0001	0.0001	4.55983e-13	4.24693e-12
515924	RET	XM_024986652.1;XM_024986653.1;NM_001191483.1	0.00969766	0.0126379	0.0447667	0.223064	0.166005	0.242146	0.0608074	0.0633755	0.0567785	0.0320874	0.0183953	0.0237324	4.64349e-13	4.32268e-12
MSTRG.20220	LOC101906342	XR_239338.3	0.0321578	0.0483779	0.0361665	0.22975	0.204278	0.214939	0.0576831	0.0400299	0.0426087	0.0868711	0.0594082	0.0430661	4.71079e-13	4.38094e-12
MSTRG.19284	ADCY2	XM_024981538.1	0.4994	0.521509	0.477849	0.114596	0.0877899	0.0434036	0.190648	0.198796	0.259423	0.110442	0.125456	0.143053	4.72791e-13	4.39466e-12
MSTRG.23467	ANK1	XM_024986484.1;XM_010820357.3;XM_024986488.1;XM_024986486.1;XM_024986487.1;XM_015460892.2;XM_015460891.2;XM_024986489.1;XM_024986490.1;XM_024986485.1;XM_010820356.3	61.8523	66.853	68.7483	7.54912	20.7227	9.94848	10.1993	14.3815	21.9187	10.888	11.0174	14.5096	5.04055e-13	4.68058e-12
510763	MYBPC1	XR_003034570.1;XM_010805153.3;XM_010805154.3;XM_024991610.1;XM_024991614.1;XM_024991611.1;XM_024991616.1;XM_024991615.1;NM_001110773.1;XM_024991612.1;XM_024991613.1;XM_005206557.4;XM_024991609.1	0.297279	0.282279	0.222019	0.0155312	0.0001	0.0001	0.0433567	0.0305677	0.0272979	0.0812107	0.113504	0.0361363	5.29692e-13	4.91373e-12
522724	BSN	XM_024983183.1	0.072682	0.090964	0.066769	0.35391	0.30315	0.317897	0.381561	0.327628	0.319083	0.131356	0.176405	0.1592	5.3319e-13	4.94125e-12
494548	DIO2	NM_001010992.5	0.0001	0.041444	0.008249	0.22489	0.25283	0.258665	0.0001	0.0001	0.0001	0.004647	0.013952	0.0001	5.66859e-13	5.25065e-12
MSTRG.18883	DUSP1	NM_001046452.2	282.931	262.536	299.034	600.763	638.16	649.246	741.669	840.954	862.314	446.415	461.084	437.116	5.67624e-13	5.25512e-12
MSTRG.23618	ACTN2	NM_001034635.1	27.3786	31.6149	28.4401	9.6204	10.6739	10.0537	9.78295	8.10328	8.95606	9.74072	7.78785	10.5161	5.78556e-13	5.35366e-12
497020	ST8SIA5	NM_001192874.2;XM_024984187.1	1.05791	0.875718	0.933275	0.187408	0.166585	0.244644	0.277983	0.276267	0.210538	0.203687	0.159289	0.267721	5.86257e-13	5.42222e-12
MSTRG.2917	LOC107132308	XR_001496995.2	0.0795653	0.169357	0.0608974	0.602503	0.287094	0.250876	0.0385197	0.0345746	0.0184796	0.118999	0.0640071	0.0650273	5.94185e-13	5.49282e-12
MSTRG.22212	CPPED1	XM_024985002.1;XM_024985000.1;XM_024985003.1;XM_024985001.1;NM_001031771.2	1.64191	1.28256	1.82954	0.122234	0.193162	0.283359	1.32984	1.2834	1.75057	1.56167	0.929758	1.38876	5.95109e-13	5.49862e-12
MSTRG.18369	ETV4	XM_010816387.3;XM_005220948.4;XM_005220951.3;XM_024980900.1;XM_010816389.3;XM_010816390.2;XM_010816388.3;XM_024980899.1	0.163842	0.133981	0.11998	0.0174665	0.0389812	0.0290386	0.0661857	0.118104	0.0936583	0.325686	0.242203	0.232727	6.00657e-13	5.54437e-12
MSTRG.18649	C1QTNF1	XM_015458963.2;NM_001083409.1;XM_024979967.1;XM_005221201.4;XM_005221199.4;XM_005221200.4;XM_010816533.3	274.94	205.834	186.803	669.692	1257.39	1291.45	2690.16	1962.84	1078.56	732.36	1193.59	374.265	6.15054e-13	5.67444e-12
MSTRG.22588	ACHE	XM_015460490.2;XM_005225194.4;XM_010819592.3;XM_010819593.3;XM_015460489.2;XM_005225195.4;XM_010819588.3;NM_001076220.1;XM_024985016.1;XM_010819589.3;XM_010819590.3	1.24946	1.12288	1.76128	0.161155	0.199312	0.124499	0.468481	0.495954	0.470553	0.274144	0.594745	0.239607	6.26982e-13	5.77875e-12
MSTRG.13073	MAFB	XM_002692462.5	15.7228	25.5413	25.4233	5.2077	5.61363	9.1834	6.73	4.8363	6.54945	3.92372	3.87885	5.10977	6.43641e-13	5.92935e-12
MSTRG.3214	PODN	NM_001192227.1;XM_005204538.4;XM_024987111.1;XM_024987118.1	35.6458	33.1858	35.7207	77.9486	87.8786	73.6751	27.1604	26.0962	26.9001	30.2515	27.2889	35.2219	6.45762e-13	5.94594e-12
MSTRG.949	PFKL	NM_001080244.2	218.366	213.95	222.974	332.399	385.694	374.456	586.079	626.186	571.608	446.176	410.346	433.244	6.59435e-13	6.06883e-12
MSTRG.2588	HIST2H2AB	XM_002686052.6	0.582161	0.407418	0.67762	1.00586	1.27517	1.35093	0.390149	0.420707	0.355536	0.232662	0.311764	0.182904	6.63167e-13	6.10015e-12
MSTRG.4436	WDR86	NM_001191339.2;XM_024990392.1;XM_024990390.1;XM_024990387.1;XM_024990386.1;XM_024990391.1;XM_024990396.1;XM_024990394.1;XM_024990393.1;XM_024990395.1;XM_024990388.1;XM_024990389.1	2.34857	2.64546	2.05847	0.498951	0.361705	0.394045	0.640239	0.419749	0.762309	0.785741	0.30612	0.566632	6.63909e-13	6.10395e-12
520039	RASGRF1	XM_005221879.4;XM_024981793.1;XM_005221881.4;NM_001191457.1;XR_003031381.1	0.193391	0.125784	0.0914546	0.00371743	0.0001	0.00121813	0.0100377	0.0001	0.0121097	0.0199127	0.0600556	0.0244961	6.73523e-13	6.18929e-12
MSTRG.255	BOC	XM_015471076.2;XM_015471069.2;XM_024981898.1;XM_024981929.1;XM_024981967.1;XM_005201295.4;XM_015471077.2;XM_015471071.2;XM_005201293.4;XM_010801091.3;NM_001206219.1	8.0089	8.43907	7.7219	1.40406	1.61499	2.00916	2.57061	2.86734	2.86639	3.96061	4.18841	4.08487	6.9849e-13	6.40821e-12
MSTRG.25619	FHL1	XM_024989322.1;XM_024989324.1;XM_024989316.1;XM_024989315.1;NM_001113258.1;XM_024989325.1;XM_024989321.1;NM_001034341.1;XM_024989323.1;XM_024989317.1;NM_001113259.1;XM_024989319.1;XM_024989320.1	44.403	46.1238	50.8117	14.9792	16.8652	18.1464	22.3572	22.945	25.8238	21.512	22.043	25.9578	6.98726e-13	6.40821e-12
MSTRG.15936	LIF	XM_005218020.4;NM_173931.1;XM_015475541.2;XM_024976997.1	9.87007	6.28956	8.4205	1.81896	1.78233	1.73929	7.00835	7.05493	6.71723	14.2945	8.97788	10.391	7.04437e-13	6.4574e-12
533734	R3HDML	XM_015474300.2	0.574479	0.489738	0.4799	0.0001	0.0001	0.014757	0.024141	0.023885	0.071235	0.0001	0.014863	0.046727	7.1933e-13	6.58742e-12
MSTRG.843	ESYT3	XM_002685050.5;XM_024996168.1;XM_010801588.3	26.272	32.2285	31.2831	7.20612	8.70158	4.64977	44.6689	42.7309	45.13	28.3184	32.2745	28.5609	7.21053e-13	6.59994e-12
MSTRG.12002	LHFPL6	XM_005213639.3;NM_001077990.1;XM_005213640.4	27.2158	62.9744	31.5225	8.55	9.71951	6.48119	9.06146	11.7819	11.9606	12.6962	26.0557	13.5329	7.27723e-13	6.65771e-12
MSTRG.17948	LOC104975022	XR_003030848.1	0.149529	0.125918	0.172839	0.571859	0.67223	0.666609	0.209131	0.240507	0.175074	0.196009	0.108767	0.12157	7.56496e-13	6.91414e-12
MSTRG.4552	DCN	XM_024991338.1;XM_005206039.2;NM_173906.4	10152	9342.87	10352.2	41517.4	43387.8	42385.9	30688.3	31332	32373	44166	44061.5	45164	7.94615e-13	7.25183e-12
MSTRG.4045	MTURN	NM_001101246.1	140.226	135.811	136.824	73.8009	71.8015	72.5298	55.1041	54.7916	54.5818	62.3026	60.5619	67.4967	7.97597e-13	7.27548e-12
522932	PAQR7	XM_005203177.4;XM_005203174.4;XM_005203175.4;XM_025001983.1;XM_015460335.2;NM_001038553.1	0.620244	0.511499	0.619426	0.0986436	0.108383	0.120567	0.239572	0.278565	0.229402	0.445971	0.42547	0.467258	8.17276e-13	7.45132e-12
MSTRG.396	TM4SF19	XM_005201448.4	3.84251	3.34064	3.37611	0.953067	0.785501	0.719131	1.06427	1.43482	0.905018	5.13217	4.44866	4.09439	8.18496e-13	7.45879e-12
MSTRG.16841	GRIK5	XM_024978414.1;NM_001046424.1;XM_024978413.1	101.616	84.7649	94.9942	19.0272	24.9007	22.604	25.5233	26.848	20.6918	46.1106	58.7504	55.5726	8.32984e-13	7.5871e-12
MSTRG.24750	CLIC2	XM_010821539.3;NM_001081727.1;XM_010821540.3	5.75177	5.6722	5.16047	0.88777	1.24874	1.35208	2.32443	2.24425	2.30616	4.53807	4.43411	5.05749	8.36603e-13	7.6126e-12
MSTRG.2225	MGST3	XM_010802714.2;NM_001035046.2	92.3121	81.4583	93.3018	211.006	210.754	216.786	110.849	121.889	125.117	108.996	120.338	108.214	8.37553e-13	7.61751e-12
MSTRG.16719	SPINT2	NM_001045971.1	3.41659	3.47781	3.89092	0.845173	0.723579	0.713705	2.38917	2.26848	2.34151	3.63115	3.05557	3.18183	8.52374e-13	7.74851e-12
MSTRG.4604	LOC112446664	XR_003034692.1	3.53688	4.63092	3.04339	2.89367	2.67649	3.23328	12.6662	10.9614	11.6376	7.80922	6.40356	5.83368	8.6447e-13	7.85079e-12
MSTRG.4235	IRF5	XM_005205732.4;XM_024990904.1;XM_024990903.1;NM_001035465.1	8.5016	6.8471	6.66671	1.56178	2.08754	1.35516	6.20092	5.45139	5.87371	10.5955	10.3124	9.14402	8.79072e-13	7.9795e-12
MSTRG.14349	GDPD5	NM_001101141.1;XM_005216249.4;XM_005216250.4;XM_024975325.1;XM_024975324.1;XM_024975323.1;XM_010812694.3;XM_010812693.3	63.451	83.4696	88.5801	23.5134	33.4279	30.8684	18.7237	12.8027	16.7769	39.8538	29.5439	27.2179	8.89075e-13	8.06636e-12
MSTRG.8032	MLLT3	XM_005209892.4;NM_001192549.1	4.03754	1.06023	3.00673	1.2512	2.30096	1.15686	0.357848	0.294471	0.235796	0.60912	0.538213	0.569699	8.93091e-13	8.09884e-12
MSTRG.7284	FGFR4	NM_001192584.1;XM_005209122.3;XM_005209123.3;XM_024993870.1;XM_024993868.1;XM_024993867.1;XM_024993866.1	86.6421	93.6902	104.363	39.2853	41.4598	38.3424	18.6062	18.5186	22.5944	28.0594	21.995	37.23	8.96185e-13	8.12101e-12
MSTRG.19017	PDE4D	XM_003587517.5;XM_003587514.5;XM_015459067.2;XM_003587510.5;XM_015459068.2;XM_003587512.5;XM_003587511.4;XM_003587515.5	82.7605	68.5097	53.061	119.378	716.597	725.157	103.454	37.6444	39.0783	182.794	176.453	229.774	8.9641e-13	8.12101e-12
MSTRG.1465	ACTR3	NM_174226.2	847.841	840.149	763.084	290.578	239.288	289.207	620.435	648.714	668.435	581.189	626.913	631.391	9.32043e-13	8.4356e-12
538384	PRDM1	XM_010808462.3;XM_005210836.4;NM_001192936.1;XM_005210834.4	0.117479	0.150448	0.155029	0.507521	0.480455	0.415092	0.0997558	0.122344	0.100834	0.180643	0.192175	0.119091	9.59014e-13	8.66705e-12
MSTRG.4798	PCED1B	NM_001101207.2;XM_024992042.1;XM_024992043.1;XM_024992040.1;XM_010805047.3;XM_024992044.1;XM_005206399.4;XM_005206397.4;XM_005206403.4;XM_005206400.4;XM_010805048.3;XM_005206396.4;XM_024992045.1	0.286891	0.282812	0.231537	0.0327973	0.0264143	0.00664246	0.0556356	0.0965456	0.0907029	0.0735587	0.0696258	0.108901	9.65133e-13	8.7181e-12
537895	PKHD1	XM_002697311.5	0.20043	0.214794	0.163379	0.067801	0.048457	0.060844	0.048977	0.042887	0.062474	0.035208	0.021574	0.040923	9.88612e-13	8.92585e-12
MSTRG.12304	LOC101902449	XM_010811000.3	0.0446604	0.0906478	0.0749001	0.423988	0.406826	0.342522	0.0204541	0.113749	0.08152	0.0779262	0.0581527	0.0673488	1.03039e-12	9.28497e-12
MSTRG.13516	CYP7B1	XM_002692695.3;XM_025001826.1	153.471	143.074	121.314	83.1821	70.7826	89.5497	254.785	251.525	253.831	269.269	284.455	289.927	1.0556e-12	9.50294e-12
MSTRG.6433	SPARCL1	NM_001034302.2	0.65518	0.698162	0.808266	0.0675379	0.137455	0.152128	0.0711506	0.113992	0.0968497	0.0001	0.0232895	0.0689148	1.0745e-12	9.66021e-12
MSTRG.15019	CHD5	XM_024976770.1;XM_024976771.1	6.86929	6.76223	3.65533	0.491407	0.63566	0.606038	3.05017	3.22267	1.48059	0.866049	1.73346	2.2182	1.07463e-12	9.66021e-12
MSTRG.968	S100B	NM_001034555.3	4.91527	3.98703	4.20313	11.2094	11.7065	10.2393	3.64243	3.85248	3.90946	2.867	3.00043	2.89224	1.07595e-12	9.66739e-12
MSTRG.25263	XK	XM_024988606.1;XM_024988607.1	1.9153	3.13889	2.84416	0.21117	0.231679	0.307094	1.06926	1.57206	2.27457	1.26889	1.14149	1.11332	1.08045e-12	9.70318e-12
MSTRG.18381	VAT1;LOC112442845;LOC112442848;LOC112442847;LOC112442854;LOC112442851;LOC112442852;LOC112442857	NM_001192265.1;XR_003031133.1;XR_003031136.1;XR_003031135.1;XR_003031142.1;XR_003031139.1;XR_003031140.1;XR_003031145.1	936.099	917.666	990.859	270.701	228.563	223.094	410.078	470.978	469.335	444.115	481.029	355.432	1.10383e-12	9.9083e-12
MSTRG.1990	FAM46B	NM_001045950.1	2.96663	2.84984	3.51155	1.84619	2.51616	1.94373	8.70809	8.24703	8.19014	3.35449	3.49286	3.4267	1.10721e-12	9.93385e-12
MSTRG.5338	ST8SIA1	NM_001032299.1;XR_003034555.1	0.574256	0.424184	0.561111	0.0358083	0.0738724	0.0324101	0.216343	0.202542	0.271703	0.041457	0.0234801	0.116037	1.11547e-12	1.00031e-11
MSTRG.18623	NPTX1	NM_001192354.1	0.403298	0.0001	1.67957	16.0411	13.8782	14.053	11.7432	13.4034	12.8494	3.27225	2.79727	5.32624	1.1753e-12	1.05194e-11
MSTRG.7596	DPYSL3	NM_001101068.1;XM_005209570.4;XM_024994066.1	213.217	205.538	214.184	110.866	119.919	129.313	320.964	335.376	334.543	172.697	164.586	190.284	1.18696e-12	1.06186e-11
MSTRG.1901	NKAIN1	XM_024982362.1;XM_010802512.3;XM_024982363.1;XM_002685664.6	10.1079	10.3876	9.77144	3.71185	4.34337	4.69442	12.0069	12.8825	12.8429	16.5958	15.1032	17.4737	1.19649e-12	1.06988e-11
MSTRG.65	BACH1	XM_002684612.6;XM_015466406.2	263.787	276.788	247.59	72.3943	60.1612	63.5349	225.742	141.509	224.028	230.585	142.705	242.35	1.2512e-12	1.11826e-11
MSTRG.15703	LOC783255	gene-LOC783255	0.266813	0.478351	0.2915	1.84443	1.39432	1.4179	0.388342	0.774206	0.501109	0.344119	0.214151	0.316965	1.25585e-12	1.12187e-11
MSTRG.760	PFN2	NM_001128197.1;XM_005201812.4	132.408	123.718	127.573	81.1679	91.4535	90.8115	211.838	232.315	232.934	187.46	198.274	192.412	1.29956e-12	1.15869e-11
MSTRG.11781	MYMK	XM_015473661.2;NM_001193046.1;XM_015473659.2;XM_024999145.1;XM_015473660.2;XM_024999144.1;XM_024999147.1	542.906	1146.21	800.216	300.43	359.913	359.89	261.253	249.053	252.004	215.921	180.533	238.024	1.30864e-12	1.16623e-11
MSTRG.5716	TSPO	NM_175776.2	687.727	667.773	786.115	250.2	286.762	281.423	714.799	720.217	819.634	695.616	695.517	686.454	1.31558e-12	1.17185e-11
MSTRG.5985	BANK1	XM_010805953.2;XM_024993521.1;XM_002688119.5	1.09927	0.944507	1.04596	0.0980232	0.0294874	0.0276436	0.598577	0.628598	1.21249	0.431628	0.5201	0.516519	1.31834e-12	1.17375e-11
MSTRG.18160	DLX4	XM_005220556.4;NM_001098041.1;XM_005220557.4	0.869647	1.19233	0.674584	0.112937	0.109538	0.1322	0.266798	0.441532	0.255728	0.6211	0.68121	0.36138	1.33313e-12	1.18578e-11
MSTRG.11493	TTLL11	XM_024999560.1	0.657401	0.624571	0.577416	1.24775	1.00587	0.889227	0.211755	0.250643	0.23396	0.205405	0.283968	0.248725	1.3371e-12	1.18874e-11
MSTRG.11862	CACNA1B	XM_024998335.1;XM_024998342.1;XM_024998344.1;XM_024998337.1;XM_024998340.1;XM_024998336.1;XR_003037039.1;XM_024998345.1;XM_024998339.1;XM_024998341.1;XM_024998343.1;XM_024998338.1;NM_174632.2	0.95291	1.04232	0.742181	0.175263	0.238141	0.122567	1.00521	1.10126	1.15711	1.12467	0.861973	1.31707	1.36755e-12	1.21452e-11
MSTRG.14647	RAB29	XM_015475015.2;NM_001099094.2;XM_024976373.1	9.47582	9.52675	10.8396	2.68839	2.10508	2.95536	3.12268	2.85795	3.08644	3.81315	5.21582	5.81634	1.36806e-12	1.21452e-11
MSTRG.13581	CRISPLD1	NM_001101165.1;XM_010812067.2	0.309807	0.35123	0.330463	0.0633799	0.0379859	0.056298	0.210693	0.26164	0.346147	0.129181	0.109225	0.148874	1.37549e-12	1.21995e-11
MSTRG.68	MAP3K7CL	XM_010800922.3;XM_010800924.3	6.15368	5.74604	0.316651	0.138607	0.101306	0.0479935	0.839976	0.69905	0.883767	0.863454	0.72288	0.64923	1.41597e-12	1.25526e-11
MSTRG.24985	LOC104970537;MIR421;MIR374B	XR_816906.3;XR_816916.3;NR_031062.1;NR_031314.1	4.56616	4.66993	3.22388	2.47137	2.09021	3.82909	1.74717	0.953357	1.06079	1.26861	1.10759	1.23031	1.49464e-12	1.32437e-11
MSTRG.24191	DAGLA	NM_001192583.2;XM_005226931.4;XM_005226930.4	2.11984	1.86129	2.38877	0.350297	0.338837	0.320989	1.54225	1.56841	1.16033	1.85838	1.28354	1.17521	1.51284e-12	1.33986e-11
MSTRG.22642	FAM200A;ZNF789	XR_001495128.2;NM_001105470.2;NM_001244408.1;XM_024985080.1;XM_005225248.4;XM_024985079.1;XM_005225247.4;XM_010819609.3	4.07552	3.1695	3.183	9.19988	9.31406	10.0165	3.50729	3.26365	3.70785	1.82254	2.51162	2.78054	1.52846e-12	1.35239e-11
541059	KIAA1024	XM_015459232.2	0.34922	0.340358	0.426663	0.061264	0.095229	0.033698	0.053932	0.052749	0.058193	0.032742	0.007937	0.0001	1.53078e-12	1.3538e-11
MSTRG.16731	SPRED3	XM_024979068.1;XM_024979069.1;XM_024979067.1;XM_024979070.1	0.857498	0.246733	0.936923	0.106598	0.103332	0.103665	0.50756	0.91158	0.911878	1.11629	1.05354	1.1664	1.55841e-12	1.37758e-11
MSTRG.11882	KBTBD7	XM_005213688.4	6.89533	7.69664	7.83491	21.8875	22.4745	21.3983	8.1188	6.53288	8.2807	6.56215	6.06956	5.78304	1.6072e-12	1.42004e-11
MSTRG.19490	ALPK3	XM_015459209.2	34.1157	39.7219	30.7329	38.8278	35.0762	29.4175	13.2128	13.2179	11.8846	17.2606	14.6815	15.7229	1.61987e-12	1.43055e-11
MSTRG.2038	NIPAL3	NM_001193122.1;XM_005203252.4;XM_005203251.3;XM_024978018.1	18.7163	18.4984	19.8627	6.22795	6.31544	6.26162	15.4583	16.4291	16.0567	12.8452	11.811	13.5061	1.63444e-12	1.44273e-11
536944	CLEC1A	NM_001076081.1	0.0001	0.0001	0.0001	0.39109	0.297945	0.294571	0.288884	0.256163	0.380387	0.0001	0.01074	0.096603	1.64684e-12	1.4523e-11
MSTRG.2364	LRRC71	NM_001105357.2;XM_005203696.4;XM_005203693.4;XM_005203694.4;XM_005203697.4;XM_010802903.3	5.49772	5.5534	5.35313	0.752573	0.726378	0.446537	2.18362	2.08289	2.58723	4.47079	4.39114	1.71855	1.66008e-12	1.46328e-11
532236	INA	NM_001075958.1	0.652274	0.55353	0.532244	0.196128	0.134748	0.232847	0.150283	0.172741	0.154565	0.083107	0.063935	0.106872	1.68412e-12	1.48376e-11
MSTRG.6401	SCD5	NM_001076945.1	7.61315	7.56683	7.94781	2.43644	2.71739	2.86091	2.62694	3.22571	3.17432	1.67414	1.81155	1.95938	1.68504e-12	1.48387e-11
MSTRG.2611	TXNIP	NM_001101875.2	290.526	293.053	303.378	522.634	563.503	585.536	716.87	702.268	711.823	855.934	873.882	890.595	1.68806e-12	1.48583e-11
MSTRG.16587	CEBPA	NM_176784.2	0.0798521	0.0752666	0.11678	0.175396	0.21684	0.263404	0.0580186	0.0826251	0.0677645	0.0491758	0.0474771	0.0537005	1.69086e-12	1.48759e-11
524576	LOC524576	XM_005206868.4;XM_005206867.4;XM_002687704.5;XM_024992543.1	0.243931	0.332301	0.218027	0.0001	0.0153199	0.0001	0.0258805	0.0281526	0.00701184	0.113747	0.167548	0.0834483	1.72075e-12	1.51317e-11
MSTRG.11397	RHOB	NM_001077922.1	10.9496	10.0945	11.4414	4.19306	4.67626	4.22629	6.77667	7.96041	7.68874	4.49779	4.54877	4.82885	1.75004e-12	1.53747e-11
MSTRG.24426	LOC508879	XM_015461313.2;XM_010821182.3;XM_002699367.5	0.88388	0.615993	0.85923	0.0857545	0.071925	0.0654525	0.730402	0.883252	0.260779	0.983748	0.494682	1.03582	1.79197e-12	1.57356e-11
MSTRG.6479	LDB2	XM_015471776.2;XM_024993437.1;NM_001046611.3;XM_005208317.3;XM_005208318.3;XM_005208320.4;NM_001314058.1;XM_015471777.2	0.780017	0.662267	0.664074	0.121574	0.23047	0.13145	0.147326	0.103752	0.0937029	0.465126	0.363578	0.446026	1.86509e-12	1.637e-11
MSTRG.9708	MMP14	NM_174390.2	604.564	626.106	637.549	542.137	710.19	623.921	243.774	247.957	246.306	427.754	375.994	426.255	1.87855e-12	1.64804e-11
MSTRG.18308	FKBP10	NM_001046403.1	68.9539	68.4062	74.0441	43.1076	41.7281	40.1543	115.192	115.306	115.382	97.0837	92.9559	89.8173	1.90095e-12	1.6669e-11
MSTRG.18871	STK10	NM_001192627.1	67.3145	62.0919	64.4345	95.1908	114.527	102.739	52.2212	55.0767	56.0492	42.4775	42.3766	43.8243	1.90564e-12	1.67022e-11
MSTRG.2245	OLFML2B	XM_005203491.2;XM_005203492.2;NM_001100354.1	232.743	258.115	231.101	324.906	297.241	353.172	90.1335	74.7854	83.9553	163.266	161.201	105.401	1.93178e-12	1.69233e-11
MSTRG.4414	GIMAP8	XM_010804670.3;XM_010804668.3;XM_024991238.1;XM_005205941.4	18.6524	15.8844	19.6454	4.99576	4.65673	3.49271	14.9077	17.3827	18.5136	22.6279	23.4011	23.3919	1.94464e-12	1.70279e-11
MSTRG.17978	GAS7	XM_005220391.4;XM_005220394.4;XM_005220393.4;XM_010816047.3;XM_010816046.3;XM_005220392.4;NM_001102280.2	1.12362	1.18019	0.831936	1.34202	2.40094	2.78522	0.426989	0.369326	0.366495	0.817781	0.752125	0.885375	1.9797e-12	1.73268e-11
MSTRG.18017	TRPV2	NM_001024493.1	0.773362	0.628875	0.546102	0.033513	0.0901361	0.0259212	0.098381	0.108422	0.0801506	0.320448	0.226577	0.345709	1.98614e-12	1.73668e-11
517202	CECR2	XM_024992770.1;XR_003034868.1	0.64831	0.710576	0.784606	0.197551	0.222676	0.274015	0.165847	0.247285	0.154806	0.183523	0.163844	0.212561	2.00008e-12	1.74805e-11
MSTRG.13171	EYA2	XM_010811531.3;XM_010811532.3;XM_010811533.2;NM_001035464.1	0.359367	0.277747	0.31641	0.0243323	0.15457	0.134765	1.12269	0.740575	1.08412	0.0594574	0.0443783	0.161149	2.04503e-12	1.78649e-11
MSTRG.342	DIRC2	NM_001101287.1	59.363	55.0978	53.8914	118.788	114.413	112.245	38.9924	46.1103	47.6788	43.9677	41.615	42.4975	2.11574e-12	1.84653e-11
MSTRG.22160	PPL	XM_005224663.4;XM_002697888.6;XM_005224662.4;XM_024985416.1	4.87543	9.66707	5.30043	1.38844	1.14149	1.45907	1.28072	2.16023	2.26679	8.07336	3.59306	8.15805	2.21412e-12	1.92967e-11
MSTRG.9304	CNKSR3	XM_010808703.3;XM_005211065.4;XM_005211064.4;NM_001192112.2	22.9247	26.6426	25.0134	47.2539	36.1184	40.6033	15.4428	11.1584	9.0497	9.82764	11.0762	15.72	2.31005e-12	2.01233e-11
MSTRG.18645	CBX2	XM_010816519.3;NM_001205593.1	90.9259	75.6038	85.4504	124.976	145.672	146.107	25.8655	28.6041	11.3016	14.9046	37.3816	38.9101	2.31505e-12	2.01574e-11
MSTRG.5263	KIAA1551	XM_024991605.1;XM_005206813.4;XM_024991603.1;XM_015471168.2;XM_024991600.1;NM_001101072.2;XM_015471169.2;XM_024991602.1;XM_015471170.2;XM_024991604.1;XM_005206814.4;XM_010805332.3;XM_005206815.4;XM_015471167.2	4.26168	5.23579	3.3219	7.82098	5.39758	9.25304	1.85644	2.27649	1.74436	2.12697	2.62091	2.56556	2.33806e-12	2.03483e-11
MSTRG.5947	SGMS2	XM_005207615.4;NM_001205877.2;XM_005207619.4;XM_015471499.2;XM_005207618.4;XM_024993219.1;XM_015471498.2;XM_010805899.3;XM_015471497.2;XM_010805900.3;XM_010805901.3;XM_015471496.2;XM_005207612.4	74.3611	60.6771	60.8531	25.9076	22.6313	23.5515	73.5546	82.2256	68.2709	99.2767	100.47	102.464	2.33977e-12	2.03536e-11
MSTRG.24197	FADS2	NM_001083444.1;XM_015461240.2;XM_024987159.1;XM_024987160.1	3.6556	1.17734	3.72676	12.9459	15.7411	15.1788	7.03099	8.09801	8.64634	19.374	20.1673	12.2317	2.34698e-12	2.04068e-11
MSTRG.18226	ARHGAP23	XM_024980830.1;XM_024980835.1;XM_024980833.1;XM_024980828.1;XM_024980831.1;XM_024980834.1;XM_024980829.1;XM_024980832.1	4.06794	4.52665	3.89206	0.912851	1.02693	0.578742	3.15777	3.25787	3.06546	2.16888	1.95765	3.42085	2.37291e-12	2.0613e-11
MSTRG.17632	CCL2	NM_174006.2	6.02547	5.05603	6.02096	9.89871	10.4729	14.8076	24.3968	19.8166	24.8265	8.27829	8.55407	9.26326	2.37614e-12	2.06313e-11
MSTRG.3767	LOC112446510	gene-LOC112446510	0.513298	0.0575791	0.5653	5.92447	5.73771	6.53863	0.670964	0.457986	0.639549	0.0991834	0.96049	1.07024	2.38066e-12	2.06609e-11
MSTRG.2447	PMVK	XM_024988238.1;XM_024988234.1;NM_001046151.2;XM_024988243.1	0.560061	1.25073	0.092338	1.14864	4.39089	4.8619	0.15423	0.109047	0.143805	0.581086	0.893066	0.674441	2.38404e-12	2.06806e-11
MSTRG.10176	GATM	NM_001045878.1;XM_024997310.1	1.23033	1.23526	1.12317	0.711128	0.522137	0.726991	0.326487	0.273961	0.217161	0.25277	0.323327	0.375844	2.38618e-12	2.06895e-11
MSTRG.21447	MYLIP	XM_005223783.3;NM_001102253.1;XM_024983698.1	11.9899	7.08025	12.8592	31.4861	36.4456	34.2006	6.57502	8.14212	10.8916	11.3871	6.60658	11.7777	2.3908e-12	2.07102e-11
MSTRG.13243	LOC104973929	XR_003037926.1	0.90202	0.344181	0.0001	8.4999	9.83066	7.43192	1.72363	2.55998	1.22498	1.78659	1.2033	1.25068	2.40673e-12	2.08385e-11
613555	DISC1	XM_024986936.1;XR_003033147.1;XR_003033146.1;XR_003033145.1;XR_003033144.1;XM_024986937.1	0.324155	0.269476	0.318645	0.0305683	0.0356281	0.0289881	0.16793	0.128101	0.0883271	0.122487	0.136817	0.18278	2.41607e-12	2.09097e-11
618181	GRIN2D	XM_024979225.1	0.841527	0.926488	0.996087	0.154055	0.245767	0.137156	0.336014	0.297818	0.223642	0.314446	0.248285	0.307115	2.42134e-12	2.09455e-11
MSTRG.8190	ANXA1	NM_175784.3	429.477	391.133	410.785	171.837	187.762	210.166	493.941	495.611	521.767	494.539	512.443	565.581	2.48492e-12	2.14655e-11
MSTRG.455	P3H2	NM_001100345.2;XR_804252.1	3.36393	3.03376	3.59044	0.69867	0.764648	0.95641	3.62143	4.50372	3.47151	1.80684	1.6937	1.61936	2.57691e-12	2.22395e-11
MSTRG.3749	ETV1	XM_010804047.3;NM_001046492.2;XM_010804051.3;XM_024990850.1;XM_005205208.4;XM_024990848.1;XM_015468345.2;XM_024990849.1;XM_010804048.3;XM_005205203.4;XM_015468347.2	0.770757	2.8003	2.85656	0.110673	0.0799719	0.253204	1.24051	1.53528	2.00791	1.19688	6.60279	7.25134	2.58959e-12	2.23385e-11
MSTRG.20002	LOC112443178	XR_003031491.1	0.0001	0.0001	0.0001	0.210156	0.142512	0.382964	0.026132	0.0414272	0.0001	0.0265004	0.0985955	0.167479	2.64829e-12	2.28343e-11
MSTRG.16422	BEAN1	XM_015475817.2;XM_005218834.3;XM_010814646.2;XM_024978972.1;XM_024978971.1	10.3328	8.99953	11.3186	3.92244	3.6103	2.71457	5.36531	3.49105	4.48625	18.0179	15.0679	15.6515	2.6551e-12	2.28824e-11
MSTRG.19120	HMGCS1;TRH	NM_001206578.1;NM_001101221.1	11.5691	6.64533	11.453	22.7458	26.8159	17.0035	24.6456	29.4115	27.9596	10.5331	12.023	10.6369	2.67041e-12	2.30036e-11
MSTRG.10281	LOC107132877	XR_001501236.2	2.08951	3.19823	0.9989	16.9515	12.9795	11.4211	4.57559	5.31138	3.76151	5.33767	5.70011	5.37847	2.67588e-12	2.30401e-11
MSTRG.22453	TRIM72	XM_002698073.5	230.976	213.483	275.097	77.612	85.1408	84.4815	72.4016	64.0731	62.1228	97.6507	89.2784	105.076	2.71774e-12	2.33897e-11
MSTRG.22996	CYP17A1	NM_174304.2;XM_024985465.1;XM_024985466.1	0.0325032	0.152456	0.0555603	1.35496	0.944267	1.70643	0.0001	0.0860115	0.0001	0.0001	0.0001	0.037923	2.75049e-12	2.36606e-11
MSTRG.19526	TM6SF1	NM_001102295.2;XM_005221888.4;XM_024981947.1;XM_024981944.1;XM_024981945.1	11.4269	11.0027	9.63291	2.24444	1.76887	2.5868	8.34422	7.67847	7.99494	6.64948	7.62904	10.1722	2.80021e-12	2.4059e-11
MSTRG.21942	PHLPP1	XM_024984528.1	4.89055	4.62666	5.06631	4.66616	4.78521	4.62992	2.24475	2.16784	2.29358	1.73787	1.70775	1.75863	2.91665e-12	2.50436e-11
MSTRG.15750	SH2B3	XM_024977444.1;XM_024977443.1;XM_024977442.1;NM_001193067.1;XM_024977441.1;XM_005217911.4	7.92071	7.84236	8.22082	2.89776	3.70853	3.76445	9.32116	12.8117	8.75873	13.3452	14.8828	16.3837	2.92637e-12	2.51154e-11
MSTRG.7274	RNF44	XM_005209141.4;XM_015472147.2;XM_005209143.4;XM_005209142.4;NM_001192713.1;XM_024994328.1;XM_024994329.1	1.41794	2.12121	2.43986	5.60158	5.19452	5.12553	1.79446	1.88194	1.66934	1.65715	1.68946	1.74462	2.97394e-12	2.55119e-11
MSTRG.15302	LOC112441868	XR_003029819.1;XR_003029818.1;XR_003029820.1;XR_003029817.1;XR_003029816.1;XR_003029821.1	0.520054	0.478408	0.430371	0.0001	0.0001	0.0156458	0.0806014	0.0998387	0.0670483	0.0267043	0.224845	0.248194	2.97748e-12	2.55305e-11
528842	NEFH	XM_005218112.3;XM_005218114.3;XM_005218115.3;XM_024977819.1;XM_024977820.1;XM_005218121.3;XM_024977821.1	0.250215	0.208325	0.341704	0.433443	0.447048	0.411517	0.07558	0.087808	0.098833	0.007495	0.067407	0.05028	3.00594e-12	2.57627e-11
MSTRG.2519	SELENBP1	NM_001046048.1;XM_024987220.1	1.51907	1.58499	1.73412	0.388302	0.417258	0.374476	0.328057	0.374527	0.466802	0.468927	0.586663	0.824357	3.05845e-12	2.61885e-11
539253	ASB16	NM_001101188.1	0.678538	0.766067	0.841995	0.013451	0.085413	0.055079	0.267094	0.188895	0.085969	0.168907	0.196492	0.183426	3.14239e-12	2.68949e-11
MSTRG.1086	HS6ST1	NM_001192491.1	2.49327	2.2844	2.65039	2.2299	2.49205	2.49209	0.872298	0.996367	1.10384	0.885526	0.950783	1.0309	3.16403e-12	2.70676e-11
MSTRG.18703	RHBDF2	XM_010816616.3;XM_010816618.3;XM_010816617.3;XM_005221303.4;XM_024981047.1;XR_003030986.1	178.103	192.52	202.424	43.8876	42.3708	51.9598	65.6295	52.7967	62.7401	56.6115	60.2848	77.1648	3.17684e-12	2.71647e-11
MSTRG.21070	DDAH2	XM_005223679.4;NM_001034704.1	6.14432	6.56549	6.57592	1.68107	2.24194	1.99878	2.51861	2.78737	2.75989	5.12995	5.78243	5.41264	3.20444e-12	2.73755e-11
MSTRG.19191	LOC104975283	XR_813808.3	6.39866	5.49267	6.0665	0.237568	0.0001	0.521783	1.70565	2.40394	2.67991	1.98389	1.9884	2.56569	3.3217e-12	2.83251e-11
MSTRG.966	COL6A2	NM_001075126.1;XR_003034923.1;XM_010801673.3;XM_005202053.4	1098.02	1081	1168.23	309.683	369.735	370.501	1225.87	1277.36	1200.96	1424.42	1317.64	1413.73	3.35952e-12	2.86345e-11
MSTRG.352	HACD2	NM_001130757.2	40.6245	37.7655	37.1093	58.9891	59.4788	61.1375	38.0724	39.5336	38.4996	21.7638	19.7464	25.8633	3.41901e-12	2.91148e-11
509537	GRIP2	XM_005223155.4;XM_024983320.1;XM_024983321.1;XM_015459702.2;XM_024983322.1;XM_015459703.1	0.336036	0.367566	0.281582	0.0119172	0.0342669	0.0443732	0.0680595	0.0735865	0.0599965	0.133152	0.0512119	0.106669	3.43553e-12	2.92421e-11
MSTRG.3996	ELMO1	XM_015469366.2;XM_015469370.2;XM_005205454.3;XM_015469371.2;NM_001113227.2;NM_001024505.3;XM_015469368.2	5.79574	4.88035	4.01979	7.44246	8.25687	7.57509	17.4338	16.4237	16.4359	10.3009	9.633	9.08123	3.45088e-12	2.93594e-11
MSTRG.9793	RYR3	XM_015473104.2	9.33331	11.8611	8.87331	7.41635	5.45012	5.02097	6.48785	6.07849	6.41369	1.62422	0.90269	1.87757	3.48416e-12	2.96289e-11
MSTRG.10021	VPS13C	XM_003586568.5;XM_002690847.5	149.748	151.831	127.432	52.5707	48.035	49.4599	78.9842	75.1418	77.4067	101.467	96.7273	105.265	3.59335e-12	3.05435e-11
MSTRG.17433	ZNF446	XM_024978853.1;XM_010815662.3;XR_003030246.1;XM_024978854.1;XM_010815664.3	0.81722	0.991925	1.01078	0.50188	1.23206	1.25433	0.151048	0.240127	0.158182	0.304749	0.229054	0.332007	3.60102e-12	3.05947e-11
MSTRG.21241	LOC616868;HIST1H2BB;HIST1H2BI	XM_024983939.1;NM_001081742.1;XM_015459941.2	23.4117	22.9793	28.5004	38.8282	38.4515	39.224	16.8973	18.3572	15.3731	14.6874	15.9505	17.7092	3.68508e-12	3.12659e-11
MSTRG.4669	NR4A1	XM_005206220.4;XM_005206221.1;XM_010804908.3;XM_005206219.3;XM_024991837.1;NM_001075911.1	62.0982	62.6909	61.2245	45.1284	59.4358	44.9629	38.3574	35.7597	38.8064	132.777	141.104	128.241	3.70058e-12	3.13832e-11
MSTRG.15096	SAMD11	XM_010813447.3	18.7515	16.5139	18.011	11.5288	13.6869	10.4863	9.03754	10.3073	11.4645	4.7491	4.53781	4.50211	3.86756e-12	3.27693e-11
MSTRG.23069	DUSP5	NM_001304282.1	37.2539	32.744	34.5963	27.2017	30.9118	33.7441	34.9792	45.3126	39.4511	109.581	122.712	95.1749	3.91851e-12	3.31858e-11
MSTRG.1114	MFSD6	XM_002685219.6;XM_005202247.4;XM_024979649.1;XM_005202246.4	0.43659	0.625843	0.696976	0.186825	0.177552	0.206511	0.106585	0.154089	0.11334	0.216251	0.195962	0.245339	3.97291e-12	3.36312e-11
MSTRG.18133	SPATA20	XM_024979934.1;NM_001083407.1	26.5831	26.415	25.0351	7.78361	8.26953	9.06827	20.1153	21.44	19.9818	17.5751	15.9923	16.8732	3.99396e-12	3.37787e-11
524427	FERMT1	XM_005214725.4;XM_025000617.1;XR_003037690.1;NM_001206179.2	0.511356	0.570764	0.515625	0.0972134	0.0937248	0.106258	0.253882	0.233098	0.198234	0.226698	0.142012	0.230634	4.26016e-12	3.60136e-11
MSTRG.23736	VSIR	NM_001080347.1	19.9311	19.5803	22.3762	5.04702	6.00436	5.41378	7.78898	8.36818	7.45005	12.3459	12.1841	13.2683	4.4564e-12	3.76384e-11
MSTRG.17194	IL11	XM_024979371.1	0.0846887	0.0841639	0.0809012	0.111149	0.097805	0.154071	0.0818861	0.0674786	0.0699111	0.327822	0.29794	0.281072	4.57452e-12	3.86185e-11
MSTRG.1775	IRS1	XM_003585773.5	1.90794	2.23242	1.97649	0.751209	0.747488	0.793862	0.662174	0.662891	0.688137	0.903603	0.830818	0.818334	4.65717e-12	3.92983e-11
MSTRG.3579	HDAC4	XM_024990282.1;XM_024990279.1;XM_024990285.1;XM_024990283.1;XM_024990284.1;XM_024990278.1;XM_024990277.1;XM_024990281.1;XM_024990280.1	9.23011	11.6771	8.51901	27.5788	25.4802	23.3096	10.6028	5.94348	4.78796	8.68504	7.39183	6.64063	4.8061e-12	4.05182e-11
MSTRG.16158	CHST6	NM_001192022.1;XM_024978416.1;XM_010814314.3;XM_024978415.1;XM_010814318.3	2.33912	2.55614	2.70808	0.668882	0.837523	0.60167	0.863927	0.81888	0.581601	2.45772	2.48541	2.1069	4.84048e-12	4.07896e-11
281604	ADRB1	NM_194266.1	0.02097	0.07011	0.078532	0.465777	0.854791	0.914854	0.219872	0.617147	0.459852	0.099514	0.041921	0.047165	5.05122e-12	4.25268e-11
MSTRG.20245	SSUH2;OXTR	XM_005222613.4;XR_003031707.1;NM_174134.2;XM_024983130.1	0.455814	0.711155	0.475597	0.167872	0.203527	0.100639	0.300521	0.244046	0.226944	0.0817736	0.0901977	0.0665217	5.08408e-12	4.27841e-11
MSTRG.296	POGLUT1	NM_001014903.1	1.68485	1.62075	1.60419	3.54348	3.89973	4.02621	1.53782	1.64669	1.49825	1.40665	1.48836	1.4295	5.17365e-12	4.35181e-11
MSTRG.3095	DIRAS3	NM_001034215.2;XM_015465020.2	0.146615	0.346908	0.436858	0.0284114	0.0126577	0.00995543	0.0489468	0.104087	0.144029	0.158671	0.0960551	0.131953	5.22729e-12	4.39494e-11
MSTRG.14783	KIF26B	XM_024976712.1;XM_024976713.1	48.0859	29.0544	35.4612	14.5364	15.8978	8.34569	69.6935	144.883	57.7804	88.0513	125.974	46.1864	5.26255e-12	4.42059e-11
MSTRG.17440	TRIM28	XM_024978254.1;XM_024978252.1;XM_024978251.1;NM_001206809.1;XM_024978253.1	34.7379	33.3101	37.8996	50.7305	54.314	53.2472	22.2896	24.5854	23.7394	27.3745	25.4924	24.6191	5.30033e-12	4.45031e-11
MSTRG.19245	OTULINL	NM_001102171.1;XM_010816847.3;XM_024981329.1	0.405997	0.360175	0.368693	2.15733	2.26672	2.54698	1.49695	0.799697	2.53352	1.19837	1.2642	1.51036	5.33392e-12	4.4765e-11
MSTRG.14012	BCL9L	XM_005216042.3;XM_010812505.3;XM_010812506.3;XM_024975446.1;XM_005216044.4;XM_005216043.3;XM_010812507.3;NM_001205656.2;XM_024975447.1	21.0479	24.1805	22.5715	46.598	56.5354	52.3131	26.553	22.4918	19.0737	24.7877	22.6225	23.5474	5.36118e-12	4.49734e-11
MSTRG.13830	PDGFD	XM_005215730.4;XM_024975297.1;NM_001083706.1	30.0882	29.0919	29.5763	23.3814	23.2613	24.7781	27.8216	29.2036	30.4046	58.8681	60.9376	61.1534	5.38058e-12	4.51158e-11
112442619	LOC112442619	XR_003030809.1;XR_003030810.1	0.41997	0.5505	0.555422	0.123877	0.149567	0.096143	0.114089	0.02938	0.053967	0.127291	0.125254	0.150319	5.46415e-12	4.57752e-11
MSTRG.431	FAM43A	XM_002684829.5	0.943148	0.866967	0.929938	1.36196	1.80741	1.46823	0.363347	0.383127	0.381639	1.58598	1.46079	1.39006	5.52167e-12	4.62362e-11
MSTRG.25269	TMEM47	NM_001076262.1	15.4501	15.4206	18.656	5.14021	5.40073	5.26509	20.5423	19.6755	21.3762	14.926	14.9388	16.5355	5.57162e-12	4.66125e-11
MSTRG.8647	MUSK	NM_001192352.2	14.8997	13.6981	9.51111	12.0435	36.7893	31.1759	8.33703	7.11534	6.78248	3.76029	5.09548	4.99724	5.79338e-12	4.84241e-11
MSTRG.2594	HIST1H2BL	XM_024989975.1	0.326263	0.370896	0.369315	0.830481	0.741161	0.627701	0.16648	0.212497	0.144568	0.208061	0.290484	0.225497	5.87976e-12	4.9124e-11
MSTRG.9948	L2HGDH	NM_001101090.1	6.99504	7.84227	7.40381	18.9119	16.7428	15.3427	5.52511	6.17339	5.36358	4.53898	4.85553	5.42988	5.9406e-12	4.961e-11
538469	SLC16A12	XM_024985894.1;XM_024985888.1;XM_024985889.1;XM_024985892.1;XM_024985891.1;XM_010819766.3;XM_024985893.1;XM_024985890.1	0.615491	0.580509	0.584281	0.213077	0.225279	0.211975	1.14475	1.05535	1.17264	0.569994	0.734347	0.592388	6.07835e-12	5.07376e-11
541261	LHX6	XM_005213032.4;NM_001192848.1	0.0397424	0.0654255	0.0711855	0.335593	0.435559	0.346945	0.0491227	0.042569	0.0809268	0.067341	0.0167831	0.0372826	6.15156e-12	5.13026e-11
MSTRG.15322	CRB1	NM_001192482.2	0.0189438	0.0288021	0.00882042	0.22014	0.220592	0.17829	0.0224656	0.0528351	0.0680415	0.0398048	0.0235428	0.0291553	6.22892e-12	5.19245e-11
MSTRG.1669	MYL1	XM_010802243.3;XM_005202717.4;NM_001079578.1;XM_005202716.3	672.147	654.731	756.272	151.226	220.58	231.284	264.243	237.433	271.054	304.949	292.082	342.058	6.44659e-12	5.36701e-11
MSTRG.3296	RAD54L	NM_001130766.1;XM_024984211.1;XM_024984208.1	5.00049	3.92699	4.51691	12.9204	14.9568	15.505	4.37997	4.50806	4.41822	6.9863	5.84542	5.12863	6.44792e-12	5.36701e-11
MSTRG.767	WWTR1	XM_024991886.1;XM_005201826.4;XM_005201825.4;NM_001193047.1	494.814	382.588	436.612	955.778	595.233	695.396	290.012	254.791	332.909	300.726	333.273	324.142	6.50425e-12	5.40982e-11
MSTRG.22047	SLC9A3R2	XM_005224568.2;XM_024985064.1;NM_001077065.2	29.3854	26.6815	28.4373	5.6396	9.16239	10.0766	7.02186	4.51289	6.72521	8.81417	10.2141	10.5569	6.53369e-12	5.43188e-11
MSTRG.15774	FBXO21	XM_024977469.1;XM_005217931.4;NM_001078071.1;XM_005217932.4;XM_024977470.1	81.4308	74.8695	77.102	175.552	194.685	184.217	131.068	135.452	128.296	100.624	98.2184	94.651	6.60151e-12	5.48581e-11
MSTRG.17301	PPP1R12C	XM_024979381.1;XM_024979384.1;XM_024979385.1;XM_024979383.1;XM_024979382.1	0.821704	0.854483	0.829152	2.46265	2.32391	2.0616	1.0796	1.0355	0.972866	0.861274	0.954663	0.737051	6.66569e-12	5.53419e-11
538276	JAK3	XM_015471919.2;XR_001500555.2;XM_024994787.1;XM_010806605.3;XM_010806603.3;XM_024994788.1	0.953246	0.772541	0.812811	0.178593	0.115592	0.215038	0.275593	0.208143	0.208578	0.544783	0.373581	0.483728	6.6828e-12	5.54506e-11
516073	THEM6	NM_001099375.1	0.0001	0.030925	0.039016	0.3541	0.714429	0.515895	0.0001	0.0001	0.013446	0.013856	0.013868	0.086112	6.68475e-12	5.54506e-11
MSTRG.248	CCDC80	XM_024986843.1;NM_001098982.2	85.8272	85.3678	87.9174	28.3986	21.8095	26.1987	88.3962	71.2228	69.844	76.0376	59.3108	61.0589	6.82981e-12	5.66286e-11
510912	NEURL1B	XM_002696271.6	0.507692	0.573247	0.593776	0.10977	0.090727	0.107319	0.438415	0.334251	0.404978	0.376496	0.417621	0.442773	6.97743e-12	5.78268e-11
618591	CLECL1	NM_001101276.1;XM_010805543.3	0.0001	0.0592468	0.0001	0.0001	0.0287004	0.0001	0.0323223	0.0001	0.0243168	0.918238	1.18856	1.29122	7.06671e-12	5.85406e-11
MSTRG.1115	INPP1	XM_010801790.3;XM_010801791.3;XM_024998746.1;NM_174364.2;XM_005202191.4;XM_024998767.1;XM_005202192.3;XM_024998737.1	1.33815	1.32091	1.16792	0.233786	0.239221	0.278189	0.739217	1.13693	0.818632	1.00606	1.04539	1.37996	7.12323e-12	5.89825e-11
MSTRG.23157	TACC2	XM_024986051.1;XM_015460759.2;XM_003587903.3;XM_015460763.2;XM_015460761.2;XM_010820120.1;XM_015460771.2;XM_024986052.1;XM_015460766.2;XM_015460758.2;XM_005225829.2;XM_024986050.1;XM_010820117.3;XM_010820119.3;XM_015460765.2;XM_015460769.2;XM_024986046.1;XM_010820118.3;XM_015460768.2;XM_015460770.2;XM_024986049.1;XM_015460760.2;XM_015460762.2;XM_024986048.1	5.8865	7.11742	5.46246	1.08782	1.82375	0.893952	2.56328	2.87738	1.82515	1.56688	1.47724	1.48588	7.27565e-12	6.02177e-11
MSTRG.23308	SORBS2	NM_001079787.1	8.97866	8.74853	6.65333	1.20315	0.969694	2.54585	12.1358	10.2197	11.4443	8.76993	8.60756	10.198	7.43752e-12	6.15301e-11
MSTRG.7013	MYO1F	NM_001192748.1;XM_024994339.1	0.105898	0.0465526	0.0802493	0.694242	0.707496	0.664981	0.157323	0.20173	0.18133	0.148336	0.152054	0.090071	7.50003e-12	6.20196e-11
MSTRG.6173	UCHL1	NM_001046172.2;XM_005207872.4	245.938	245.139	250.498	78.0798	93.2515	88.7161	191.958	199.201	206.537	143.876	130.288	143.683	7.681e-12	6.34878e-11
MSTRG.20853	LOC112443704	XR_003032113.1	0.464908	0.470523	0.539546	0.0635089	0.0484553	0.0153571	0.381334	0.448916	0.334447	0.220129	0.123343	0.311916	7.69921e-12	6.36101e-11
MSTRG.13725	LAPTM4B	NM_205802.2;XM_010812166.2;XM_025001440.1;XM_010812165.2	7.73829	7.399	6.99735	9.50681	9.5329	9.69651	4.0496	4.24169	4.25397	4.46591	4.8292	3.91135	7.77372e-12	6.41971e-11
MSTRG.7607	ABLIM3	XM_005209615.3;XM_005209614.3;XM_024994582.1;XM_015472306.2;XM_005209616.4;XM_010807479.2;XM_024994583.1;XM_010807481.3;NM_001099127.2	73.1488	68.728	67.2338	30.519	29.5059	26.0021	27.2094	25.2871	23.5028	20.7661	16.4667	20.8736	8.10154e-12	6.68746e-11
281511	SYT1	XM_015470876.2;NM_174192.3;XM_005206030.4;XM_024991347.1	0.029924	0.0616565	0.0524381	0.0254164	0.013177	0.0001	0.248609	0.242476	0.322885	0.17424	0.15178	0.113266	8.17017e-12	6.73812e-11
MSTRG.15887	GRK3	XM_024977014.1;NM_174500.2;XM_024977016.1;XR_003029903.1;XM_024977018.1;XM_024977017.1	141.314	94.1586	109.057	18.1484	12.6063	5.30387	97.3389	88.5589	66.1311	72.8044	67.0784	169.372	8.2175e-12	6.77415e-11
280969	ABAT	NM_001081581.1;XM_024984643.1;XM_024984642.1;XM_024984640.1	0.138477	0.146617	0.0811725	0.512307	0.418894	0.392624	0.10138	0.0768157	0.119803	0.0529067	0.132566	0.0650088	8.30627e-12	6.84126e-11
MSTRG.7811	NR2F1	NM_175804.2	454.74	479.895	426.586	111.028	177.955	161.716	140.138	151.167	164.386	158.3	200.209	188.363	8.40092e-12	6.91615e-11
524464	SEMA6C	XM_015462996.2;XM_015462998.2;XM_024989974.1;XM_010803082.3;XM_015463000.2;XM_024989973.1	0.99513	0.801769	0.860999	1.58317	1.8567	1.80373	0.575817	0.468854	0.483902	0.404259	0.548869	0.544192	8.42442e-12	6.93242e-11
MSTRG.18170	NXPH3	NM_001192824.1;XM_024980375.1	1.62309	1.6956	1.89843	0.206656	0.221926	0.257329	1.49836	6.32855	1.62061	1.30545	1.82215	1.64355	8.45579e-12	6.95516e-11
MSTRG.458	TPRG1	XM_024992059.1;NM_001193079.1;XM_024992053.1	0.0001	0.0291167	0.040026	0.843601	0.572535	0.767318	0.0508543	0.0685698	0.0374421	0.162855	0.0423788	0.0128213	8.51202e-12	6.99831e-11
MSTRG.24559	KLHL13	XM_005227425.4;XM_010821318.3;NM_001102511.1;XM_024988077.1;XM_024988078.1;XM_005227424.4	22.4374	19.6113	10.4164	4.24682	3.74401	3.82361	13.2099	13.2096	14.6235	16.563	18.0418	18.737	8.65591e-12	7.11032e-11
MSTRG.690	TIPARP	NM_001206048.1	39.6338	37.7089	31.8038	81.4322	92.2807	94.2027	43.0772	55.9327	56.88	78.3791	72.6759	83.3939	8.87246e-12	7.28498e-11
MSTRG.19389	ALDH1A3	XM_024982260.1	364.884	339.042	713.043	143.544	131.29	167.633	507.746	500.452	568.347	500.002	495.908	522.857	9.09771e-12	7.46334e-11
MSTRG.18279	CDC6	NM_001192407.1;XM_024980094.1;XM_005220727.4;XM_024980093.1	0.494319	0.438403	0.446457	1.0082	1.11175	1.04252	0.284849	0.388199	0.416832	1.29473	1.24809	1.35356	9.13031e-12	7.48677e-11
MSTRG.10838	QPCT	NM_177506.2	48.7792	45.357	47.8507	10.4951	9.60958	11.9036	21.4474	22.0813	21.9995	17.4281	20.0629	20.4746	9.16608e-12	7.51279e-11
MSTRG.16360	MMP2	NM_174745.2	890.76	901.94	941.911	3173.19	3677.35	3405.91	2141.75	2094.18	2049.33	2470.45	2309.67	2387.55	9.22711e-12	7.5577e-11
539571	ESM1	NM_001098101.1	0.061104	0.202207	0.28396	0.017035	0.0001	0.0001	0.0001	0.174108	0.049708	0.723804	1.10069	1.11317	9.22901e-12	7.5577e-11
MSTRG.5872	SEC24D	XM_024993483.1;XM_024993484.1	53.9923	50.8185	53.3402	22.0405	22.9686	24.0125	63.3241	66.1408	70.2012	41.4797	42.033	42.2921	9.25473e-12	7.57542e-11
MSTRG.15791	SDS	XM_024977212.1;XM_024977211.1;NM_001075662.1	0.15208	0.056866	0.0560869	0.182592	0.106353	0.198422	0.37581	0.257456	0.316947	1.12739	1.13443	0.888504	9.26776e-12	7.58096e-11
MSTRG.22715	CARD11	XM_005225104.4;XM_005225109.4;XM_015460447.2;NM_001109796.2;XM_005225108.4;XM_024984834.1;XM_005225106.4;XM_005225105.4	0.623814	0.776081	0.655566	3.05317	3.15361	3.06679	2.7004	2.32768	2.36908	3.22183	2.73791	2.28798	9.49636e-12	7.76295e-11
MSTRG.14864	LOC112441831	XR_003029724.1;XR_003029725.1;XR_003029726.1	2.95091	13.3532	9.77448	0.375504	0.415379	0.685405	11.9328	2.32604	13.4605	12.7832	12.3176	13.3572	9.51628e-12	7.77581e-11
540146	SPIN4	XM_005228274.4	0.728453	0.716056	0.625857	0.117718	0.167188	0.128908	0.528964	0.518485	0.465335	0.597609	0.727272	0.693075	9.52912e-12	7.78288e-11
MSTRG.19157	RANBP3L	XM_015459106.2;XM_024981499.1;XM_005221618.4;XM_024981500.1;XM_005221617.4	3.65829	2.79527	2.4164	12.2287	10.1516	7.04824	8.23368	8.31502	7.01756	17.1696	32.1073	13.4371	9.61161e-12	7.84681e-11
MSTRG.125	GBE1	XM_024992141.1;NM_001122729.1	98.5053	96.4585	91.2272	112.003	110.076	119.803	143.962	140.639	145.937	232.387	235.038	231.116	9.74091e-12	7.9419e-11
MSTRG.13995	MPZL3	NM_001098051.1;XR_003029368.1	16.7179	15.8473	15.3585	3.82316	3.76929	4.10033	11.2067	10.8978	11.14	4.55292	4.88822	5.98732	1.00604e-11	8.1952e-11
MSTRG.7568	LOC100847454	XR_807888.3;XR_001500682.2;XM_010807410.3;XR_807889.3;XR_001500681.2;XR_807890.3;XR_001500683.2;XR_807891.3;XR_807892.3;XR_807886.3	1.26072	1.91253	0.814689	0.312527	0.338091	0.202874	1.94908	2.06645	1.95773	2.42099	2.10158	2.38134	1.00804e-11	8.20791e-11
378474	NOX4	NM_001304775.1;XM_024986994.1	0.377808	0.394071	0.232123	0.143438	0.038207	0.171514	0.026848	0.035777	0.014776	0.030454	0.014889	0.02741	1.01169e-11	8.23399e-11
517587	INHBE	NM_001205842.1	0.495656	0.382578	0.219245	0.170999	0.119831	0.066455	0.715617	0.647965	0.763954	0.044584	0.022311	0.032615	1.05898e-11	8.60382e-11
MSTRG.2443	ADAM15	XM_005203773.4;XM_024989790.1;XM_024989789.1;XR_003033865.1;XM_024989794.1;NM_001205442.2;XM_005203771.4;XM_024989787.1;XM_024989795.1;XM_024989792.1;XM_024989791.1;XM_005203769.4;XM_005203772.4;XM_024989793.1;XR_003033866.1;XM_024989788.1	87.2253	90.7742	98.062	22.3886	28.4504	28.7469	42.7445	44.3559	48.0861	55.4771	51.0454	63.7809	1.05982e-11	8.60685e-11
538219	ARHGAP26	XM_024994425.1;XM_024994426.1;XM_024994422.1;XM_024994428.1;XM_024994423.1;NM_001205522.1;XM_024994427.1	0.459662	0.482115	0.361491	0.0865888	0.124176	0.166703	0.0994302	0.0512493	0.0849696	0.0918678	0.0517197	0.122911	1.06478e-11	8.64339e-11
MSTRG.6435	MSX1	NM_174798.2	27.895	25.2309	28.269	34.3514	33.7649	44.084	71.1063	64.8212	67.4915	105.224	114.022	108.916	1.08766e-11	8.8214e-11
MSTRG.4423	SLC4A2	XM_024990504.1;XM_005205793.3;NM_001205664.2	190.73	188.968	203.85	92.8966	107.61	101.663	77.4024	88.7148	82.5928	83.9025	89.9775	92.7526	1.12302e-11	9.10422e-11
MSTRG.7846	LOC112447495	XR_003035721.1	0.769092	1.14028	0.639187	2.44216	3.05615	2.50713	0.747949	0.661559	0.716541	0.616058	0.355918	0.392509	1.13141e-11	9.16421e-11
MSTRG.18864	FGF18	NM_001076007.2	0.0974982	0.140904	0.157831	0.00506599	0.00805508	0.00437171	0.00978438	0.0294956	0.0114832	0.0423378	0.0311005	0.0255978	1.13308e-11	9.17373e-11
MSTRG.2555	CTSS	XM_010803003.3;XM_010803004.3;NM_001033615.2	32.2867	29.0613	29.3319	9.13216	8.71463	8.31814	15.4338	15.125	18.4891	31.2503	34.2948	30.6524	1.13708e-11	9.20212e-11
MSTRG.23993	DLG2	XM_024987484.1;XM_024987487.1;XM_024987486.1;XM_024987493.1;XM_024987488.1;XM_024987491.1;XM_024987490.1;XM_024987485.1;XM_024987492.1;XM_024987489.1	3.69835	4.86524	3.20989	1.83824	1.66312	1.33717	1.22484	0.92561	0.720005	0.856502	0.869027	1.11217	1.14041e-11	9.22509e-11
MSTRG.1049	KAT2B	XM_024997590.1	8.87688	8.64998	10.699	16.6681	17.2871	32.4175	7.2455	8.47675	7.56549	8.88001	9.20462	9.19181	1.21673e-11	9.82957e-11
MSTRG.15913	KREMEN1	XM_024977817.1;XM_024977818.1;XM_024977816.1	60.2812	55.0847	56.5369	28.7874	29.7695	30.1138	25.6569	25.9042	23.8262	23.8472	19.6358	25.1518	1.22763e-11	9.91332e-11
MSTRG.4592	FGD6	XM_024992408.1;XM_005206128.4;XM_002687205.6	0.675871	0.756585	0.794515	2.58937	2.68499	2.47664	0.810575	0.852233	0.876971	1.00019	1.12293	0.734135	1.2337e-11	9.95806e-11
MSTRG.23659	TMEM26	NM_001103163.2;XM_024986497.1	3.88115	4.12197	4.22469	0.800734	0.702136	0.74929	1.99554	0.783371	2.20794	3.37192	3.5441	3.03492	1.27377e-11	1.0277e-10
MSTRG.21025	GSTA1	XM_024983759.1;XM_024983760.1;NM_001078149.1;XM_024983761.1	0.0106877	0.0001	0.0157619	0.170361	0.167645	0.145688	0.0102039	0.0001	0.0170236	0.0001	0.00282716	0.0001	1.33529e-11	1.07593e-10
615226	GRIK2	NM_001193063.1;XM_024996835.1;XM_024996832.1;XM_024996837.1;XM_024996833.1;XM_024996834.1;XM_024996836.1	0.171453	0.169587	0.228427	0.0109817	0.0001	0.0140616	0.158452	0.141325	0.157291	0.0667239	0.095722	0.112886	1.35378e-11	1.09036e-10
MSTRG.24094	TMEM86A	NM_001035388.1	13.4951	13.3493	15.209	6.53312	6.11123	5.96899	4.94473	4.76998	5.03979	5.03164	4.70335	4.86572	1.36755e-11	1.10027e-10
MSTRG.20546	LOC530599;LOC107131695	XM_015459647.2;XM_024983358.1;XM_015459649.2;XM_015459648.2	0.0335167	0.0532019	0.0652822	0.210599	0.163496	0.254126	0.076494	0.0698687	0.0618893	0.0285318	0.0377728	0.0377717	1.36786e-11	1.10027e-10
101902190	C8H8orf58	XM_010808045.3	0.457306	0.511147	0.524656	0.030521	0.03943	0.0001	0.040519	0.116129	0.102037	0.127558	0.098588	0.091836	1.3686e-11	1.10039e-10
MSTRG.10342	LOC101906193	gene-LOC101906193	0.750159	0.668384	0.471415	0.138764	0.0697468	0.0567986	0.832087	0.723667	0.695158	0.428111	0.467924	0.41853	1.37124e-11	1.10203e-10
MSTRG.925	SLC37A1	XM_024996556.1;XM_024996570.1;XM_005202033.4;XM_015473799.2;XM_024996552.1;XM_024996561.1;XM_024996537.1;XM_024996548.1;XM_024996542.1;XM_024996534.1	2.87058	4.20991	3.37391	0.444125	0.716753	0.901764	0.744395	1.09102	0.873754	1.76206	1.32015	2.01363	1.3733e-11	1.10321e-10
MSTRG.18730	ACOX1	XM_024980020.1;XM_024980019.1;NM_001035289.3	1731.01	1698.29	1720.58	2522.63	2689.74	2625.12	1252.5	1021.82	1068.38	1257.31	1290.36	1365.85	1.43523e-11	1.15247e-10
MSTRG.24174	TMEM132A	XM_005226858.2;NM_001102237.2	4.878	6.137	6.84108	10.6833	14.9283	15.4443	6.8854	5.20227	5.12919	6.10229	6.31087	6.00431	1.46719e-11	1.17711e-10
101907943	LOC101907943	XR_003031295.1;XR_003031297.1;XR_003031296.1	0.28019	0.220841	0.234952	0.016979	0.036884	0.031858	0.177766	0.210449	0.163363	0.085168	0.101668	0.073593	1.50834e-11	1.2096e-10
MSTRG.10107	TNFAIP8L3	XM_002690926.5	2.68904	2.71852	2.06411	1.13797	1.07808	1.32466	4.30292	3.78289	4.23901	5.35397	5.18292	5.61728	1.53795e-11	1.23229e-10
MSTRG.19591	ADAMTS7	XM_024982017.1;XM_024982018.1	449.223	463.245	475.957	717.12	832.461	789.723	248.576	252.394	241.309	460.966	451.581	431.232	1.54623e-11	1.23838e-10
MSTRG.15431	TRIM2	XM_024977384.1;XM_010813659.3;XM_024977385.1;NM_001083735.2;XM_024977387.1;XM_005217459.4;XM_024977386.1	274.477	254.984	252.784	74.7935	74.7758	74.8886	259.825	116.278	280.545	287.16	284.291	326.732	1.59492e-11	1.27573e-10
MSTRG.12788	SIRPA	NM_175788.1	915.096	902.574	968.67	997.865	984.161	979.184	1130.28	1161.79	1136.36	2109.94	2118.49	2063.36	1.623e-11	1.29707e-10
MSTRG.23530	SPHAR;RAB4A	XM_005228571.4;NM_001038685.2;XM_010820402.3;XM_005226196.4	4.26937	4.99544	5.45919	1.54995	0.703461	1.4732	4.19464	3.38213	4.12439	1.56116	1.51834	1.87431	1.62454e-11	1.29774e-10
MSTRG.20681	XPC	NM_001205908.1;XM_005223141.4	11.729	17.9727	13.8953	35.2553	45.4946	40.1741	12.7823	14.8297	11.4993	15.3177	13.7971	14.6406	1.69072e-11	1.3483e-10
MSTRG.14671	CFH;LOC781004;LOC101905630	NM_001033936.1;XM_024975973.1;XM_024976667.1;XM_024975974.1;XM_024976665.1	6.1956	5.27478	5.26002	2.28627	2.03256	2.08255	1.64106	1.52274	1.73218	2.69187	2.95963	3.57935	1.72334e-11	1.37313e-10
MSTRG.23281	WWC2	XM_024986464.1;XM_024986463.1	20.7658	19.9651	18.8547	4.0945	3.65429	7.01537	7.45449	8.09071	12.8645	11.583	9.97335	12.4745	1.73034e-11	1.37811e-10
MSTRG.15700	CLIP1	XM_024977351.1;XM_024977349.1;XM_024977354.1;NM_001192823.1;XM_005217892.4;XM_024977353.1;XM_024977357.1;XM_024977358.1;XM_024977352.1;XM_010813966.3;XM_005217890.4;XM_024977356.1;XM_024977355.1	35.0874	44.1579	33.466	12.4838	11.9927	12.325	19.5057	19.3268	16.0297	17.3954	18.3759	16.2488	1.76491e-11	1.40384e-10
MSTRG.8979	LAMA4	XM_024996679.1;NM_001205965.1;XM_024996678.1;XM_024996682.1;XM_024996680.1;XM_024996681.1	1695.98	1762.72	1597.38	2852.04	2850.07	2861.79	4874.59	4950.22	4789.82	3092.11	2708.22	2942.73	1.80404e-11	1.43374e-10
MSTRG.13488	CHCHD7	XM_025001750.1;NM_001130759.2	22.0989	14.8624	16.9276	84.5734	56.1891	55.9551	26.8354	22.8226	20.491	22.6065	21.0572	19.2627	1.86509e-11	1.48162e-10
MSTRG.6920	ICAM1	NM_174348.2	0.812306	0.874021	0.960063	0.194554	0.24217	0.20606	0.259309	0.339077	0.330603	0.740486	0.59596	0.670062	1.88901e-11	1.49935e-10
MSTRG.8688	SLC31A2	XM_005210522.4;NM_001034556.1	166.307	171.692	194.895	44.6259	60.5467	49.8112	56.4401	64.589	63.0905	117.792	120.914	120.107	1.89325e-11	1.50207e-10
MSTRG.24523	LOC101903832	XR_003033317.1;XR_003033316.1;XR_003033315.1	217.093	211.324	150.61	29.4662	31.0152	17.5573	60.7346	110.492	145.356	40.2626	71.8881	74.0854	1.90225e-11	1.50856e-10
MSTRG.14160	AMPD3	XM_024975806.1	1.7722	1.87039	1.6222	1.52397	1.70889	1.90094	4.86033	4.34963	4.25308	4.56645	4.61901	4.51591	1.91684e-11	1.51949e-10
MSTRG.20701	H1FX	XM_002697143.6	29.5216	31.5884	37.8421	54.2999	64.2517	56.5552	33.1955	33.9023	37.1283	12.7039	14.4889	16.8943	1.92258e-11	1.52338e-10
MSTRG.2491	S100A1	XM_005203721.4;XM_005203719.2;XM_005203720.3;NM_001099042.2;XM_010802915.3	7.15684	7.32735	3.26639	1.69829	1.43447	1.60375	1.42179	1.17801	1.27051	3.50756	3.64525	3.86861	1.93451e-11	1.53219e-10
MSTRG.11485	SOX11	XM_024999559.1	58.2511	53.1087	49.2527	35.4583	36.538	39.1361	24.828	27.2124	26.3667	17.0983	16.2684	16.8245	1.96772e-11	1.55783e-10
MSTRG.5854	LOC112447032	XR_003035051.1;XR_003035052.1;XR_003035053.1	2.05156	2.43291	1.3417	11.7244	5.58454	5.916	2.68228	2.69838	2.44974	2.20627	1.69833	1.73197	1.97536e-11	1.56321e-10
MSTRG.8681	HDHD3	NM_001014896.1	4.66422	3.93365	4.63024	0.673921	0.811564	1.02943	2.27218	2.22832	2.07356	1.96255	2.10331	2.49667	1.99157e-11	1.57536e-10
MSTRG.25009	ITGB1BP2;NONO	XR_816941.1;XM_010821853.3;XR_816940.1;NM_001046554.1;XR_003033395.1;XR_816942.1;NM_001205732.1;XM_015461654.2;XM_024988175.1;XM_010821852.3;XM_005228031.1	151.276	144.968	145.488	63.9001	83.4979	91.7588	28.3082	60.5508	25.7692	49.5047	42.1978	52.2957	2.11214e-11	1.66761e-10
MSTRG.7469	FAM13B	XM_024995192.1;XM_024995197.1;XM_024995186.1;XM_024995195.1;XM_024995185.1;XM_024995198.1;XM_024995187.1;XM_024995196.1;XM_024995190.1;XM_024995194.1;XM_024995199.1;XM_024995188.1;XM_024995191.1;XM_024995193.1;XM_024995189.1	31.1123	33.4385	30.2466	24.9208	23.4352	22.7413	7.25719	12.9627	11.4033	11.4364	10.1927	11.7821	2.11267e-11	1.66761e-10
MSTRG.21799	MPPE1	XM_005224310.4;XM_024984201.1;NM_001305022.1;XM_005224311.2	1.77423	1.50838	1.74815	3.85892	4.07552	4.08585	1.11624	1.14287	1.03171	0.770365	1.47602	1.40313	2.13781e-11	1.68673e-10
MSTRG.7109	DAPK3;MIR2456	NM_001101124.1;XM_005208946.4;NR_030809.1;XM_024994282.1	36.9613	37.8406	37.5822	9.2694	9.5813	3.07782	26.2485	28.4243	25.8377	26.9662	26.1978	27.5628	2.1421e-11	1.68941e-10
MSTRG.9977	PLEKHO2	NM_001076283.2	80.3453	74.9671	80.312	26.6218	29.9887	26.7012	36.6598	34.8699	36.9903	56.9787	55.1714	56.3009	2.18372e-11	1.7215e-10
529059	MEOX1	NM_001035376.2;XM_005220894.4	0.335468	0.21324	0.260291	0.0592426	0.0242952	0.0275642	0.0001	0.0001	0.0179455	0.156007	0.114955	0.141957	2.19283e-11	1.72795e-10
MSTRG.24460	CTTN	XM_024987035.1;NM_001075287.1;XM_005227318.4;XM_005227320.4;XM_005227322.4;XM_005227317.3;XM_005227321.4;XM_005227319.4	77.8802	79.5625	81.6262	28.0022	24.9525	30.7575	50.1122	50.9222	52.5241	52.4038	52.3723	56.0361	2.20249e-11	1.73409e-10
MSTRG.7126	MFSD12	XM_024995024.1;XM_024995022.1;XM_024995023.1	61.2356	58.816	67.8618	25.798	33.7785	28.9291	67.7995	70.1446	70.8894	84.3776	86.8516	85.9046	2.20604e-11	1.73615e-10
540588	MAML3	XM_015475390.2;XM_024977576.1;XM_003587128.5	0.218996	0.180665	0.161136	0.394402	0.347736	0.36372	0.0688632	0.0881926	0.069795	0.176593	0.137616	0.143732	2.2164e-11	1.74356e-10
MSTRG.17101	KLK10	XM_005219301.4;NM_001075890.1;XM_005219300.4;XM_005219299.4;XM_024978330.1	0.621501	0.810108	1.06345	0.181257	0.221484	0.338498	0.18183	0.106418	0.142487	0.752289	0.432055	0.660238	2.24814e-11	1.76703e-10
MSTRG.22819	PCGF5	XM_024985651.1;XM_024985656.1;NM_001077980.1;XM_024985652.1;XM_024985650.1;XM_024985653.1;XM_024985655.1;XM_024985654.1;XM_024985649.1	185.584	166.307	76.8183	18.0908	15.6356	16.2398	84.2124	85.693	36.3001	76.7545	32.1057	36.9975	2.28866e-11	1.79812e-10
MSTRG.23777	SYNPO2L;MYOZ1	XM_024986862.1;XM_024986860.1;XM_005226507.4;XM_024986524.1;NM_174397.2;XM_024986861.1;XM_024986523.1;XM_010820661.3	20.0967	23.337	20.8657	10.4335	10.4938	10.759	3.53597	7.02876	8.14692	6.36713	6.70007	6.46713	2.29975e-11	1.80607e-10
MSTRG.5406	LRP6	XM_005207029.4;XM_005207028.4;XM_002687783.6;XM_003586111.5;XR_003034822.1	3.87535	7.96996	7.31614	21.9726	19.4	19.8448	8.40473	7.39538	7.47201	3.57318	7.61756	8.51062	2.30543e-11	1.80977e-10
MSTRG.8621	KLF4	NM_001105385.1;XM_005210496.4;XM_005210495.4;XM_010808221.3	25.9482	21.114	29.0218	9.62342	10.4376	10.5731	6.74545	9.14216	6.56021	12.2517	13.886	13.6321	2.34332e-11	1.83874e-10
MSTRG.24423	GSTP1	NM_177516.1	21.0722	20.571	22.682	6.81346	8.56984	8.14583	10.233	11.0807	11.4063	15.1121	13.5262	14.7839	2.35966e-11	1.85025e-10
MSTRG.8325	NR4A3	XM_015472563.2;XM_024996228.1;XM_010808008.3;XM_024996229.1;XM_024996230.1;XM_005210213.4;XM_015472564.2	19.1342	14.8648	13.3719	17.3975	26.9305	28.0796	6.99792	6.12589	4.47866	25.0605	31.3168	24.3412	2.35998e-11	1.85025e-10
MSTRG.21448	DTNBP1	NM_001045947.1	17.6271	17.6915	15.2315	3.06228	3.40534	3.95275	11.452	14.4027	14.1178	13.4584	13.4157	14.3754	2.36345e-11	1.85218e-10
MSTRG.11440	GREB1	XM_024998447.1;XM_024998449.1;XM_024998446.1;XM_010810182.3;XM_010810181.3;XM_005212947.4;XM_024998448.1;XM_024998440.1;NM_001205631.2;XM_024998444.1;XM_024998445.1;XM_024998443.1;XM_024998441.1	0.575186	0.705506	0.703647	1.6792	1.41958	1.60556	0.500662	0.761667	0.447643	0.444767	0.354575	0.298542	2.411e-11	1.88775e-10
MSTRG.22947	SFXN3	XM_024985573.1;NM_001101946.1;XM_024985572.1	67.5612	63.7216	76.3287	22.3828	24.4544	21.4089	47.8825	51.2131	49.5331	42.3961	47.4912	47.7654	2.41188e-11	1.88775e-10
MSTRG.19829	LGMN	NM_174101.2;XM_024981595.1	23.215	21.8768	23.7539	38.2536	45.388	42.2227	19.1771	18.82	19.1015	34.489	35.342	37.6623	2.47251e-11	1.93195e-10
MSTRG.23220	LOC104976020;BNIP3	XR_815863.3;NM_001076366.1	3.71364	17.9481	3.4999	70.4876	76.632	78.8731	59.5612	76.2514	63.0756	59.6364	67.3174	63.8032	2.5086e-11	1.9585e-10
MSTRG.5846	LOC112447030	XR_003035049.1	0.161191	0.369028	0.160432	1.53455	1.43981	0.854108	1.82845	2.03269	1.93495	0.319364	0.545908	0.361429	2.5336e-11	1.97636e-10
MSTRG.9857	CHAC1	NM_001098882.1	3.01621	21.605	24.1328	1.57887	1.1595	1.88406	22.0228	26.4955	23.7468	8.48537	6.94496	9.51156	2.54971e-11	1.98726e-10
MSTRG.17051	RCN3	XM_024978275.1;NM_001046260.1;XM_024978276.1	2.77952	2.37763	3.19767	2.60623	3.39137	2.68759	7.32094	7.92849	7.22006	5.85181	4.80051	4.7418	2.56825e-11	2.00086e-10
MSTRG.16079	COMT	NM_001102317.1;XM_024977487.1	74.4496	69.2259	59.1433	16.9366	22.5411	13.9293	60.3394	60.8273	56.1596	52.4548	33.8273	52.9641	2.57105e-11	2.0022e-10
MSTRG.17017	GYS1	NM_001101299.2	14.387	13.8384	9.41575	28.1083	27.9993	28.7476	38.9	42.3711	38.4296	30.4358	27.6348	26.4743	2.57668e-11	2.00575e-10
MSTRG.19118	C20H5orf34	NM_001083426.1;XM_024981270.1;XM_015459074.2;XM_010816784.3	0.358898	0.2946	0.371557	0.956212	0.778792	0.972345	0.241642	0.27203	0.282044	0.318077	0.313312	0.342402	2.62155e-11	2.03897e-10
MSTRG.18359	AOC3	XM_024979561.1;XR_003030575.1;NM_181002.3	1.10692	0.981094	0.881659	0.259329	0.264588	0.241595	1.23137	1.20407	1.21079	1.14153	0.992718	0.990265	2.7303e-11	2.12178e-10
MSTRG.4962	LRIG3	XR_003034559.1;NM_001205591.1	7.66098	8.21872	7.42947	3.43154	3.53618	3.35055	3.56775	2.99423	3.45119	2.6713	2.48305	2.63431	2.81123e-11	2.18376e-10
MSTRG.24744	LOC112445007	XM_024988388.1	0.60638	0.893064	0.726428	2.72793	2.31474	2.06525	1.04564	0.722779	0.755296	0.63029	0.765622	0.562456	2.81276e-11	2.18403e-10
MSTRG.6133	PCDH7	XM_015471576.2;XM_005207829.4;XM_005207824.4;XM_005207825.4;XM_015471574.2;NM_001192975.2;XM_015471577.2	198.301	172.562	183.305	48.7359	75.2549	93.0597	69.0683	69.7258	72.6755	175.252	150.006	148.769	2.84435e-11	2.20672e-10
MSTRG.21771	PTPRM	XM_024984492.1;XM_024984490.1;XM_010818948.3;XM_002697742.6;XM_024984488.1;XM_010818951.3;XM_024984489.1;XM_005224296.4	9.25654	8.92637	8.05686	2.99764	2.88793	2.96084	9.15112	9.36476	8.16126	10.53	9.97741	11.5961	2.92168e-11	2.26482e-10
MSTRG.13273	RECQL4	XM_025001549.1;NM_001098037.2	0.683435	0.618844	0.824687	2.06277	2.42928	2.45742	0.676034	0.775409	0.821334	0.963219	0.97239	0.973178	2.97313e-11	2.30374e-10
MSTRG.14075	GRAMD1B	XM_005215954.3;XM_024975270.1;XM_010812450.3;XM_024975269.1;NM_001191419.2;XM_024975268.1;XM_024975272.1;XM_005215956.3;XM_024975271.1	2.69805	2.78181	2.6132	1.37089	1.27348	0.996996	0.816043	0.569234	0.678212	0.837798	0.596865	0.688213	2.999e-11	2.32282e-10
MSTRG.2228	PBX1	NM_001192768.1;XM_005203438.3;XM_024989644.1;XM_005203439.4;XM_010802730.3;XM_024989645.1	12.654	12.1808	11.3134	5.26848	9.56109	4.77782	3.7285	1.81294	2.0611	2.15539	3.88633	1.81654	3.02569e-11	2.34251e-10
MSTRG.10329	PLEK2	NM_001102334.1	0.744689	0.47931	0.674133	0.0166729	0.0183089	0.052625	0.0956993	0.118004	0.0420703	0.321495	0.282559	0.467778	3.0411e-11	2.35346e-10
MSTRG.7146	GNG7	NM_001113314.1	39.5639	40.2206	34.1614	51.438	63.5118	54.3529	139.729	159.271	155.517	124.351	97.586	125.366	3.06821e-11	2.37247e-10
282876	NOS2	XM_024979645.1;XM_024979646.1;NM_001076799.1	0.0065425	0.0145312	0.00579895	0.112001	0.200843	0.0979814	0.113283	0.0875097	0.0691837	0.189205	0.213953	0.158778	3.15828e-11	2.4411e-10
MSTRG.20645	HRH1;ATG7	XM_010817877.3;NM_174083.4;NM_001142967.1;XM_005223099.4;XM_024983112.1;XM_024983113.1;XM_024982371.1;XM_010817939.3;XM_010817940.3;XM_010817937.3;XM_010817941.3;XM_024983114.1;XM_010817945.3;XM_010817938.3;NM_001083795.2;XM_024983104.1;XR_814633.3;XM_024983108.1;XM_024983111.1;XM_024983105.1;XR_001494789.2;XM_024983107.1;XM_024983115.1;XM_024983110.1;XM_010817942.3;XR_814634.3;XM_010817935.3;XM_…	9.69381	11.7057	9.07752	30.4073	24.6466	24.6327	13.217	12.8686	12.7951	10.522	10.1879	10.1919	3.22128e-11	2.48772e-10
MSTRG.1312	TTN;LOC112442545	XM_024979882.1;XM_024979897.1;XM_024979887.1;XM_024979891.1;XM_024979885.1	4553.93	7269.59	3127.38	4529.93	2776.85	3156.44	1847.54	1379.37	1218.09	1414.74	1084.72	1137.14	3.26502e-11	2.52045e-10
511699	CLCN4	XM_024987882.1;XM_005228495.4;XM_005228496.4;NM_001031757.1;XM_024987884.1	0.876584	0.851537	0.840499	0.0588873	0.165943	0.175939	0.444377	0.556395	0.522245	0.309787	0.279692	0.311401	3.31135e-11	2.55516e-10
MSTRG.23027	LOC785216	XM_003587877.5;XM_005225691.4	191.537	165.052	205.746	59.0755	50.4823	59.9122	232.446	233.123	231.308	165.985	170.105	193.18	3.32999e-11	2.56848e-10
MSTRG.7835	CAST	XM_010807617.1;NM_174003.2;XM_010807618.1;XM_010807616.1;XM_005209754.3;XM_005209751.2;XM_024993823.1;XM_005209749.3;XM_024993825.1;XM_005209753.2;XM_005209752.2;NM_001030318.3;XM_024993824.1;NM_001030319.4;XM_010807620.2;XM_005209750.3;NM_001030320.3;XM_024993826.1;XM_024993828.1;XM_024993827.1	107.683	102.179	101.809	40.7973	39.0084	40.3106	72.0336	76.2222	75.27	85.0489	90.9553	95.0735	3.49537e-11	2.6938e-10
MSTRG.16503	CDH1	NM_001002763.1	8.04711	8.25073	9.214	4.43018	4.93167	4.98033	2.58379	2.28526	2.33708	3.221	3.40022	3.3859	3.50544e-11	2.70044e-10
MSTRG.1300	XIRP2	XM_010801950.3;XM_005202402.4;XM_010801951.3	8.7823	7.80289	6.49041	2.57468	1.67762	2.60779	3.17003	3.6199	3.58144	2.13962	2.28909	3.00427	3.5309e-11	2.7178e-10
MSTRG.18629	LOC512869	XM_024981161.1	2.39698	2.48166	4.59809	0.232208	0.164773	0.571249	0.60024	0.972025	0.404285	0.756959	1.21931	0.897307	3.61356e-11	2.78027e-10
MSTRG.8480	ISCA1	NM_001034470.2;XM_024995689.1;XM_024995688.1	557.419	489.96	528.83	1065.77	1116.91	1137.54	538.022	623.199	614.023	589.829	592.72	592.591	3.6635e-11	2.81753e-10
MSTRG.24884	CXHXorf57	XM_005227839.4;XM_002699835.6	0.390732	0.330484	0.312812	0.939359	1.12609	1.11591	0.373676	0.409816	0.43445	0.394567	0.326037	0.281233	3.82425e-11	2.93751e-10
MSTRG.12782	LOC101902712	XR_237014.4	2.8345	4.62966	5.72884	25.7676	24.9175	17.6885	9.14653	12.8996	13.3192	9.66522	8.61282	9.35682	3.85216e-11	2.95773e-10
MSTRG.3376	PTPRF	XM_024987579.1;NM_001101079.1;XM_024987581.1;XM_024987591.1;XM_024987577.1;XM_024987584.1;XM_024987574.1;XM_024987593.1	21.5338	22.1426	20.4661	10.3755	11.2706	11.1794	28.3769	28.2203	27.4434	26.9988	25.3699	26.1719	3.86887e-11	2.96933e-10
MSTRG.8221	PIGO	XM_024996194.1;XM_024996196.1;XM_024996195.1;XM_002689674.5	36.6344	34.1243	40.4413	52.7015	59.6503	59.9118	29.8416	28.2075	35.4275	23.3459	20.4349	24.8113	3.97856e-11	3.051e-10
MSTRG.340	PARP9	NM_001076828.1;XM_024978852.1;XM_024978758.1;XM_005201395.3;XM_024978798.1;XM_024978869.1;XM_024978737.1;XM_024978681.1;XM_024978642.1	1.76533	1.8241	1.96044	0.353504	0.428718	0.356726	0.859655	0.807375	0.738927	0.907266	1.11374	1.28891	3.99242e-11	3.06036e-10
MSTRG.18297	TNS4	XM_010816251.3;XM_005220735.4;NM_001038155.1	0.937828	0.926411	0.954089	7.25159	4.48013	3.78105	1.162	1.03397	0.505591	1.22916	0.984188	0.270593	4.00436e-11	3.06825e-10
MSTRG.15946	SEC14L3;LOC112441539	XM_024977268.1;XM_024977827.1;NM_001205882.2;XM_024977829.1;XM_024977828.1	0.00435367	0.00245208	0.0001	0.0917555	0.101182	0.0586581	0.0221791	0.0150113	0.00565223	0.0202519	0.0348999	0.0144062	4.01794e-11	3.07738e-10
MSTRG.8958	CALHM5	XM_024996961.1;XM_005210760.4	18.1953	15.8973	17.629	5.20887	4.5519	4.32052	34.0265	20.4471	17.7675	16.2364	18.5856	15.9797	4.04286e-11	3.09392e-10
784304	CMPK2	XM_002691489.5;XR_003037268.1	0.419832	0.27428	0.388795	0.139883	0.0612996	0.0835775	0.0461048	0.060693	0.0375753	0.0388311	0.0621839	0.0594681	4.05202e-11	3.09966e-10
MSTRG.15497	GAB1	NM_001101201.1;XM_005217570.4;XM_005217572.4;XM_024977398.1;XM_024977396.1	25.9699	28.9024	24.1056	14.9699	11.6071	12.0782	10.6245	9.94544	11.0941	9.22176	9.05177	8.84759	4.11746e-11	3.14582e-10
MSTRG.23772	ANXA7	XM_005226418.4;XM_005226417.4;NM_001075991.1;XM_005226416.4	76.9848	61.7786	59.354	22.0366	24.2063	22.7437	40.2342	41.581	43.0699	42.7712	44.7845	42.9414	4.19796e-11	3.20602e-10
MSTRG.1253	CYBRD1	XM_005202340.4;NM_001206049.1	51.8292	49.0087	48.813	27.2739	26.9723	26.855	21.5714	22.3605	22.8842	22.1838	22.8955	23.719	4.21685e-11	3.21779e-10
MSTRG.24543	IFITM1	NM_001078142.1	0.333858	0.410022	0.401525	0.103325	0.07659	0.0872636	0.135384	0.0716825	0.0862335	0.250004	0.299776	0.327429	4.22466e-11	3.22197e-10
MSTRG.23340	FGL1	XM_005225958.4;NM_001034313.2	0.334662	0.38358	0.361839	1.18814	1.0855	1.06497	0.469467	0.43429	0.556633	0.217814	0.354142	0.351603	4.22579e-11	3.22197e-10
MSTRG.8223	FAM214B	XR_003035870.1;NM_001014893.1;XM_024995582.1;XM_005210077.4;XM_010807930.3;XM_024995581.1;XM_005210078.4;XM_024995580.1	57.1603	55.5817	60.7761	12.6494	15.0686	14.1104	42.1997	46.5771	43.6307	35.3039	30.6311	38.9252	4.32506e-11	3.29495e-10
534505	CPXM2	XM_024985721.1;XM_024985720.1;XM_024985718.1;NM_001206057.1;XM_024985719.1	0.0942302	0.270504	0.240173	0.0001	0.0001	0.0001	0.0180716	0.0422576	0.0424211	0.0162313	0.0961757	0.137282	4.51201e-11	3.43597e-10
517666	TRIM31	XM_024984036.1;XM_024984035.1;XM_024984037.1;XM_015459914.2;XM_010818392.3;XM_005223704.4	0.222284	0.36195	0.186342	0.0347771	0.0283923	0.0184683	0.01512	0.0412643	0.0351243	0.0669052	0.0431651	0.0327871	4.54634e-11	3.4607e-10
MSTRG.5619	KDELR3	NM_001192233.1	106.381	100.513	112.062	63.9768	68.8829	66.9902	160.651	175.082	179.771	139.463	144.24	130.986	4.59774e-11	3.49839e-10
MSTRG.19	SLC5A3;MRPS6	XM_005201100.4;NM_001040584.2;XM_024992046.1;XM_024992041.1;NM_174607.1	19.4042	20.2172	15.8197	36.1026	23.1669	23.4686	9.66132	9.13742	8.94009	17.063	19.0957	15.0762	4.61732e-11	3.51185e-10
MSTRG.18358	AOC2	NM_001206861.2	1.2092	1.17249	0.894896	3.79683	3.78213	3.67967	1.85213	2.01728	1.84906	1.46013	1.18011	1.28906	4.62625e-11	3.5172e-10
MSTRG.14213	PPFIBP2	XM_024975812.1;XM_024975823.1;XM_024975814.1;XM_024975826.1;XM_024975829.1;XM_024975813.1;XM_024975820.1;XM_024975832.1;XM_024975825.1;XM_024975827.1;XM_024975815.1;XM_024975821.1;XM_024975819.1;XM_024975824.1;XM_024975822.1;XM_024975830.1;XM_024975831.1;XM_024975818.1;XM_024975816.1	0.634526	0.763433	0.765385	0.0845255	0.097846	0.0210401	0.202906	0.255627	0.214365	0.237148	0.257453	0.089767	4.66946e-11	3.5486e-10
539528	KCNB1	NM_001192269.1	0.780833	0.745934	0.750231	0.343895	0.260792	0.241785	0.22098	0.171151	0.10118	0.189778	0.185716	0.184565	4.67536e-11	3.55163e-10
MSTRG.3558	KLHL30	XM_024990275.1	1.48279	1.53919	1.34871	0.757879	0.833283	0.728585	0.291814	0.325051	0.447038	0.493825	0.450172	0.53976	4.67945e-11	3.55328e-10
MSTRG.18082	SREBF1	XM_024980343.1;NM_001113302.1;XM_024980342.1	38.3208	35.4622	42.5293	59.08	74.751	64.3396	27.0786	27.8981	28.6764	37.904	36.8659	36.5027	4.70599e-11	3.57198e-10
MSTRG.14649	PM20D1	NM_001038100.1	4.25878	5.22884	5.44482	1.57016	2.16697	1.81491	8.29488	8.75588	7.45311	8.46403	8.21648	8.1554	4.74177e-11	3.59767e-10
525243	WSCD2	XM_024977796.1;XM_005218102.4;XM_002694610.6	0.158163	0.239294	0.277231	0.132842	0.348788	0.223873	0.228225	0.165949	0.107599	0.917761	0.869962	0.890726	4.75592e-11	3.60693e-10
MSTRG.21823	PSTPIP2	NM_001101112.1;XM_005224178.4	0.633438	0.735426	0.710063	1.10363	0.962364	1.08723	0.220222	0.309095	0.423965	0.340088	0.245773	0.25309	4.8611e-11	3.6852e-10
MSTRG.12125	EEF1AKMT1	XM_005213810.4;XM_005213812.4;XM_015473827.2;XM_024999999.1;NM_001080349.2	181.214	274.305	290.242	659.903	785.614	784.877	289.622	178.479	118.05	352.194	335.953	278.109	4.86864e-11	3.6894e-10
MSTRG.5570	CACNA1C	XM_024992764.1;XM_024992746.1;XM_024992760.1;XM_024992754.1;XM_024992753.1;XM_024992758.1;XM_024992749.1;XM_024992757.1;XM_024992759.1;XM_024992752.1;XM_024992747.1;XM_024992748.1;XM_024992750.1;XM_024992761.1;XM_024992756.1;XM_024992755.1;XM_024992763.1	1.93755	2.1723	1.63242	1.76817	1.2209	1.51358	0.772387	0.595478	0.529032	0.529947	0.398514	0.457706	4.91106e-11	3.72003e-10
MSTRG.9954	NIN	XM_005211736.4;XM_024997983.1;XM_024997984.1;XM_024997982.1;XR_003036814.1;XM_024997988.1;XM_024997985.1;XM_024997987.1;XM_024997986.1	27.166	25.4177	23.6287	49.031	44.8686	46.8134	18.0317	11.8365	12.798	20.8529	21.0342	20.4241	5.20081e-11	3.9283e-10
MSTRG.4055	LOC112446468	gene-LOC112446468	0.0270836	0.138702	0.0382961	2.96058	0.617069	0.638174	0.519824	0.194907	0.193663	0.269015	0.193773	0.121403	5.40723e-11	4.0809e-10
MSTRG.2610	HJV	XM_005203975.4;XM_005203979.4;NM_001206914.1;XM_005203978.4;XM_005203976.4;XM_005203977.4	0.25384	0.285108	0.44639	0.0720878	0.0189741	0.0283453	0.0108183	0.0385119	0.0766702	0.0379832	0.0090698	0.0392461	5.46853e-11	4.12549e-10
MSTRG.14616	LOC100847554	XR_237666.4	4.66166	5.9768	5.31863	6.18329	6.23851	6.06484	1.67729	2.26812	1.54681	2.02953	0.906412	1.51017	5.61618e-11	4.23344e-10
MSTRG.19764	SEC23A	XM_024981874.1;NM_001081604.1;XM_005222100.4;XM_005222099.4	3540.33	3315.7	3329.91	1145.88	1326.72	1402.65	3583.23	3840.03	3836.27	3017.4	2799.32	3182.08	5.67044e-11	4.27261e-10
MSTRG.5467	LOC101902570	XR_234717.4	32.0248	26.9416	21.2349	2.45979	5.23508	1.45376	6.85859	6.67863	5.75764	9.15757	9.82284	6.20061	5.70214e-11	4.29475e-10
513753	EDN3	XM_025000539.1;NM_001101979.1	0.259885	0.256585	0.254232	0.0001	0.0001	0.007223	0.0001	0.0001	0.019681	0.029076	0.018188	0.084989	5.88793e-11	4.43289e-10
MSTRG.12065	LOC112449052	XR_003037522.1;XR_003037523.1	0.244783	0.369926	0.318916	1.41064	0.737048	1.01024	0.194002	0.311787	0.239812	0.311784	0.184705	0.327541	5.93604e-11	4.46549e-10
MSTRG.4050	CHN2	XM_005205489.2;XM_024990557.1;NM_001045963.2	2.30482	2.14674	2.50807	0.76338	0.941042	1.23083	4.08805	5.91225	5.77195	1.73856	1.74314	2.16819	6.03701e-11	4.53961e-10
MSTRG.227	NECTIN3	XM_024994242.1;XM_024994235.1;XM_024994263.1;XM_024994257.1;XM_024994260.1;XM_024994249.1;XM_024994252.1;XM_024994248.1	265.535	245.523	228.264	105.492	102.158	92.2077	165.69	169.63	166.854	236.613	237.004	244.779	6.11143e-11	4.59185e-10
MSTRG.5191	BTBD11	NM_001205745.1;XM_024992024.1;XM_024992025.1;XM_024992023.1;XM_024992027.1	2.05128	1.96361	2.49917	0.750838	0.832545	0.615008	0.94868	1.00517	0.950296	0.65775	0.643495	0.655547	6.12371e-11	4.59922e-10
MSTRG.8839	CD109	XM_024996919.1	2407.57	2177.44	2200.5	779.274	812.238	821.591	1232.57	1573.17	1595.35	1752.67	1803.97	1888.19	6.17586e-11	4.63651e-10
MSTRG.11656	IER5L	NM_001206835.1	3.31378	3.27758	3.81711	7.25337	8.73014	8.0555	3.02957	2.67064	2.7541	5.85221	6.03295	6.33184	6.19286e-11	4.6474e-10
MSTRG.8108	PLGRKT	NM_001034426.2	5.83841	5.3348	5.96545	1.6129	1.66353	1.68538	4.95263	5.52438	5.78893	4.03783	4.82676	4.70833	6.22161e-11	4.66708e-10
MSTRG.8653	LPAR1	XM_024995437.1;XM_010808241.3;XM_005210511.4;XM_005210513.4;XM_005210512.4;XM_024995436.1;XM_024995438.1;NM_174047.2	227.083	226.243	202.751	526.583	550.883	560.616	228.151	252.529	253.292	367.218	354.267	397.895	6.22728e-11	4.66946e-10
MSTRG.24931	ALG13	XM_024988703.1;XM_024988710.1;XM_024988707.1;XM_024988709.1;XM_024988706.1;XM_024988708.1;XM_024988705.1;XM_024988704.1	2.12383	3.00606	1.62594	6.79	4.33882	3.87091	2.18664	1.73094	1.35614	0.738506	1.03037	1.03276	6.25712e-11	4.68994e-10
MSTRG.19659	SEMA7A	NM_001206185.1;XM_010817088.3	1.21684	1.37071	1.29917	0.212711	0.435661	0.277248	1.32792	0.976703	0.889954	1.98627	1.7511	1.86126	6.26354e-11	4.69286e-10
MSTRG.11826	NPDC1	NM_001105489.1;XM_024998243.1;XM_024998244.1	5.64032	5.50674	6.89137	1.8043	2.23699	2.31179	2.08779	1.78152	1.67534	3.60862	3.38524	3.78258	6.26979e-11	4.69565e-10
MSTRG.24089	NAV2	XM_024987495.1;XM_005226773.4;XM_010820889.3;XM_005226774.4;XM_010820892.3;XM_002699081.6;XM_002699080.6;XM_005226778.4;XM_005226776.4;XM_024987494.1;XM_015461175.2	15.9822	15.3749	11.8361	16.171	14.9156	13.6648	6.57383	6.76954	7.11168	5.4549	4.74817	5.43444	6.27859e-11	4.70034e-10
MSTRG.5867	SYNPO2	NM_001083751.1;XM_005207587.4	76.8755	75.5541	61.1179	13.5038	28.8431	28.7629	78.4146	78.7788	82.213	35.5178	24.1863	32.9283	6.33852e-11	4.74329e-10
MSTRG.20728	TXNRD3	XM_024983188.1	4.41011	4.60856	3.80037	12.7941	10.4584	10.4005	5.01006	3.41208	3.99534	4.66635	4.14606	3.99826	6.36094e-11	4.75625e-10
535066	ADGRL4	XM_024989505.1;NM_001076908.2;XM_024989504.1;XM_010803395.3	0.115865	0.115471	0.152139	0.614006	0.449953	0.598692	0.117574	0.188219	0.084929	0.299972	0.245041	0.270698	6.4994e-11	4.85782e-10
MSTRG.3112	PDE4B	XM_010803424.3;XM_015465000.2;XM_024984022.1;NM_001102546.1	13.8773	14.6806	13.462	31.1547	30.9855	21.0557	9.54676	8.21043	9.09034	25.2882	24.4991	25.1882	6.51834e-11	4.86806e-10
MSTRG.15867	KCTD10	XM_005217910.4;XM_005217909.3;NM_001101216.1;XM_024977413.1	39.2834	39.8261	38.6923	17.4175	19.7563	19.6527	26.0263	27.361	27.3139	15.0206	14.5772	16.353	6.77914e-11	5.05267e-10
MSTRG.23654	ANK3	XM_024986629.1;NM_001105620.1;XM_024986626.1;XM_024986627.1;XM_024986631.1;XM_024986632.1;XM_024986628.1;XM_010820489.3;XM_024986630.1	73.3524	82.2554	76.047	80.0582	71.7448	69.4858	32.0641	31.8679	33.0914	30.4354	25.2429	31.8929	6.90363e-11	5.14133e-10
MSTRG.10519	GALC	XM_010809641.3;XM_015473301.2;NM_001206020.1	63.9667	63.6755	32.3969	10.9132	10.0943	8.2852	75.4036	63.3248	34.9068	33.6645	28.4261	24.2436	6.90964e-11	5.14375e-10
100296837	CCNJL	XM_024995293.1;XM_002689349.6;XM_005209688.4;XM_024995292.1	0.110098	0.130252	0.106426	0.525577	0.503537	0.512968	0.143636	0.0252983	0.0668276	0.379099	0.306791	0.319628	7.06933e-11	5.25841e-10
MSTRG.1639	LOC104971297	gene-LOC104971297	1.83794	1.70427	0.928243	11.9119	8.8161	4.43101	1.69116	1.52472	0.397076	1.54	1.93734	1.10518	7.13735e-11	5.30476e-10
MSTRG.10701	IL1RL1;IL18R1	XM_024998706.1;XM_005212458.4;NM_001206302.1;XM_005212445.4;XM_005212462.4;XM_005212459.4;XM_024998703.1;XM_024998707.1;XM_024998708.1;XM_024998705.1;XM_024998704.1;XM_024998700.1;XM_024998702.1;XM_024998701.1	66.1141	60.6334	65.3153	29.9309	41.3327	48.0428	40.4082	61.4595	68.8417	130.139	113.403	116.556	7.16241e-11	5.32126e-10
MSTRG.442	MB21D2	NM_001205856.1	0.525214	0.507261	0.505827	0.175287	0.181369	0.136919	0.135593	0.132467	0.10938	0.31915	0.281247	0.235561	7.17107e-11	5.32557e-10
MSTRG.7679	SGCD	XM_024994220.1;NM_001191263.2	115.384	110.437	110.586	15.8037	13.6565	5.75236	63.4297	17.6513	69.1043	70.0505	69.7702	78.1898	7.18891e-11	5.33668e-10
MSTRG.6821	IL27RA	XM_024994195.1;NM_001098028.1;XM_024994196.1	6.13176	6.33434	6.46825	1.80603	1.99451	1.81191	4.60769	4.54622	5.05944	5.69754	6.94773	6.01628	7.22821e-11	5.36371e-10
MSTRG.23526	ZNF385D	XM_024986355.1;XM_024986356.1;XM_024986354.1	0.622048	0.652543	0.588056	0.0776646	0.151946	0.186494	0.352619	0.424204	0.582599	0.761572	0.908156	0.887328	7.34496e-11	5.44817e-10
MSTRG.23047	SPRN	XM_024985817.1;XR_003032736.1;XM_024985816.1;NM_001080321.1	20.6882	21.1867	18.4426	48.736	58.5158	51.3986	17.5343	22.794	21.6363	18.2311	19.3117	19.7489	7.5973e-11	5.6331e-10
781117	SLC46A3	NM_001103303.2	0.67701	0.61145	0.747874	0.425349	0.199813	0.368193	0.07696	0.064487	0.123539	0.19869	0.257587	0.123744	7.6097e-11	5.64004e-10
521039	CDH8	XM_024978266.1;NM_001035339.1	0.273882	0.198404	0.269436	0.0001	0.0111516	0.0001	0.0847032	0.0645608	0.0204352	0.0576086	0.0158308	0.0164329	7.61477e-11	5.64155e-10
MSTRG.6018	BMPR1B	XM_010805987.3;XM_005207720.4;XM_010805972.3;NM_001105328.1;XM_024993067.1;XM_024993071.1;XM_024993069.1;XM_024993065.1;XM_024993072.1;XM_010805985.3;XM_024993064.1;XM_024993070.1;XM_005207719.4;XM_010805973.3;XM_010805980.3;XM_024993068.1;XM_024993066.1;XM_015471531.2;XM_024993063.1;XM_024993062.1	78.8012	67.3359	69.7431	126.285	111.649	124.321	20.7564	46.6101	36.5086	31.0633	14.6602	38.7922	7.69525e-11	5.69663e-10
MSTRG.18184	HOXB6	XM_024980824.1	21.874	23.1847	23.4032	48.4603	47.6683	44.2462	19.0738	18.2509	19.0212	19.5499	18.4014	20.6252	7.8938e-11	5.83432e-10
MSTRG.14351	SERPINH1	XM_005216248.4;XM_005216247.3;NM_001046063.1	261.584	262.487	301.367	152.295	115.341	167.169	549.277	601.982	568.217	271.459	412.624	434.227	8.29278e-11	6.12676e-10
MSTRG.4838	LOC112446689	XR_003034735.1	178.467	268.661	256.436	330.452	777.863	954.373	145.54	135.427	359.944	150.679	162.55	139.683	8.33231e-11	6.15352e-10
MSTRG.25572	LOC104968444	XM_024989234.1	21.1831	20.7068	20.9449	5.72507	5.80712	6.04888	14.0483	15.2296	14.6798	9.48135	9.0824	11.0976	8.33695e-11	6.1545e-10
MSTRG.4490	PHLDA1	NM_001105631.1	5.62425	5.78681	3.91847	12.1474	11.5399	12.406	3.91017	4.91233	4.66272	8.10415	7.89269	8.86188	8.47132e-11	6.25121e-10
MSTRG.4064	HOXA7	XM_024991096.1	1.08312	1.04437	0.982515	0.828041	0.762005	0.677478	0.378564	0.338914	0.503428	0.199553	0.30769	0.219689	8.70703e-11	6.41496e-10
MSTRG.19620	PEAK1	XM_010817120.3;XM_005222005.4;XM_024982037.1;XM_024982035.1;XM_015459262.2;XM_015459261.2;XM_005222010.4;XM_005222004.4;XM_003587568.5;XM_024982036.1	23.652	26.7779	22.0899	11.0254	11.2756	11.9784	31.3603	45.002	26.9259	18.2435	17.2993	19.0318	8.7516e-11	6.44524e-10
MSTRG.1703	ARPC2	NM_001034713.2	2070.69	2001.44	2197.5	922.249	991.366	975.39	2305.74	2595.91	2504.56	2159.28	2069.15	2234.45	9.17647e-11	6.75127e-10
MSTRG.9831	FSIP1	XM_010809205.3;NM_001193138.2	13.8647	10.1076	8.82777	3.20167	2.99163	2.94976	8.69539	60.7107	19.2792	28.19	21.7273	32.3861	9.29771e-11	6.83389e-10
MSTRG.2759	LOC112445977	XR_003034002.1	2.82483	3.82532	2.77671	14.9248	9.24067	11.1557	3.57811	5.12497	4.21001	2.49936	3.76649	2.44167	9.45355e-11	6.94569e-10
MSTRG.24491	IGF2	XM_005227274.4;XM_005227272.2;XM_005227276.2;XM_024986969.1;XM_015461332.2;XM_005227270.4;XM_005227273.2;XM_005227275.4;NM_174087.3	568.555	614.638	628.253	378.573	879.198	818.163	198.453	193.383	291.19	286.737	164.864	199.598	9.49206e-11	6.97123e-10
MSTRG.4897	MDM1	XM_024992481.1;XM_010805108.3	1.70881	1.69988	0.876302	5.44799	4.08807	5.23314	1.81695	1.61311	1.68285	1.60569	1.33839	1.40003	9.52487e-11	6.98979e-10
MSTRG.19242	ANKH	NM_001109793.1	52.1481	52.3096	54.2794	9.69664	9.78188	11.9006	28.9929	15.6586	16.8092	36.8002	17.6608	36.4689	9.60203e-11	7.04364e-10
MSTRG.25282	GK	NM_001075236.1;XM_005228313.2;XM_010822100.3;XM_010822101.3;XM_024987813.1;XM_005228312.4	0.38805	0.333058	0.3792	0.133059	0.150796	0.128265	0.55012	0.617449	0.6778	0.509748	0.506949	0.581911	9.83064e-11	7.20849e-10
MSTRG.5000	SHMT2	XM_010805139.3;XM_005206532.4;NM_001034282.1;XM_010805138.3;XM_024991508.1;XM_005206533.1;XM_024991510.1;XM_024991509.1	5.08124	4.96804	5.51552	2.67758	2.60274	2.92047	6.96665	7.84255	7.4265	4.63776	4.35281	4.95231	1.01536e-10	7.44238e-10
MSTRG.1039	RFTN1	XM_024997191.1;XM_024997190.1;XM_024997196.1;XM_024997194.1;XM_024997199.1;XM_024997193.1	199.062	217.723	237.998	138.233	140.306	173.654	421.848	409.083	373.807	218.517	216.692	221.934	1.04243e-10	7.63775e-10
MSTRG.4989	MARS	NM_001038091.2;XM_010805159.3;XM_015471086.2;XM_024991643.1	2320.63	2294.25	2371.53	1058.21	1164.8	1179.5	2659.82	2828.66	2817.94	1440.99	1418.68	1648.47	1.07533e-10	7.87054e-10
MSTRG.3498	TMEM35B	XM_002686553.6	2.78998	2.42597	2.92988	0.599106	0.673648	0.620066	1.95708	1.97889	2.11687	1.72049	1.43845	1.65498	1.07547e-10	7.87054e-10
MSTRG.18009	TRIM16	XM_003587416.4	12.6316	12.0566	13.9988	3.14069	3.29488	3.14531	7.35545	7.24963	7.26049	12.5729	13.3171	12.1969	1.07983e-10	7.89937e-10
MSTRG.1860	SYNC	NM_001109803.2;XM_005203009.4	765.087	750.25	824.561	33.5874	31.0321	30.017	616.264	631.739	118.464	501.635	84.6661	86.1901	1.08574e-10	7.93947e-10
MSTRG.3838	CACNA2D1	XM_024990486.1;XM_024990484.1;XM_024990480.1;XM_024990478.1;XM_024990482.1;XM_024990477.1;XM_024990481.1;XM_024990487.1;XM_024990483.1;XM_024990476.1;NM_001205987.1;XM_024990479.1;XM_024990485.1	20.477	18.5225	17.9273	7.74458	5.11874	7.06074	13.3015	13.715	13.8948	14.8021	15.5171	16.2771	1.08791e-10	7.9522e-10
MSTRG.4531	KITLG	NM_174375.2	1.89679	2.04369	1.9312	2.80674	3.65831	10.5582	12.2477	12.6596	12.72	6.10161	26.2257	28.3798	1.09956e-10	8.03419e-10
MSTRG.22859	PDLIM1	NM_001035455.1	0.736624	0.797461	0.825674	0.49899	0.568449	0.477288	1.87941	2.03328	2.16466	1.3604	1.22001	1.30196	1.10203e-10	8.04905e-10
506709	FAM78A	XM_005213211.3;NM_001038508.1	0.377177	0.412606	0.223499	0.482937	0.42557	0.40019	0.113073	0.104456	0.063753	0.076569	0.131662	0.116944	1.11112e-10	8.11225e-10
MSTRG.16726	KCNK6	NM_001205445.1	1.45089	1.43292	1.48038	0.246984	0.143443	0.342503	0.711719	1.00263	0.927734	1.17438	1.4444	1.28335	1.11235e-10	8.11808e-10
MSTRG.21416	LOC787269	XM_003587723.5	150.803	152.048	176.405	317.591	317.965	330.54	174.123	198.625	200.06	165.958	170.185	166.403	1.11574e-10	8.13961e-10
MSTRG.4699	DIP2B	NM_001192309.1;XM_005206289.4;XM_005206290.4	80.6872	79.4965	75.979	32.5748	21.2187	21.5019	22.8007	27.883	44.92	44.389	41.9322	45.0788	1.12821e-10	8.22737e-10
MSTRG.21659	B4GALT6	NM_001192596.1;XM_010818685.3	66.0522	64.2609	51.2803	25.3651	22.5262	23.5994	34.5909	35.5088	35.1205	20.5447	18.1936	24.1336	1.1426e-10	8.32902e-10
MSTRG.18590	SLC25A10	XM_003587470.5	45.4489	48.472	48.9266	73.3353	98.5638	85.1383	32.5558	35.2382	33.5454	33.2231	29.7961	30.512	1.16699e-10	8.50349e-10
MSTRG.3385	SZT2	XM_002686517.6;XM_010803760.3	5.59884	5.81386	4.85442	9.48762	11.3784	9.48665	4.41627	4.59923	4.49547	4.45537	3.76146	4.11679	1.18712e-10	8.64339e-10
533834	CD274	XM_010807832.3;XM_024995832.1;XM_024995831.1;XM_005209965.4;XM_024995830.1;NM_001163412.1	0.372517	0.391347	0.43098	0.105811	0.0854386	0.0801845	0.10143	0.0837505	0.0685211	0.274522	0.154569	0.253375	1.18879e-10	8.65213e-10
MSTRG.6212	FRYL	XM_024993145.1;XM_024993144.1;XM_024993149.1;NM_001206589.1;XM_024993148.1;XM_024993147.1;XM_024993143.1;XM_024993146.1	190.416	208.906	177.661	88.8397	85.4174	85.4618	108.729	108.079	109.02	85.6086	84.941	87.3454	1.20501e-10	8.76674e-10
MSTRG.20512	SEMA3B	XM_015459611.2;XM_010817755.3;XM_010817758.3;NM_001205747.1;XM_005222901.4;XM_010817757.3;XM_010817759.3;XM_015459610.2;XM_015459609.2;XM_024982941.1;XM_015459608.2	33.7452	35.0205	34.6548	6.63431	8.40034	7.56893	18.3188	13.2554	15.083	17.6583	18.8726	18.9576	1.22453e-10	8.90531e-10
MSTRG.25182	MAGED2	XM_005228225.2;XM_005228224.4;NM_001075665.1;XM_024987943.1;XM_024987942.1;XM_005228226.4	33.323	34.5152	34.9502	12.931	15.239	12.8906	32.0292	34.8611	30.9094	35.3149	33.4181	31.1843	1.22783e-10	8.92578e-10
MSTRG.3226	GPX7	NM_001101113.2	18.9217	20.0665	21.211	4.35721	7.00931	5.27917	18.838	20.4529	19.8504	18.4775	15.4982	18.3172	1.23261e-10	8.95005e-10
MSTRG.18602	ACTG1;MIR3533	NM_001033618.1;NR_129535.1	78844.5	75313.5	82882	16858.7	19072.6	19267.4	78426.1	81575.3	83052.6	65375.4	66997.4	64045.4	1.24028e-10	8.99869e-10
MSTRG.9587	GLCE	XM_005211251.4;NM_174070.2;XM_005211252.4;XM_024997238.1	55.1162	46.3037	54.8355	118.4	121.634	124.967	82.0039	82.1549	88.8736	72.4908	65.6685	76.8826	1.24845e-10	9.05446e-10
MSTRG.2002	HMGN2	NM_001098945.1	32.8221	32.1777	34.2414	56.6803	67.129	62.8623	31.487	35.8757	36.1135	25.8232	27.4619	31.4456	1.26153e-10	9.14575e-10
MSTRG.24042	LOC104976229	XR_816396.3	0.145387	0.41722	0.150848	1.58891	1.44098	1.24214	0.395575	0.285901	0.107123	0.299326	0.0972546	0.0900594	1.29135e-10	9.35824e-10
100301173	TMEM121B	XM_002694663.4	0.196838	0.242157	0.180831	0.185514	0.200594	0.231051	0.042464	0.046268	0.024885	0.036609	0.050189	0.029702	1.29677e-10	9.3939e-10
MSTRG.4065	HOXA5;HOXA6;HOXA3	XR_003034252.1;NM_001077098.1;XM_003585981.5;XM_024990595.1;XM_024990596.1;XM_024990594.1;NM_001076825.1	2.93642	2.88365	2.49798	4.823	4.56209	4.30409	1.82421	1.32843	1.6095	1.834	1.62045	1.82826	1.32821e-10	9.6029e-10
MSTRG.13453	CEBPD	NM_174267.2	1054.72	1043.91	1188.55	2434.65	2447.37	2438.52	2108.98	2220.62	2213.95	1448.73	1645.82	1752.56	1.34293e-10	9.70179e-10
MSTRG.24504	DUSP8	XM_024987617.1;XM_024987618.1	2.44554	4.06116	4.5596	0.912869	0.999523	0.838125	5.39613	4.50175	4.95208	2.96361	2.00962	2.83586	1.40988e-10	1.01815e-09
MSTRG.19204	PDZD2	XM_024981520.1;XM_024981517.1;XM_024981524.1;XM_024981525.1;XM_024981521.1;XM_024981522.1;XM_024981518.1;XM_024981519.1;XM_024981523.1	12.8708	13.8799	14.9443	4.32624	3.34184	2.96854	5.7325	5.2012	3.82017	5.06159	4.47906	4.08023	1.42805e-10	1.03087e-09
MSTRG.8291	LOC104969378	XR_808376.3	4.82209	4.7027	2.37202	17.3798	13.2033	10.7478	2.88626	2.94753	4.84263	3.7056	4.49192	4.79738	1.45486e-10	1.04981e-09
MSTRG.15732	ATP2A2	NM_001191430.1;XR_812339.3;XM_005217907.4;XM_024977411.1	755.714	738.402	731.629	293.358	326.608	327.153	629.867	749.422	642.046	361.724	350.078	383.382	1.47433e-10	1.06304e-09
MSTRG.22761	PDGFA	XM_024984703.1;XM_024984704.1;XM_024984701.1;NM_001075231.1;XM_024984702.1;XM_024984705.1	0.171352	0.145438	0.181775	0.0138069	0.0214355	0.0265515	0.0782581	0.144594	0.0903654	0.0853625	0.070748	0.0954913	1.48175e-10	1.06797e-09
MSTRG.24515	CD151;LOC112444888	XM_005227358.2;XM_015461352.2;XM_015461350.2;NM_001035347.1;XM_010821242.1;XM_005227356.3;XM_005227354.3;XM_005227357.4;XM_010821243.1;XM_015461351.2;XM_005227355.4;XM_005227353.1;XM_024987162.1;XM_024987161.1;XM_024987520.1;XM_005227359.4	131.527	126.638	142.158	60.2717	72.2238	66.4893	172.476	179.905	169.934	147.384	141.312	135.309	1.49237e-10	1.07521e-09
519403	ARC	XM_005215201.4;NM_001206407.1	0.256137	0.110765	0.320785	0.231987	0.427728	0.388521	0.011931	0.0455342	0.019397	0.06918	0.068033	0.071196	1.49884e-10	1.07946e-09
MSTRG.14379	ACER3	XM_024975532.1;XM_005216317.4;NM_001102285.1	285.565	401.109	377.097	985.282	859.443	853.881	522.636	487.469	359.481	464.161	517.416	477.921	1.50578e-10	1.08403e-09
112443817	LOC112443817	XR_003032214.1;XR_003032213.1;XR_003032212.1	0.125372	0.198402	0.0527377	0.0178159	0.0001	0.0001	0.162875	0.136083	0.0936857	0.503636	0.286584	0.229736	1.51116e-10	1.08749e-09
MSTRG.538	KLHL24	XM_024990181.1;XM_005201599.4;XM_010801303.3;XM_005201597.4;NM_001206196.1	4.33638	3.9605	3.83064	7.21273	6.72156	6.52736	2.66507	2.93559	3.1124	3.88072	3.70241	4.05329	1.52031e-10	1.09322e-09
MSTRG.23304	ANKRD37	NM_001075392.1;XM_015460836.2;XM_005225962.4	0.115605	0.168956	0.150684	0.339507	0.420967	0.407772	0.381551	0.469877	0.297569	0.773447	0.853613	0.657844	1.52286e-10	1.09463e-09
MSTRG.1446	LOC112442690	XR_003030940.1	0.127412	0.271883	0.0936443	0.00922764	0.00162348	0.0001	0.110884	0.114245	0.103857	0.17651	0.0985655	0.0869979	1.52803e-10	1.09793e-09
MSTRG.25492	LOC112445578	XM_024989085.1	0.120969	0.0424949	0.164121	0.825803	0.510639	2.39032	0.293549	0.359162	0.351062	0.281091	0.489213	0.265537	1.53441e-10	1.10208e-09
MSTRG.92	JAM2	NM_001083736.1	21.8332	22.3092	20.4935	1.17046	2.05339	5.74315	12.0978	12.2905	13.3981	21.4644	22.1601	20.6923	1.54748e-10	1.11061e-09
MSTRG.2635	GJA5	XM_005203993.4;NM_001078022.1	6.92607	6.48574	0.00632282	0.0001	0.0408508	0.0771322	6.99299	25.5004	28.6069	23.5944	23.1118	24.2849	1.58585e-10	1.13683e-09
510657	GPR45	XM_024999356.1;XR_003037100.1	0.0907714	0.0147681	0.0987752	0.55087	0.470431	0.522886	0.184866	0.230027	0.251071	0.0855767	0.143863	0.140731	1.60362e-10	1.14912e-09
MSTRG.5306	SSPN	XM_024992147.1;NM_001193005.1	27.6932	25.5663	25.4877	11.2998	10.3889	11.8272	28.0343	27.7909	28.0161	23.894	25.643	24.0023	1.62474e-10	1.16336e-09
MSTRG.24660	LOC112445156	XM_024988743.1	0.0318471	0.0146973	0.0104192	0.219822	0.120176	0.290512	0.215739	0.135375	0.167549	0.0469968	0.050983	0.028125	1.65232e-10	1.18265e-09
MSTRG.16399	KIFC3	XM_024978956.1;XM_024978958.1;XM_024978955.1;XM_024978957.1;XM_024978961.1;XM_024978963.1;XM_024978960.1;XM_024978959.1;XM_024978962.1;XM_015475806.2	5.65587	5.04306	6.55007	1.77658	1.68574	1.79898	1.8862	2.06793	1.17785	1.74761	1.80578	1.60732	1.65996e-10	1.18767e-09
MSTRG.7823	ARSK	XM_024994365.1;NM_001035400.1	3.11958	3.46414	3.47307	12.2951	12.7243	11.3759	5.41077	4.59913	3.98751	6.10177	6.7378	7.46946	1.69817e-10	1.21407e-09
MSTRG.7828	ELL2	NM_001191146.2;XM_024994694.1;XM_015472365.2	116.308	81.2459	110.575	71.1902	61.1992	72.3212	146.574	144.198	146.397	179.107	181.812	176.922	1.69909e-10	1.21426e-09
MSTRG.1504	GYPC	NM_001002886.1;XM_005202569.3	1.54267	1.80596	1.88524	0.313262	0.455142	0.268051	0.568055	0.568104	0.762885	1.05308	0.732672	1.03963	1.70468e-10	1.21779e-09
MSTRG.22004	CHTF18	NM_001192460.1	7.0598	4.00601	4.95387	12.9876	16.4481	15.0691	4.60617	5.70124	5.2982	4.77144	4.20666	4.64795	1.7114e-10	1.22212e-09
530653	LOC530653	XM_002689870.5;XM_005210483.4	0.378751	0.366231	0.259593	0.393341	0.408395	0.433395	0.307118	0.32698	0.401496	0.94266	1.08531	1.37248	1.72745e-10	1.23263e-09
MSTRG.23828	LOC104971021	XR_003033079.1;XR_001495364.2	6.39074	7.01913	5.34458	22.6248	19.7802	16.1004	7.04808	6.62154	4.6611	4.14747	4.127	1.8796	1.7288e-10	1.23312e-09
MSTRG.667	SCHIP1	XM_005201741.3;XM_024990505.1;XM_005201739.4;XM_005201742.4;XM_024990519.1;NM_001046412.2;XM_005201736.3	5.44956	3.90195	3.90814	0.751446	0.970558	1.0065	2.82164	3.19744	3.01689	3.59918	2.40297	3.12121	1.73734e-10	1.23874e-09
MSTRG.16744	ACTN4	XM_024978281.1;XM_024978282.1;NM_001098052.1;XM_024978278.1;XM_024978285.1;XM_024978279.1;XM_024978280.1;XM_024978277.1;XM_024978283.1;XM_024978284.1;XM_024978288.1;XM_024978286.1	36.9377	40.4234	39.8718	15.7063	18.9269	17.1936	53.8097	52.687	50.0781	43.9108	37.0948	43.7058	1.91962e-10	1.36594e-09
MSTRG.17812	CAMKK1	NM_001192251.2	1.03318	0.82485	0.717533	0.0713831	0.140418	0.028067	0.605926	0.408796	0.398266	0.487064	0.501762	0.655321	1.93561e-10	1.37588e-09
MSTRG.4441	ACTR3B	XM_005205978.4;XM_024991286.1;XM_024991288.1;XM_005205980.4;XM_024991284.1;XM_024991290.1;XM_024991287.1;XM_005205979.4;XM_024991289.1;XM_024991291.1;XM_024991285.1	2.53034	1.78	1.55128	5.05461	4.88361	4.27801	1.88245	1.52218	1.57652	1.5491	1.31091	1.50611	1.93962e-10	1.3782e-09
MSTRG.2012	EXTL1	XR_805138.3;XM_005203107.4;NM_001100337.1;XM_010802535.3;XR_805137.3	0.282384	0.380206	0.425733	0.0878533	0.183384	0.0975623	0.6486	0.734661	0.572711	0.667429	0.557772	0.612469	1.9906e-10	1.41335e-09
MSTRG.453	LOC112447424	XR_003035621.1	0.690648	0.535435	0.445604	2.01547	1.23385	1.28594	0.495556	0.457701	0.443204	0.542445	0.434875	0.372397	2.00588e-10	1.42365e-09
MSTRG.10407	LOC512541	XM_002691000.6	0.720672	0.618516	0.792275	0.104629	0.158485	0.0806668	0.678317	0.617086	0.856789	0.372064	0.512132	0.416397	2.01389e-10	1.42879e-09
531070	BEST3	XM_024992476.1;XM_024992472.1;XM_010805094.3;XM_010805088.3;XM_024992473.1;XM_015471051.2;XM_024992475.1;XM_010805097.3;XM_010805098.3	0.653769	0.909636	0.513553	0.261999	0.20986	0.250095	0.122172	0.229365	0.157193	0.157704	0.199214	0.125332	2.03924e-10	1.44622e-09
MSTRG.4583	LOC100848598	XR_806576.3;XR_003034686.1;XR_806575.3;XM_024992407.1;XR_001500312.2	0.753677	0.57419	0.687239	1.39118	1.49104	1.40343	0.477449	0.520056	0.349931	0.457752	0.418895	0.453736	2.05519e-10	1.45643e-09
MSTRG.14117	FAR1	XM_005215973.4;NM_001099032.1;XM_010812464.3	32.2954	33.2484	23.0314	65.7737	53.9443	59.0068	32.3306	30.1043	33.157	26.9335	22.0298	27.2786	2.07492e-10	1.46873e-09
MSTRG.18337	RAMP2	NM_001098860.3;XM_015458824.2	43.7681	48.6042	57.2429	126.456	143.746	135.802	78.0924	85.7418	94.7162	49.8491	43.4403	51.1178	2.07785e-10	1.47024e-09
MSTRG.23805	ZNF503	XM_024986912.1	1.4528	1.50928	1.85239	2.75657	3.28341	2.94223	1.00578	1.04477	1.0964	1.23289	0.924528	1.33345	2.0901e-10	1.47835e-09
493729	WNT2	NM_001013001.1	0.533264	0.501195	0.811701	0.115606	0.013847	0.047698	0.140421	0.237987	0.09282	0.563577	0.550561	0.580318	2.10231e-10	1.48642e-09
MSTRG.22698	ACTB	NM_173979.3	1127.84	1103.31	1189.36	309.04	358.143	348.433	1360.11	1425.56	1424.85	923.888	882.847	889.802	2.1164e-10	1.49581e-09
MSTRG.10305	ZBTB1	XM_024997574.1;NM_001193001.1;XM_005211980.4;XM_024997573.1	10.3272	8.55449	10.1934	22.2845	20.2842	22.6019	7.2155	10.2927	7.6264	9.19315	9.05454	9.63766	2.12189e-10	1.49912e-09
MSTRG.3100	GADD45A	NM_001034247.1	14.0591	14.9189	13.4544	5.11593	5.54816	5.8454	18.2512	19.7847	19.3454	10.7724	8.95011	12.2401	2.14417e-10	1.51429e-09
MSTRG.8970	TSPYL4	NM_001101064.2	191.006	208.97	194.95	235.623	227.725	239.028	94.0653	86.4946	104.766	81.3234	82.6209	93.2536	2.15006e-10	1.51787e-09
MSTRG.14464	CD82	XM_015474861.2;XM_015474860.2;NM_001097990.1;XM_024975088.1;XM_024975089.1;XM_015474863.2;XM_015474862.2	7.39323	7.12568	7.99903	2.81494	2.71294	2.7288	2.13537	1.55366	1.90798	3.43516	2.51807	3.14715	2.16783e-10	1.52983e-09
MSTRG.7108	NMRK2	NM_001079643.1;XM_024994678.1;XM_024994677.1;XM_024994680.1;XM_024994681.1;XM_024994679.1	1.72204	1.95662	1.87671	0.407569	0.429553	0.491395	0.682278	0.676172	0.639896	0.52543	0.85182	0.811384	2.19602e-10	1.54914e-09
[truncated: 31,716 more rows]

## Sheet: circRNA
Supplementary Table S2. List of mRNAs, circRNAs and lncRNAs during bovine intramuscular preadipocyte differentiation
Accession	chr	start	end	strand	exon Count	circType	isoformName	geneName	flankIntron	AI_0d_1_srpbm	AI_0d_2_srpbm	AI_0d_3_srpbm	AI_3d_1_srpbm	AI_3d_2_srpbm	AI_3d_3_srpbm	AI_6d_1_srpbm	AI_6d_2_srpbm	AI_6d_3_srpbm	AI_9d_1_srpbm	AI_9d_2_srpbm	AI_9d_3_srpbm	AI_0d_1_count	AI_0d_2_count	AI_0d_3_count	AI_3d_1_count	AI_3d_2_count	AI_3d_3_count	AI_6d_1_count	AI_6d_2_count	AI_6d_3_count	AI_9d_1_count	AI_9d_2_count	AI_9d_3_count	pvalue	qvalue
circRNA2074	NC_037334.1	44467407	44471549	-	6	circRNA	NM_001191129.1	AFF4	NC_037334.1:44466440-44467406|NC_037334.1:44471549-44477491	204.372	101.845	182.661	0	0	0	0	208.946	222.738	0	0	0	204.372	101.845	182.661	0	0	0	0	208.946	222.738	0	0	0	6.65459e-09	3.20818e-05
circRNA5443	NC_037336.1	38991837	39001335	+	3	circRNA	XM_024996589.1	REV3L	NC_037336.1:38930579-38991836|NC_037336.1:39001335-39008641	0	0	0	199.944	150.166	116.384	37.5201	52.2365	47.7295	116.896	88.1023	42.7405	0	0	0	199.944	150.166	116.384	37.5201	52.2365	47.7295	116.896	88.1023	42.7405	1.27533e-06	0.00307418
ciRNA75	NC_037334.1	38990165	38990628	-	1	ciRNA	XM_005209203.4	PDLIM7	NC_037334.1:38990136-38990628	424.464	186.717	309.119	33.3239	27.3029	38.7947	93.8003	52.2365	143.189	217.092	88.1023	56.9874	424.464	186.717	309.119	33.3239	27.3029	38.7947	93.8003	52.2365	143.189	217.092	88.1023	56.9874	3.88446e-06	0.00423552
ciRNA123	NW_020192051.1	43596	96694	+	1	ciRNA	XM_024989232.1	LOC784541	NW_020192051.1:43595-96694	345.86	0	266.967	0	0	0	0	0	0	0	0	0	345.86	0	266.967	0	0	0	0	0	0	0	0	0	3.99137e-06	0.00423552
circRNA1045	NC_037338.1	20383913	20413368	+	8	circRNA	NM_001352124.1	RMDN2	NC_037338.1:20365977-20383912|NC_037338.1:20413368-20426157	235.813	152.768	98.3562	0	0	0	93.8003	0	0	0	0	0	235.813	152.768	98.3562	0	0	0	93.8003	0	0	0	0	0	5.7919e-06	0.00423552
circRNA292	NC_037340.1	21610168	21639138	+	5	circRNA	XM_025000576.1	PLXDC2	NC_037340.1:21556049-21610167|NC_037340.1:21639138-21676948	125.767	271.588	182.661	99.9718	191.121	271.563	0	17.4122	0	116.896	88.1023	227.949	125.767	271.588	182.661	99.9718	191.121	271.563	0	17.4122	0	116.896	88.1023	227.949	5.8374e-06	0.00423552
circRNA2022	NC_037345.1	23779743	23779942	-	1	intergenic	intergenic_circRNA	intergenic_circRNA	NC_037345.1:23779742-23779942	31.4418	0	56.2035	233.267	313.984	297.426	112.56	174.122	143.189	183.693	229.066	113.975	31.4418	0	56.2035	233.267	313.984	297.426	112.56	174.122	143.189	183.693	229.066	113.975	6.14989e-06	0.00423552
circRNA5819	NC_037357.1	45268406	45302891	+	1	intergenic	intergenic_circRNA	intergenic_circRNA	NC_037357.1:45268405-45302891	0	0	0	349.901	286.681	0	0	0	0	0	317.168	213.703	0	0	0	349.901	286.681	0	0	0	0	0	317.168	213.703	1.43829e-05	0.00866748
circRNA8741	NC_037329.1	65353293	65365968	-	6	circRNA	XR_003030148.1	SLC35F5	NC_037329.1:65344139-65353292|NC_037329.1:65365968-65368713	0	0	0	0	0	0	318.921	0	254.557	0	0	0	0	0	0	0	0	0	318.921	0	254.557	0	0	0	1.73837e-05	0.00931186
circRNA5507	NC_037333.1	86751348	86786565	+	6	circRNA	XM_005208069.4	SLC4A4	NC_037333.1:86738108-86751347|NC_037333.1:86786565-86796140	0	0	0	66.6478	68.2573	155.179	0	0	0	0	0	0	0	0	0	66.6478	68.2573	155.179	0	0	0	0	0	0	3.27626e-05	0.0155311
circRNA2066	NC_037340.1	47729439	47746248	-	7	circRNA	XM_025001071.1	GPCPD1	NC_037340.1:47727877-47729438|NC_037340.1:47746248-47746753	172.93	50.9227	168.611	33.3239	68.2573	0	0	0	0	0	0	0	172.93	50.9227	168.611	33.3239	68.2573	0	0	0	0	0	0	0	3.54371e-05	0.0155311
circRNA2228	NC_037337.1	44904976	44908936	-	4	circRNA	NM_001102065.1	NID2	NC_037337.1:44869288-44904975|NC_037337.1:44908936-44921178	0	33.9485	14.0509	116.634	109.212	155.179	93.8003	104.473	175.008	50.0982	17.6205	56.9874	0	33.9485	14.0509	116.634	109.212	155.179	93.8003	104.473	175.008	50.0982	17.6205	56.9874	4.26311e-05	0.0171271
circRNA6464	NC_037348.1	7833095	7833640	+	1	circRNA	NM_001244612.1	IGF1R	NC_037348.1:7780418-7833094|NC_037348.1:7833640-8021119	0	0	0	0	95.5603	0	0	0	0	267.19	140.964	270.69	0	0	0	0	95.5603	0	0	0	0	267.19	140.964	270.69	5.40761e-05	0.0200539
circRNA7549	NC_037348.1	2360392	2366410	-	3	circRNA	XM_005221700.4	UBE3A	NC_037348.1:2334384-2360391|NC_037348.1:2366410-2399189	0	0	0	0	0	504.33	0	261.183	397.746	0	0	0	0	0	0	0	0	504.33	0	261.183	397.746	0	0	0	6.07233e-05	0.0207851
circRNA2027	NC_037348.1	25613294	25615653	+	1	intergenic	intergenic_circRNA	intergenic_circRNA	NC_037348.1:25613293-25615653	31.4418	118.82	112.407	0	0	0	0	0	0	0	0	0	31.4418	118.82	112.407	0	0	0	0	0	0	0	0	0	6.46705e-05	0.0207851
circRNA6872	NC_037354.1	15553910	15581625	+	5	circRNA	NM_001192758.2	SNX25	NC_037354.1:15581625-15591115	0	0	0	0	68.2573	38.7947	56.2802	104.473	127.279	0	0	0	0	0	0	0	68.2573	38.7947	56.2802	104.473	127.279	0	0	0	7.419e-05	0.0223544
circRNA8721	NC_037350.1	27784785	27945595	+	1	intergenic	intergenic_circRNA	intergenic_circRNA	NC_037350.1:27784784-27945595	0	0	0	0	0	0	412.721	330.831	0	601.178	0	0	0	0	0	0	0	0	412.721	330.831	0	601.178	0	0	0.000111974	0.0317545
circRNA1849	NC_037352.1	33281393	33291035	-	14	circRNA	XM_010819618.3	ELN	NC_037352.1:33281180-33281392|NC_037352.1:33291035-33291592	172.93	101.845	140.509	33.3239	0	0	37.5201	0	31.8197	83.497	52.8614	56.9874	172.93	101.845	140.509	33.3239	0	0	37.5201	0	31.8197	83.497	52.8614	56.9874	0.000121175	0.0324548
ciRNA141	NC_037334.1	39029082	39030872	-	1	ciRNA	XM_005209220.4	FAM193B	NC_037334.1:39029081-39030872	31.4418	67.897	84.3053	0	0	0	93.8003	52.2365	47.7295	150.295	176.205	71.2342	31.4418	67.897	84.3053	0	0	0	93.8003	52.2365	47.7295	150.295	176.205	71.2342	0.00018541	0.0470454
circRNA2018	NC_037343.1	12470914	12478370	+	1	intergenic	intergenic_circRNA	intergenic_circRNA	NC_037343.1:12470913-12478370	78.6045	0	0	133.296	259.378	155.179	112.56	69.6487	63.6393	66.7976	0	56.9874	78.6045	0	0	133.296	259.378	155.179	112.56	69.6487	63.6393	66.7976	0	56.9874	0.000319609	0.0770417
circRNA2036	NC_037350.1	28525687	28664951	-	1	intergenic	intergenic_circRNA	intergenic_circRNA	NC_037350.1:28525686-28664951	345.86	0	1700.16	0	0	0	0	0	0	0	757.68	0	345.86	0	1700.16	0	0	0	0	0	0	0	757.68	0	0.000349999	0.0803498
circRNA858	NC_037346.1	36582347	36582947	-	3	circRNA	XM_024979862.1	ITGA3	NC_037346.1:36578793-36582346|NC_037346.1:36582947-36585321	110.046	118.82	252.916	0	122.863	103.452	18.7601	0	0	66.7976	70.4818	142.468	110.046	118.82	252.916	0	122.863	103.452	18.7601	0	0	66.7976	70.4818	142.468	0.00052282	0.114569
circRNA8504	NC_037336.1	52657909	52658635	-	1	circRNA	XM_002690173.5	KLHL32	NC_037336.1:52643998-52657908|NC_037336.1:52658635-52686173	0	0	0	0	0	0	75.0402	87.0608	63.6393	0	52.8614	28.4937	0	0	0	0	0	0	75.0402	87.0608	63.6393	0	52.8614	28.4937	0.000616752	0.129276
circRNA632	NC_037341.1	73755154	73758859	+	3	circRNA	NM_001075837.2	NBN	NC_037341.1:73750907-73755153|NC_037341.1:73758859-73766935	15.7209	0	14.0509	0	13.6515	0	56.2802	121.885	31.8197	150.295	123.343	99.7279	15.7209	0	14.0509	0	13.6515	0	56.2802	121.885	31.8197	150.295	123.343	99.7279	0.000687816	0.136818
circRNA5807	NC_037345.1	11045772	11045985	-	1	intergenic	intergenic_circRNA	intergenic_circRNA	NC_037345.1:11045771-11045985	0	0	0	49.9859	81.9088	51.7262	0	0	0	0	0	0	0	0	0	49.9859	81.9088	51.7262	0	0	0	0	0	0	0.000709487	0.136818
circRNA2023	NC_037346.1	29430476	29532719	-	1	intergenic	intergenic_circRNA	intergenic_circRNA	NC_037346.1:29430475-29532719	47.1627	118.82	196.712	0	0	0	56.2802	0	0	0	0	28.4937	47.1627	118.82	196.712	0	0	0	56.2802	0	0	0	0	28.4937	0.000741424	0.136986
circRNA3592	NC_037331.1	118534000	118536619	+	4	circRNA	XM_024990564.1	UBE3C	NC_037331.1:118523934-118533999|NC_037331.1:118536619-118546623	0	0	14.0509	0	54.6059	51.7262	112.56	156.71	111.369	83.497	35.2409	71.2342	0	0	14.0509	0	54.6059	51.7262	112.56	156.71	111.369	83.497	35.2409	71.2342	0.000778567	0.136986
ciRNA105	NC_037341.1	24307557	24324216	+	1	ciRNA	XM_025001777.1	FAM110B	NC_037341.1:24307556-24324216	62.8836	84.8712	42.1527	0	0	0	0	0	0	0	0	0	62.8836	84.8712	42.1527	0	0	0	0	0	0	0	0	0	0.000805136	0.136986
circRNA2117	NC_037342.1	23760492	23760658	+	1	circRNA	XM_010812350.3	NCAM1	NC_037342.1:23758763-23760440|NC_037342.1:23760658-23762670	47.1627	50.9227	56.2035	0	0	0	56.2802	0	95.459	0	0	0	47.1627	50.9227	56.2035	0	0	0	56.2802	0	95.459	0	0	0	0.000848518	0.136986
circRNA8658	NC_037345.1	11045772	11045990	-	1	circRNA	NM_001100299.1	CRISPLD2	NC_037345.1:11032956-11043666	62.8836	0	56.2035	133.296	95.5603	77.5893	93.8003	0	79.5492	0	0	0	62.8836	0	56.2035	133.296	95.5603	77.5893	93.8003	0	79.5492	0	0	0	0.000853965	0.136986
circRNA10879	NC_037350.1	10015576	10019512	+	4	circRNA	XM_024983651.1	MAPK14	NC_037350.1:10002891-10015575|NC_037350.1:10019512-10020073	0	0	0	0	0	0	0	0	0	66.7976	70.4818	85.481	0	0	0	0	0	0	0	0	0	66.7976	70.4818	85.481	0.000891482	0.136986
[truncated: 14,039 more rows]

## Sheet: lncRNA
Supplementary Table S2. List of mRNAs, circRNAs and lncRNAs during bovine intramuscular preadipocyte differentiation
[truncated: 7,036 more rows]
