# Supplementary material for: A genome-wide landscape of mRNAs, lncRNAs, circRNAs and miRNAs during intramuscular adipogenesis in cattle
Source: BMC Genomics. 2022 Oct 6;23:691. doi: 10.1186/s12864-022-08911-z (PMC9535873; doi:10.1186/s12864-022-08911-z)
Supplement: Supplementary file 3 — Additional file 3: Supplementary Table S3. DE mRNAs during intramuscular preadipocyte differentiation. [file 12864_2022_8911_MOESM3_ESM.xlsx]

## Sheet: 3d vs 0d
Supplementary Table S3. DE mRNAs during intramuscular preadipocyte differentiation
gene_id	gene_name	transcript_id	FPKM.AI_3d_1	FPKM.AI_3d_2	FPKM.AI_3d_3	FPKM.AI_0d_1	FPKM.AI_0d_2	FPKM.AI_0d_3	fc	log2(fc)	pval	qval	regulation	significant
MSTRG.8385	STC1	NM_176669.3	386.898	344.848	398.1	0.658468	0.572323	0.602381	616.334	9.26757	3.0925e-138	5.6033e-134	up	yes
MSTRG.23909	CXCL12	XM_005226617.2;XM_005226618.4;NM_001113174.1;XM_005226615.4;XM_005226616.2	882.117	923.238	898.392	10.4665	9.97389	9.87957	89.1738	6.47855	5.43436e-113	3.28217e-109	up	yes
MSTRG.694	PTX3	NM_001076259.2	1254.14	1269.84	1240.27	9.39991	11.0567	11.5367	117.658	6.87845	3.14911e-110	1.42647e-106	up	yes
MSTRG.9165	ENPP1	NM_001206212.1;XM_010808572.3	302.432	307.07	274.166	2.85793	2.41317	2.72567	110.503	6.78794	2.49418e-103	9.0384e-100	up	yes
MSTRG.15157	KIAA0040	XR_003029772.1;XM_005217234.4	0.281632	0.441278	0.36497	69.7044	66.8553	71.7701	0.00522191	-7.58121	1.00636e-100	3.03903e-97	down	yes
MSTRG.22907	LOXL4	XM_024985468.1;NM_174384.2;XM_024985469.1	0.535214	0.503849	0.609095	64.1133	63.5196	66.3275	0.00849739	-6.87876	3.84471e-99	9.95176e-96	down	yes
MSTRG.8719	TNC	XM_005210549.4;XM_010808264.3;XM_010808263.3;XM_010808265.3;XM_005210551.4;XM_005210546.4;XM_005210550.4;XM_005210552.4;XM_010808268.3;XM_005210548.4;XM_010808269.3;XM_024995899.1;XM_005210547.4;NM_001078026.2;XM_024995898.1	54.0666	62.3089	63.9631	3910.66	3980.25	3979.97	0.0151917	-6.04058	1.51462e-97	3.43043e-94	down	yes
MSTRG.22798	ACTA2	NM_001034502.1;XM_005225364.3	24.5789	28.9078	26.9145	1641.74	1673.66	1775.88	0.015792	-5.98466	2.68078e-95	5.397e-92	down	yes
MSTRG.16989	EMP3	NM_001024562.1;XM_015458173.2	1.07696	0.869255	0.76839	109.18	109.711	118.622	0.00804294	-6.95806	7.67479e-93	1.39059e-89	down	yes
MSTRG.11501	PTGS1	NM_001105323.1;XM_024998321.1;XM_024998320.1;XM_024998322.1	16.3181	17.223	16.7171	0.265884	0.266635	0.265222	63.0006	5.97729	1.16219e-88	1.91434e-85	up	yes
MSTRG.9166	CTGF	NM_174030.2	54.3546	54.9739	59.8775	2500.37	2345.23	2463.2	0.023151	-5.43278	7.43976e-84	1.12334e-80	down	yes
MSTRG.13962	ZBTB16	XM_005215851.4;XM_005215849.4;NM_001037476.2;XM_005215850.4	354.59	329.967	161.711	0.534587	0.248842	0.247925	820.541	9.68043	1.99214e-82	2.77658e-79	up	yes
MSTRG.19112	FGF10	NM_001206326.1	172.031	166.278	139.25	3.68305	3.64981	3.47755	44.1758	5.46518	4.59185e-78	5.94283e-75	up	yes
MSTRG.5203	TIMP3	NM_174473.4	2.87346	2.48408	2.41177	138.364	104.72	136.667	0.020459	-5.61112	6.74728e-78	8.15026e-75	down	yes
MSTRG.2268	ADAMTS4	NM_181667.1	759.825	934.284	872.081	12.2301	12.0339	15.7701	64.1	6.00225	2.41663e-75	2.5757e-72	up	yes
MSTRG.9192	PDE7B	XM_005210968.4;XM_005210970.2;NM_001102068.1;XM_005210969.4;XM_024996621.1	341.659	309.287	322.976	9.08226	10.0608	8.0549	35.8087	5.16224	3.01211e-74	3.03202e-71	up	yes
MSTRG.15034	MEGF6	XM_010813409.3;XM_024976783.1;XM_005217190.4;XM_024976782.1;XM_024976784.1	0.774779	0.497719	0.365511	54.19	51.129	55.1484	0.0102077	-6.61419	4.37937e-70	4.17631e-67	down	yes
MSTRG.5457	CD163	NM_001163413.1;XM_010805535.1;XM_010805536.1	203.743	113.725	85.1523	0.586848	0.7854	0.567785	207.533	7.69719	1.21019e-68	1.09637e-65	up	yes
MSTRG.4314	FAM180A	XM_002686969.5	0.052196	0.0503235	0.0220132	9.56858	10.331	10.0644	0.00415607	-7.91057	1.54812e-67	1.33574e-64	down	yes
MSTRG.19129	C7	NM_001045966.1	155.64	139.186	151.894	0.0001	0.320444	0.107845	1042.79	10.0262	2.94325e-66	2.42403e-63	up	yes
MSTRG.13224	RIPOR3	XM_002692501.6;XM_010811762.3;XM_025001330.1	22.6348	21.6712	20.9633	0.795453	0.81012	0.686455	28.4767	4.83171	1.0066e-65	7.92979e-63	up	yes
MSTRG.3707	PDK4	NM_001101883.1	63.874	61.0514	63.8088	0.817332	1.22308	0.775971	67.0129	6.06637	5.90487e-65	4.45793e-62	up	yes
MSTRG.19452	ANPEP	NM_001075144.1;XM_024981617.1;XM_024981618.1	28.8315	34.1904	43.4668	0.492122	0.547437	0.693259	61.454	5.94144	1.81707e-64	1.31694e-61	up	yes
MSTRG.12922	TRIB3	NM_001076103.1;XM_005214812.4	1.35846	1.60342	1.87317	57.9233	60.444	64.0499	0.0265055	-5.23757	1.31629e-63	9.17303e-61	down	yes
MSTRG.9681	SLC7A8	NM_001192889.2;XM_005211356.4;XM_024997694.1	171.131	192.171	186.242	0.530197	0.455816	0.0918351	509.852	8.99394	2.96418e-63	1.98919e-60	up	yes
MSTRG.15748	MYL2	NM_001035025.2;XM_005217753.3	1.04783	1.19876	1.23815	37.3093	36.0491	40.6487	0.0305659	-5.03193	4.56427e-63	2.95357e-60	down	yes
MSTRG.9203	PERP	NM_001034350.2	2.30446	2.41288	2.79815	82.7599	75.9512	80.49	0.0314191	-4.99221	1.2279e-61	7.67183e-59	down	yes
MSTRG.19083	FST	NM_175801.3;XM_005221517.4;XM_005221516.4	0.345626	0.300335	0.397997	24.039	24.7111	26.5561	0.0138628	-6.17263	5.36477e-61	3.24014e-58	down	yes
MSTRG.13615	FABP4	NM_174314.2	94.7206	86.1547	92.3098	3.35926	3.0228	3.52229	27.5823	4.78567	1.68848e-60	9.56049e-58	up	yes
MSTRG.12022	POSTN	XM_005213544.2;XM_005213548.3;XM_005213547.3;XM_005213546.3;NM_001040479.1;XM_005213545.3;XM_005213549.3	2.13407	1.70124	1.88025	59.4439	52.2555	58.0766	0.0336654	-4.89259	6.32125e-59	3.36867e-56	down	yes
MSTRG.9795	GREM1	XM_024997727.1;XM_024997728.1;NM_001082450.1	0.247201	0.269064	0.25288	30.2772	25.6319	26.5921	0.00932284	-6.74501	9.29291e-58	4.81081e-55	down	yes
MSTRG.14330	P4HA3	XM_024975049.1;XM_024975048.1;XM_024975046.1;NM_001001598.2;XM_024975047.1;XR_237556.4	160.632	183.437	176.501	7.80301	7.30879	7.97752	22.5459	4.49479	1.1722e-57	5.89975e-55	up	yes
MSTRG.15209	GLUL	XM_005217263.4;NM_001040474.2;XM_024976006.1	413.046	455.154	453.147	25.771	23.9101	24.9934	17.6947	4.14525	1.81815e-57	8.90351e-55	up	yes
MSTRG.13969	LOC511161	XM_015474625.2	24.5201	16.8523	16.5144	0.0001	0.0001	0.0001	192956	17.5579	2.92587e-57	1.3951e-54	up	yes
MSTRG.12361	CCDC3	NM_001172375.1	297.088	330.579	313.118	14.3728	13.954	15.1918	21.6181	4.43416	5.01977e-57	2.33213e-54	up	yes
MSTRG.9755	RNASE4;ANG2;ANG	NM_001040590.1;NM_001099396.1;NM_001078144.1;XM_024997876.1	67.8915	67.9197	70.6471	2.94046	2.76153	2.84244	24.1629	4.59472	3.07472e-56	1.3588e-53	up	yes
MSTRG.3840	SEMA3C	XM_024990627.1;NM_001101082.1	6.06794	5.78834	6.0912	108.197	101.543	96.7872	0.058551	-4.09416	3.17763e-56	1.37085e-53	down	yes
MSTRG.17742	TRARG1	NM_001083707.1	17.9521	22.1147	17.9086	0.0001	0.0001	0.0001	193252	17.5601	3.27319e-55	1.37923e-52	up	yes
MSTRG.1882	LOC112442278	XM_024978936.1	3.368	2.94208	2.88829	0.0291053	0.038531	0.0155502	110.575	6.78889	3.04689e-54	1.2547e-51	up	yes
MSTRG.13121	WISP2	NM_001102176.1;XM_005214780.4;XM_005214779.4;XM_010811504.3	0.969729	0.0001	0.0001	325.133	333.977	345.463	0.000965513	-10.0164	8.41532e-54	3.38838e-51	down	yes
MSTRG.5343	KCNJ8	NM_001040482.1	480.723	527.364	446.981	7.27301	9.85439	6.3047	62.0972	5.95646	8.67225e-54	3.41592e-51	up	yes
MSTRG.13617	NOV	NM_001102382.1	80.1366	86.8506	88.5757	1392.47	1313.89	1378.54	0.0625629	-3.99855	6.18673e-53	2.38505e-50	down	yes
MSTRG.19631	CSPG4	NM_001192782.2	10.163	8.68331	7.29008	199.568	192.584	210.581	0.0433631	-4.52739	1.1098e-52	4.10376e-50	down	yes
MSTRG.13376	WISP1	XM_005215320.4	0.144365	0.177448	0.133567	9.93472	8.70559	9.76582	0.016031	-5.96299	1.14265e-52	4.14073e-50	down	yes
MSTRG.19190	NPR3	XM_024981201.1;NM_174127.2	24.4498	24.7901	23.8245	489.973	492.328	486.755	0.0497356	-4.32958	1.31109e-52	4.65796e-50	down	yes
MSTRG.22771	DKK1	NM_001205544.1	10.1297	10.8743	11.7592	0.0001	0.0001	0.0001	109211	16.7368	2.32481e-52	8.10061e-50	up	yes
MSTRG.18159	ITGA3	NM_001302664.1;XM_024979862.1	0.363572	0.460884	0.496223	21.0494	17.7173	28.8756	0.0195245	-5.67857	3.00193e-52	1.00921e-49	down	yes
MSTRG.22372	SULT1A1	XM_024984665.1;NM_177521.2;XM_024984668.1;XM_024984667.1;XM_005224835.4;XM_005224839.4;XM_005224836.4;XM_010819388.3;XM_024984664.1;XM_024984666.1;XM_010819389.3	1997.87	2409.54	2237.61	121.565	124.798	133.619	17.4877	4.12827	3.00774e-52	1.00921e-49	up	yes
MSTRG.4015	BMPER	NM_001077997.1	16.4567	15.664	16.8691	0.0841872	0.226085	0.169794	102.048	6.6731	1.19321e-51	3.93086e-49	up	yes
MSTRG.10942	RHOQ	NM_001205498.1;XM_024998248.1	5.11664	2.65734	2.89597	162.719	146.324	142.338	0.0236385	-5.40272	5.54584e-51	1.79437e-48	down	yes
MSTRG.25236	MAOA	NM_181014.2	4071.83	4317.63	4259.98	281.776	264.938	231.099	16.2628	4.02351	1.14306e-50	3.63354e-48	up	yes
MSTRG.2299	PEA15	NM_001075456.1	0.719967	1.06584	0.680923	20.1058	22.9296	23.0262	0.03734	-4.74313	1.39223e-50	4.30641e-48	down	yes
MSTRG.22334	HS3ST4	XM_024985282.1	0.00806761	0.0143041	0.00670428	2.88255	2.69778	2.76103	0.00348576	-8.16431	1.40228e-50	4.30641e-48	down	yes
MSTRG.16337	ADCY7	XM_010814409.3;XM_005218443.4;NM_174230.2;XM_005218441.4;XM_005218440.4;XM_024977937.1;XM_010814410.3;XM_005218444.4;XM_024977938.1;XM_010814407.3;XM_005218439.4	0.0769934	0.0619119	0.0519712	2.51835	2.36527	2.59251	0.0255315	-5.29158	2.11204e-50	6.378e-48	down	yes
MSTRG.25235	MAOB	NM_177944.2	2.97568	3.04859	2.63957	0.0155539	0.0355012	0.0264734	111.75	6.80414	5.57694e-48	1.65653e-45	up	yes
MSTRG.16370	MT2A	NM_001075140.1	109.686	113.699	118.932	2.48134	2.73032	3.95356	37.3496	5.22302	1.45071e-47	4.23958e-45	up	yes
MSTRG.21056	CFB;C2	NM_001040526.1;NM_001034492.1;XM_005223654.4;XM_015459885.2;XR_001494868.2	136.43	144.449	127.102	8.16911	9.38853	8.85124	15.4487	3.94941	1.78054e-47	5.12089e-45	up	yes
MSTRG.24166	ADAMTS15	NM_001192390.2	30.2431	31.9157	33.9417	1.81176	1.58755	1.91337	18.0889	4.17703	1.96913e-47	5.57478e-45	up	yes
MSTRG.5207	CHRNA3	NM_174719.2	0.0207678	0.0408039	0.0146878	6.71055	6.70245	5.60762	0.0040093	-7.96243	4.8191e-47	1.32299e-44	down	yes
MSTRG.8153	PGM5	NM_001102335.1	91.6181	99.9205	98.3272	6.91341	7.37027	6.63754	13.8551	3.79235	4.91416e-47	1.32895e-44	up	yes
MSTRG.1098	LIMS2	NM_001130751.1;XM_005202198.3;XM_005202197.3	0.136839	0.112726	0.170929	5.59014	6.02576	6.46707	0.0232536	-5.4264	5.19191e-47	1.38341e-44	down	yes
MSTRG.17751	RFLNB	XM_024980698.1	42.8725	41.9128	44.129	739.253	651.229	704.275	0.0615414	-4.0223	1.28126e-46	3.31644e-44	down	yes
MSTRG.22640	CYP3A4	NM_001099367.1;XM_024984745.1	1.34051	1.11203	0.982324	52.5827	48.3753	49.9696	0.0227584	-5.45746	7.22074e-46	1.79223e-43	down	yes
MSTRG.14366	LRRC32	XM_010812754.3;XM_010812752.3;XM_015474814.2;NM_001193075.2;XM_024975537.1	1.69251	2.04707	1.75171	32.8536	33.1642	38.9575	0.0523104	-4.25676	9.01942e-46	2.20842e-43	down	yes
MSTRG.10348	GALNT16	XM_024997571.1;NM_001101127.1;XM_015473233.2	3.90408	5.26781	4.52935	84.5766	83.8226	89.3584	0.0531555	-4.23364	1.05029e-45	2.53736e-43	down	yes
MSTRG.8315	COL15A1	NM_001191285.2;XM_005210199.4;XM_024995422.1;XM_024995423.1;XM_015472559.2;XM_024995424.1	18.3474	19.6017	19.0158	267.02	269.987	273.02	0.0703247	-3.82982	1.42095e-45	3.38766e-43	down	yes
MSTRG.11438	LPIN1	XM_024998907.1;XM_024998904.1;XM_024998908.1;XM_024998905.1;XM_024998914.1;XM_024998913.1;XM_024998912.1;XM_024998906.1;NM_001206156.2;XM_024998909.1;XM_024998902.1;XM_024998901.1;XM_024998903.1	416.225	437.127	417.912	25.6481	31.1614	26.8863	15.1891	3.92496	2.92798e-45	6.88989e-43	up	yes
MSTRG.21046	TNXB	NM_174703.2	10.7027	11.4583	10.147	158.973	163.534	139.681	0.0699022	-3.83852	2.55055e-44	5.77668e-42	down	yes
MSTRG.1860	SYNC	NM_001109803.2;XM_005203009.4	33.5874	31.0321	30.017	765.087	750.25	824.561	0.0404447	-4.6279	2.72829e-44	6.10295e-42	down	yes
MSTRG.9677	MYH7	XM_024997290.1;NM_174727.1	2.9137	3.35065	3.67361	74.3641	74.0743	76.4921	0.0441824	-4.50038	5.45163e-44	1.20461e-41	down	yes
MSTRG.10691	IL1R2	XM_010809815.3;NM_001046210.2	2.89492	2.88369	2.40206	0.0001	0.0146565	0.0001	550.645	9.10498	7.34499e-44	1.60342e-41	up	yes
MSTRG.20038	CRIP1	NM_001025349.2	5.63026	6.32073	6.35308	91.5556	98.8278	104.584	0.0620545	-4.01032	8.78487e-44	1.89492e-41	down	yes
MSTRG.3937	SFRP4	NM_001075764.1	6516.73	7224.67	7266.97	573.778	591.918	646.857	11.5905	3.53487	9.13603e-44	1.94748e-41	up	yes
MSTRG.7629	ARSI	XM_002689292.6	0.193984	0.21496	0.181353	17.8363	16.3219	19.2462	0.0110533	-6.49937	1.00945e-43	2.12678e-41	down	yes
MSTRG.2497	S100A4	NM_174595.2	10.8059	10.3689	10.0226	144.211	135.124	156.439	0.0715908	-3.80408	1.18476e-43	2.46743e-41	down	yes
MSTRG.9354	SOD2	NM_201527.2	491.465	517.748	551.75	38.3998	33.0059	36.7358	14.4344	3.85144	1.54002e-43	3.17088e-41	up	yes
MSTRG.21677	LAMA3	XM_024984437.1;XM_015460080.2	3.81963	2.93733	1.19647	321.964	324.535	300.081	0.00840229	-6.895	2.07897e-43	4.23245e-41	down	yes
MSTRG.9480	F2R	NM_001103097.2;XM_024997572.1	111.198	116.832	67.9108	3.11792	3.36167	3.42371	29.883	4.90125	3.17102e-43	6.38397e-41	up	yes
MSTRG.16809	AXL	XM_024979096.1;XM_024979095.1	7.09774	12.1375	8.12331	183.881	177.582	186.301	0.0499459	-4.32349	8.22596e-43	1.63787e-40	down	yes
MSTRG.13054	TGM2	NM_177507.2	1.65071	2.17115	1.72724	102.628	98.3838	103.323	0.0182335	-5.77726	3.69662e-42	7.12543e-40	down	yes
MSTRG.8189	ALDH1A1	NM_174239.2	142.744	155.999	149.418	10.6037	10.9681	11.7026	13.4686	3.75153	5.22555e-42	9.9665e-40	up	yes
MSTRG.19661	ISLR	NM_001080729.1;XM_005221945.4	0.0969864	0.11491	0.0666546	7.11189	6.4264	7.7715	0.0130715	-6.25743	6.68099e-42	1.26097e-39	down	yes
MSTRG.16216	WFDC1	XM_010814388.3;XM_010814390.2;XM_010814386.3;XM_002694744.6;XM_024978896.1	0.0060457	0.00357301	0.00746536	0.621927	0.627402	0.667702	0.00891173	-6.81008	1.2149e-41	2.24619e-39	down	yes
MSTRG.24452	CCND1	NM_001046273.2	3.94089	4.41587	3.72564	85.6711	79.2313	87.4762	0.0478741	-4.38461	1.47435e-41	2.69837e-39	down	yes
MSTRG.476	BCL6	XM_024990977.1;NM_001206450.1;XM_005201513.4;XM_024990969.1	1488.15	1534.65	1385.99	117.525	67.9041	90.3958	15.984	3.99855	1.54962e-41	2.80775e-39	up	yes
MSTRG.18821	ABCA9	NM_001101837.1;XM_024979716.1;XM_024979718.1;XM_024979719.1;XM_024979717.1;XM_024979720.1	17.7334	16.6092	16.2894	1.3101	1.60163	1.27689	12.088	3.5955	2.94832e-41	5.28917e-39	up	yes
MSTRG.13994	CD3G	NM_001040472.2	0.0001	0.0001	0.0001	0.500651	0.383836	0.395858	0.000234312	-12.0593	4.05557e-41	7.20421e-39	down	yes
MSTRG.3363	SLC6A9	XM_005204642.4;NM_001242342.1;XM_024984913.1;XM_024984906.1;XM_005204643.4;XM_005204641.4;XM_005204640.4;NM_001242343.1	23.1791	27.2452	20.9644	340.252	346.725	340.2	0.0694999	-3.84685	7.46591e-41	1.31335e-38	down	yes
MSTRG.20340	PRICKLE2	XM_005222690.4;XM_002696985.5	116.475	120.549	117.042	11.4212	10.6341	9.40141	11.2557	3.49258	7.91043e-41	1.37816e-38	up	yes
MSTRG.19884	WARS	NM_174218.1	6.28059	7.01182	6.95083	74.4177	78.1567	60.7138	0.0949103	-3.39729	2.10522e-40	3.59853e-38	down	yes
MSTRG.25427	XG	XM_024988870.1;XM_005228484.4;XM_024988869.1;XM_010822241.3;XM_010822242.3;XM_024988873.1;XM_010822246.3;XM_010822244.3;XM_024988874.1;XM_010822245.3;XM_010822243.3;XM_024988871.1;XM_010822240.3;XM_024988872.1;XM_024988875.1;XM_010822247.3	4.09702	3.92765	3.46213	50.9794	51.7654	52.5772	0.0739548	-3.75721	2.14852e-40	3.63823e-38	down	yes
MSTRG.4083	OSBPL3	XM_005205542.4;XM_005205541.4;NM_001192901.2	29.8484	31.7501	34.4183	1.24306	1.39532	1.56457	22.8451	4.51381	2.87123e-40	4.81702e-38	up	yes
MSTRG.6497	HTRA3	XM_024993710.1	86.2605	96.9212	99.9579	1104.1	1133.98	1204.18	0.0822538	-3.60377	3.07328e-40	5.1087e-38	down	yes
MSTRG.25379	GPM6B	XM_005228442.4;XM_005228440.4;NM_001104981.1;XM_005228439.4;XM_005228438.4;XM_005228441.4	5.57761	6.42053	6.2814	0.409475	0.329551	0.325513	17.1713	4.10193	3.419e-40	5.63172e-38	up	yes
MSTRG.3828	SEMA3D	NM_001206096.1	2.70316	2.94133	2.58818	64.9722	67.4096	60.8601	0.042603	-4.5529	1.42587e-39	2.30673e-37	down	yes
MSTRG.9971	NID2	NM_001102065.1	3224.55	3747.6	3608.42	369.426	370.311	364.925	9.57811	3.25974	1.53657e-39	2.46382e-37	up	yes
MSTRG.17318	OSCAR	XM_005219777.4;XM_024978828.1	0.0001	0.0001	0.0001	2.89509	4.00988	3.74959	2.81569e-05	-15.1161	1.99828e-39	3.17604e-37	down	yes
MSTRG.10439	PGF	NM_173950.2;XM_005211921.4;XM_024997229.1	5.09565	4.39618	4.38773	0.0856701	0.0368806	0.0687887	72.5389	6.18068	4.49102e-39	7.0759e-37	up	yes
MSTRG.16369	MT1E	NM_001114857.2	0.313244	0.312862	0.395867	0.0001	0.0001	0.0001	3406.58	11.7341	4.98895e-39	7.79265e-37	up	yes
MSTRG.880	TF	NM_177484.3	24.2937	27.1441	27.6251	0.0001	0.0001	0.147405	535.641	9.06512	8.78132e-39	1.3599e-36	up	yes
MSTRG.15504	IL15	NM_174090.1;XM_015475374.2;XM_015475373.2;XM_005217529.4;XM_015475375.2;XM_015475376.2	0.0001	0.0001	0.0001	0.588317	0.642307	0.627648	0.00016144	-12.5967	1.58432e-38	2.43274e-36	down	yes
MSTRG.7375	CNN2	NM_001035420.1;XM_024994478.1	10.8426	11.7233	12.3981	135.7	138.865	153.83	0.0816162	-3.615	4.76317e-38	7.25243e-36	down	yes
MSTRG.12923	LOC112449236	XM_025000898.1	0.134972	0.267519	0.330617	15.1711	17.7578	15.528	0.0151291	-6.04653	1.22683e-37	1.85242e-35	down	yes
MSTRG.13986	TAGLN	NM_001046149.1;XM_005215830.4	18.0467	23.2692	21.7922	214.757	211.451	245.182	0.0939961	-3.41125	2.75518e-37	4.09189e-35	down	yes
615499	FHL5	XM_010808492.3;NM_001076379.2;XM_024996840.1	0.0001	0.0001	0.0001	0.416966	0.587597	0.504908	0.000198745	-12.2968	3.00268e-37	4.42322e-35	down	yes
538320	PAPPA2	XM_010813486.3	0.63585	0.756532	0.662588	0.008367	0.003384	0.006744	111.109	6.79584	5.12265e-37	7.48526e-35	up	yes
MSTRG.20829	FKBP5	XM_024983659.1;XM_005223348.4;NM_001192862.1;XM_024983658.1;XM_024983656.1;XM_024983660.1;XM_005223349.4;XM_024983657.1	113.909	22.7342	112.888	0.501038	0.479234	0.287589	196.813	7.62068	6.56218e-37	9.51201e-35	up	yes
MSTRG.22904	SFRP5	NM_174461.3	4.24248	5.15868	5.04037	0.0171021	0.0762391	0.0240181	123.054	6.94315	1.19242e-36	1.71472e-34	up	yes
MSTRG.22928	SCD	NM_173959.4	279.757	245.512	299.298	28.3197	30.1222	22.9148	10.1352	3.3413	1.43082e-36	2.04135e-34	up	yes
529800	EPHB6	XM_005205862.3;NM_001098067.1;XM_010804570.3	0.0001	0.00870869	0.00816415	1.30489	1.07868	1.39016	0.00449763	-7.79662	1.7337e-36	2.45413e-34	down	yes
MSTRG.6379	ANXA3	NM_001035325.1;XR_003035021.1;XM_005208151.2;XM_024993208.1;XM_024993207.1	0.131598	0.116472	0.120359	4.09331	4.30979	4.53007	0.0284872	-5.13354	1.85641e-36	2.60747e-34	down	yes
MSTRG.14111	SPON1	NM_174743.2	128.465	133.197	131.755	12.1555	15.9651	9.69112	10.4046	3.37915	3.15212e-36	4.39333e-34	up	yes
MSTRG.20833	ARMC12	XM_024984148.1;XM_024984153.1;XM_024984147.1;XM_024984146.1;XM_015459776.2;XM_024984150.1;XM_024984154.1;XM_024984152.1;XM_024984151.1;XM_024984149.1	36.3105	23.2792	20.2397	0.313037	0.843147	0.513288	47.8171	5.57946	3.51606e-36	4.86316e-34	up	yes
MSTRG.24252	PLA2G16	XM_005227021.4;XM_024987032.1;XM_005227022.4;NM_001075280.2;XM_024987033.1	59.0387	60.7299	57.0011	6.06646	5.86468	5.63696	10.062	3.33084	4.52374e-36	6.20951e-34	up	yes
MSTRG.18472	ITGB3	XM_024979641.1;NM_001206490.2;XM_024979642.1	21.9978	24.527	23.9856	215.015	205.395	200.156	0.113623	-3.13767	5.16748e-36	7.03981e-34	down	yes
MSTRG.2177	HSPB7	XM_003585805.4	0.571505	0.495068	1.08095	26.7471	26.904	27.7435	0.0263841	-5.24419	8.13139e-36	1.0995e-33	down	yes
MSTRG.9877	TYRO3	NM_001191228.1;XM_005211620.3;XM_005211621.4	5.9937	5.33263	6.84694	111.539	110.41	173.736	0.0459285	-4.44447	1.04949e-35	1.40858e-33	down	yes
MSTRG.2484	NPR1	NM_001192751.1	0.0554491	0.0264523	0.0436993	2.28344	2.60964	2.70053	0.0165403	-5.91787	1.48557e-35	1.9792e-33	down	yes
MSTRG.7451	CXCL14	NM_001034410.2	7.75874	9.66259	11.0109	0.0001	0.0001	0.0737022	384.728	8.5877	2.20962e-35	2.92235e-33	up	yes
MSTRG.11006	EFEMP1	XM_005212601.4;XM_010809931.3;XM_005212602.4;NM_001081717.2;XM_024998511.1	7.95929	8.94742	8.93443	78.74	89.669	91.6076	0.0993827	-3.33086	2.50052e-35	3.28311e-33	down	yes
MSTRG.7806	ARRDC3	XR_003035396.1;NM_001076257.2;XM_024994544.1;XM_024994543.1	750.928	582.085	538.137	60.0829	66.3088	58.8048	10.1036	3.3368	3.21901e-35	4.19607e-33	up	yes
MSTRG.9479	F2RL2	NM_001038533.2	266.467	285.745	269.497	30.2043	28.3298	30.6057	9.21821	3.20449	4.48939e-35	5.81023e-33	up	yes
MSTRG.13025	MYL9	NM_001075234.1	1.2408	1.57746	1.59654	16.4122	17.2078	18.1139	0.0853369	-3.55069	5.34419e-35	6.81911e-33	down	yes
MSTRG.23742	DDIT4	NM_001075922.1	1042.26	1066.04	1096.54	109.257	108.531	122.73	9.41169	3.23445	6.78087e-35	8.59179e-33	up	yes
MSTRG.11067	IL36A	XM_010810092.2;XM_024999417.1;XM_010810091.3;XM_003586640.5	0.0001	0.0001	0.0001	0.715061	0.641362	0.643543	0.000150003	-12.7027	7.39092e-35	9.29972e-33	down	yes
MSTRG.19817	FBLN5	XM_005222224.4;XM_005222223.4;NM_001014946.1	10.9375	11.0329	9.44458	99.0281	136.645	119.615	0.088421	-3.49947	8.67047e-35	1.08345e-32	down	yes
MSTRG.6794	NOTCH3	XM_003586246.3	3.35228	3.58312	3.82588	46.4692	47.3949	46.0174	0.0769315	-3.70028	1.06526e-34	1.32202e-32	down	yes
MSTRG.22998	LOC112441470	XM_024985956.1	0.795874	1.15251	1.28327	0.0001	0.0001	0.0001	10772.2	13.395	1.59258e-34	1.94973e-32	up	yes
MSTRG.8139	VLDLR	NM_174489.2	29.2669	27.7083	28.1619	283.562	276.596	268.765	0.102708	-3.28338	1.99898e-34	2.43084e-32	down	yes
MSTRG.14532	LRRC55	XM_002693757.5	0.319635	0.3345	0.212496	10.7491	12.0744	11.6756	0.0251204	-5.315	3.5862e-34	4.33189e-32	down	yes
MSTRG.8604	ABCA1	XM_024995844.1;XM_010808222.3;XM_015472677.2;XM_015472676.2;XM_015472675.2;NM_001024693.1	3377.49	2734.11	2699.76	267.417	354.168	272.734	9.85259	3.3005	4.82686e-34	5.79191e-32	up	yes
MSTRG.4718	FAIM2	NM_001075418.2;XM_024991565.1	0.183821	0.403301	0.294329	7.26488	6.86356	6.97134	0.0417754	-4.5812	5.0974e-34	6.0763e-32	down	yes
MSTRG.10746	ACTG2	NM_001013592.1	15.0014	19.2096	18.6286	189.02	190.567	202.56	0.0907669	-3.46169	6.12572e-34	7.25438e-32	down	yes
MSTRG.15398	LMOD1	NM_001083715.1	0.203967	0.32925	0.385297	11.3151	10.4329	11.897	0.0273002	-5.19495	8.39492e-34	9.87712e-32	down	yes
MSTRG.12831	EEF1A2	XM_005214699.1;NM_001037464.2	0.0501887	0.0734109	0.0585545	2.30289	2.11837	2.4365	0.0265617	-5.23451	1.02963e-33	1.19589e-31	down	yes
MSTRG.16222	CRISPLD2	NM_001100299.1	594.185	641.041	626.407	79.3919	75.4604	81.8172	7.86596	2.97562	1.05961e-33	1.22287e-31	up	yes
MSTRG.10238	DACT1	XM_002690959.5;XM_002690960.5	76.462	87.1378	83.7794	835.427	843.658	805.961	0.0995471	-3.32848	1.54289e-33	1.76935e-31	down	yes
MSTRG.4500	NAV3	XM_024991842.1;XM_024991844.1;XM_024991841.1;XM_024991845.1;NM_001192669.2;XM_024991846.1;XM_005206002.4;XM_024991843.1	2.70848	2.86935	1.95364	51.5586	43.0309	36.7602	0.0573391	-4.12434	1.55979e-33	1.77747e-31	down	yes
MSTRG.23967	PRSS23	NM_001080306.1;XM_005226675.4	16.5126	17.3667	17.9865	276.87	267	207.622	0.069017	-3.8569	1.59613e-33	1.80752e-31	down	yes
MSTRG.1793	DNER	XM_003585774.2	0.837356	0.835098	0.83919	0.0231013	0.0170753	0.021697	40.5932	5.34316	1.98009e-33	2.2284e-31	up	yes
513841	PAMR1	NM_001015591.1	0.012599	0.011289	0.0001	1.44551	1.28419	1.26368	0.00600693	-7.37916	2.25489e-33	2.522e-31	down	yes
MSTRG.1330	FAP	NM_001098001.1;XM_010801968.3;XR_001502100.2;XM_010801969.3	0.540032	0.486884	0.545494	7.29368	6.71747	6.98571	0.0748879	-3.73912	3.49934e-33	3.86613e-31	down	yes
MSTRG.2818	S1PR1	NM_001013585.4;XM_024984567.1;XM_024984569.1	15.0105	15.6325	15.8901	0.829123	0.752353	0.76438	19.8363	4.31007	3.93415e-33	4.30519e-31	up	yes
MSTRG.15881	TMEM119	NM_001083664.2;XM_015475460.2	0.660748	0.797654	0.827907	10.9551	10.0624	11.6839	0.0699147	-3.83826	4.0903e-33	4.43785e-31	down	yes
MSTRG.22366	NUPR1	NM_001114515.2	131.401	135.657	114.159	7.95793	7.73283	8.04497	16.0609	4.00548	4.48192e-33	4.8338e-31	up	yes
MSTRG.6700	GDF15	NM_001206298.1	0.00673466	0.00264824	0.0141257	0.779726	0.839347	0.859417	0.00948503	-6.72013	5.51532e-33	5.87836e-31	down	yes
MSTRG.11196	SLC1A4	NM_001081577.1	2.70159	2.87264	3.19382	28.1807	29.0529	29.7708	0.100777	-3.31076	5.77023e-33	6.11408e-31	down	yes
MSTRG.15543	SLC7A11	XM_024977578.1	10.9386	9.98177	10.9478	107.174	103.356	84.0119	0.108196	-3.20828	6.56834e-33	6.91929e-31	down	yes
MSTRG.4580	PLXNC1	XM_005206113.4;NM_001192481.1	2.15052	2.18346	2.29696	20.224	20.8288	19.1665	0.110113	-3.18294	8.6697e-33	9.08013e-31	down	yes
MSTRG.18003	PMP22	NM_001101156.1;XM_005220380.4	9.21444	12.2436	12.0726	113.453	113.892	117.152	0.0973323	-3.36094	1.709e-32	1.77962e-30	down	yes
MSTRG.22563	PRKRIP1	XR_003032544.1;NM_001079641.2	3.34466	3.12648	2.56953	0.10095	0.10976	0.0660119	32.6706	5.02992	3.89968e-32	3.99199e-30	up	yes
MSTRG.18575	PYCR1	XM_010816470.1;XM_024980346.1;NM_001014957.1	127.971	146.3	129.472	1356.77	1299.98	1496.9	0.0972022	-3.36287	4.54778e-32	4.62928e-30	down	yes
MSTRG.13887	SESN3	XM_024975719.1;XM_024975718.1	391.33	359.04	352.328	54.396	52.8927	47.3756	7.12962	2.83382	5.83054e-32	5.90187e-30	up	yes
MSTRG.420	APOD	NM_001076301.2;XM_005201541.4	13.4828	12.8151	12.2375	0.626736	0.45721	0.416504	25.6825	4.68272	8.59079e-32	8.64759e-30	up	yes
MSTRG.12430	PFKFB3	XM_005214136.4;NM_001077837.2;XM_005214135.4;XM_025000350.1;XM_025000348.1;XM_025000349.1;XM_015473973.2;XM_025000351.1	178.24	173.589	190.428	14.5934	7.59965	14.4028	14.8175	3.88923	9.19745e-32	9.2071e-30	up	yes
MSTRG.3848	CD36	XM_005205326.4;XM_024990427.1;XM_024990418.1;XM_015468812.2;NM_001278621.1;XM_024990413.1;XM_024990414.1;XM_024990422.1;XM_024990434.1;XM_015468815.2;XM_015468818.2;XM_024990432.1;XM_024990415.1;XM_024990430.1;XM_024990423.1;NM_174010.3;XM_024990429.1;XM_024990433.1;XM_024990421.1;XM_024990428.1;XM_024990417.1;XM_024990438.1;XM_015468814.2;XM_024990424.1;XM_005205324.4;XM_024990431.1;XM_024990436…	3.66441	3.10425	3.46318	0.313667	0.309552	0.304329	11.0311	3.4635	1.05827e-31	1.05356e-29	up	yes
MSTRG.16769	SELENOV	NM_001163244.2	0.0306275	0.0589387	0.0346032	1.81521	1.94519	2.08924	0.0212269	-5.55796	1.10764e-31	1.09668e-29	down	yes
MSTRG.6722	IFI30	NM_001101251.2	0.534277	0.523159	0.439117	9.72231	9.26323	11.6473	0.0488545	-4.35537	1.70027e-31	1.6743e-29	down	yes
MSTRG.19545	CEMIP	XM_002696612.5;XM_024982000.1	163.171	177.066	169.626	1205.91	1257.03	1214.34	0.138652	-2.85046	3.85924e-31	3.75944e-29	down	yes
MSTRG.14309	P2RY2	XM_010812650.3;XM_005216164.4;XM_024975029.1;XM_024975026.1;XR_003029360.1;XR_003029358.1;XM_024975028.1;XM_024975027.1;XR_003029359.1;NM_001166525.1	0.226046	0.170809	0.229598	4.136	3.99262	4.07648	0.0513272	-4.28413	1.17e-30	1.12762e-28	down	yes
MSTRG.15727	P2RX7	XM_005217740.4;NM_001206516.1	2.76607	2.45386	2.98276	77.202	74.2798	62.0284	0.0384183	-4.70206	1.48557e-30	1.42419e-28	down	yes
MSTRG.9344	EZR	NM_174217.2;XM_010800726.3	10.9483	12.4869	10.5816	103.784	96.8365	115.51	0.107604	-3.2162	1.66774e-30	1.59041e-28	down	yes
MSTRG.17456	TMEM100	NM_001046522.2;XM_024980401.1;XM_024980402.1;XM_010815688.2;XM_005219866.4	342.481	124.532	143.699	2.22893	1.86367	4.14488	74.1382	6.21214	2.3907e-30	2.2561e-28	up	yes
MSTRG.513	CHRD	XM_024995306.1;XM_024995305.1	0.576548	0.6268	0.84816	16.6484	17.9304	20.3334	0.0373598	-4.74237	2.53366e-30	2.37862e-28	down	yes
MSTRG.350	ADCY5	NM_001192069.1	0.935654	0.951716	1.09117	0.0146447	0.0307825	0.0177873	47.1181	5.55821	2.64848e-30	2.4736e-28	up	yes
MSTRG.24748	SPRY3	XM_005227651.4	4.16132	3.61154	3.80192	0.203449	0.218487	0.247585	17.2881	4.11171	2.67393e-30	2.48456e-28	up	yes
MSTRG.16909	CKM	NM_174773.4	2.51142	5.05034	2.27625	132.051	135.662	130.333	0.0247158	-5.33842	3.01011e-30	2.78267e-28	down	yes
MSTRG.24200	FADS3	NM_001083691.2;XM_024987145.1	5.31224	6.14893	5.54463	45.6738	44.2393	48.5644	0.122806	-3.02555	3.26377e-30	3.00184e-28	down	yes
MSTRG.12860	LAMA5	XM_025001135.1;XM_025001133.1	43.0348	51.0866	49.3549	405.03	405.846	396.294	0.118853	-3.07275	3.71037e-30	3.39536e-28	down	yes
MSTRG.24105	SAA3	NM_181016.3	1.685	2.33224	1.21603	0.0001	0.0001	0.0001	17444.2	14.0905	4.03924e-30	3.67774e-28	up	yes
MSTRG.25393	ANOS1	XM_005228535.2	2.38264	2.36474	2.56918	0.0599984	0.0150517	0.0215587	75.734	6.24287	5.97539e-30	5.4134e-28	up	yes
MSTRG.24997	RTL5	XM_005227994.4	109.824	119.422	117.49	14.3957	14.6119	15.6667	7.76142	2.95632	6.70975e-30	6.04846e-28	up	yes
614873	B3GALT5	XM_002685109.5;XM_010801643.3	0.0001	0.0001	0.0001	0.253447	0.262376	0.174115	0.000434822	-11.1673	6.80387e-30	6.10293e-28	down	yes
MSTRG.22805	LOC107131864;IFIT3;LOC100139670	XR_001495153.2;XM_024985567.1;XM_024985568.1;NM_001075414.1;XM_015460598.2;XM_024986121.1;XM_024986120.1	2.41901	1.64337	1.9518	42.4505	28.5375	30.7115	0.0591367	-4.0798	7.47448e-30	6.67143e-28	down	yes
MSTRG.4662	IGFBP6	NM_001040495.2;XM_005206205.4	4.27329	5.02016	4.56709	65.3234	53.2591	58.8979	0.0780962	-3.6786	9.26218e-30	8.22654e-28	down	yes
527744	LOC527744	XM_015475510.1	0.703219	0.861573	0.655756	0.0001	0.0001	0.0001	7401.83	12.8537	1.27153e-29	1.12385e-27	up	yes
MSTRG.11250	EHD3	NM_001098004.1	0.618733	0.773538	0.847294	18.2325	20.0922	19.1296	0.0389799	-4.68113	1.35294e-29	1.19e-27	down	yes
MSTRG.14434	CD44	XM_024974980.1;XM_005216364.2;NM_174013.3;XM_005216354.1;XM_015474841.1;XM_005216360.2;XM_024974982.1;XM_005216359.2;XM_005216356.2;XM_015474840.1;XM_015474842.1;XM_005216357.2;XM_005216361.2;XM_005216358.2;XM_015474843.1;XM_024974981.1	5.91451	6.30405	7.16387	53.7536	53.485	58.7685	0.116757	-3.09842	1.75695e-29	1.53049e-27	down	yes
MSTRG.25096	PLP2	NM_203363.1	10.3083	11.0744	10.3439	86.0485	80.3055	91.3991	0.123089	-3.02222	3.37079e-29	2.92227e-27	down	yes
MSTRG.7605	SH3TC2	XM_015472317.2;XM_002689285.5;XM_015472320.2	1.25693	0.839344	0.889633	25.6147	27.5004	30.2939	0.0357984	-4.80396	4.27815e-29	3.69123e-27	down	yes
MSTRG.8174	LOC104969351;KLF9	XR_808310.2;NM_001193214.1	635.574	649.472	657.574	96.5675	87.2697	89.761	7.10026	2.82787	6.02168e-29	5.17094e-27	up	yes
MSTRG.14867	TNFSF18	NM_001077136.1	43.1161	49.3793	31.019	3855.2	3880.99	781.322	0.0145012	-6.10768	6.16372e-29	5.26794e-27	down	yes
MSTRG.7119	TBXA2R	XM_024994470.1;NM_001167919.1;XM_024994467.1;XM_024994469.1;XM_024994468.1;XR_001500605.2;XR_003035389.1;XR_003035388.1;XM_005208963.4	0.892243	1.51679	1.64659	23.5526	23.8855	24.6912	0.0562271	-4.15259	6.36195e-29	5.38655e-27	down	yes
MSTRG.22521	ELN	NM_175772.2;XM_005225254.4;XM_010819618.3;XM_010819617.3;XM_024984637.1;XM_024984635.1;XM_010819619.3;XM_010819615.3;XM_010819614.3;XM_024984638.1;XM_024984636.1;XM_015460411.2	840.822	1237.27	1239.02	8851.72	9013.74	9560.16	0.120949	-3.04752	7.67803e-29	6.47061e-27	down	yes
MSTRG.23912	LOC101902647	XR_001495377.2;XR_003033065.1;XR_816312.3	1.96653	1.27476	1.86206	0.0001	0.0001	0.0001	17011.2	14.0542	9.67327e-29	8.07696e-27	up	yes
MSTRG.12760	SLC4A11	XM_025000689.1;XM_025000686.1;XM_025000688.1;XM_025000681.1;NM_001191314.2;XM_025000684.1;XM_025000687.1;XM_025000685.1;XM_025000683.1	7.19698	6.47976	6.41872	0.348418	0.517387	0.28358	17.4837	4.12794	1.01342e-28	8.38454e-27	up	yes
MSTRG.4800	AMIGO2	NM_001205786.1	0.785507	0.582144	0.707891	10.4651	8.71922	9.0872	0.0734147	-3.76779	1.2184e-28	1.00346e-26	down	yes
MSTRG.3080	PTGER3	XM_024984845.1;XM_005204440.4;XM_005204445.4;XM_005204444.4;XM_005204443.4;NM_181032.1;XM_010803428.3	1.13893	1.1842	1.36523	0.0001	0.0221615	0.0001	164.942	7.36582	1.83134e-28	1.50145e-26	up	yes
MSTRG.3162	CYP2J2	XM_002707809.6	0.0001	0.0001	0.0001	0.149169	0.201786	0.124148	0.000631444	-10.6291	2.12437e-28	1.73385e-26	down	yes
MSTRG.20293	LOC104976682	XR_003031815.1	0.722604	0.738197	0.457034	0.0001	0.0001	0.0001	6392.79	12.6422	2.51486e-28	2.04335e-26	up	yes
MSTRG.18856	KCNMB1	NM_001001141.1	0.0001	0.0001	0.101805	7.55956	7.7429	8.61675	0.00426458	-7.87338	3.11359e-28	2.49625e-26	down	yes
MSTRG.3723	ASNS	XM_015468126.2;NM_001075653.1;XM_024990638.1;XM_024990636.1;XM_024990635.1;XM_024990634.1;XM_010803999.3;XM_024990637.1	34.7935	28.7145	34.0038	257.682	245.926	265.547	0.126778	-2.97963	3.19633e-28	2.55129e-26	down	yes
MSTRG.14617	FMOD	NM_174058.2	239.106	260.014	250.423	1631.68	1607.82	1749.19	0.150248	-2.73458	3.48511e-28	2.76959e-26	down	yes
MSTRG.4416	TMEM176A	NM_205779.1	0.00955515	0.0467956	0.0318899	1.92995	1.95607	2.17895	0.0145492	-6.10291	3.62829e-28	2.87079e-26	down	yes
MSTRG.13499	TOX	NM_001102096.2	1.15654	0.743593	1.34585	33.3502	33.9782	34.8364	0.031772	-4.9761	3.94311e-28	3.10631e-26	down	yes
MSTRG.2819	COL11A1	XM_024985040.1;NM_001166509.2	23.1095	26.4215	24.3812	192.951	184.418	168.125	0.135496	-2.88368	4.55999e-28	3.57673e-26	down	yes
MSTRG.3762	AHR	NM_001206026.1	46.0476	44.7005	66.9547	4.38428	4.85151	4.546	11.4428	3.51637	5.38982e-28	4.1986e-26	up	yes
MSTRG.19830	CHGA	NM_181005.2	0.149348	0.132522	0.159035	0.0001	0.0001	0.0001	1469.68	10.5213	5.58505e-28	4.31031e-26	up	yes
MSTRG.24361	CD248	XM_003588045.5	8.31177	9.19742	8.89007	62.588	63.2805	70.3118	0.134566	-2.89361	5.59039e-28	4.31031e-26	down	yes
MSTRG.13580	PI15	XM_005215518.4;NM_001192742.1	29.639	25.9498	30.578	3.65025	3.14873	3.11897	8.68797	3.11902	5.92208e-28	4.5467e-26	up	yes
MSTRG.8191	TRPM6	XM_015472505.2;XM_024996175.1;XM_024996176.1	6.62006	7.68156	6.89486	88.9994	93.3937	78.2919	0.0813107	-3.62041	6.01778e-28	4.58135e-26	down	yes
MSTRG.24663	GPC4	NM_001205784.1;XM_010821430.1	8.0946	6.71199	5.99748	52.2197	52.7683	52.9198	0.131748	-2.92414	6.06424e-28	4.5974e-26	down	yes
MSTRG.18897	STC2	NM_001192745.2	0.0529458	0.0756986	0.0239146	2.32976	2.44138	2.80743	0.0201303	-5.63449	8.19749e-28	6.16309e-26	down	yes
MSTRG.22457	TGFB1I1	NM_001035313.1;XM_005224908.3;XM_005224909.4;XM_024984849.1	4.68743	5.04385	5.17107	43.2005	43.3922	47.7225	0.110951	-3.17201	9.59771e-28	7.18599e-26	down	yes
MSTRG.8124	GLIS3	XM_024996131.1;XM_002689612.5;XM_024996132.1	206.008	187.941	239.217	29.0529	31.6988	24.4386	7.43236	2.89382	1.16157e-27	8.66112e-26	up	yes
MSTRG.21230	MBOAT1	NM_001192857.1;XM_010818497.3;XM_024983700.1;XM_024983702.1;XM_024983704.1;XM_024983699.1;XM_024983703.1	4.73082	5.28133	5.65159	49.5731	52.9974	45.6755	0.10566	-3.24249	1.79178e-27	1.33054e-25	down	yes
MSTRG.3643	UPP1	NM_001098976.2;XM_024990661.1;XM_005205117.3;XM_015467942.2;XM_024990660.1;XM_015467949.2;XM_015467946.2	0.0107355	0.00974747	0.0270231	0.758242	0.836877	0.946924	0.0186881	-5.74173	1.85261e-27	1.3701e-25	down	yes
MSTRG.8207	PSAT1	NM_001102150.1	42.0517	44.5841	44.6923	322.853	293.941	326.013	0.139295	-2.84379	1.92074e-27	1.41471e-25	down	yes
507682	BMP5	NM_001305016.1	0.0001	0.0001	0.0001	0.409005	0.489532	0.371793	0.000236159	-12.048	2.25473e-27	1.65105e-25	down	yes
MSTRG.9007	REV3L;MIR6536-1	XM_024996589.1;XM_024996590.1;XM_024996592.1;XM_024996591.1;NM_001206172.1;NR_107815.1	2801.78	2399.67	2425.06	317.339	441.517	232.895	7.68994	2.94297	2.25984e-27	1.65105e-25	up	yes
MSTRG.8787	FAM110C	XM_024996379.1	66.8807	68.2053	75.8273	2.29686	0.776433	1.31525	48.06	5.58676	2.43854e-27	1.77445e-25	up	yes
100301361	SLC32A1	XM_015474293.2	0.013466	0.011938	0.009841	0.89684	0.969588	1.02382	0.0121945	-6.35763	2.48394e-27	1.80026e-25	down	yes
MSTRG.20975	CLIC5	XM_005223375.4;NM_174276.3	0.0666263	0.14847	0.120792	2.75017	3.45955	3.07258	0.0361858	-4.78843	2.49421e-27	1.8005e-25	down	yes
MSTRG.7397	ADAMTSL5	XM_024995154.1;XM_024995148.1;XM_024995149.1;XM_024995152.1;XM_024995151.1;XM_024995153.1;XM_024995146.1;XM_024995150.1;XM_024995147.1;XM_024995155.1;XM_024995145.1	5.47486	4.71684	5.00331	49.1608	50.9882	50.5985	0.100798	-3.31046	2.67354e-27	1.9223e-25	down	yes
MSTRG.12755	ADAM33	XM_002692232.6	112.586	100.73	112.215	801.826	783.987	745.631	0.139627	-2.84035	3.09769e-27	2.21846e-25	down	yes
MSTRG.13550	SLCO5A1	XM_010812085.3;XM_010812086.3	0.414537	0.356585	0.395642	8.46647	5.1732	6.61338	0.0576094	-4.11755	3.15387e-27	2.2498e-25	down	yes
MSTRG.5162	ALDH1L2	NM_001191391.1	6.49507	6.67411	6.58743	48.7951	50.0275	39.9678	0.142348	-2.8125	3.39855e-27	2.41483e-25	down	yes
MSTRG.2756	SLC6A17	NM_001166573.2;XM_024985253.1;XM_024985254.1;XM_024985260.1;XM_024985257.1	90.7229	101.205	70.9754	618.357	593.909	633.287	0.142452	-2.81145	3.65278e-27	2.58534e-25	down	yes
MSTRG.16203	CDH13	NM_001035277.2;XM_024978135.1	27.1132	31.6762	30.5898	211.429	207.75	218.218	0.140225	-2.83418	3.96408e-27	2.79475e-25	down	yes
MSTRG.12055	MEDAG;TEX26	NM_001083660.1;NM_001098913.2;XM_024999824.1;XM_024999825.1;XM_015473764.2;XM_005213596.4	72.599	77.7272	72.761	11.5053	11.6003	11.9991	6.35492	2.66787	4.08457e-27	2.86854e-25	up	yes
782368	AQP5	NM_001191160.1;XM_024992303.1	0.0160324	0.0001	0.0001	1.02241	0.968754	0.983379	0.00545711	-7.51765	6.16062e-27	4.29324e-25	down	yes
521475	FGF19	XM_010821272.2	0.0001	0.0001	0.0001	0.46819	0.564031	0.662156	0.000177056	-12.4635	6.2897e-27	4.3664e-25	down	yes
MSTRG.12018	TRPC4	XM_015473750.2;XM_010810662.3;XM_015473752.2;XM_024999784.1;XM_005213554.4;XM_015473751.2;NM_174478.2	2.33263	2.0557	1.53596	19.2716	28.3546	18.6881	0.0893364	-3.48461	6.59117e-27	4.55822e-25	down	yes
MSTRG.8026	HACD4	NM_001076522.2	0.130733	0.116981	0.142993	3.34042	3.64901	3.96508	0.0356663	-4.8093	1.03963e-26	7.10612e-25	down	yes
MSTRG.23241	MYOM2	NM_001038140.1;XM_024986270.1;XM_024986271.1	13.9289	16.8549	14.4727	112.021	121.042	110.938	0.131559	-2.92622	1.04323e-26	7.10612e-25	down	yes
MSTRG.24908	KCNE5	NM_001077875.1	0.312072	0.737733	0.68113	20.0361	22.7898	25.5742	0.0253061	-5.30437	1.09873e-26	7.45617e-25	down	yes
MSTRG.9310	TIAM2	XM_024997096.1;XM_024997095.1;XM_015472916.2;XM_024997098.1;XM_024997097.1	3.79494	4.32171	4.77647	48.4419	51.7333	47.4479	0.087338	-3.51725	1.14797e-26	7.76122e-25	down	yes
MSTRG.4046	SCRN1	XM_010804300.3;NM_001110803.1;XM_010804301.3	1.34337	1.35504	0.891541	18.7526	18.261	19.29	0.0637606	-3.97119	1.23984e-26	8.29321e-25	down	yes
MSTRG.9583	ITGA11	XM_002690525.6	1.05094	0.774429	1.34398	21.4324	21.6007	25.233	0.0464264	-4.42891	1.24039e-26	8.29321e-25	down	yes
281376	LOC281376	NM_001192079.1	0.0001	0.0001	0.0001	0.567079	0.563422	0.593619	0.000174002	-12.4886	1.47032e-26	9.75851e-25	down	yes
MSTRG.6111	LGI2	NM_001192816.1	0.0167687	0.0001	0.0001	1.02051	0.879461	0.853765	0.00616205	-7.34237	1.74665e-26	1.15502e-24	down	yes
MSTRG.3803	GPNMB	NM_001038065.1;XM_024990593.1	2.28697	2.24504	2.30625	16.4599	15.1113	16.6898	0.141693	-2.81916	2.30493e-26	1.51866e-24	down	yes
MSTRG.24783	RENBP	XM_024987994.1;NM_001046223.1;XM_024987992.1;XM_024987993.1	1.17672	1.36747	1.48841	14.8624	15.128	16.6664	0.0864309	-3.53231	2.48744e-26	1.63297e-24	down	yes
MSTRG.3519	ARL4C	NM_001102348.1	1.91586	2.64749	2.30866	25.6107	24.711	30.8118	0.0846999	-3.5615	2.66626e-26	1.74404e-24	down	yes
MSTRG.8738	PAPPA	XM_024996354.1	144.117	98.1952	138.661	17.7065	18.4595	15.3774	7.39131	2.88583	4.08319e-26	2.63286e-24	up	yes
MSTRG.21787	APCDD1	XM_024984412.1;XM_002697746.5	18.2315	23.3876	21.9724	1.43437	1.3418	1.13188	16.2719	4.02431	4.44292e-26	2.85466e-24	up	yes
MSTRG.477	LOC100847171	XR_003035631.1;XR_003035630.1;XR_003035628.1;XR_003035635.1;XR_003035636.1	16.1719	15.5185	16.5063	1.53983	1.44563	1.77775	10.1185	3.33893	5.13024e-26	3.28462e-24	up	yes
MSTRG.6251	PDGFRA	NM_001192345.2;XM_024993021.1;XM_010806122.3;XM_005207944.4	925.16	962.961	900.38	168.133	147.826	162.696	5.8257	2.54243	6.14047e-26	3.90383e-24	up	yes
MSTRG.19088	ITGA1;PELO	XM_024981466.1;NM_001034566.1;XM_005221521.4	36.8888	36.9483	37.8813	229.836	257.389	209.927	0.16025	-2.64161	7.27667e-26	4.61e-24	down	yes
MSTRG.4377	ARHGEF5	XM_005205839.3;XM_024990664.1;NM_001110075.2	0.0001	0.0306473	0.0137199	1.51833	1.31685	1.29192	0.0107744	-6.53624	1.00939e-25	6.35038e-24	down	yes
MSTRG.3957	MET	NM_001012999.2;XM_024990408.1;XM_024990407.1;XM_024990409.1	3.21288	3.34163	2.95613	24.8115	25.3749	23.5052	0.12906	-2.95389	1.18505e-25	7.42973e-24	down	yes
MSTRG.25069	SLC38A5	NM_001015580.1;XM_010821892.3;XM_010821894.3;XM_010821893.3;XM_010821895.3	2.4844	2.96946	2.80933	31.0473	28.0604	31.5999	0.091097	-3.45645	1.30133e-25	8.13063e-24	down	yes
508029	TRPM2	XR_003036251.1;XM_024996729.1;XM_024996770.1;XM_024996748.1;XM_024996739.1;XM_024996744.1;XM_024996742.1;XM_024996733.1;XM_010801661.2;XM_024996758.1;XM_024996764.1;XM_024996756.1;XM_024996726.1	0.139213	0.101047	0.107842	0.0001	0.0001	0.0001	1160.34	10.1803	1.94226e-25	1.20934e-23	up	yes
MSTRG.17977	USP43	XM_005220431.3;XM_010816072.3;XM_005220429.3;XM_010816071.3;XM_005220432.3	0.0001	0.0001	0.0274344	1.54447	1.65089	1.59493	0.00576882	-7.43751	2.458e-25	1.52522e-23	down	yes
MSTRG.7979	SCARA5	NM_001102499.1	21.0384	20.3789	17.5572	1.80646	1.47253	1.70854	11.8244	3.56369	2.61328e-25	1.61604e-23	up	yes
MSTRG.17949	PER1	XM_024980126.1;XM_010816024.3;XM_024980131.1;XM_024980129.1;NM_001289772.1;XM_024980130.1;XM_015458724.2;XM_015458725.2;XM_024980125.1;XM_024980128.1;XM_010816025.3;XM_015458723.2;XM_024980127.1	6.85177	6.72302	7.23947	0.695598	0.919918	0.839267	8.47907	3.08391	3.32677e-25	2.05027e-23	up	yes
MSTRG.20023	AHNAK2	XM_024982212.1	2.73722	3.12206	2.77963	28.6566	30.7053	30.9873	0.095617	-3.38659	3.47484e-25	2.13426e-23	down	yes
MSTRG.10584	LOC112448732	XR_003037071.1	12.157	7.31451	8.56231	137.51	216.954	96.48	0.062167	-4.00771	3.81389e-25	2.32673e-23	down	yes
101905912	LOC101905912	XR_003029424.1;XR_003029423.1	0.82135	0.822912	0.693235	0.0001	0.0001	0.0001	7791.66	12.9277	4.99229e-25	3.03541e-23	up	yes
MSTRG.15558	JADE1	XM_005217549.4;XM_005217545.4;XM_015475379.2;NM_001015559.1;XM_005217548.4;XM_005217547.4;XM_024977135.1;XM_024977134.1;XR_003029916.1;XM_005217552.4	3.9056	4.23718	4.5167	26.1569	30.5786	31.6708	0.143197	-2.80393	5.36098e-25	3.24868e-23	down	yes
MSTRG.22089	TNFRSF12A	NM_001206327.1;NM_001206328.1	3.75605	4.39481	4.70512	31.6504	28.9436	36.2679	0.132725	-2.91349	7.67988e-25	4.63839e-23	down	yes
MSTRG.20265	BHLHE40	NM_001024929.1;XM_024982503.1	61.652	57.1967	78.915	666.591	483.116	534.013	0.117456	-3.0898	8.0532e-25	4.8477e-23	down	yes
MSTRG.679	RARRES1	NM_001075430.2	68.0843	85.2182	77.6836	8.74698	7.35492	8.90213	9.23795	3.20757	8.62169e-25	5.17273e-23	up	yes
MSTRG.22133	LOC104970145	XR_001495051.2;XR_001495050.2;XR_001495049.2	0.129318	0.124036	0.169257	3.06841	3.28328	3.48975	0.0429419	-4.54147	8.88073e-25	5.3062e-23	down	yes
112444495	LOC112444495	XM_024985958.1	1.21689	1.56416	0.444814	0.0001	0.0001	0.0001	10752.9	13.3924	8.90272e-25	5.3062e-23	up	yes
MSTRG.8717	TNFSF15	NM_001205782.1	0.0001	0.0001	0.0001	0.394754	0.414992	0.486217	0.000231488	-12.0768	9.25463e-25	5.49786e-23	down	yes
522232	ARFGEF3	XM_002690274.5;XM_024997029.1;XM_005210993.4;XM_024997030.1	0.00249443	0.00442263	0.0062187	0.238029	0.192223	0.187363	0.0212685	-5.55514	1.06195e-24	6.28806e-23	down	yes
MSTRG.24941	PLS3	XM_005227914.4;XM_005227915.4;NM_001045923.2;XM_024987805.1	7.98047	8.39587	8.7115	53.6515	50.9447	53.1701	0.159019	-2.65273	1.10302e-24	6.50996e-23	down	yes
101906731	LOC101906731	XR_234146.4	0.0001	0.0001	0.0001	1.097	0.675645	0.905646	0.000112012	-13.1241	1.11626e-24	6.56675e-23	down	yes
MSTRG.15871	ACACB	XM_010813919.3;NM_001205333.1;XM_010813916.3;XM_010813915.3;XM_010813917.3	17.9374	22.0897	20.8363	0.884424	1.48093	0.953686	18.3377	4.19674	1.30351e-24	7.61881e-23	up	yes
MSTRG.10279	HIF1A	XM_024997269.1;XM_024997270.1;NM_174339.3;XR_003036597.1;XR_003036596.1	411.601	413.265	410.397	80.0968	76.4354	75.6988	5.31911	2.41119	1.32926e-24	7.72291e-23	up	yes
MSTRG.9036	SESN1	XM_005210809.3;NM_001101174.1	151.89	139.116	132.63	22.2485	24.3845	19.405	6.41505	2.68146	1.32985e-24	7.72291e-23	up	yes
MSTRG.1302	SCN7A	XM_010802033.3	7.15443	6.37882	6.4	0.836083	0.871323	0.806119	7.9304	2.98739	1.36607e-24	7.90792e-23	up	yes
MSTRG.164	COL8A1	NM_001101176.1	0.143054	0.131668	0.174789	2.55324	2.26426	2.25556	0.0635526	-3.97591	1.53898e-24	8.85228e-23	down	yes
MSTRG.2367	CRABP2	NM_001008670.1	0.0001	0.0001	0.00468696	0.232146	0.277362	0.249992	0.00643445	-7.27997	1.60423e-24	9.19844e-23	down	yes
MSTRG.7717	LOC112447469	XR_003035684.1	12.1502	11.6496	10.9339	0.73517	0.596083	0.286062	21.4761	4.42466	1.62425e-24	9.28385e-23	up	yes
MSTRG.15405	LOC112441884	XM_024976946.1	0.0943949	0.0826909	0.0802993	1.29017	1.42806	1.28789	0.064248	-3.9602	2.95644e-24	1.68452e-22	down	yes
MSTRG.8705	AKNA	XM_024996347.1;XM_024996348.1	1.0282	1.56238	1.54063	18.876	27.2709	20.5234	0.0619647	-4.01241	3.05487e-24	1.73515e-22	down	yes
MSTRG.2562	ADAMTSL4	XM_024986850.1;NM_001101061.1;XM_024986851.1;XM_024986852.1	156.727	162.027	176.359	26.3921	28.1405	27.6687	6.02318	2.59053	3.16078e-24	1.78969e-22	up	yes
MSTRG.23969	ME3	NM_001075877.1;XM_024987172.1;XM_024987171.1;XM_024987170.1	0.127932	0.138071	0.172096	3.22653	2.72588	3.0341	0.0487507	-4.35843	3.22313e-24	1.81931e-22	down	yes
MSTRG.17756	RPH3AL	NM_001035494.1	0.247705	0.268021	0.250389	3.97095	3.74309	4.20807	0.06426	-3.95994	3.27834e-24	1.84473e-22	down	yes
MSTRG.21873	LIPG	XM_002697766.5;XM_024984468.1	3.58713	3.50464	3.58451	29.8792	27.7251	30.2101	0.121578	-3.04005	4.13128e-24	2.31748e-22	down	yes
MSTRG.20611	MYL3	NM_001076501.2	0.0001	0.0001	0.0001	2.2435	2.3888	2.80369	4.03443e-05	-14.5973	4.69777e-24	2.62713e-22	down	yes
MSTRG.18742	ITGB4	XM_024979798.1;XM_024979795.1;XM_024979797.1;NM_001193257.2;XM_024979796.1	0.140716	0.154301	0.0694803	3.14231	3.64611	3.29655	0.0361426	-4.79016	6.09143e-24	3.3856e-22	down	yes
MSTRG.20375	ABHD6	XM_005222733.4;XM_010817683.3;NM_001075196.1;XM_005222730.4;XM_005222732.4	269.185	299.405	177.471	24.698	13.2283	20.9322	12.6755	3.66397	6.53151e-24	3.61909e-22	up	yes
MSTRG.128	CADM2	XM_010800962.3;XM_024993936.1;XM_024993939.1	9.57204	9.54938	8.09351	0.32975	0.085698	0.0775929	55.1981	5.78655	7.19543e-24	3.97482e-22	up	yes
MSTRG.394	PCYT1A	XM_010801155.3;NM_001105052.2;XM_015471394.2;XM_005201384.4	97.0129	61.3316	65.1619	560.101	1401.83	1232.21	0.069974	-3.83704	7.40337e-24	4.07726e-22	down	yes
MSTRG.14155	MRVI1	XM_005215898.4;XM_024974998.1;NM_174392.3;XM_005215900.4;XM_024974996.1;XM_024974997.1;NM_194465.3;XM_024974995.1	0.066868	0.0593199	0.0273273	1.41533	3.73959	3.11439	0.0185645	-5.75131	9.97765e-24	5.47834e-22	down	yes
MSTRG.6473	PROM1	XR_003035042.1;XR_003035034.1;XM_024993438.1;NM_001245952.2;XR_003035036.1;XR_003035038.1;XR_003035037.1;XR_003035041.1;XR_003035040.1;XR_003035035.1;XR_003035039.1	0.307682	0.396484	0.513622	6.7344	6.1119	6.70537	0.0622857	-4.00496	1.20632e-23	6.58353e-22	down	yes
536820	SYT12	NM_001192890.1	0.0001	0.0001	0.0001	0.508091	0.521031	0.502092	0.000195923	-12.3174	1.21191e-23	6.59417e-22	down	yes
MSTRG.1773	SERPINE2	NM_174669.2;XM_024999003.1	350.379	366.145	368.337	73.3454	59.4829	66.5237	5.44193	2.44412	1.3116e-23	7.11521e-22	up	yes
MSTRG.13136	DBNDD2	XM_025000425.1;NM_001130748.1;XM_025000428.1;XM_025000430.1;XM_025000426.1;XM_025000429.1	0.590632	0.670193	0.65719	10.2131	8.42862	11.4418	0.0637564	-3.97129	1.33114e-23	7.19966e-22	down	yes
MSTRG.8365	PDLIM2	NM_001034430.2	9.49708	8.86594	12.1994	138.458	156.206	149.522	0.0688053	-3.86134	1.41825e-23	7.6253e-22	down	yes
MSTRG.4014	DPY19L1	XM_002686820.6;XM_010804278.3	58.0656	50.7872	54.8557	11.4207	9.75591	9.71293	5.29981	2.40594	1.49128e-23	7.97067e-22	up	yes
MSTRG.14199	ST5	XM_010812501.3;NM_001098093.1;XM_024975425.1	18.0964	19.3056	18.7923	111.439	118.643	108.384	0.166026	-2.59052	2.37493e-23	1.26563e-21	down	yes
MSTRG.10850	CYP1B1	NM_001192294.1	32.3212	37.4604	35.3899	6.3482	6.01199	6.48541	5.58069	2.48044	2.68701e-23	1.42774e-21	up	yes
527492	CTNNA2	XM_010810058.2;XM_005212780.2;XM_010810059.2;NM_001102110.1;XM_010810060.2	0.0001	0.0001	0.0001	0.182299	0.255043	0.224839	0.000453048	-11.108	2.76898e-23	1.46699e-21	down	yes
521554	IL7R	XM_024981294.1;XM_024981295.1;NM_001205887.1	0.0001	0.0001	0.0001	0.225103	0.191499	0.1606	0.000519749	-10.9099	3.06341e-23	1.61825e-21	down	yes
MSTRG.5133	IGF1	XM_005206499.4;XM_015471061.2;NM_001077828.1;XM_005206497.4;XM_015471063.2;XM_005206500.4;XM_024991342.1;XM_015471062.2;XM_015471064.2	106.435	110.75	116.909	19.5	16.2308	10.3081	7.2568	2.85933	3.27595e-23	1.72549e-21	up	yes
MSTRG.11076	SMYD1	NM_001083484.1;XM_005212791.4	3.02472	2.99072	2.67991	33.0419	27.212	32.2337	0.0940164	-3.41094	3.31431e-23	1.74064e-21	down	yes
536944	CLEC1A	NM_001076081.1	0.39109	0.297945	0.294571	0.0001	0.0001	0.0001	3278.69	11.6789	3.373e-23	1.76634e-21	up	yes
MSTRG.872	AMOTL2	XM_010801599.3;XM_005201937.4;XM_010801600.3	25.6624	31.0689	28.5898	164.636	202.188	169.885	0.158971	-2.65316	3.47431e-23	1.81415e-21	down	yes
MSTRG.8042	PLIN2	XM_005209905.3;NM_173980.2;XM_024995432.1	647.525	680.049	675.621	129.856	124.79	135.259	5.13764	2.36111	3.56541e-23	1.85637e-21	up	yes
MSTRG.15640	ADGRD1	NM_001034564.2;XM_005217662.4	3.77781	4.3663	4.2157	25.5792	47.2601	28.7305	0.121688	-3.03874	4.45486e-23	2.30622e-21	down	yes
MSTRG.16187	CMC2	NM_001113175.2	279.728	250.352	262.881	46.8981	45.9837	46.6242	5.68407	2.50692	4.56192e-23	2.35491e-21	up	yes
MSTRG.11828	UAP1L1	XM_002691711.6	4.6486	6.36102	4.51088	49.5214	51.0056	56.271	0.0989841	-3.33666	5.11794e-23	2.63443e-21	down	yes
MSTRG.25422	MXRA5	XM_002700420.5;XM_005228468.4	1.66056	2.39	2.29872	22.1346	20.7637	24.9269	0.0936123	-3.41716	5.99761e-23	3.07849e-21	down	yes
MSTRG.13126	SLPI	NM_001098865.2	0.115419	0.187414	0.134603	0.0001	0.0001	0.0001	1458.12	10.5099	6.73611e-23	3.43807e-21	up	yes
MSTRG.14354	DGAT2	NM_205793.2	20.288	22.0918	23.0673	0.0377948	0.0001	0.175982	306.003	8.2574	7.12514e-23	3.62642e-21	up	yes
MSTRG.1900	COL16A1	XM_005203054.3;XM_024982333.1;XM_010802506.2;XM_005203053.3;XM_005203056.3;XM_005203057.3;XM_015459964.2;XM_005203055.3	8.97163	9.26497	9.04435	54.9467	54.2544	55.7321	0.165406	-2.59592	7.57036e-23	3.84222e-21	down	yes
MSTRG.3617	SNED1	XM_024990346.1;XR_003034130.1;XR_003034129.1;XR_003034128.1;XM_024990349.1;XM_024990351.1;XM_024990344.1;XM_024990347.1;XM_024990348.1;XM_024990350.1;XM_024990352.1;XM_024990345.1;XR_003034131.1	553.145	533.371	502.712	93.4252	102.89	89.0697	5.56871	2.47734	7.66635e-23	3.87221e-21	up	yes
MSTRG.10285	SNAPC1	NM_001101244.2	13.9299	10.9963	11.6588	2.0235	1.92746	1.38274	6.85923	2.77805	7.67228e-23	3.87221e-21	up	yes
MSTRG.20002	LOC112443178	XR_003031491.1	0.210156	0.142512	0.382964	0.0001	0.0001	0.0001	2452.11	11.2598	7.69356e-23	3.87221e-21	up	yes
MSTRG.16460	PLEKHG4	XM_015475823.2;XR_003030355.1;XM_024978976.1;XR_003030357.1;XR_003030356.1	0.277565	0.287814	0.268546	4.07739	3.31376	4.63934	0.0693176	-3.85063	9.83522e-23	4.93641e-21	down	yes
MSTRG.24484	TH	XM_024986968.1;XM_015461329.2;NM_173884.2	0.0628382	0.0338613	0.0394515	1.29229	1.0261	1.09984	0.0398309	-4.64997	1.05469e-22	5.26446e-21	down	yes
MSTRG.3423	HPCAL4	NM_001099382.1;XM_024989424.1	0.0001	0.00953068	0.00295675	0.861176	0.685033	0.290498	0.00685326	-7.18899	1.37684e-22	6.83478e-21	down	yes
MSTRG.24681	MIR424;MIR503	NR_036341.1;NR_107789.1	22.4542	17.1389	21.3919	2.94227	3.09137	3.4068	6.45997	2.69153	1.42234e-22	7.04137e-21	up	yes
MSTRG.132	VGLL3	XM_024992495.1;XM_005201174.4;XM_015468734.2;XM_024992498.1;NM_001191130.2	17.2956	14.3406	20.2724	110.69	119.289	83.1886	0.165753	-2.59289	1.51899e-22	7.49933e-21	down	yes
MSTRG.4036	GARS	NM_001097566.1	40.91	41.2724	46.8142	236.898	244.377	232.413	0.180747	-2.46796	1.59534e-22	7.85488e-21	down	yes
MSTRG.11673	PRRX2	XM_024999588.1	3.11799	3.49219	3.2468	19.9609	19.6911	21.8975	0.160147	-2.64253	1.62914e-22	7.97796e-21	down	yes
MSTRG.5076	NTN4	XM_024991956.1;XM_010805194.3;NM_001102203.1;XM_005206644.4;XM_024991958.1	3.02406	4.91573	5.12406	36.2185	34.671	34.6879	0.123737	-3.01465	1.65203e-22	8.06825e-21	down	yes
MSTRG.4032	AQP1	NM_174702.3	0.018853	0.0001	0.0001	0.800514	0.868606	0.695237	0.00805843	-6.95529	1.72982e-22	8.42543e-21	down	yes
MSTRG.1753	SLC4A3	XM_010802359.3;XM_010802358.3;XM_024975886.1;XM_015459208.2;XM_005202858.4;XM_010802357.3;NM_001191387.1;XM_024975884.1	2.64155	2.33361	2.48836	31.9076	34.4078	30.3474	0.0772119	-3.69503	2.60862e-22	1.26379e-20	down	yes
518495	LOC518495	XR_003034801.1;XM_003586098.5;XR_003034807.1;XR_003034799.1;XR_003034803.1;XM_024992539.1;XR_003034805.1;XM_005206866.4;XR_003034802.1;XR_234657.4;XR_003034806.1;XM_024992538.1;XM_015471191.2;XR_003034804.1;XR_003034800.1	0.0001	0.0001	0.00175508	0.0831742	0.0940727	0.0657205	0.00804667	-6.95739	2.65143e-22	1.2811e-20	down	yes
506828	LOC506828	XM_024992660.1;XM_024992661.1	0.108701	0.150559	0.142741	0.0001	0.0001	0.0001	1340	10.388	2.85033e-22	1.37354e-20	up	yes
MSTRG.24790	FLNA	XM_024987747.1;NM_001206514.1;XM_024987749.1;XM_024987750.1;XM_024987748.1;XM_024987751.1	1483.47	1738.84	1678.6	8399.77	8506.85	8772.72	0.190851	-2.38948	2.90896e-22	1.39808e-20	down	yes
MSTRG.18676	TMC6	NM_001075208.1;XM_024979770.1;XM_024979771.1;XM_005221163.4;XM_024979769.1;XM_024979768.1;XM_024979772.1;XM_024979773.1;XM_024979766.1;XM_024979767.1;XM_010816518.3;XM_010816516.3	36.8723	39.6656	35.114	383.73	354.757	390.264	0.0989163	-3.33765	3.07441e-22	1.47368e-20	down	yes
MSTRG.10343	ACTN1	NM_001035351.2;XM_010809468.2;XM_005211978.3;XM_005211976.2;XM_005211979.2	37.8869	41.2139	42.1846	218.389	227.018	232.358	0.178949	-2.48238	3.13277e-22	1.49769e-20	down	yes
MSTRG.18244	LASP1	NM_001035394.1;XM_010816146.2	47.119	50.7232	50.1922	251.203	249.706	253.643	0.196188	-2.34969	3.28379e-22	1.56576e-20	down	yes
MSTRG.19122	SELENOP	NM_174459.3	51.8788	52.9358	50.4894	10.3199	9.74406	9.0552	5.33339	2.41505	3.4571e-22	1.64407e-20	up	yes
MSTRG.11114	CAPG	XM_024998361.1;XM_005212743.3;XM_024998360.1;NM_178574.3	0.303227	0.339033	0.274078	3.74007	3.71678	4.39946	0.0772869	-3.69363	3.72365e-22	1.7662e-20	down	yes
MSTRG.8155	TMEM252	XM_002689632.5	21.9643	23.7723	19.903	1.50131	1.26161	1.01672	17.3666	4.11824	4.19345e-22	1.98384e-20	up	yes
MSTRG.5371	ARHGDIB	XM_005206973.1;NM_175797.2	0.0001	0.0001	0.0001	0.149867	0.190899	0.0947539	0.000688831	-10.5036	4.54196e-22	2.14312e-20	down	yes
MSTRG.5421	OLR1	NM_174132.2;XM_005207046.4;XM_024991345.1;XM_024991346.1	0.0768363	0.0001	0.115106	4.56372	5.00032	4.6941	0.0134689	-6.21422	6.06034e-22	2.85214e-20	down	yes
MSTRG.6094	SLIT2	XM_005207792.4;XM_005207790.4;NM_001191516.2	0.656251	0.556072	0.279945	9.84299	10.1724	9.88801	0.049903	-4.32473	6.75819e-22	3.17232e-20	down	yes
280832	KIT	XM_005207937.4;NM_001166484.1	0.273667	0.32517	0.263286	0.0057057	0.00635918	0.0001	70.8699	6.1471	9.31453e-22	4.34176e-20	up	yes
MSTRG.2658	PHGDH	NM_001035017.1	37.615	40.4307	40.9328	215.946	215.286	245.074	0.175924	-2.50697	9.32139e-22	4.34176e-20	down	yes
MSTRG.23384	PPP1R3B	XM_024986252.1;NM_001103247.1	3.01603	3.36378	3.45908	29.0617	28.2295	29.7066	0.113094	-3.14441	1.11186e-21	5.15236e-20	down	yes
MSTRG.15474	EDNRA	NM_174308.2	0.14104	0.360632	0.363601	6.48237	5.86301	5.94703	0.0473023	-4.40195	1.16342e-21	5.37754e-20	down	yes
MSTRG.4672	ACVRL1	XM_024991925.1;NM_001083479.1;XM_010804911.3;XM_024991926.1	1.0533	0.784478	1.19699	16.0698	17.3989	17.8836	0.059097	-4.08077	1.35984e-21	6.26947e-20	down	yes
MSTRG.8573	S1PR3	XM_005210473.4;XM_024995881.1;NM_001101186.1	10.0836	9.2564	8.392	0.512848	0.488713	0.653657	16.7543	4.06646	1.51186e-21	6.95265e-20	up	yes
MSTRG.20953	GTPBP2	XM_005223415.3;NM_001083421.1	38.8195	31.2051	29.317	190.214	192.882	204.054	0.169193	-2.56325	1.56187e-21	7.16442e-20	down	yes
521081	LOC521081	XM_002693705.5	0.431797	0.376516	0.277722	0.0001	0.0001	0.0001	3620.12	11.8218	1.59398e-21	7.29325e-20	up	yes
MSTRG.4486	GLIPR1	NM_001076984.2;XM_005206014.4;XM_005206011.4;XR_003034613.1;XM_024992260.1;XM_024992258.1;XM_005206013.4;XM_024992259.1;XR_001500278.2;XM_024992261.1;XM_005206012.4	0.608193	0.737137	1.08184	12.8799	11.3233	12.2601	0.0665648	-3.9091	1.78019e-21	8.12474e-20	down	yes
519566	RAPGEF5	XM_005205289.4;XM_010804110.3	0.608132	0.646611	0.546849	0.042022	0.034777	0.023819	17.9053	4.16231	1.81588e-21	8.2668e-20	up	yes
MSTRG.2687	SLC22A15;LOC101905053	XM_024987729.1;XM_024987734.1;NM_001193093.1;XR_003033379.1;gene-LOC101905053;XR_001496419.2	2.10067	2.04451	1.92773	13.964	13.8612	13.0117	0.148711	-2.74941	1.8874e-21	8.57089e-20	down	yes
MSTRG.14626	PLEKHA6	XM_024976631.1;XM_024976629.1;NM_001075973.1;XM_024976630.1;XM_024976632.1	1.06129	0.559982	1.11207	14.6769	22.831	20.6148	0.0470271	-4.41036	2.10183e-21	9.52077e-20	down	yes
MSTRG.612	CLDN11	NM_001035055.2;XM_024975621.1	3.11472	5.32309	3.10136	0.210172	0.187368	0.16927	20.3581	4.34753	2.22549e-21	1.00418e-19	up	yes
MSTRG.18054	MFAP4	NM_001080217.1	0.193372	0.258955	0.315239	3.42743	3.27187	3.53023	0.0750344	-3.7363	2.22795e-21	1.00418e-19	down	yes
751811	LOC751811	XM_015471297.2;XM_024992671.1;XM_024992672.1	0.575943	0.318004	0.595163	0.00912426	0.0001	0.0001	159.703	7.31924	2.31242e-21	1.03967e-19	up	yes
281914	MMP13	NM_174389.2	0.407048	0.743279	0.502484	0.0001	0.0001	0.0001	5509.37	12.4277	2.56436e-21	1.15009e-19	up	yes
MSTRG.9202	TNFAIP3	XM_005210987.4;NM_001192170.1	32.4406	38.9766	32.403	4.58921	4.52135	3.49255	8.23766	3.04223	2.99185e-21	1.33521e-19	up	yes
MSTRG.347	SEMA5B	XM_002684809.5;XM_010801202.3	0.332216	0.0986396	0.430343	9.82746	8.83459	11.1495	0.0288881	-5.11338	3.15195e-21	1.4032e-19	down	yes
MSTRG.22818	ANKRD1	NM_001034378.2	15.469	16.372	17.7214	91.8001	98.6189	92.3927	0.175249	-2.51252	3.23611e-21	1.43714e-19	down	yes
MSTRG.12606	LOC104973767	XR_810598.3;XR_003037766.1;XR_003037765.1;XR_003037767.1	0.0274887	0.0328932	0.0181695	0.510982	0.587765	0.396654	0.0525286	-4.25075	4.22397e-21	1.86669e-19	down	yes
MSTRG.3716	DLX5	NM_001075313.1	0.407461	0.690269	0.876534	0.0001	0.0001	0.0001	6580.88	12.6841	5.41836e-21	2.38869e-19	up	yes
MSTRG.10184	DUOX2	XM_005211901.4;XM_010809405.3	0.577184	0.679568	0.5565	0.0175508	0.0001	0.00625168	75.8606	6.24528	5.46766e-21	2.40458e-19	up	yes
528741	KCNQ4	XM_024990216.1	0.025354	0.0001	0.024561	1.13485	0.975668	0.988722	0.0161378	-5.95341	5.84484e-21	2.56423e-19	down	yes
MSTRG.22302	LOC107131364	gene-LOC107131364	0.998312	0.865389	0.95435	9.10808	10.5786	8.04964	0.101602	-3.299	6.39283e-21	2.79787e-19	down	yes
MSTRG.481	MASP1	NM_001076968.1;XM_015471853.2;XM_005201489.4;XM_024989607.1;XM_015471855.2;XM_005201484.4	680.766	842.1	795.961	106.132	105.706	118.795	7.01328	2.81009	6.53742e-21	2.85425e-19	up	yes
MSTRG.8355	LGI3	XM_024996248.1;XR_003036074.1;XM_024996246.1;XM_024996247.1	5.65326	7.83289	7.86435	0.251635	0.488882	0.369099	19.2413	4.26614	7.9657e-21	3.43644e-19	up	yes
MSTRG.8353	HR	XM_024996001.1;NM_001102535.1;XM_024996002.1	0.602009	0.422264	1.13239	21.81	15.4565	20.4546	0.0373634	-4.74223	8.56291e-21	3.6853e-19	down	yes
MSTRG.7209	CTXN3	XM_024993800.1;XM_024993806.1;XM_024993802.1;XM_024993799.1;XM_024993803.1;XM_024993805.1;XM_024993798.1;NM_001105486.2;XM_024993801.1;XM_024993804.1;XM_015472123.2;XM_010807088.3	0.0001	0.0001	0.00671038	0.293426	0.250679	0.439347	0.00702665	-7.15295	8.93315e-21	3.82647e-19	down	yes
MSTRG.23424	ZNF703	NM_001191480.1	47.6126	56.1541	54.0009	6.7229	6.08883	7.3628	7.82014	2.96719	9.11881e-21	3.89678e-19	up	yes
MSTRG.21768	LAMA1	XM_024984604.1;XM_024984605.1;XM_024984606.1	19.6183	16.784	21.3962	1.38128	1.07532	1.27262	15.4988	3.95409	9.37102e-21	3.99514e-19	up	yes
MSTRG.5074	ITGA7	XM_024991496.1;XM_024991499.1;XM_024991497.1;XR_003034560.1;XM_024991500.1;XM_024991501.1;XM_024991498.1;NM_001191305.1	23.3569	21.9824	22.6357	123.69	121.389	128.299	0.182055	-2.45756	9.81332e-21	4.17389e-19	down	yes
MSTRG.11293	FNDC4	XM_024999241.1;NM_001102324.1	0.0149061	0.00481674	0.013053	0.243239	0.311474	0.266081	0.0399319	-4.64631	1.00244e-20	4.25368e-19	down	yes
MSTRG.2231	RGS4	NM_001046600.2;XM_024989737.1	0.156915	0.133512	0.108762	2.63219	2.23563	1.8547	0.0593808	-4.07386	1.11666e-20	4.72727e-19	down	yes
MSTRG.9152	LAMA2	XM_024996984.1;XM_002690220.5	1053.47	1076.52	1010.73	229.447	251.697	224.846	4.44868	2.15338	1.19617e-20	5.05206e-19	up	yes
MSTRG.22465	PSPH	XM_005224923.4;NM_001046355.2;XM_024984986.1;XM_024984985.1;XM_024984987.1;XM_005224925.4	3.97206	8.48068	11.9956	106.606	98.6579	104.883	0.0788285	-3.66514	1.24894e-20	5.26269e-19	down	yes
MSTRG.16397	ADGRG1	XM_024978089.1;XM_024978087.1;XM_024978085.1;XM_024978088.1;XM_024978086.1;NM_001083656.1;XM_024978084.1	1.78028	1.53901	1.47939	39.6182	37.4353	29.1288	0.0451928	-4.46776	1.40689e-20	5.91448e-19	down	yes
MSTRG.486	ADIPOQ	XM_024995232.1;XM_015472143.1;XM_024995233.1	0.396926	0.857373	0.907408	0.0133321	0.0305509	0.0257402	31.0486	4.95646	1.41647e-20	5.94098e-19	up	yes
MSTRG.12514	GJD4	XM_002692074.1	0.00421184	0.0001	0.00700008	0.278353	0.341141	0.181563	0.0141213	-6.14599	1.48364e-20	6.20835e-19	down	yes
MSTRG.22799	LOC112444519;FAS;LOC112444486	XR_003032879.1;NM_174662.2;XR_003032787.1	1.01489	0.986413	3.45004	53.9027	48.3113	52.2464	0.0352927	-4.82448	1.54713e-20	6.45907e-19	down	yes
MSTRG.2405	ARHGEF2	XM_005203665.4;XM_024986248.1;XM_024986265.1;NM_001098881.2;XM_024986243.1;XM_005203664.4;XM_024986260.1;XM_005203666.4;XM_010802880.3;XM_015462085.2;XM_024986249.1	6.78833	10.7678	10.0001	55.4672	58.9598	58.3546	0.159486	-2.6485	1.55851e-20	6.49162e-19	down	yes
MSTRG.1566	AOX1	NM_176668.3;XM_024999354.1	332.048	337.01	331.624	74.18	74.04	75.1151	4.48063	2.1637	1.57326e-20	6.53806e-19	up	yes
MSTRG.6074	PPM1K	NM_001046474.2;XM_005207798.4	0.568856	0.922787	0.835856	7.1048	5.95483	6.18348	0.120952	-3.04749	1.59909e-20	6.63017e-19	down	yes
MSTRG.20559	SLC25A20;LOC112443526	XR_814561.2;NM_001077936.2;XR_003031941.1;XM_024982713.1	24.7183	27.0981	23.1404	3.77418	4.61759	3.91975	6.08835	2.60605	1.90231e-20	7.86939e-19	up	yes
530102	LOC530102	XR_003036496.1;XM_015474150.2	0.027064	0.024551	0.0379	0.450688	0.530063	0.533908	0.0590991	-4.08072	2.36992e-20	9.73711e-19	down	yes
MSTRG.15759	HSPB8	NM_001014955.1	37.1357	38.2876	39.4202	200.181	188.263	207.734	0.192633	-2.37607	2.43669e-20	9.98876e-19	down	yes
MSTRG.9607	LARP6	NM_001099205.1	15.438	17.9995	18.0162	94.1439	93.5412	105.317	0.175609	-2.50956	2.53157e-20	1.03543e-18	down	yes
MSTRG.12076	FLT1	XM_024999786.1;NM_001191132.3;XM_015473753.2;XM_024999785.1	0.32783	0.384715	0.360275	4.02761	3.83648	3.88451	0.0913146	-3.45301	2.68302e-20	1.0949e-18	down	yes
517426	SCN4A	XM_003587460.5;XM_005220988.4	0.0468742	0.0153881	0.032154	0.770594	0.680593	0.737861	0.0431312	-4.53512	2.8435e-20	1.15778e-18	down	yes
MSTRG.6360	STBD1	XM_002688357.5	0.0759522	0.0828185	0.127288	1.5344	1.41929	1.59345	0.0629095	-3.99058	2.94447e-20	1.19621e-18	down	yes
MSTRG.12912	ANGPT4	NM_001076483.2	11.9759	13.7506	12.6322	1.8026	1.83442	2.03112	6.76742	2.75861	3.16259e-20	1.28195e-18	up	yes
MSTRG.25409	PUDP	NM_001046595.2;XM_024988260.1;XM_024988267.1;XM_015461821.2;XM_024988266.1;XM_024988265.1;XM_015461818.2;XM_024988264.1;XM_024988263.1;XM_024988261.1;XM_015461817.2	3.34907	3.16343	3.52299	0.398559	0.299523	0.378239	9.3239	3.22093	3.20605e-20	1.29666e-18	up	yes
MSTRG.4984	PIP4K2C	NM_001076196.1	1.3951	1.40995	1.48871	9.59202	8.99702	9.21178	0.154447	-2.69481	3.99337e-20	1.60791e-18	down	yes
MSTRG.10059	TCF12	NM_001077885.1;XM_024997393.1;XM_024997391.1;XM_024997390.1;XM_024997392.1;XM_024997387.1;XM_024997388.1;XM_024997394.1;XM_024997389.1	6.6466	6.20719	5.93571	33.0473	32.271	30.7343	0.195617	-2.3539	4.0861e-20	1.6416e-18	down	yes
MSTRG.4760	WNT10B	XM_010805029.3	0.0142403	0.0126242	0.0001	0.493832	0.488156	0.488677	0.018335	-5.76926	4.71561e-20	1.89031e-18	down	yes
MSTRG.22304	HS3ST2	NM_001205994.1	2.04883	2.23103	2.50491	13.4907	12.1183	11.6397	0.182148	-2.45682	5.04674e-20	2.01414e-18	down	yes
MSTRG.10520	GPR65	XM_010809662.3;XM_010809663.3;XM_010809665.3;XM_024997886.1;NM_001101303.2	0.0966482	0.209194	0.294139	9.57312	7.02421	5.93093	0.0266324	-5.23068	5.52855e-20	2.20158e-18	down	yes
MSTRG.4663	KRT80	XM_005206215.4;NM_001077952.1	1.4449	0.593237	0.80049	32.2882	26.4842	30.7543	0.0317071	-4.97905	6.81685e-20	2.70865e-18	down	yes
MSTRG.1333	ITGB6	XM_005202407.4;XM_005202409.4;XM_024999020.1;XM_010801958.3;XM_024999025.1;NM_174698.2	0.293048	0.299342	0.427614	7.5258	6.10012	4.05192	0.0576995	-4.1153	6.93623e-20	2.75005e-18	down	yes
MSTRG.4850	CNTN1	XM_010805057.3;XM_024991352.1;NM_174280.2;XM_005206412.4	1.10936	1.11977	1.16525	0.0642968	0.0459278	0.0905145	16.9094	4.07975	6.96997e-20	2.7574e-18	up	yes
618195	LGI4	NM_001103301.1;XM_010814812.3;XM_010814813.3;XM_015458073.2	0.012019	0.0001	0.0001	0.448663	0.385365	0.55967	0.00876732	-6.83365	7.89838e-20	3.11788e-18	down	yes
MSTRG.20515	GNAT1	XM_024982388.1;NM_181022.2;XM_024982389.1;XM_010817664.3	3.07358	6.56945	6.0906	77.8289	95.0549	85.6514	0.0608568	-4.03844	7.96338e-20	3.13671e-18	down	yes
MSTRG.4999	NDUFA4L2	NM_001113305.2	11.3844	11.8294	13.9672	0.983917	1.1114	1.02703	11.908	3.57386	8.06196e-20	3.16865e-18	up	yes
MSTRG.12287	COL4A2	XM_025000171.1	26.3526	38.9845	37.1149	6.27529	6.49822	6.58217	5.29312	2.40412	8.17533e-20	3.20625e-18	up	yes
515161	ATP1A2	NM_001081524.1	0.057972	0.026358	0.017204	0.852814	0.791851	0.912715	0.0397024	-4.65463	8.52741e-20	3.33711e-18	down	yes
MSTRG.17634	MYO1D	NM_001075838.2	1.70821	1.71137	1.64183	12.2451	13.243	11.9815	0.135081	-2.88811	8.87537e-20	3.46579e-18	down	yes
MSTRG.16877	PVR	XM_005219427.4;XM_005219428.4	27.3143	26.578	28.6889	219.971	390.988	376.077	0.0836659	-3.57922	9.17519e-20	3.57517e-18	down	yes
513753	EDN3	XM_025000539.1;NM_001101979.1	0.0001	0.0001	0.007223	0.259885	0.256585	0.254232	0.00963148	-6.69803	9.39679e-20	3.65366e-18	down	yes
MSTRG.13700	SPAG1	XM_025001876.1	0.665703	0.510511	0.516248	6.49418	5.72143	5.84411	0.0937148	-3.41558	9.45719e-20	3.66143e-18	down	yes
MSTRG.5177	NUAK1	NM_001205496.1	8.2706	7.85735	8.31908	39.5166	45.317	39.9514	0.195913	-2.35171	9.64947e-20	3.72791e-18	down	yes
MSTRG.20968	SLC29A1	XM_024983522.1;XR_003031990.1;XM_024983521.1;XM_015459795.2;XM_010818176.2;XM_005223409.4;NM_001034398.2	1266.02	1395.13	1314.7	295.282	298.311	310.35	4.39834	2.13696	1.00233e-19	3.8641e-18	up	yes
MSTRG.12521	KIAA1217	XM_025000980.1;XM_025000964.1;XM_025000976.1;XM_025000978.1;XM_025000979.1;XM_025000971.1;XM_025000969.1;XM_025000985.1;XM_025000987.1;XM_025000983.1;XM_025000988.1;XM_025000975.1;XM_025000968.1;XM_025000984.1;XM_025000966.1;XM_025000989.1;XM_025000974.1;XM_025000967.1;XM_025000972.1;XM_025000973.1;XM_025000982.1;XM_025000977.1;XM_025000965.1;XM_025000990.1;XM_025000970.1;XM_025000981.1	31.851	18.998	14.7455	150.074	211.529	177.887	0.121586	-3.03995	1.0186e-19	3.91846e-18	down	yes
MSTRG.193	ALCAM	XM_005201257.4;NM_174238.1;XM_005201256.4	16.2468	14.6078	13.4372	84.7093	78.6583	76.5885	0.184583	-2.43766	1.05939e-19	4.06622e-18	down	yes
MSTRG.2939	LRRC8C	NM_001099039.2	1.29127	1.08874	1.04639	7.9473	8.1957	7.47908	0.145051	-2.78537	1.06149e-19	4.06622e-18	down	yes
MSTRG.14632	PIK3C2B	XM_024976622.1;XM_024976625.1;XM_024976627.1;XM_024976628.1;XM_024976623.1;XM_024976626.1;XM_024976620.1;XM_024976621.1;XM_024976624.1	3.33655	3.26722	3.15392	17.9343	19.0206	19.0906	0.174103	-2.52199	1.10145e-19	4.21039e-18	down	yes
MSTRG.25426	GYG2	XM_024988453.1;XM_024988450.1;XM_005228480.3;XM_024988449.1;XM_024988448.1;XM_005228481.4;XM_024988451.1;XM_024988455.1;XM_005228482.3;XM_024988452.1	58.4398	67.0298	43.7754	309.636	334.927	322.998	0.174919	-2.51524	1.29929e-19	4.95618e-18	down	yes
MSTRG.7703	EBF1	XM_005209684.3;XM_005209685.3;XM_024994414.1;XM_024994417.1;XM_024994416.1;XM_024994415.1;XM_010807567.2;NM_001192916.2	258.375	226.978	232.729	48.7715	55.7482	48.3891	4.69614	2.23148	1.3341e-19	5.07828e-18	up	yes
MSTRG.11252	PCYOX1	NM_001105474.2;XM_005212835.3;XM_010810115.3;XM_024998239.1	165.494	169.931	175.059	25.2406	41.0492	29.2583	5.34269	2.41757	1.65833e-19	6.2992e-18	up	yes
MSTRG.12784	TGM3	XM_025000366.1;NM_001101848.1	0.963788	0.964601	1.15266	0.0795885	0.0496707	0.0766922	14.9601	3.90305	1.69778e-19	6.43558e-18	up	yes
MSTRG.19179	RAI14	XM_024981508.1;XM_024981509.1;XM_024981507.1;XM_024981505.1;XM_024981506.1;XM_005221621.4	5.77202	6.19733	6.19615	27.0148	45.6013	38.7786	0.163073	-2.61641	1.70658e-19	6.45545e-18	down	yes
MSTRG.7004	ANGPTL4	NM_001046043.2	10.0809	12.7817	10.4615	1.18633	1.38617	1.36981	8.45294	3.07945	1.79051e-19	6.7588e-18	up	yes
MSTRG.15302	LOC112441868	XR_003029819.1;XR_003029818.1;XR_003029820.1;XR_003029817.1;XR_003029816.1;XR_003029821.1	0.0001	0.0001	0.0156458	0.520054	0.478408	0.430371	0.01109	-6.49459	1.97765e-19	7.43424e-18	down	yes
MSTRG.16517	SNTB2	NM_001105466.1	12.4348	11.0397	9.96394	2.07926	2.53879	2.02628	5.03264	2.33131	2.02948e-19	7.6133e-18	up	yes
MSTRG.1712	SLC11A1	NM_174652.2	0.931399	0.870129	1.69713	0.0001	0.0136467	0.00913905	152.875	7.25621	2.07001e-19	7.74927e-18	up	yes
MSTRG.5681	CSDC2	NM_001076877.1;XM_005207400.4;XM_024991815.1	0.0955711	0.104512	0.122441	1.31915	1.45546	1.44456	0.0764424	-3.70948	2.07566e-19	7.7544e-18	down	yes
MSTRG.24457	ANO1	XM_024987196.1;XM_024987202.1;XM_024987203.1;XM_015461361.2;XM_024987198.1;XM_024987199.1;XM_024987197.1;XM_015461360.2;XM_015461362.2;XM_024987200.1;NM_001192717.1;XM_024987204.1;XM_024987205.1	0.0193716	0.013807	0.00621416	0.261198	0.480266	0.340234	0.0364176	-4.77922	2.15549e-19	8.03609e-18	down	yes
MSTRG.5373	RERG	NM_001076198.2	5.86898	5.51849	5.88802	0.174792	0.454742	0.561648	14.5028	3.85826	2.31113e-19	8.59865e-18	up	yes
533734	R3HDML	XM_015474300.2	0.0001	0.0001	0.014757	0.574479	0.489738	0.4799	0.00968644	-6.68982	2.41958e-19	8.97649e-18	down	yes
MSTRG.23080	GPAM	NM_001012282.1;XR_003032721.1;XR_003032720.1;XM_005225721.4;XM_024985495.1;XM_010820022.3;XM_024985496.1;XM_005225720.4;XR_003032722.1;XM_024985491.1;XM_024985492.1;XR_003032719.1;XM_024985493.1;XM_005225723.4;XM_005225722.4	12.8466	14.197	12.9905	2.55207	1.90692	1.19561	7.07992	2.82373	2.42449e-19	8.97649e-18	up	yes
MSTRG.23785	PLAU	NM_174147.2;XM_024986518.1;XM_005226324.2;XM_024986517.1;XM_024986521.1;XM_024986519.1	5.57443	5.79691	6.84364	42.0012	32.2537	44.0805	0.153927	-2.69968	2.42755e-19	8.97649e-18	down	yes
MSTRG.6419	CDS1	XM_003586222.4	0.192417	0.226679	0.193256	2.84542	2.62504	2.58363	0.0760298	-3.71729	2.4535e-19	9.05395e-18	down	yes
MSTRG.9351	FNDC1	XM_024997129.1;XM_024997130.1	0.453269	0.623919	0.346169	7.73757	7.28187	5.94296	0.0679004	-3.88044	2.48764e-19	9.1613e-18	down	yes
MSTRG.3685	SAMD9	NM_001205781.2	0.230574	0.211567	0.192607	2.69604	2.85584	2.59898	0.0778748	-3.6827	2.50679e-19	9.21308e-18	down	yes
MSTRG.14198	AKIP1	XM_005215912.4;NM_001034203.2	0.396043	0.533018	0.466952	3.7589	3.44539	4.03895	0.124165	-3.00967	3.23017e-19	1.18237e-17	down	yes
MSTRG.18966	PIK3R1	XM_005221436.4;XM_005221437.4;XM_024981213.1;XM_005221438.4;XM_024981214.1;NM_174575.1	136.534	107.774	106.777	25.4315	24.9218	23.6921	4.74148	2.24534	3.24147e-19	1.18412e-17	up	yes
MSTRG.13100	JPH2	XM_025001265.1	249.069	267.474	285.686	1815.27	1385.05	1253.06	0.180139	-2.47281	3.2896e-19	1.19928e-17	down	yes
MSTRG.6221	SPATA18	XM_024993573.1;XM_010806139.3;XM_010806140.3;XM_024993574.1	0.37368	0.357262	0.405946	0.00836042	0.023277	0.00391391	31.9787	4.99904	3.31331e-19	1.2055e-17	up	yes
MSTRG.5786	MAPK11	XM_024992251.1;XM_024992248.1;XM_024992253.1;NM_001080335.1;XM_024992254.1;XM_024992250.1;XM_024992249.1;XM_024992252.1	0.162825	0.281875	0.216007	3.00402	3.35234	3.5887	0.0664357	-3.9119	3.5562e-19	1.29128e-17	down	yes
MSTRG.13566	SBSPON	XM_025001596.1;NM_001075869.2;XR_003038033.1	0.0001	0.0001	0.0140104	0.440902	0.414603	0.364286	0.0116498	-6.42355	3.97534e-19	1.44058e-17	down	yes
MSTRG.14102	PDE3B	XM_002693045.6	8.14793	7.77285	7.45965	0.669362	0.962025	0.80583	9.59308	3.26199	4.01868e-19	1.45338e-17	up	yes
100139162	FAM83G	XM_005220289.4;NM_001205516.1	0.006782	0.003292	0.0001	0.201699	0.273092	0.393857	0.0117125	-6.41581	4.09031e-19	1.47341e-17	down	yes
MSTRG.25270	CFAP47	XM_015461736.2;XM_024988432.1;XM_024988430.1;XM_024988431.1	0.0839144	0.0863177	0.045841	1.00537	0.971076	0.925548	0.0744567	-3.74745	4.1156e-19	1.47957e-17	down	yes
MSTRG.16254	SLC7A5	NM_174613.2	3.96625	4.44334	4.22845	21.1521	20.604	22.465	0.196789	-2.34528	4.35057e-19	1.55713e-17	down	yes
MSTRG.9974	LOC613519	gene-LOC613519	126.09	65.6951	61.4731	10.2134	13.0471	10.1852	7.57221	2.92071	4.47191e-19	1.59501e-17	up	yes
524513	SERPINB9	NM_001075859.2	0.0001	0.017032	0.011174	0.734511	0.449415	0.596402	0.0158993	-5.97489	4.48168e-19	1.59535e-17	down	yes
MSTRG.9023	MICAL1	XM_024996481.1;NM_001081582.1;XM_024996479.1;XM_024996480.1	2.33051	2.66346	2.55172	15.7934	14.8231	16.751	0.159301	-2.65017	5.02337e-19	1.78467e-17	down	yes
MSTRG.13663	FZD6	XM_010812158.3;XM_003586904.5	0.31202	0.384443	0.46895	3.96482	4.51002	3.95509	0.0937586	-3.41491	5.15587e-19	1.82816e-17	down	yes
MSTRG.22373	BOLA2B	XM_002698056.3;XM_024985256.1;XM_024985255.1	7.02855	7.57477	6.80408	0.826774	1.32306	1.11064	6.56574	2.71496	6.23021e-19	2.20049e-17	up	yes
MSTRG.14247	CAVIN3	NM_001083401.1	6.86563	8.56612	8.19808	45.0305	43.3626	54.2004	0.165715	-2.59323	6.48485e-19	2.28154e-17	down	yes
MSTRG.13242	ZNF217	XM_025000905.1	29.9925	26.2407	27.5942	6.30829	6.12666	5.48673	4.67743	2.22572	7.80508e-19	2.7354e-17	up	yes
MSTRG.17153	MYADM	XM_024978035.1;XM_005219677.4;NM_001075252.2;XM_024978036.1	9.72267	11.8002	10.5277	52.3521	51.5813	52.5566	0.204809	-2.28765	7.8572e-19	2.74835e-17	down	yes
MSTRG.4552	DCN	XM_005206039.2;XM_024991338.1;NM_173906.4	41517.4	43387.8	42385.9	10152	9342.87	10352.2	4.26478	2.09247	8.45913e-19	2.94752e-17	up	yes
MSTRG.7906	PALLD	XM_010807670.3;XM_005209784.4;XM_002689443.6;XM_010807668.3;XM_010807669.3	54.7176	65.3047	64.044	292.025	302.435	296.514	0.20659	-2.27516	8.93785e-19	3.10835e-17	down	yes
MSTRG.15608	GUCY1A1	XM_024976999.1;NM_175778.2;XM_005217641.4;XM_024976998.1;XM_024977000.1;XM_005217642.4;XM_024977001.1;XM_005217643.4;XM_005217640.4	38.718	27.0514	37.3873	705.763	285.23	383.749	0.0750372	-3.73625	1.00217e-18	3.47862e-17	down	yes
MSTRG.20909	GUCA1A	NM_174546.2	0.154891	0.0001	0.0001	4.86377	4.16869	6.52718	0.00996753	-6.64855	1.03154e-18	3.57371e-17	down	yes
MSTRG.22093	IL32	XM_002697939.5;XM_005224639.4;XM_024985319.1	0.141054	0.136517	0.135369	1.81026	1.5184	1.64816	0.0829729	-3.59122	1.06884e-18	3.69585e-17	down	yes
MSTRG.3936	NME8	XM_005205413.4;XM_015469155.2;XM_024990670.1;XM_024990671.1;NM_001046235.1;XM_024990672.1	7.05486	6.41402	7.04363	0.864034	1.00166	0.496103	8.68514	3.11855	1.38723e-18	4.76044e-17	up	yes
MSTRG.23311	FAM149A	XM_005225973.4;XM_005225976.4;NM_001101965.1;XM_005225977.4;XM_005225975.4	0.26519	0.183324	0.461871	8.9432	7.54949	7.47824	0.0379787	-4.71866	1.39812e-18	4.78877e-17	down	yes
MSTRG.9764	RNASE10;PNP	XM_005211535.4;XR_003036598.1;NM_001007818.1;XM_002690744.5	205.731	182.393	192.016	42.2615	29.1393	40.8276	5.16928	2.36996	1.51374e-18	5.17499e-17	up	yes
520039	RASGRF1	XM_005221879.4;XM_024981793.1;XM_005221881.4;NM_001191457.1;XR_003031381.1	0.00371743	0.0001	0.00121813	0.193391	0.125784	0.0914546	0.012263	-6.34954	1.60465e-18	5.47547e-17	down	yes
MSTRG.14862	TNFSF4	XM_010813221.3;NM_001205715.1	0.652527	0.859435	0.813398	21.0357	17.2832	15.287	0.0433789	-4.52686	1.97501e-18	6.71392e-17	down	yes
MSTRG.9194	LOC101906053	XR_235898.4	24.8776	6.9073	8.26183	0.305346	0.400906	0.090237	50.2791	5.65189	2.12876e-18	7.20953e-17	up	yes
MSTRG.20991	RCAN2	NM_001314032.1;NM_001015632.2	1.61512	1.32	1.31119	9.74365	9.21427	9.30939	0.15022	-2.73485	2.24094e-18	7.57471e-17	down	yes
MSTRG.12280	IRS2	XM_025000170.1	27.6309	31.0802	28.0509	5.79708	6.27029	6.54084	4.66257	2.22112	2.55285e-18	8.58166e-17	up	yes
MSTRG.7694	NIPAL4	XM_015472345.2;XR_003035683.1	1.76919	1.45446	0.946877	18.6094	19.7417	20.2229	0.0712011	-3.81196	2.63318e-18	8.81897e-17	down	yes
MSTRG.19740	NFKBIA	NM_001045868.1	9.2084	11.1843	10.4806	1.56556	1.4367	1.56992	6.75242	2.7554	2.64775e-18	8.8514e-17	up	yes
MSTRG.8701	RGS3	XM_015472689.2;XM_024995752.1;XM_015472687.2;XM_024995747.1;XM_024995748.1;XM_024995749.1;XM_005210524.4;XM_005210526.4;XM_024995750.1;NM_001077973.2;XM_005210529.4;XM_010808261.3;XM_024995751.1	0.352422	0.573725	0.538197	6.19934	5.79834	6.69806	0.078325	-3.67438	2.67119e-18	8.9133e-17	down	yes
MSTRG.15448	FAM160A1	XM_005217478.4;XM_010813681.3;XM_002694315.6	2.14091	1.51215	1.76225	0.0602404	0.164745	0.0918169	17.0937	4.09539	2.79998e-18	9.3259e-17	up	yes
MSTRG.3526	SH3BP4	XM_024989094.1;NM_001144088.1;XM_024989100.1;XM_005204956.4;XM_010803844.3;XM_024989088.1;XM_024989059.1;XM_024989086.1;XM_024989083.1;XM_015467119.2;XM_005204955.4;XM_024989079.1;XM_024989064.1;XM_005204954.4;XM_015467116.2	3.7742	4.46068	4.28936	20.0081	20.8836	19.6681	0.206808	-2.27364	2.89341e-18	9.61939e-17	down	yes
MSTRG.14208	TRIM66	XM_024975810.1;XM_002693107.6	2.60232	3.16576	2.47984	26.4435	26.8271	23.0057	0.108132	-3.20913	3.0071e-18	9.97905e-17	down	yes
MSTRG.17988	MYH2;MYH1	NM_001166227.1;XM_024979592.1;NM_174117.1;XM_010816053.3;XM_010815980.3	0.416913	0.239407	1.00538	13.9461	13.9485	15.4041	0.0383776	-4.70359	3.12287e-18	1.03443e-16	down	yes
MSTRG.12611	MKX	XM_025000608.1;XM_005214351.4;XM_005214349.4;XM_005214350.4;XM_025000609.1;NM_001192534.1;XM_025000610.1;XM_025000611.1	4.50542	2.01607	4.06801	34.0071	36.8091	36.0868	0.0990571	-3.3356	3.28526e-18	1.08623e-16	down	yes
MSTRG.16367	SLC6A2	XM_024977952.1;NM_174608.2;XM_024977953.1;XM_015475703.2	45.7172	52.0343	48.0951	11.3212	9.89313	9.49342	4.74951	2.24778	3.31902e-18	1.09341e-16	up	yes
MSTRG.16133	MLKL	XM_002694707.6;XM_005218381.4;XM_024978879.1;XM_005218382.4;XM_010814341.3	0.273636	0.261512	0.337586	3.1731	3.1023	3.0465	0.0936219	-3.41701	3.42381e-18	1.12588e-16	down	yes
MSTRG.23088	NRAP	XM_005225747.3;XM_010820038.3;XM_005225746.3;NM_001098072.1;XM_024985666.1;XM_005225745.3;XM_024985667.1	0.0640272	0.0351251	0.0366095	0.595009	0.800358	0.647973	0.0664411	-3.91178	3.51456e-18	1.15276e-16	down	yes
MSTRG.5247	C1QTNF6	NM_001101872.2;XM_005206809.4	0.0100352	0.0183107	0.0167851	0.198902	0.199072	0.229888	0.0718805	-3.79826	3.51828e-18	1.15276e-16	down	yes
MSTRG.6694	CRLF1	XM_024994753.1	13.3446	15.8137	15.1192	2.82786	2.90609	3.40505	4.8449	2.27647	3.87008e-18	1.26574e-16	up	yes
MSTRG.13784	CA2	NM_178572.2	0.979942	0.724643	0.891513	7.54148	7.14085	8.16929	0.113607	-3.13788	4.13951e-18	1.35142e-16	down	yes
MSTRG.20880	DAAM2	XM_002697225.6;XM_010818159.3;XM_024983894.1;XM_010818160.3	24.7468	23.8456	32.7777	193.553	157.914	194.392	0.149068	-2.74596	4.39936e-18	1.4311e-16	down	yes
MSTRG.4134	LOC112446407;AEBP1	XM_024991122.1;XM_024991121.1;XM_024991120.1	7.35751	7.4876	8.04287	34.9873	36.015	34.7165	0.216499	-2.20757	4.98783e-18	1.61383e-16	down	yes
MSTRG.3357	KLF17	XM_024990176.1;XM_015466777.2;XM_024990177.1;XM_002686512.6	0.00888009	0.00401952	0.0001	0.180174	0.256482	0.18993	0.0207467	-5.59097	5.83886e-18	1.88246e-16	down	yes
MSTRG.22819	PCGF5	XM_024985656.1;XM_024985651.1;XM_024985652.1;XM_024985650.1;NM_001077980.1;XM_024985653.1;XM_024985655.1;XM_024985654.1;XM_024985649.1	18.0908	15.6356	16.2398	185.584	166.307	76.8183	0.116551	-3.10097	6.49637e-18	2.08702e-16	down	yes
MSTRG.1327	GCA	XM_015475558.2;XM_024980387.1	0.0271655	0.0241247	0.016173	0.336038	0.389607	0.350067	0.062715	-3.99505	6.52443e-18	2.09232e-16	down	yes
534505	CPXM2	XM_024985721.1;XM_024985720.1;XM_024985718.1;NM_001206057.1;XM_024985719.1	0.0001	0.0001	0.0001	0.0942302	0.270504	0.240173	0.000495944	-10.9775	6.69833e-18	2.14429e-16	down	yes
MSTRG.21758	EPB41L3	NM_001206169.1;XM_024984307.1;XM_024984306.1;XM_024984310.1;XM_024984302.1;XM_024984305.1;XM_024984313.1;XM_024984303.1;XM_024984312.1;XM_024984304.1;XM_024984309.1;XM_024984308.1;XM_010818893.2;XM_024984311.1	0.727934	0.774559	0.720088	9.07187	5.57274	5.31785	0.111338	-3.16698	7.35388e-18	2.35e-16	down	yes
MSTRG.19343	ATP10A	XM_015459143.2;XM_010816883.3;XM_015459144.2	10.7873	10.6381	9.90369	50.4124	47.6846	50.2149	0.211238	-2.24306	7.77659e-18	2.4807e-16	down	yes
MSTRG.23612	LYST	NM_174020.2;XM_010820416.3;XM_024986510.1;XM_024986514.1;XM_024986511.1;XM_024986512.1;XM_024986513.1	20.0242	16.971	17.0664	86.5501	95.9265	69.9238	0.21419	-2.22304	8.02971e-18	2.55695e-16	down	yes
MSTRG.14843	MYOC	NM_174118.2	3.53166	2.82441	2.44617	32.409	35.5811	35.7905	0.0848158	-3.55952	8.7752e-18	2.78944e-16	down	yes
MSTRG.23359	PRAG1	XM_005226034.4;XM_024986466.1;XM_005226036.4;XM_015460864.2	0.0815111	0.138369	0.188251	2.30647	2.08021	1.95361	0.0643709	-3.95745	9.15716e-18	2.90575e-16	down	yes
MSTRG.12285	COL4A1	NM_001166511.2	294.858	315.399	307.437	75.8649	75.4892	77.7686	4.00525	2.00189	9.18857e-18	2.91062e-16	up	yes
MSTRG.343	PARP14	XM_024991433.1;NM_001206538.1	26.8159	38.7905	26.6496	201.52	226.345	169.651	0.154399	-2.69526	9.43198e-18	2.98251e-16	down	yes
MSTRG.2304	IGSF9;SLAMF9	XM_015461259.2;NM_001302662.1;NM_001205532.1	0.140955	0.0431261	0.207145	3.17783	3.36767	3.28761	0.0397866	-4.65157	1.02751e-17	3.23781e-16	down	yes
MSTRG.6343	EREG	XM_010806225.3;XM_010806226.3	3.34293	3.45728	3.57566	0.4136	0.460726	0.391711	8.19556	3.03484	1.04987e-17	3.30253e-16	up	yes
MSTRG.18602	ACTG1;MIR3533	NM_001033618.1;NR_129535.1	16858.7	19072.6	19267.4	78844.5	75313.5	82882	0.232867	-2.10242	1.11515e-17	3.5018e-16	down	yes
MSTRG.13968	LOC101907641	XR_811436.3	125.562	56.1155	2.64526	0.0504986	0.0001	0.0472854	1883.07	10.8789	1.25127e-17	3.91567e-16	up	yes
MSTRG.3555	COL6A3	XM_024990266.1;XM_024990265.1;XM_024990264.1;XM_024990267.1;XM_024990263.1;XM_024990262.1	45.9368	52.042	52.6032	210.894	217.701	203.77	0.238125	-2.07021	1.27576e-17	3.98545e-16	down	yes
MSTRG.21533	FOXQ1	XM_024983875.1	3.37725	4.0529	4.35115	0.487621	0.513459	0.564925	7.52316	2.91134	1.29003e-17	4.02306e-16	up	yes
MSTRG.17005	RASIP1	NM_001193160.2	0.918101	0.760575	0.877468	9.50663	8.34277	9.39215	0.0938325	-3.41377	1.31125e-17	4.08221e-16	down	yes
MSTRG.12171	LMO7	XM_025000139.1;XM_005213869.4;XM_005213870.4;XM_005213871.4;XM_025000138.1;XM_015473856.2;XM_025000137.1;XM_025000126.1;XM_005213861.4;XM_010810859.3;XM_010810857.3;XM_003586719.5;XM_025000133.1;XM_025000128.1;XM_025000123.1;XM_010810855.3;XM_010810852.3;XM_010810854.3;XM_025000132.1;XM_010810853.3;XM_005213866.4;XM_010810856.3;XM_025000121.1;XM_010810860.3;XM_025000134.1;XM_015473851.2;XM_025000…	24.7067	21.9712	23.0569	98.3531	140.877	95.9238	0.208068	-2.26487	1.43988e-17	4.47498e-16	down	yes
MSTRG.19440	HAPLN3	NM_001098981.2	74.5352	93.6788	104.844	609.243	591.537	644.54	0.147973	-2.75659	1.45634e-17	4.51067e-16	down	yes
MSTRG.15063	MMP23	XM_005217096.4;NM_001038556.2	29.5923	41.1397	40.3622	329.609	295.388	368.258	0.111848	-3.16038	1.47558e-17	4.56248e-16	down	yes
MSTRG.1384	RND3	NM_001191158.3	9.11428	9.08331	9.93509	46.9617	40.0026	44.2595	0.214387	-2.22171	1.54215e-17	4.75208e-16	down	yes
MSTRG.10799	XDH	NM_173972.2	22.0029	19.8349	20.6384	5.02181	5.12213	4.81598	4.17624	2.0622	1.76121e-17	5.41788e-16	up	yes
MSTRG.6543	LOC101905114	XR_235065.4	9.56323	9.30725	8.92049	0.877483	1.16835	1.29355	8.32217	3.05696	1.8975e-17	5.82726e-16	up	yes
MSTRG.16005	GGT5;GGT1	XM_005218274.4;XM_024977505.1;XM_024977506.1;XM_024977456.1;NM_001206214.1;XM_024977503.1;XM_024977458.1;XM_024977502.1;XM_024977457.1;NM_001191219.2;XM_024977504.1	1.493	1.35017	0.843334	0.125077	0.079801	0.119329	11.3708	3.50727	2.00367e-17	6.14288e-16	up	yes
MSTRG.16047	LOC100848324	XR_003030105.1;XR_003030104.1	2.41602	1.95555	1.59083	0.237079	0.21974	0.155358	9.73965	3.28387	2.04478e-17	6.25833e-16	up	yes
MSTRG.7636	SYNPO	XM_005209595.3;XM_005209596.4;XM_015472302.2;NM_001206025.1;XM_024994350.1	3.11529	4.32395	3.14836	36.8894	29.7761	34.619	0.104533	-3.25797	2.16971e-17	6.61836e-16	down	yes
MSTRG.6325	ADAMTS3	XM_024993300.1;NM_001192797.1	13.2435	12.4103	12.3498	2.12973	2.13747	1.71373	6.35413	2.66769	2.19154e-17	6.6737e-16	up	yes
MSTRG.24894	TSC22D3	NM_001103342.1;XM_024987705.1;XM_024987702.1;XM_024987704.1;XM_024987707.1;XM_024987706.1	34.3769	36.7669	33.6009	8.01025	7.9552	8.4219	4.29504	2.10267	2.5779e-17	7.83708e-16	up	yes
MSTRG.9530	CILP	XM_015473050.2;XM_024997908.1;XM_003586505.5;XM_024997906.1	6.16515	5.1202	6.01243	0.437804	0.577535	0.569352	10.9156	3.44831	2.92153e-17	8.86685e-16	up	yes
MSTRG.7873	EFNA5	XM_024994616.1;NM_001076432.1	11.3804	11.2159	11.1129	1.73594	1.76462	1.54314	6.68343	2.74059	3.30745e-17	1.00213e-15	up	yes
MSTRG.3215	SCP2;LOC100297152	NM_001033990.3;XM_010803499.3;XM_024986990.1;XM_024986992.1;XR_001497674.2;XM_010803500.3	3654.26	3683.13	3880.46	1012.82	857.674	831.686	4.15141	2.0536	3.55043e-17	1.07396e-15	up	yes
MSTRG.15604	PDGFC	XM_024977618.1;XM_005217687.4;XM_002694441.5	8.0161	6.32218	8.61772	50.5341	52.717	54.2357	0.145765	-2.77829	3.66147e-17	1.1057e-15	down	yes
MSTRG.7137	TLE2	XM_024995031.1;XM_024995030.1	3.49801	6.04048	6.8789	81.1756	72.4187	63.5388	0.0756099	-3.72528	4.05306e-17	1.21989e-15	down	yes
MSTRG.6969	CNN1	NM_001046379.1	0.838931	1.27518	0.974093	11.4734	10.2522	13.7116	0.0871456	-3.52043	4.27664e-17	1.28505e-15	down	yes
MSTRG.24654	MBNL3	XM_024988191.1;XM_010821424.3;XM_024988185.1;XM_024988192.1;XM_024988186.1;XM_024988180.1;XM_015461426.2;XM_024988189.1;XM_024988182.1;XM_024988184.1;NM_001192740.1;XM_010821415.3;XM_024988183.1;XM_024988188.1;XM_010821421.3;XM_024988187.1	31.1105	49.0531	9.87803	0.920568	0.558512	1.69481	28.3695	4.82627	4.79729e-17	1.43673e-15	up	yes
MSTRG.9221	ADGRG6	XM_015472888.2;XM_005210999.4;XM_015472887.2;XM_010808639.3;XM_002690290.6;XM_024997034.1;XM_024997033.1;XM_005210998.4	0.291154	0.302106	0.832063	10.0322	9.30128	9.05103	0.0502148	-4.31574	4.98175e-17	1.48951e-15	down	yes
MSTRG.9751	NDRG2	NM_001035304.1;XM_024997492.1;XM_024997493.1;XM_024997498.1;XM_024997499.1;XM_024997497.1;XM_024997494.1;XM_024997491.1;XM_024997495.1;XM_024997496.1	52.3105	56.827	54.3348	9.77389	8.76089	10.6037	5.61018	2.48805	5.45511e-17	1.62301e-15	up	yes
MSTRG.8619	RAD23B	NM_001046310.1	220.93	194.683	167.553	1000.35	873.839	967.832	0.205194	-2.28494	5.86896e-17	1.73758e-15	down	yes
MSTRG.496	ETV5	NM_001192834.1;XM_005201537.4	0.0924302	0.0784415	0.0994776	0.826029	0.927426	0.833842	0.104491	-3.25855	5.95797e-17	1.75844e-15	down	yes
MSTRG.1308	SCN1A	XM_024975464.1;NM_001193218.1;XM_024975472.1	0.189041	0.252372	0.140955	2.21544	2.50777	2.16187	0.0845841	-3.56347	5.95884e-17	1.75844e-15	down	yes
MSTRG.13111	PKIG	NM_205812.1;XM_005214513.4;XM_005214515.4;XM_005214517.4;XM_005214514.4;XM_025000347.1;XM_005214516.4	0.0913864	0.130212	0.0788005	0.943889	1.28576	1.34508	0.084034	-3.57288	6.11735e-17	1.80228e-15	down	yes
MSTRG.13140	LOC101903858	XR_237125.2	0.023032	0.0001	0.0001	0.438539	0.642774	0.522701	0.0144836	-6.10943	6.30196e-17	1.85366e-15	down	yes
535990	KCNB2	NM_001024563.1	0.053365	0.010091	0.028649	0.738232	0.850446	0.886794	0.037207	-4.74828	6.92513e-17	2.03365e-15	down	yes
MSTRG.5597	LGALS1	NM_175782.1	107.349	128.455	114.878	514.512	530.24	598.177	0.213449	-2.22804	7.11132e-17	2.08495e-15	down	yes
MSTRG.1216	CHN1	NM_001075349.1;XM_015474801.2;XM_005202319.3;NM_001113247.1;XM_015474804.2	1.18711	2.51949	2.18715	17.7463	16.4655	16.5448	0.116118	-3.10634	7.49819e-17	2.19483e-15	down	yes
MSTRG.5532	TSPAN11	XR_003034608.1;XM_005207202.4;NM_001080325.1;XR_806919.3	13.0298	13.4263	11.0028	1.81797	1.25635	1.24281	8.6768	3.11716	7.83064e-17	2.28844e-15	up	yes
MSTRG.2702	AMPD1	NM_001100349.1	0.249369	0.504243	0.256033	3.90465	4.07484	3.84614	0.0853777	-3.55	7.89297e-17	2.30294e-15	down	yes
MSTRG.7359	FSTL3	NM_001075710.2	9.6092	10.8391	10.676	55.7502	56.8554	56.6362	0.183904	-2.44298	8.11511e-17	2.36395e-15	down	yes
MSTRG.18708	RNF157	XR_003030599.1;XM_024979846.1;NM_001205618.1;XM_024979848.1;XM_024979845.1;XM_024979847.1	11.1375	12.5852	13.0776	111.688	122.874	121.965	0.103219	-3.27622	8.51922e-17	2.47768e-15	down	yes
MSTRG.14184	SCUBE2	XM_002693059.5;XM_005216102.3;XM_005216098.4;XM_005216097.3;XM_005216099.3;XM_005216103.3;XM_005216101.3	34.2524	34.3313	30.0853	6.4283	6.99371	6.48886	4.95553	2.30904	8.89998e-17	2.58428e-15	up	yes
MSTRG.16621	FXYD1	NM_001076410.1;XM_005219019.3;XM_005219017.2;XM_024978502.1;XM_010814805.3;XM_005219020.3;XM_024978500.1;XM_024978501.1	0.553408	0.499431	0.507371	4.5933	3.92469	5.14931	0.114156	-3.13092	8.94735e-17	2.59387e-15	down	yes
MSTRG.9667	PCK2	XM_024997291.1;NM_001205594.1	49.1706	55.8259	54.6305	237.024	231.22	254.325	0.220916	-2.17843	9.1749e-17	2.65347e-15	down	yes
MSTRG.18492	TCAM1	XM_024980444.1;XM_024980445.1;XM_005220945.4;XM_024980446.1;NM_001038211.1	0.12083	0.085572	0.208571	2.86393	2.91019	1.67237	0.0557275	-4.16547	9.85769e-17	2.8351e-15	down	yes
MSTRG.12958	SNTA1	NM_001075898.2	11.0591	14.3091	13.1787	84.8578	86.1736	88.2338	0.148678	-2.74974	9.97375e-17	2.86394e-15	down	yes
MSTRG.19589	CHRNA7	NM_174515.2	0.0001	0.0001	0.211629	4.37814	5.76875	4.9606	0.0140215	-6.15622	1.23781e-16	3.53196e-15	down	yes
MSTRG.7864	ST8SIA4	XM_024993890.1;NM_001001163.1	91.1735	83.5123	85.7402	21.3911	19.7105	19.5786	4.29177	2.10157	1.2563e-16	3.57909e-15	up	yes
MSTRG.20788	DST	XM_024984001.1;XM_024984002.1;XM_024983995.1;XM_024983997.1;XM_024983983.1;XM_024983988.1;XM_024983985.1;XM_024984007.1;XM_024983994.1;XM_024983993.1;XM_024983986.1;XM_024984010.1;XM_024984005.1;XM_024983999.1;XM_024983989.1;XM_024983991.1;XM_024984000.1;XM_024983998.1;XM_024984008.1;XM_024983984.1;XM_024983992.1;XM_024984006.1;XM_024983990.1;XM_024984011.1;XM_024984003.1;XM_024984009.1;XM_024983…	227.957	214.678	168.308	907.555	1087.49	755.243	0.222138	-2.17047	1.50588e-16	4.28337e-15	down	yes
MSTRG.23452	HTRA4	NM_001272014.1	0.220251	0.20143	0.165613	0.00417213	0.0149751	0.0029074	26.6291	4.73493	1.5613e-16	4.43404e-15	up	yes
MSTRG.21688	ANKRD29	XM_024984285.1;XM_024984286.1;XM_024984287.1;NM_001102104.1	0.14155	0.0319326	0.0001	2.80475	3.15879	2.77705	0.0198593	-5.65404	1.64667e-16	4.66188e-15	down	yes
MSTRG.15172	ANGPTL1	XM_024976168.1;XM_015475137.2;NM_001075426.1	723.721	798.973	700.977	148.797	162.463	118.574	5.17332	2.37109	1.67864e-16	4.74496e-15	up	yes
MSTRG.8494	FBP1	NM_001034447.2	8.95437	7.58215	9.18447	0.949771	0.592169	0.685267	11.5485	3.52964	1.68916e-16	4.76726e-15	up	yes
MSTRG.4415	TMEM176B	NM_001099145.2	0.642842	0.619787	0.459614	5.01599	4.50059	5.62584	0.113736	-3.13623	1.73191e-16	4.88032e-15	down	yes
MSTRG.21660	DSC2	XM_005223953.4;NM_001166526.1;XM_005223955.4;XM_005223954.4	0.980229	0.925328	0.891373	4.42528	6.21021	6.93626	0.159172	-2.65134	1.81401e-16	5.09582e-15	down	yes
MSTRG.11085	REEP1	XM_005212806.3;NM_001082461.2;XM_005212804.3;XM_024999194.1;XM_005212805.3;XM_005212809.3	0.613922	0.386943	0.427441	3.5763	3.31647	3.29942	0.140137	-2.83509	1.82247e-16	5.11166e-15	down	yes
MSTRG.5216	MB	NM_173881.2	25.4692	35.1278	13.5032	322.029	317.53	229.513	0.0852636	-3.55193	1.88536e-16	5.27989e-15	down	yes
MSTRG.7679	SGCD	XM_024994220.1;NM_001191263.2	15.8037	13.6565	5.75236	115.384	110.437	110.586	0.104673	-3.25604	1.93105e-16	5.39949e-15	down	yes
MSTRG.20802	ITPR3	XR_003031979.1;NM_174370.3;XM_024983379.1	0.933874	0.564068	0.307962	7.35374	8.74951	7.72248	0.0757964	-3.72173	2.03906e-16	5.68395e-15	down	yes
MSTRG.14621	ATP2B4	XM_024976041.1;XM_024976045.1;XM_024976047.1;XM_024976049.1;XM_024976048.1;NM_001172594.1;XM_024976050.1;XM_024976051.1;XM_024976042.1;XM_024976046.1;XM_024976044.1	27.3939	28.8486	28.1362	111.831	145.054	115.303	0.22671	-2.14108	2.10007e-16	5.84504e-15	down	yes
MSTRG.24442	MRGPRF	NM_001035470.2	3.46344	4.42961	3.31325	20.7933	18.7299	22.0106	0.182116	-2.45707	2.11636e-16	5.88135e-15	down	yes
MSTRG.2787	SORT1	XM_002686189.6;XM_010803260.3;XM_010803258.3;XM_010803259.3;XM_024990030.1	3.85846	3.68198	3.72514	19.755	33.1515	32.2566	0.132283	-2.91831	2.40174e-16	6.66419e-15	down	yes
MSTRG.13638	RSPO2	XM_025001676.1;NM_001206092.2;XM_015474498.2;XM_025001677.1	0.0350168	0.0228363	0.0358964	0.479425	0.416439	0.399171	0.0723915	-3.78804	2.44327e-16	6.76906e-15	down	yes
MSTRG.5953	DKK2	NM_001082615.1	0.00787449	0.0001	0.0182041	0.472255	0.306232	0.544977	0.0197803	-5.65979	2.49568e-16	6.87222e-15	down	yes
MSTRG.20516	SEMA3F	XM_002697033.6;XM_005223007.4;XM_024983273.1;XM_010817850.3;XM_024983272.1	162.783	185.959	169.058	765.597	738.094	750.91	0.229664	-2.1224	2.618e-16	7.18719e-15	down	yes
MSTRG.6292	EPHA5	XM_024993586.1;XM_005208051.4;XM_010806168.3;XM_002688311.5;XM_024993587.1;XM_003586208.5;XM_005208053.4;XM_005208052.4;XM_024993585.1	3.20481	2.40508	2.36422	15.6161	17.9812	14.5526	0.16561	-2.59414	2.80587e-16	7.6797e-15	down	yes
MSTRG.12930	ID1	NM_001097568.2	23.9763	27.3068	26.0196	5.95894	5.0528	6.34614	4.45347	2.15493	2.88715e-16	7.89023e-15	up	yes
MSTRG.2159	MFAP2	NM_174388.2;XM_005203076.3;XM_005203073.2;XM_005203074.3	18.2655	18.5854	22.8102	114.746	111.027	134.114	0.165777	-2.59269	2.92359e-16	7.97778e-15	down	yes
MSTRG.1910	SDC3	NM_001206531.1	1.7297	7.50515	2.07107	67.2187	62.2367	66.643	0.0576544	-4.11643	3.04375e-16	8.29319e-15	down	yes
MSTRG.22893	ANKRD2	XM_015460708.2	0.38501	0.352066	0.451623	3.73235	4.18487	4.49648	0.0957571	-3.38448	3.23557e-16	8.8026e-15	down	yes
MSTRG.22772	PRKG1	NM_174436.2;XM_005225353.3;XM_024985478.1	6.90255	5.11128	6.87628	0.496797	1.08106	0.996366	7.33818	2.87542	3.73163e-16	1.01066e-14	up	yes
MSTRG.5560	WNT5B	NM_001205628.1;XM_024991524.1	0.0576085	0.0589447	0.117108	0.974354	1.03626	1.12889	0.0744262	-3.74805	3.91313e-16	1.05824e-14	down	yes
MSTRG.18667	DNAH17	XM_024981011.1;XM_024981010.1;XM_015458992.2;XM_024981015.1;XM_024981016.1;XM_024981012.1;XM_024981014.1;XM_024981017.1;XM_024981013.1	957.064	763.016	602.68	132.081	164.153	125.419	5.5087	2.46171	3.97848e-16	1.07431e-14	up	yes
MSTRG.24181	VWCE	XM_005226957.4;XM_010821029.2;XM_015461242.2;NM_001191209.1;XM_024987367.1	4.3858	4.58788	4.29863	0.426373	0.631125	0.427087	8.94008	3.16029	4.06138e-16	1.09265e-14	up	yes
MSTRG.16360	MMP2	NM_174745.2	3173.19	3677.35	3405.91	890.76	901.94	941.911	3.75061	1.90712	4.06451e-16	1.09265e-14	up	yes
MSTRG.21995	MSLN	NM_001100374.1	1.75515	1.28404	2.53646	21.444	18.8961	22.5731	0.0886242	-3.49616	4.45128e-16	1.19309e-14	down	yes
521039	CDH8	XM_024978266.1;NM_001035339.1	0.0001	0.0111516	0.0001	0.273882	0.198404	0.269436	0.0153043	-6.02992	4.59617e-16	1.2301e-14	down	yes
MSTRG.20898	C23H6orf132	XM_024983839.1;XM_024983840.1	0.732506	1.18743	1.16274	13.4954	15.3355	10.0386	0.0793082	-3.65639	4.72849e-16	1.26365e-14	down	yes
MSTRG.7647	CCDC69	NM_001206624.1	1.11329	0.465906	0.917278	9.76998	12.2503	11.1705	0.0752158	-3.73282	4.77049e-16	1.273e-14	down	yes
MSTRG.3772	HDAC9	XM_005205241.4;XM_005205243.4;XM_005205242.4;XM_005205240.4;XM_024991003.1;XM_024991002.1;XM_015468503.2;XM_024991004.1;XM_005205238.4;XR_003034307.1;XM_005205239.4;XM_024991001.1;XM_005205236.4	0.100542	0.229611	0.347359	7.45986	2.73244	7.82572	0.037602	-4.73305	4.82762e-16	1.28635e-14	down	yes
MSTRG.13238	TSHZ2	XM_005215074.4;XM_010811771.3	8.72712	3.91391	7.32309	1.08294	0.796105	0.76408	7.55323	2.91709	5.30632e-16	1.40976e-14	up	yes
MSTRG.19815	TC2N	NM_001193204.1;XM_005222222.4	1.13656	1.92974	1.14658	13.3052	11.5453	9.92012	0.121162	-3.04499	5.38767e-16	1.42927e-14	down	yes
MSTRG.14211	TUB	XM_024975443.1;NM_001192160.2	18.3667	21.2961	19.5556	115.841	115.309	119.273	0.168991	-2.56498	5.53715e-16	1.46678e-14	down	yes
MSTRG.1171	ITGA4	NM_174748.1;XR_003037063.1;XM_024999069.1	1.80866	1.07996	1.40455	18.1638	15.4629	14.0096	0.0901239	-3.47195	5.78748e-16	1.52639e-14	down	yes
MSTRG.2361	PEAR1	NM_001101300.1;XM_024989812.1;XM_005203783.4	0.422422	0.479134	0.365499	3.37704	3.68578	3.32323	0.121996	-3.0351	6.08985e-16	1.60381e-14	down	yes
MSTRG.7803	LOC112447489	XR_003035711.1	4.01314	2.15872	1.75599	0.0600649	0.111459	0.0001	46.1932	5.52961	6.15279e-16	1.61803e-14	up	yes
MSTRG.5441	A2M	XM_005207056.4;NM_001109795.1	7.12494	7.26479	7.12548	0.269884	0.759589	0.601305	13.1932	3.72172	6.46054e-16	1.69405e-14	up	yes
MSTRG.16126	AARS	NM_001101075.2;XM_005218342.4;XM_005218343.3;XM_005218341.2;XM_010814304.3;XM_015475667.2	158.912	181.05	170.068	705.662	709.838	747.294	0.23582	-2.08424	6.64828e-16	1.74075e-14	down	yes
MSTRG.10710	FHL2	XM_005212432.2;XM_005212433.4;NM_001046046.2	1.00342	0.600262	0.693429	4.26476	7.7271	5.68361	0.12996	-2.94385	6.73027e-16	1.75968e-14	down	yes
MSTRG.16108	IL34	NM_001100324.2;XM_024978055.1;XM_005218331.4;XM_010814294.3;XM_010814297.3;XM_024978056.1;XM_010814296.3;XM_005218327.4;XM_010814298.3;XM_005218330.4;XM_010814299.3;XM_024978057.1;XM_010814295.3	0.081356	0.0985932	0.056497	1.10917	0.799578	0.882077	0.0847226	-3.56111	7.06865e-16	1.83812e-14	down	yes
MSTRG.3991	RGS2	NM_001075596.1	0.473604	0.468479	0.466707	0.00416262	0.0366676	0.0155886	24.9702	4.64214	7.07088e-16	1.83812e-14	up	yes
MSTRG.8673	SUSD1	XM_024996325.1;XM_002689945.6;XM_024996326.1	9.81962	10.698	11.5404	93.7745	88.2923	86.5306	0.119354	-3.06668	7.46923e-16	1.9389e-14	down	yes
MSTRG.18381	VAT1;LOC112442847;LOC112442845;LOC112442852;LOC112442848;LOC112442851;LOC112442854;LOC112442857	NM_001192265.1;XR_003031135.1;XR_003031133.1;XR_003031140.1;XR_003031136.1;XR_003031139.1;XR_003031142.1;XR_003031145.1	270.701	228.563	223.094	936.099	917.666	990.859	0.253938	-1.97745	7.52617e-16	1.95088e-14	down	yes
MSTRG.19181	C1QTNF3	XM_010816812.3;NM_001101138.1;XM_005221604.4	0.541899	0.789433	0.799553	4.76421	4.49787	4.46402	0.155243	-2.6874	7.58062e-16	1.96219e-14	down	yes
MSTRG.16818	B3GNT8	XM_005218980.2;NM_001076040.1;XM_005218979.2	0.382126	0.361023	0.385655	3.49044	3.4658	4.02844	0.102762	-3.28263	7.5943e-16	1.96293e-14	down	yes
MSTRG.3929	LAMB1	NM_001206519.1	950.726	1000.03	965.673	268.601	267.485	268.435	3.62505	1.858	8.01465e-16	2.06275e-14	up	yes
MSTRG.16366	MT1A	NM_001040492.2;XM_024977968.1	0.679252	0.877613	1.03906	0.0001	0.0514704	0.0177065	37.4718	5.22773	8.22468e-16	2.1138e-14	up	yes
MSTRG.4509	PTPRQ	NM_001192555.1	2.5979	2.31573	2.48862	0.397433	0.302981	0.265612	7.66257	2.93783	8.37515e-16	2.14942e-14	up	yes
MSTRG.19242	ANKH	NM_001109793.1	9.69664	9.78188	11.9006	52.1481	52.3096	54.2794	0.19768	-2.33876	8.58651e-16	2.19817e-14	down	yes
MSTRG.6957	EPOR	NM_001205601.1	0.050454	0.0631265	0.0483219	0.667484	0.59795	0.582277	0.0876232	-3.51254	8.92341e-16	2.28044e-14	down	yes
MSTRG.14138	MICAL2	XM_010812538.3;XM_010812542.3;XM_010812543.3;XM_010812544.3;XM_024975804.1;XM_005216092.4;XM_010812541.3;XM_010812546.3;XM_002693051.6;XM_005216093.4;XM_010812547.3;XM_010812545.3	8.13994	11.2483	7.13803	56.0288	55.7966	50.0032	0.163916	-2.60897	9.17536e-16	2.34153e-14	down	yes
MSTRG.16058	GSC2	XM_024977880.1	0.0713108	0.0816215	0.0992044	0.81885	0.848537	0.823691	0.101216	-3.30449	9.45092e-16	2.40845e-14	down	yes
MSTRG.15072	VWA1	NM_001103230.1	0.349231	0.409499	0.37307	2.04364	1.90634	2.05518	0.188471	-2.40758	9.65252e-16	2.45638e-14	down	yes
MSTRG.12366	LOC101906664	gene-LOC101906664	0.443831	0.357175	0.279374	0.0001	0.0192571	0.0112785	35.2655	5.14019	9.91793e-16	2.51685e-14	up	yes
MSTRG.23054	LOC101905041	XM_024985905.1;XM_024985903.1;XM_024985904.1	12.6309	13.2571	13.0253	2.94529	2.70678	3.1182	4.43695	2.14957	1.00254e-15	2.54057e-14	up	yes
783269	BCL11B	XM_002696767.6;XM_005222296.4;XM_024982136.1;XM_024982138.1;XM_005222295.4;XM_024982135.1;XM_024982137.1	0.0118814	0.0104449	0.0191804	0.205051	0.224771	0.266365	0.05962	-4.06806	1.03791e-15	2.62652e-14	down	yes
MSTRG.24657	LOC783362	XM_024988742.1;XM_002699566.6	0.168921	0.0998393	0.201209	0.00335746	0.00674974	0.0001	46.043	5.52491	1.06606e-15	2.694e-14	up	yes
MSTRG.18770	SLC16A5	XM_010816623.3;XM_024981072.1;XM_024981075.1;XM_024981071.1;XM_024981076.1;XM_024981073.1;XM_024981070.1;XM_024981074.1	0.225401	0.507024	0.425041	3.5582	3.20858	3.90068	0.108504	-3.20417	1.10844e-15	2.7972e-14	down	yes
MSTRG.1755	EPHA4	NM_001083441.1	471.335	492.114	490.841	2042.04	1961.57	2006.3	0.241982	-2.04703	1.28053e-15	3.22248e-14	down	yes
MSTRG.22097	LOC100141258	XM_015460303.2	0.0186076	0.0119135	0.00512186	0.289259	0.201048	0.254411	0.0478611	-4.385	1.30389e-15	3.27673e-14	down	yes
785805	COL6A5	XM_024997170.1;XM_024997173.1	0.0554911	0.0581272	0.0378771	0.541824	0.464893	0.517692	0.0993798	-3.3309	1.31565e-15	3.30169e-14	down	yes
MSTRG.23951	FOLH1B	XM_024987022.1;NM_001101858.2	28.9291	27.113	28.2518	3.88549	4.16419	3.94788	7.02592	2.81269	1.41074e-15	3.53543e-14	up	yes
MSTRG.5895	ANK2	XM_024993496.1;XM_024993485.1;XM_024993490.1;XM_024993497.1;XM_024993493.1;XM_024993495.1;XM_024993487.1;XM_024993494.1;XM_024993488.1;XM_024993498.1;XM_024993492.1;XM_024993486.1;XM_024993489.1;XM_024993491.1	49.4963	52.3207	26.4297	225.975	239.095	226.143	0.185538	-2.43021	1.54297e-15	3.84026e-14	down	yes
MSTRG.15885	KIAA1671	XM_015475564.2;XM_015475565.2;XM_024977797.1	2.22131	2.19527	2.24766	14.8908	15.1727	12.0524	0.158236	-2.65985	1.54738e-15	3.84595e-14	down	yes
MSTRG.1896	HCRTR1	XM_024998911.1;XM_024998900.1;XR_001494607.2;XM_024998924.1;XM_024998918.1;XM_024998928.1;NM_001048182.1;XM_015459346.2;XM_024998935.1;XM_024998944.1	2.63992	3.84211	2.31017	25.1277	24.1029	25.0332	0.118391	-3.07836	1.56769e-15	3.8911e-14	down	yes
526887	REPS2	XM_024988439.1;XM_024988440.1	0.0684152	0.0749514	0.0564495	0.602429	0.702833	0.574041	0.106325	-3.23345	1.59038e-15	3.94202e-14	down	yes
MSTRG.16225	KIAA0513	XM_015475697.2;XM_024978899.1;XM_024978898.1;XM_005218426.4;XM_024978897.1	53.2527	60.934	57.8208	13.6581	10.5364	14.3808	4.45901	2.15672	1.66171e-15	4.11318e-14	up	yes
MSTRG.5492	VAMP1	NM_001075630.2	3.12946	3.3721	3.18755	0.477035	0.367789	0.346501	8.13305	3.0238	1.74023e-15	4.29581e-14	up	yes
MSTRG.15400	SHISA4	XM_024976947.1	0.719651	0.951573	0.846617	4.56786	4.68549	4.85038	0.178523	-2.48582	1.74708e-15	4.30685e-14	down	yes
MSTRG.21921	NEDD4L	XM_005224355.4;XM_015460156.2;XM_015460153.2;XM_024984481.1;XM_024984478.1;XM_024984471.1;XM_005224356.4;XM_005224352.4;XM_005224351.4;XM_024984485.1;XM_024984476.1;XM_024984475.1;XM_024984473.1;XM_002697776.6;XM_024984486.1;XM_024984472.1;XM_024984479.1;XM_024984482.1;XM_005224353.4;XM_010819011.3;XM_024984483.1;XM_024984477.1;XM_005224354.4;XM_015460154.2;XM_024984480.1;XM_010819012.3	58.2221	53.3783	51.1689	242.465	224.065	218.23	0.237703	-2.07277	1.82321e-15	4.48233e-14	down	yes
517231	RUBCNL	NM_001102041.2;XR_003037436.1;XR_003037437.1;XR_003037438.1;XM_024999864.1;XR_003037435.1;XR_001501456.2	0.0213404	0.0221359	0.0001	0.512107	0.479471	0.577025	0.0277803	-5.16979	1.93063e-15	4.73736e-14	down	yes
MSTRG.15019	CHD5	XM_024976770.1;XM_024976771.1	0.491407	0.63566	0.606038	6.86929	6.76223	3.65533	0.100256	-3.31825	1.9341e-15	4.73736e-14	down	yes
MSTRG.13483	LYN	NM_001177740.2;XM_005215414.4;XM_025001639.1;XM_025001638.1	16.2789	18.7647	19.3579	2.39772	2.59405	2.11419	7.65576	2.93655	1.93479e-15	4.73736e-14	up	yes
MSTRG.19245	OTULINL	NM_001102171.1;XM_010816847.3;XM_024981329.1	2.15733	2.26672	2.54698	0.405997	0.360175	0.368693	6.14261	2.61885	2.34747e-15	5.73231e-14	up	yes
540500	GALNT14	NM_001192732.1;XM_024999068.1	0.0001	0.0135691	0.0001	0.221347	0.366093	0.472894	0.0129856	-6.26694	2.43133e-15	5.92115e-14	down	yes
MSTRG.421	LOC112447371	XR_003035533.1	0.200133	0.120716	0.160908	0.0134932	0.00572234	0.00480734	20.054	4.32582	2.44488e-15	5.94614e-14	up	yes
MSTRG.9315	SYNE1	XM_024997084.1;XM_024997074.1;XM_024997082.1;XM_024997067.1;XM_024997078.1;XM_024997076.1;XM_024997066.1;XM_024997086.1;XM_024997087.1;XM_024997072.1;XM_024997089.1;XM_024997073.1;XM_024997083.1;XM_024997081.1;XM_024997085.1;XM_024997070.1;XM_024997069.1;XM_024997077.1;XM_024997075.1;XM_024997079.1;XM_024997088.1;XM_024997080.1;XM_024997068.1	65.935	57.1157	53.1091	229.189	284.172	216.309	0.241424	-2.05036	2.45152e-15	5.95431e-14	down	yes
MSTRG.20337	ADAMTS9	XM_005222686.4;XM_024982902.1;NM_001206573.1	54.0176	33.6945	45.0223	9.39289	10.6347	6.12003	5.07635	2.34379	2.5725e-15	6.23978e-14	up	yes
MSTRG.23265	VEGFC	NM_174488.2	6.88479	8.53684	7.43241	47.2254	54.3732	53.2503	0.147589	-2.76034	2.63287e-15	6.37768e-14	down	yes
MSTRG.965	COL6A1	NM_001143865.1	286.841	307.556	311.796	1145.43	1094.36	1167.19	0.265982	-1.9106	2.83683e-15	6.86255e-14	down	yes
MSTRG.15946	SEC14L3;LOC112441539	XM_024977268.1;XM_024977827.1;NM_001205882.2;XM_024977829.1;XM_024977828.1	0.0917555	0.101182	0.0586581	0.00435367	0.00245208	0.0001	36.4328	5.18716	3.29658e-15	7.92185e-14	up	yes
MSTRG.18711	SPHK1	XM_002696204.6;XM_024981051.1;XM_024981061.1;XM_024981064.1;XM_024981054.1;XM_024981063.1;XM_024981060.1;XM_024981057.1;XM_024981055.1;XM_024981059.1;XM_024981056.1;XM_024981053.1;XM_024981058.1	596.708	739.279	629.134	118.775	133.934	134.571	5.07416	2.34317	3.45156e-15	8.2833e-14	up	yes
MSTRG.22371	SGF29	XM_024984772.1;XM_024984770.1;NM_001075472.2;XM_024984771.1;XM_024984773.1	3.41428	2.83476	2.79151	0.304007	0.212699	0.439877	9.45089	3.24045	3.66328e-15	8.76816e-14	up	yes
MSTRG.18628	LOC509283	XM_015458942.2;XM_002696144.5;XM_015458943.2;XM_005221118.4	276.496	291.592	255.224	1221.22	1256.19	997.973	0.236898	-2.07766	4.5187e-15	1.07729e-13	down	yes
100298754	DNAH5	XM_024981527.1;XM_015459121.2	0.0142148	0.00630639	0.0257137	0.284796	0.247979	0.234495	0.060259	-4.05268	4.98248e-15	1.1863e-13	down	yes
MSTRG.12771	CPXM1	NM_001015642.2;XM_025000680.1	0.0649927	0.0569139	0.0312345	0.656188	0.565225	0.606115	0.0837968	-3.57696	5.37883e-15	1.27899e-13	down	yes
MSTRG.2364	LRRC71	NM_001105357.2;XM_005203696.4;XM_005203693.4;XM_005203694.4;XM_005203697.4;XM_010802903.3	0.752573	0.726378	0.446537	5.49772	5.5534	5.35313	0.117377	-3.09077	5.45575e-15	1.29558e-13	down	yes
532273	SYT17	XM_005224748.4;NM_001193210.1;XM_005224749.4	0.0001	0.0001	0.026643	0.636023	0.698725	0.448659	0.0150515	-6.05395	5.64295e-15	1.33828e-13	down	yes
781119	SLITRK6	XM_005213886.4;XM_010810897.3	0.532709	0.502071	0.478081	0.018894	0.026376	0.0001	33.345	5.0594	5.73195e-15	1.35584e-13	up	yes
MSTRG.6693	TMEM59L	NM_001075301.1;XM_005208432.2	11.6683	15.1254	15.4628	2.20315	1.87064	1.94284	7.02327	2.81214	6.00147e-15	1.41653e-13	up	yes
MSTRG.1973	FGR	XM_005203150.4;XM_010802559.3;XM_005203152.4;XM_025001474.1;XM_010802557.3;XM_005203155.4;XM_005203151.4;NM_001098991.1;XM_005203153.4	0.0001	0.0118424	0.0210211	0.433144	0.342497	0.502478	0.0257906	-5.27701	6.36842e-15	1.49856e-13	down	yes
MSTRG.14390	CAPN5	XM_024975408.1;XM_005216288.4;XM_024975409.1;NM_001192894.2;XM_005216289.4;XM_010812728.3	0.0558458	0.0847586	0.129575	1.49357	0.87405	1.52287	0.0694462	-3.84796	7.09681e-15	1.66564e-13	down	yes
MSTRG.24426	LOC508879	XM_015461313.2;XM_010821182.3;XM_002699367.5	0.0857545	0.071925	0.0654525	0.88388	0.615993	0.85923	0.0945834	-3.40227	7.13604e-15	1.67268e-13	down	yes
MSTRG.17339	PEG3;MIR2900	NM_001002887.2;NR_036367.1	3.90129	2.84093	2.25232	0.389554	0.384887	0.112799	10.1377	3.34165	7.43196e-15	1.73754e-13	up	yes
MSTRG.2442	EFNA4	XM_005203748.4;NM_001101249.2;XM_005203747.4;XM_005203749.4;XM_005203752.4;XM_005203751.4	43.7948	42.438	46.1813	6.6729	4.02005	5.34405	8.25679	3.04558	7.66458e-15	1.78732e-13	up	yes
MSTRG.21484	BMP6	XM_005223892.4;XM_002697620.5	2.04708	2.08638	2.24574	15.2971	15.9983	14.8945	0.138108	-2.85613	7.82305e-15	1.82193e-13	down	yes
MSTRG.22897	MORN4	NM_001035450.1;XM_005225620.4;XM_024985796.1;XM_024985795.1	0.383232	0.449838	0.197002	4.31696	3.02486	4.06407	0.0903106	-3.46896	8.219e-15	1.91168e-13	down	yes
MSTRG.65	BACH1	XM_002684612.6;XM_015466406.2	72.3943	60.1612	63.5349	263.787	276.788	247.59	0.248794	-2.00698	8.68449e-15	2.01693e-13	down	yes
MSTRG.8630	EPB41L4B	XM_024996321.1;XM_024996311.1;XM_024996319.1;XM_024996313.1;XM_024996315.1;XM_024996318.1;XM_015472681.2;XM_024996314.1;XM_024996317.1;XM_024996320.1;XM_024996312.1	1.06982	0.734991	1.10622	7.94873	7.01371	7.2884	0.130828	-2.93426	8.69378e-15	2.01693e-13	down	yes
MSTRG.6768	KLF2	XM_024994816.1	1.08988	1.32278	1.5425	10.7739	11.5461	12.4228	0.113841	-3.13491	8.76534e-15	2.02834e-13	down	yes
MSTRG.24343	FOSL1	NM_001205985.1;XM_024987190.1	4.55813	4.24341	4.55938	34.1954	41.8301	33.1882	0.122337	-3.03106	8.85493e-15	2.04646e-13	down	yes
MSTRG.10314	RAB15	NM_001046538.1	1.18655	1.39685	1.42392	11.4517	12.321	12.8802	0.109332	-3.19321	8.88135e-15	2.04995e-13	down	yes
MSTRG.3368	ARTN	XM_024990180.1	0.0001	0.0187511	0.00521109	0.27527	0.304806	0.357919	0.0256528	-5.28474	8.98337e-15	2.07086e-13	down	yes
MSTRG.24393	RHOD	NM_001192338.3	0.0653271	0.0832046	0.0564313	0.708626	0.686111	0.704298	0.0976463	-3.35629	9.80975e-15	2.25849e-13	down	yes
MSTRG.22917	DNMBP	XM_005225639.4;NM_001191163.2;XM_024985835.1	151.84	164.638	155.401	39.8701	47.6715	34.9838	3.85127	1.94533	1.04999e-14	2.4143e-13	up	yes
MSTRG.9829	THBS1	NM_174196.1;XM_024997243.1	963.944	1060.5	1124.13	3881.22	3823.46	3764.16	0.274533	-1.86495	1.05309e-14	2.41578e-13	down	yes
MSTRG.21582	CCDC102B	XM_015460067.2	0.000404363	0.0011651	0.0112671	0.372003	0.513027	0.168985	0.0121787	-6.35949	1.08006e-14	2.47091e-13	down	yes
MSTRG.22916	ABCC2	XM_024985942.1	4.95229	4.41119	3.99356	0.506381	0.58369	0.242092	10.0266	3.32576	1.08987e-14	2.49021e-13	up	yes
MSTRG.15399	LOC112441886	XR_003029851.1	0.132107	0.0001	0.0725014	3.0464	3.06536	1.72619	0.0261176	-5.25884	1.11757e-14	2.54708e-13	down	yes
MSTRG.23651	FAM13C	XM_024986757.1;XM_010820493.3;XM_005226284.4;XM_005226285.4;NM_001078029.2;XM_024986760.1;XM_024986759.1;XM_005226282.4;XM_024986758.1	0.924151	1.04273	1.05823	6.56829	7.09864	6.68062	0.148672	-2.7498	1.15978e-14	2.63995e-13	down	yes
MSTRG.9222	HIVEP2	XM_005211000.4;XM_024997039.1;XM_024997037.1;XM_024997036.1;XM_010808640.3;XM_024997038.1;XM_024997035.1	7.04247	7.33985	5.79953	31.6301	35.8832	32.5891	0.201612	-2.31035	1.1623e-14	2.64237e-13	down	yes
MSTRG.5346	ABCC9	XM_010805439.3;XM_005206965.4;XM_005206964.4;XM_005206966.4;XM_005206963.4;XM_002687737.6	60.6552	64.9582	60.0761	16.538	13.0461	14.6215	4.2006	2.07059	1.20464e-14	2.7352e-13	up	yes
MSTRG.7561	PCDH1	XM_024994063.1;NM_001083655.1;XM_024994062.1;XM_024994064.1;XM_024994061.1	0.575346	0.851314	0.72035	6.19601	6.59172	6.55462	0.111	-3.17136	1.22641e-14	2.77767e-13	down	yes
MSTRG.3833	SEMA3A	NM_001276701.1;XM_010804147.3;XM_010804145.3;XM_010804144.3;XM_024990792.1;XM_024990793.1;XM_015468793.2;XM_024990790.1	1.09499	1.16625	1.27393	7.56598	7.66142	7.77498	0.153687	-2.70193	1.269e-14	2.87054e-13	down	yes
MSTRG.4052	CREB5	XM_003585978.5;XM_015469831.2;NM_001319882.1;XM_024990746.1;XM_024990747.1;XM_015469830.2;XM_024990748.1;XM_015469829.2	206.907	115.004	327.253	31.7908	37.1981	27.0185	6.76161	2.75737	1.36678e-14	3.08402e-13	up	yes
MSTRG.1746	INHA	NM_174094.4	0.039603	0.0357684	0.0481577	0.450773	0.516312	0.596173	0.0790203	-3.66163	1.39653e-14	3.14723e-13	down	yes
MSTRG.10824	CRIM1	NM_001205298.1;XM_010809917.3;XM_024998401.1;XM_005212577.4	1001.22	1587.32	1773.29	7018.61	6963.74	6748.26	0.210405	-2.24876	1.55033e-14	3.48084e-13	down	yes
MSTRG.458	TPRG1	XM_024992059.1;NM_001193079.1;XM_024992053.1	0.843601	0.572535	0.767318	0.0001	0.0291167	0.040026	31.5334	4.97881	1.61082e-14	3.60772e-13	up	yes
MSTRG.25192	MSN	NM_001046477.1	26.6756	32.7493	30.4197	518.32	121.168	516.638	0.0777118	-3.68572	1.6173e-14	3.61777e-13	down	yes
MSTRG.8476	NTRK2	XM_024995508.1;XM_005210371.4;XM_005210372.4;XM_024995507.1;XM_024995505.1;XM_015472635.2;XR_003035866.1;NM_001075225.2;XM_024995506.1;XM_010808129.3	3.06318	5.93497	2.86169	42.9492	41.5859	34.2045	0.0998811	-3.32364	1.83335e-14	4.09598e-13	down	yes
MSTRG.10977	GPR75	NM_001205061.1;XM_015473447.2	0.0370372	0.0001	0.0352784	1.03588	0.908589	0.933189	0.0251647	-5.31245	1.84924e-14	4.1264e-13	down	yes
MSTRG.13309	NRBP2	XM_005215143.4;XM_005215144.4;XM_005215146.4;XM_005215147.4;XM_005215148.4;XM_005215145.4;NM_001077848.2	0.234128	0.32517	0.295686	2.32383	2.35502	2.06366	0.126805	-2.97932	1.87572e-14	4.18034e-13	down	yes
MSTRG.5284	FAR2	NM_001076022.1;XM_010805374.3;XM_005206902.4	0.49798	0.55059	0.507392	3.92569	3.43104	3.33049	0.145591	-2.78001	1.97676e-14	4.38933e-13	down	yes
785213	MGAT5B	XM_024981039.1;XM_024981041.1;XM_024981043.1;XM_024981042.1;XM_024981044.1;XM_024981040.1	0.0492895	0.0402688	0.0383167	0.559396	0.515457	0.45295	0.0836986	-3.57865	2.02673e-14	4.49477e-13	down	yes
MSTRG.6331	CXCL2	NM_174299.3;XM_005208062.4	0.170492	0.159607	0.184841	1.548	1.39673	1.41492	0.118115	-3.08174	2.04212e-14	4.52338e-13	down	yes
MSTRG.13236	ATP9A	XM_005215070.4;XM_025001333.1;XM_005215069.4;XM_025001332.1;XM_025001335.1;XM_025001334.1	0.960307	1.00169	0.997917	3.92346	3.96393	3.95193	0.250007	-1.99996	2.06821e-14	4.57558e-13	down	yes
MSTRG.4791	RAPGEF3	NM_001080302.1;XM_005206392.4;XM_005206393.2;XR_001500328.2;XR_003034590.1	0.100072	0.102307	0.0622603	0.82431	0.862161	0.862515	0.103821	-3.26782	2.09139e-14	4.6212e-13	down	yes
MSTRG.2069	EPHB2	XM_024975897.1;NM_001191498.1;XM_024975895.1	6.22225	6.3057	6.7735	47.7803	40.7297	46.2401	0.143239	-2.8035	2.15805e-14	4.76269e-13	down	yes
MSTRG.15132	ANKRD45	XM_002694095.6	0.0655337	0.0505467	0.0544762	0.502469	0.4665	0.494286	0.11656	-3.10086	2.19476e-14	4.83782e-13	down	yes
MSTRG.4921	MSRB3	XM_002687544.5;XM_024992487.1;XM_002687543.4;XM_002687541.5;XR_003034750.1;XM_024992488.1	49.4069	80.8668	41.1377	300.323	293.159	291.74	0.193637	-2.36858	2.31428e-14	5.09508e-13	down	yes
MSTRG.2085	CDC42	NM_001046332.1	946.622	1049.42	969.612	4103.75	3504.41	3989.3	0.255716	-1.96739	2.6401e-14	5.79831e-13	down	yes
512219	MGC138914	XM_005200966.4;NM_001083673.1	0.0108785	0.0001	0.0317095	0.425997	0.511801	0.573738	0.0282415	-5.14604	2.70895e-14	5.92453e-13	down	yes
MSTRG.1066	OCA2	XM_024979496.1;XM_024979497.1;XR_003030573.1	2.6536	1.09827	1.78873	29.7974	27.1343	30.8967	0.0630844	-3.98657	2.71065e-14	5.92453e-13	down	yes
524576	LOC524576	XM_005206868.4;XM_005206867.4;XM_002687704.5;XM_024992543.1	0.0001	0.0153199	0.0001	0.243931	0.332301	0.218027	0.0195401	-5.67742	2.86129e-14	6.23871e-13	down	yes
MSTRG.365	KALRN	XM_024991355.1;XM_024991383.1;XM_024991404.1;XM_024991361.1;XM_024991369.1;XM_024991377.1;XM_024991400.1;XM_024991366.1;XM_024991402.1;XM_024991357.1;XM_024991409.1;XM_024991394.1;NM_001191364.1;XM_024991396.1;XM_024991374.1;XM_024991384.1;XM_024991371.1;XM_024991386.1	0.156253	0.140944	0.0288474	1.96825	2.95694	1.83061	0.0482614	-4.37299	3.10038e-14	6.73571e-13	down	yes
783235	IRX1	XM_002696450.5	0.052556	0.021272	0.0001	0.751012	0.910934	0.840252	0.0295452	-5.08093	3.16686e-14	6.87189e-13	down	yes
MSTRG.12327	PLCB1	XM_005214055.4;NM_174817.1	0.606521	0.399163	0.409518	4.08981	4.41114	3.91305	0.114	-3.13289	3.45694e-14	7.48343e-13	down	yes
MSTRG.8454	LOC112447824	XR_003036085.1	1.84658	0.993604	1.84428	22.0032	23.072	17.1551	0.0752762	-3.73166	3.48308e-14	7.53101e-13	down	yes
MSTRG.14032	THY1	NM_001034765.1	109.45	134.626	120.371	32.6445	34.0043	33.8726	3.62557	1.85821	3.64516e-14	7.85334e-13	up	yes
MSTRG.2547	CTSK;ARNT	NM_001034435.1;XM_024987923.1;NM_173993.1;XM_024987933.1	94.7976	89.4895	94.4811	331.035	317.377	338.671	0.282416	-1.8241	3.67357e-14	7.90515e-13	down	yes
MSTRG.7720	RNF145	XM_010807566.3;XM_010807565.3;NM_001102168.2;XM_024994381.1;XM_010807564.3	1232.86	1279.9	1262.73	368.168	341.464	350.324	3.56193	1.83266	3.67833e-14	7.90601e-13	up	yes
100337278	EPPK1	XM_003586872.5	0.053804	0.060609	0.06748	0.467864	0.533778	0.447872	0.125486	-2.99441	3.72807e-14	8.00061e-13	down	yes
MSTRG.23670	CTNNA3	XM_005226477.4;XM_010820644.3;XM_024986782.1;XM_005226478.4;NM_001079638.4	0.106442	0.14196	0.115147	0.992477	1.07034	0.906081	0.122453	-3.02971	3.73117e-14	8.00061e-13	down	yes
MSTRG.977	LOC100847825	NR_045647.1	32.7658	27.1105	27.2132	5.86769	7.33492	5.49829	4.65696	2.21939	4.51721e-14	9.6518e-13	up	yes
MSTRG.12902	FAM210B	NM_001080278.2	41.061	42.4519	44.0711	174.16	153.903	167.726	0.257335	-1.95828	4.7565e-14	1.01392e-12	down	yes
MSTRG.5448	MFAP5	XM_005207047.1;NM_174386.2;XM_005207048.4;XM_010805526.3	64.1959	71.8752	66.4408	17.4643	18.4424	19.0711	3.68352	1.88109	4.79654e-14	1.02125e-12	up	yes
MSTRG.770	TM4SF1	NM_001075980.1	62.1629	68.7139	65.6653	259.221	245.264	267.636	0.254549	-1.97399	5.10172e-14	1.08495e-12	down	yes
MSTRG.15312	G0S2	XM_005217335.4;NM_001192147.1	1.8637	2.38676	2.31121	0.0491686	0.11161	0.0001	40.7864	5.35002	5.18568e-14	1.10152e-12	up	yes
MSTRG.25417	PRKX	XM_002700423.5	17.6592	17.9059	18.8593	70.5978	70.3397	69.921	0.258108	-1.95395	5.21089e-14	1.10558e-12	down	yes
gene-LOC513779	LOC513779	gene-LOC513779	30.5021	23.6354	25.3603	0.0001	1.37003	0.0001	58.0178	5.85842	5.28757e-14	1.12053e-12	up	yes
MSTRG.4103	IGFBP3	NM_174556.1	415.971	446.775	479.628	133.925	122.595	136.511	3.41544	1.77207	5.84126e-14	1.23642e-12	up	yes
MSTRG.18864	FGF18	NM_001076007.2	0.00506599	0.00805508	0.00437171	0.0974982	0.140904	0.157831	0.0441477	-4.50152	6.32919e-14	1.33814e-12	down	yes
MSTRG.4568	NUDT4	NM_001081618.1;XM_005206121.4	7868.55	7563.6	8137.42	2388.18	2286.15	2226.21	3.41561	1.77214	6.59786e-14	1.3917e-12	up	yes
MSTRG.20100	GLB1;TMPPE	NM_001035043.1;XM_024982508.1;NM_001099711.1;XM_010817419.3;XM_005222474.4;XM_005222473.4;XM_015459413.2;XM_024982748.1	17.6947	18.3823	18.349	66.0833	66.4661	69.9956	0.268711	-1.89587	6.80857e-14	1.43447e-12	down	yes
MSTRG.20626	CDCP1	XM_002697118.6	4.26414	7.72465	8.08145	32.8127	33.364	34.3034	0.199743	-2.32378	7.38444e-14	1.55219e-12	down	yes
MSTRG.434	TMEM44	NM_001099131.1;XM_024991733.1;XM_010801242.3;XR_001500575.2;XR_001500573.2;XR_001500574.2;XR_804253.3;XR_003034575.1	0.995584	1.40749	1.68686	10.9998	10.8046	11.2797	0.123622	-3.01599	7.40628e-14	1.55318e-12	down	yes
MSTRG.16223	LOC112442263	XR_003030294.1	30.3112	28.0083	30.1612	1.58424	3.501	2.52699	11.6235	3.53897	7.58021e-14	1.58781e-12	up	yes
MSTRG.10213	LGALS3;SCN3B	NM_001102341.2;NM_001046495.1	10.892	13.4128	12.6515	48.3127	46.3429	56.3275	0.244771	-2.03049	8.06438e-14	1.68728e-12	down	yes
MSTRG.16091	PRODH	NM_001075185.1;XM_024977055.1;XM_024977056.1;XM_024977057.1;XM_024977059.1;XM_024977058.1	1.00664	1.23055	1.09004	0.130736	0.132735	0.0474666	10.7007	3.41963	8.3241e-14	1.73961e-12	up	yes
MSTRG.1445	NCKAP5	XM_010802114.3;XM_024980966.1;XM_024980953.1;XM_015475847.2	0.232418	0.261636	0.166836	2.39456	1.95262	2.03124	0.103613	-3.27072	8.39369e-14	1.75214e-12	down	yes
MSTRG.12303	LOC112449099	XM_025000181.1	2.46444	1.55657	2.26196	0.107842	0.12019	0.0001	27.5409	4.78351	8.8762e-14	1.85072e-12	up	yes
MSTRG.19012	ELOVL7	NM_001078042.1	16.8225	21.1551	25.0002	119.186	108.797	114.863	0.183692	-2.44464	9.20924e-14	1.91796e-12	down	yes
MSTRG.6336	GRO1	NM_175700.2	10.8413	9.09555	9.4303	1.76891	1.69811	1.23861	6.24086	2.64174	9.56204e-14	1.98915e-12	up	yes
MSTRG.1764	SCG2	NM_174176.3;XM_010802392.3	0.752902	0.868215	1.72378	0.0914407	0.0624483	0.0481186	16.5583	4.04948	9.78086e-14	2.03233e-12	up	yes
100337091	PLCG2	XM_024978892.1	0.009642	0.03581	0.03115	0.371686	0.349101	0.406077	0.067978	-3.87879	9.86904e-14	2.04831e-12	down	yes
MSTRG.3607	KIF1A	XM_010803926.3;XM_010803923.3;XM_002686593.6;XM_010803925.3;XM_010803931.3;XM_005205061.4;XM_005205062.4;XM_005205060.4;XM_010803924.3;XM_005205055.4;XM_024990339.1;XM_010803927.3;XM_024990340.1;XM_010803929.3;XM_024990341.1;XM_005205058.4	5.41727	10.011	7.68936	58.3235	56.055	55.246	0.136287	-2.87528	9.98962e-14	2.07096e-12	down	yes
MSTRG.1742	SPEG	NM_001142485.2	1.84689	2.07965	1.9726	8.64067	9.70521	8.8976	0.216534	-2.20733	1.03137e-13	2.13327e-12	down	yes
MSTRG.2032	CLIC4	NM_001080218.2	183.908	186.003	189.734	649.809	631.427	625.624	0.29349	-1.76861	1.03677e-13	2.14199e-12	down	yes
MSTRG.23474	PLAT	NM_174146.3	31.8685	38.514	34.8231	133.359	131.404	145.268	0.256579	-1.96252	1.06679e-13	2.20149e-12	down	yes
MSTRG.19140	DAB2	NM_001193246.1;XM_010816799.2;XM_005221592.2;XM_015459082.2	286.741	248.517	239.45	999.05	1077.43	807.004	0.268671	-1.89609	1.09077e-13	2.24726e-12	down	yes
MSTRG.11782	SARDH	XM_005213365.4;XM_024999141.1;NM_001193041.1	0.387923	0.584134	0.472325	3.96941	4.25327	3.71876	0.120955	-3.04745	1.09145e-13	2.24726e-12	down	yes
MSTRG.4988	DDIT3	NM_001078163.1;XM_024992287.1	2.6518	3.91531	2.29829	17.7074	21.2529	22.2555	0.144822	-2.78765	1.14341e-13	2.34892e-12	down	yes
MSTRG.1957	SESN2	NM_001024507.1;XM_005203098.2;XM_010802531.3;XM_010802533.3	1.52802	1.6689	1.74465	7.82903	9.25311	6.4691	0.209822	-2.25276	1.19143e-13	2.4424e-12	down	yes
MSTRG.25307	SAT1	NM_001034333.2	91.8416	88.613	88.3486	25.217	22.4303	26.4903	3.62574	1.85827	1.19161e-13	2.4424e-12	up	yes
MSTRG.24650	IGSF1	NM_001105048.1	0.270077	0.743176	0.191476	5.51904	6.50393	7.57222	0.0614808	-4.02372	1.23958e-13	2.53786e-12	down	yes
MSTRG.5449	SLC2A3	XM_010805527.3;NM_174603.3	415.958	428.075	469.026	131.174	133.964	135.001	3.28151	1.71436	1.25882e-13	2.57434e-12	up	yes
MSTRG.16796	LTBP4	XM_024979090.1;XM_024979091.1	10.9533	12.4019	12.561	44.0995	46.9758	48.3893	0.257529	-1.95719	1.26282e-13	2.57959e-12	down	yes
MSTRG.21067	CLIC1	NM_001015608.1	5.87808	6.44258	6.07384	23.6518	21.9529	27.4427	0.251816	-1.98956	1.27025e-13	2.59186e-12	down	yes
MSTRG.21957	RHBDF1	XM_015458447.2;XM_010800791.3;NM_001105400.1;XM_010800790.2;XM_024984958.1	7.97857	10.3463	8.217	48.153	46.4954	37.0053	0.201604	-2.3104	1.2773e-13	2.60332e-12	down	yes
MSTRG.12938	FOXS1	NM_001099716.1	0.135817	0.161231	0.291114	2.44454	2.19499	2.55339	0.0817695	-3.61229	1.32248e-13	2.69236e-12	down	yes
MSTRG.18331	CAVIN1	NM_001081731.3;NM_001111103.2	15.1691	20.2718	19.457	71.2086	69.7504	73.7336	0.255704	-1.96745	1.33682e-13	2.71242e-12	down	yes
MSTRG.20716	LOC112443432	XR_003031794.1	14.9562	12.4338	11.878	1.70509	1.93007	1.59347	7.5102	2.90885	1.38665e-13	2.8041e-12	up	yes
MSTRG.23659	TMEM26	NM_001103163.2;XM_024986497.1	0.800734	0.702136	0.74929	3.88115	4.12197	4.22469	0.184183	-2.44079	1.41368e-13	2.85558e-12	down	yes
MSTRG.19125	GHR	NM_176608.1	37.9218	29.2073	37.1642	9.41386	10.2747	8.66005	3.67896	1.8793	1.42095e-13	2.86706e-12	up	yes
MSTRG.19882	SLC25A29	XM_005222162.4;XM_024981682.1;NM_001077871.1	5.33309	4.65551	5.68092	31.6467	29.1833	36.0679	0.161712	-2.6285	1.43199e-13	2.88613e-12	down	yes
MSTRG.12337	JAG1	NM_001191178.2	85.4994	86.779	94.311	350.07	339.795	337.428	0.259507	-1.94616	1.45854e-13	2.9353e-12	down	yes
MSTRG.9386	DACT2	XM_024997160.1	10.8542	10.5484	10.2739	1.59773	1.30198	1.87397	6.63565	2.73024	1.45963e-13	2.9353e-12	up	yes
MSTRG.737	IGSF10	XM_024990687.1;NM_001206785.1;XM_010801524.3	1.26321	0.9161	1.1147	11.3108	11.1772	9.23135	0.103848	-3.26745	1.49392e-13	3.00092e-12	down	yes
MSTRG.4323	PTN	XM_005205788.4;XM_024990410.1;XM_005205789.4;NM_173955.1;XM_005205790.4	12.5125	11.3138	11.9691	61.4755	58.0254	59.8858	0.199543	-2.32523	1.64014e-13	3.28268e-12	down	yes
MSTRG.24326	LTBP3	XM_005227116.4;XM_005227114.4;XM_005227115.4;NM_001192738.1	11.54	9.99065	8.94027	39.2076	39.9218	40.1652	0.255426	-1.96902	1.64143e-13	3.28268e-12	down	yes
MSTRG.14063	UBASH3B	XM_024975288.1;NM_001206128.1	0.736446	3.5425	1.02566	27.8994	26.5163	27.8456	0.0644849	-3.9549	1.67562e-13	3.34391e-12	down	yes
MSTRG.24775	PLXNB3	XM_024988804.1;XM_010821584.3;XM_005227721.3;XM_002699723.5	0.573853	0.840252	0.3648	5.90578	5.41231	7.47668	0.094649	-3.40127	1.67574e-13	3.34391e-12	down	yes
MSTRG.8241	CA9	XM_002689698.4;XM_010807959.2	10.2951	8.75417	10.4411	1.17359	0.985366	1.21506	8.74047	3.12771	1.69576e-13	3.38007e-12	up	yes
MSTRG.10180	SHF	XM_024998062.1;XM_024998061.1;XM_024998063.1;XM_024998065.1;XM_024998060.1;XR_003036879.1;XM_024998066.1;XM_024998064.1	0.706807	0.866522	0.967772	5.45895	5.66429	5.34999	0.154256	-2.6966	1.69759e-13	3.38007e-12	down	yes
MSTRG.10846	CDC42EP3	XM_024998987.1;NM_001046444.1;XM_024998988.1	7.15861	13.6378	5.82935	51.2635	48.0738	50.5997	0.17758	-2.49346	1.70134e-13	3.38041e-12	down	yes
539379	ABRA	NM_001192234.1	0.042083	0.0001	0.069942	1.28832	1.06945	1.18455	0.0316529	-4.98152	1.70149e-13	3.38041e-12	down	yes
MSTRG.9698	AJUBA	XM_024997545.1;NM_001192517.1	6.80671	4.36665	6.41129	30.647	31.9523	42.5702	0.167203	-2.58033	1.77079e-13	3.51423e-12	down	yes
MSTRG.5280	TMTC1	NM_001192761.2	60.3684	54.8616	30.9728	252.876	248.452	241.09	0.196928	-2.34426	1.77916e-13	3.52697e-12	down	yes
MSTRG.21788	LOC112444147	XR_003032364.1	0.525345	0.348854	0.601447	0.0233771	0.0324308	0.0450771	14.627	3.87056	1.90962e-13	3.78147e-12	up	yes
MSTRG.15887	GRK3	XM_024977014.1;XM_024977016.1;XR_003029903.1;NM_174500.2;XM_024977018.1;XM_024977017.1	18.1484	12.6063	5.30387	141.314	94.1586	109.057	0.10466	-3.25622	1.93844e-13	3.83434e-12	down	yes
MSTRG.8657	LOC112447838	XR_003036113.1;XR_003036114.1	112.445	48.4687	85.42	7.25013	5.68402	10.1999	10.6481	3.41252	2.06156e-13	4.06457e-12	up	yes
MSTRG.7265	SEMA6A	XM_005209140.4;XM_005209139.4;XM_005209138.4;NM_001193209.2	2.70554	2.60411	2.12605	0.384639	0.353495	0.328222	6.97301	2.80178	2.08294e-13	4.10225e-12	up	yes
MSTRG.1898	TINAGL1	XM_015459967.2;XM_015459968.2	63.3589	77.8409	71.2429	267.547	248.191	287.418	0.26451	-1.91861	2.09668e-13	4.12484e-12	down	yes
MSTRG.18483	MRC2	XM_024980233.1;NM_001192670.1	185.272	215.691	213.209	700.507	691.713	716.17	0.291299	-1.77943	2.23152e-13	4.38535e-12	down	yes
MSTRG.960	COL18A1	XM_024975155.1;XM_024975014.1;XM_024975114.1;XM_024975043.1;NM_001083388.2;XM_024975076.1	122.84	146.072	145.946	33.4247	35.7072	40.8673	3.77146	1.91512	2.26014e-13	4.43197e-12	up	yes
MSTRG.2398	LMNA	NM_001034053.1;XM_005203621.1;XM_005203620.1	39.2405	50.3413	44.8105	164.987	164.332	182.843	0.262402	-1.93015	2.26675e-13	4.43535e-12	down	yes
MSTRG.22796	STAMBPL1	XM_010819757.3;XM_005225368.4;NM_001076129.1;XM_005225367.4;XM_024985741.1;XM_005225366.3	0.209552	0.397722	0.498656	3.81842	4.07038	3.1902	0.0998222	-3.32449	2.37571e-13	4.64353e-12	down	yes
MSTRG.24523	LOC101903832	XR_003033317.1;XR_003033316.1;XR_003033315.1	29.4662	31.0152	17.5573	217.093	211.324	150.61	0.134775	-2.89137	2.45192e-13	4.78732e-12	down	yes
MSTRG.21930	CCBE1	XM_002697839.6	2.37674	2.17637	2.24147	46.0522	8.08449	41.1995	0.0712697	-3.81057	2.48665e-13	4.84991e-12	down	yes
MSTRG.24308	TM7SF2	NM_174622.3;XM_024986986.1	4.30051	6.65635	3.53659	35.4464	36.007	40.5162	0.129441	-2.94963	2.51217e-13	4.8944e-12	down	yes
MSTRG.17868	SLC16A11	XM_005220277.3;XM_010815967.3;XM_010815966.3;XM_005220278.2	0.063382	0.0250126	0.0972931	1.03251	0.949052	0.632661	0.0710298	-3.81543	2.53802e-13	4.93947e-12	down	yes
MSTRG.24313	CAPN1	NM_174259.2;XM_024986972.1;XM_024986973.1	9.40726	11.8574	10.4967	40.3281	39.0277	41.7247	0.262316	-1.93062	2.59882e-13	5.05236e-12	down	yes
MSTRG.8096	GLDC	NM_001192951.1;XM_024995534.1;XM_024995536.1;XM_024995535.1	2.35194	1.36639	2.34433	16.5784	15.4898	16.0687	0.125946	-2.98912	2.61583e-13	5.07999e-12	down	yes
MSTRG.15725	P2RX4	NM_001034049.1;XR_003029904.1	59.5373	48.0568	51.0023	271.778	233.767	234.842	0.214208	-2.22292	2.64755e-13	5.13608e-12	down	yes
MSTRG.7248	LOX	NM_173932.4;XM_005209103.4;XM_024993817.1	133.361	126.944	131.611	454.804	432.25	422.31	0.299317	-1.74025	2.8712e-13	5.56399e-12	down	yes
MSTRG.7648	ANXA6	NM_001103224.1;XM_010807429.3;XM_010807428.3;XM_024993876.1;XM_005209561.4;XM_010807430.3	36.015	42.1122	38.435	142.288	142.899	151.289	0.267053	-1.9048	2.91524e-13	5.64329e-12	down	yes
MSTRG.5049	ESYT1	NM_001077943.1	13.4358	14.6912	14.2017	50.6156	48.8656	52.5811	0.278365	-1.84495	2.95948e-13	5.72281e-12	down	yes
MSTRG.5046	MYL6	XM_005206502.4;NM_175780.1	3.93534	2.81802	2.84103	16.5177	14.3294	16.5526	0.202415	-2.30462	3.05291e-13	5.89092e-12	down	yes
MSTRG.23428	ADGRA2	XM_024986491.1	88.3935	99.395	100.755	366.472	326.917	398.102	0.264357	-1.91944	3.06748e-13	5.90644e-12	down	yes
MSTRG.11369	ITSN2	XM_024999513.1;XM_010810285.3;XM_010810286.3;XM_024999509.1;XM_024999511.1;XM_010810287.3;XM_024999514.1;XM_010810289.3;XM_024999510.1;XM_024999512.1	31.746	30.8432	34.745	142.756	138.581	141.019	0.230455	-2.11744	3.12332e-13	6.00758e-12	down	yes
MSTRG.24896	MID2	XM_024988375.1;XM_010821742.3;XM_024988374.1;XM_024988373.1;XM_024988376.1	0.0834113	0.0649967	0.0821316	0.552509	0.775073	0.511906	0.125328	-2.99622	3.2063e-13	6.16065e-12	down	yes
MSTRG.18226	ARHGAP23	XM_024980830.1;XM_024980835.1;XM_024980833.1;XM_024980831.1;XM_024980828.1;XM_024980834.1;XM_024980829.1;XM_024980832.1	0.912851	1.02693	0.578742	4.06794	4.52665	3.89206	0.201697	-2.30974	3.29664e-13	6.32752e-12	down	yes
MSTRG.19095	MRPS30	NM_001079595.1	13.5358	13.552	14.0783	3.24534	2.458	3.77958	4.34108	2.11805	3.50495e-13	6.69896e-12	up	yes
526525	F2RL1	NM_001046283.1	0.528682	0.669779	0.633496	0.066787	0.028874	0.018912	15.9894	3.99905	3.54026e-13	6.75932e-12	up	yes
MSTRG.11480	KIDINS220	XM_024999554.1;XM_024999551.1;XM_024999553.1;XM_024999548.1;XM_005213105.4;XM_003586654.5;XM_010810307.3;XM_005213103.4;XM_005213104.4;XM_024999550.1;XM_024999552.1;XM_024999549.1;XM_005213101.4	21.7207	22.0239	22.4128	76.1585	81.35	89.905	0.267396	-1.90295	3.65798e-13	6.96939e-12	down	yes
MSTRG.2567	ECM1	XM_005203890.4;XM_005203889.4;XM_010803027.3;NM_001099706.1;XM_005203892.4;XM_010803026.3;XM_005203893.4	10.5629	13.7887	13.0796	2.07888	2.45924	1.71219	5.98869	2.58224	3.69795e-13	7.03076e-12	up	yes
MSTRG.25081	KCND1	XM_024988006.1;XM_010821905.3;NM_001024553.1;XM_024988008.1	16.304	16.8143	16.2515	3.87055	3.56969	3.36366	4.56963	2.19208	3.73973e-13	7.10274e-12	up	yes
MSTRG.2496	S100A2	NM_001034367.2	0.147296	0.214732	0.259404	2.12925	1.43469	2.32157	0.105587	-3.2435	4.23585e-13	8.03659e-12	down	yes
MSTRG.8037	LOC112447791	XR_003036011.1;XR_003036012.1	8.11848	9.19075	10.117	0.957632	1.43934	1.30072	7.41714	2.89086	4.298e-13	8.14597e-12	up	yes
MSTRG.18170	NXPH3	NM_001192824.1;XM_024980375.1	0.206656	0.221926	0.257329	1.62309	1.6956	1.89843	0.131473	-2.92716	4.43956e-13	8.40548e-12	down	yes
MSTRG.9223	AIG1	XR_003036258.1;XM_024996827.1;NM_001076326.1	2.12933	2.35829	3.12273	20.7122	19.424	19.3332	0.127971	-2.96611	4.57749e-13	8.65757e-12	down	yes
MSTRG.6361	SHROOM3	XM_010806188.3;XM_024992948.1;XM_010806190.3;NM_001191524.1;XM_010806187.3;XM_015471673.2;XM_010806189.3;XM_024992949.1	0.0342748	0.09119	0.0655545	1.871	0.811129	0.658898	0.0571739	-4.1285	4.80378e-13	9.07609e-12	down	yes
MSTRG.512	EPHB3	NM_001192796.1	2.00888	1.97633	2.04057	7.83611	7.87696	8.25315	0.251428	-1.99178	4.85027e-13	9.15438e-12	down	yes
MSTRG.11700	AIF1L	NM_001078079.1;XM_024999202.1	2.2652	0.699908	2.79773	17.7322	23.5774	15.6306	0.101208	-3.3046	5.01872e-13	9.45262e-12	down	yes
MSTRG.10600	BCL2L11;ACOXL	XM_010809717.3;XM_015473331.2;XM_015473330.2;XM_015473334.2;XM_010809768.3;XM_010809718.3;XM_024998420.1;XM_015473335.2;XM_015473329.2;XM_024998421.1;XM_010809716.3;XM_024999274.1;XM_002691158.6;XR_809579.3;XM_015473332.2;XR_003037073.1;XM_024999273.1;NM_001075310.1	52.521	123.885	99.9899	5.55131	14.0471	3.53239	11.9493	3.57885	5.03953e-13	9.48196e-12	up	yes
MSTRG.366	LOC112447313	XR_003035413.1	0.0414616	0.014703	0.0275645	0.457984	0.775829	0.398827	0.0512845	-4.28533	5.25216e-13	9.86153e-12	down	yes
MSTRG.12875	CTSZ	NM_001077835.1	10.0802	10.6252	11.6997	54.8782	56.8468	57.7446	0.191215	-2.38673	5.32886e-13	9.9952e-12	down	yes
gene-LOC104972548	LOC104972548	gene-LOC104972548	0.124854	0.0668593	0.05395	0.00434206	0.00798757	0.00295364	16.074	4.00666	5.60441e-13	1.05012e-11	up	yes
MSTRG.24053	TENM4	XM_015461143.2;XM_024987530.1;XM_024987528.1;XM_024987531.1;XM_024987529.1;XM_024987527.1;XM_015461146.2;XM_024987532.1	20.9342	22.1093	20.0312	6.44369	6.55053	5.47208	3.41567	1.77217	5.77426e-13	1.0803e-11	up	yes
MSTRG.12696	KLF6	NM_001035271.3;XM_025000385.1;XM_025000386.1;XR_810648.3	6.70632	7.6545	7.82623	27.9564	27.1868	25.6007	0.274783	-1.86364	5.7774e-13	1.0803e-11	down	yes
MSTRG.3649	FZD1	NM_001101048.1	70.2067	74.6988	77.1003	21.84	20.8103	22.8558	3.38909	1.7609	5.80834e-13	1.08496e-11	up	yes
MSTRG.22698	ACTB	NM_173979.3	309.04	358.143	348.433	1127.84	1103.31	1189.36	0.29692	-1.75185	5.92444e-13	1.10437e-11	down	yes
MSTRG.4502	PAWR	XM_024992389.1	33.2775	26.6982	30.2314	122.849	114.251	99.3697	0.268099	-1.89916	5.97759e-13	1.11313e-11	down	yes
MSTRG.13395	FAM84B	XM_005215378.3;XM_005215376.3;NM_001105632.2;XM_025001719.1	2.8987	3.99832	4.69632	16.0428	40.0285	29.1706	0.136005	-2.87827	6.0578e-13	1.12691e-11	down	yes
MSTRG.15370	KIF21B	XM_024976926.1;XM_024976928.1;XM_024976927.1;XM_024976929.1	0.0188633	0.0212738	0.0303695	0.179287	0.191921	0.194336	0.12467	-3.00381	6.43941e-13	1.19422e-11	down	yes
616407	SLC24A3	XM_025001037.1	0.008981	0.027018	0.00696	0.234726	0.292606	0.306644	0.0515111	-4.27897	6.75413e-13	1.25131e-11	down	yes
MSTRG.19501	CPEB1	XM_024982335.1;XM_024982330.1;XM_024982328.1;XM_010817004.3;XM_024982331.1;XM_010817005.2;XM_010817001.2;XM_024982329.1;XM_024982337.1;XM_024982326.1;XM_024982334.1;XM_024982327.1;XM_024982332.1;XM_024982336.1	0.234155	0.252978	0.218364	1.53658	1.69784	1.9856	0.135152	-2.88735	6.9054e-13	1.27803e-11	down	yes
MSTRG.12836	SLC17A9	XM_025000591.1;NM_001100378.2;XM_005214706.4	0.938242	0.83275	0.787976	4.93838	4.83223	6.88626	0.153628	-2.70248	6.96687e-13	1.28678e-11	down	yes
MSTRG.5985	BANK1	XM_010805953.2;XM_024993521.1;XM_002688119.5	0.0980232	0.0294874	0.0276436	1.09927	0.944507	1.04596	0.0502161	-4.31571	7.43625e-13	1.37207e-11	down	yes
MSTRG.248	CCDC80	NM_001098982.2;XM_024986843.1	28.3986	21.8095	26.1987	85.8272	85.3678	87.9174	0.294879	-1.76181	7.55318e-13	1.39223e-11	down	yes
MSTRG.18387	LOC112442858	XR_003031146.1	0.992918	0.781556	1.35078	0.119729	0.0795274	0.116379	9.90145	3.30764	7.57891e-13	1.39555e-11	up	yes
MSTRG.21855	ZBTB7C	XM_024984587.1;XM_015460145.2;XM_024984590.1;XM_024984591.1;XM_024984588.1;XM_024984586.1;XM_024984589.1	0.104384	0.0746517	0.0286069	1.03308	0.845849	1.14448	0.0686785	-3.864	7.64899e-13	1.40703e-11	down	yes
520159	B4GALNT1	XM_005206611.4;NM_001017943.1	0.026151	0.086872	0.132151	1.16592	1.09725	1.37033	0.0674762	-3.88948	8.61921e-13	1.58228e-11	down	yes
530719	CAMK2A	XM_005209593.3;NM_001075938.1;XM_015472301.1	0.0539121	0.0100446	0.0365276	0.529964	0.631134	0.436232	0.0629076	-3.99062	8.68318e-13	1.59242e-11	down	yes
MSTRG.793	PLSCR4	NM_001081732.1;XM_005201815.4;XM_005201814.4;XM_024991025.1;XM_024991020.1	92.095	95.3751	90.1016	22.2928	20.827	24.18	4.12441	2.04419	8.75708e-13	1.60434e-11	up	yes
MSTRG.21803	TUBB6	NM_001046373.1	17.6437	20.967	20.6902	72.1643	69.8302	80.7845	0.266187	-1.90949	8.91146e-13	1.62769e-11	down	yes
MSTRG.3036	PTGFR	XM_005204371.4;NM_181025.3;XM_024984696.1	7.14726	8.43647	7.57071	1.8161	2.12614	1.46993	4.27822	2.09701	9.67284e-13	1.7632e-11	up	yes
MSTRG.12071	SLC7A1	XM_024999940.1;XM_024999941.1;XM_024999943.1;XM_024999942.1;NM_001135792.1	68.7986	82.74	105.311	340.93	340.013	345.015	0.250351	-1.99798	9.76945e-13	1.77902e-11	down	yes
MSTRG.479	LOC101906451	XR_003035638.1;XR_804304.2;XR_233322.4	7.04787	8.59898	7.49616	1.18831	0.768485	0.614564	9.00029	3.16997	9.85898e-13	1.79352e-11	up	yes
MSTRG.2942	LOC512486	NM_001244229.1	0.556763	0.365672	0.540608	3.37169	3.14334	3.37359	0.147952	-2.7568	9.98809e-13	1.81519e-11	down	yes
MSTRG.3420	MFSD2A	XM_024987806.1;XM_005204713.4;XM_005204714.4;XM_024987804.1;NM_001101959.1	2.46138	1.7236	1.64746	14.9604	15.7402	17.1592	0.121865	-3.03664	1.01483e-12	1.84245e-11	down	yes
101904203	C6H4orf54	XM_015471522.2	0.037202	0.067058	0.075125	0.557151	0.541817	0.450344	0.115784	-3.1105	1.0225e-12	1.85452e-11	down	yes
MSTRG.161	DCBLD2	NM_001205911.2;XM_024989694.1	90.681	84.5053	93.1654	315.474	299.472	291.321	0.296106	-1.75581	1.03969e-12	1.88381e-11	down	yes
512405	OCLN	XM_005221439.4;XM_024981258.1;NM_001082433.2;XM_005221440.4	0.0337613	0.0107516	0.0201573	0.326775	0.397902	0.341779	0.0606404	-4.04358	1.0951e-12	1.98223e-11	down	yes
MSTRG.24947	LOC101903477	XM_024988549.1;XM_024988550.1	0.0806458	0.31791	0.346592	3.78936	3.4623	2.94475	0.0730794	-3.77439	1.17337e-12	2.12179e-11	down	yes
MSTRG.20963	CAPN11	XM_024983898.1;XM_024983897.1;XM_015459825.2;XM_024983899.1;XR_003032170.1	102.954	114.204	106.968	17.1772	19.5999	14.9788	6.26259	2.64676	1.19585e-12	2.16028e-11	up	yes
539803	MELTF	NM_001192312.2	0.014949	0.0001	0.024845	0.310903	0.358947	0.435998	0.0360755	-4.79284	1.20553e-12	2.17344e-11	down	yes
MSTRG.17744	ABR	XM_015458571.2;XM_005220105.4;NM_001046204.2;XM_005220104.4;XM_024980099.1;XM_005220106.3;XM_005220107.4	78.2649	90.362	52.6787	302.487	294.931	307.969	0.244432	-2.0325	1.22064e-12	2.19848e-11	down	yes
510763	MYBPC1	XR_003034570.1;XM_010805153.3;XM_010805154.3;XM_024991610.1;XM_024991614.1;XM_024991611.1;XM_024991616.1;XM_024991615.1;NM_001110773.1;XM_024991612.1;XM_024991613.1;XM_005206557.4;XM_024991609.1	0.0155312	0.0001	0.0001	0.297279	0.282279	0.222019	0.0196253	-5.67114	1.23557e-12	2.22318e-11	down	yes
MSTRG.18784	GPRC5C	NM_001272010.1	0.0378447	0.0001	0.0232278	0.499082	0.586082	0.885116	0.0310476	-5.00937	1.27025e-12	2.28329e-11	down	yes
MSTRG.24088	CSRP3	NM_001024689.3	0.0001	0.441702	0.381888	7.19908	7.03809	9.92355	0.0340921	-4.87442	1.27879e-12	2.29638e-11	down	yes
MSTRG.18649	C1QTNF1	NM_001083409.1;XM_005221201.4;XM_010816533.3;XM_005221200.4;XM_005221199.4;XM_024979967.1;XM_015458963.2	669.692	1257.39	1291.45	274.94	205.834	186.803	4.82122	2.2694	1.29339e-12	2.3203e-11	up	yes
MSTRG.15403	PHLDA3	XM_024976949.1	20.2569	25.0848	21.595	78.9847	76.4317	85.1361	0.278262	-1.84548	1.34386e-12	2.40845e-11	down	yes
MSTRG.16635	ETV2	XM_024978202.1;NM_001191317.1	0.181028	0.183237	0.137307	1.15637	1.21453	1.22353	0.139542	-2.84123	1.34711e-12	2.41189e-11	down	yes
MSTRG.16826	LIPE	NM_001080220.1;XM_010815001.3;XM_024977961.1;XM_010815000.3;XM_010814998.3	1.69159	2.01919	2.05775	0.348503	0.405152	0.252466	5.73345	2.5194	1.37441e-12	2.45834e-11	up	yes
MSTRG.13451	HAS2	NM_174079.3	143.753	121.951	135.837	25.9501	23.5303	23.6455	5.4911	2.45709	1.38334e-12	2.47186e-11	up	yes
MSTRG.23216	LOC112444502	XR_003032830.1	0.157951	0.152664	0.0676641	1.23772	1.03721	1.12407	0.111291	-3.16759	1.42858e-12	2.54767e-11	down	yes
100140158	ANO5	XM_024986960.1;XM_024986962.1;XM_024986963.1;XM_024986961.1;NM_001168406.1	0.0256047	0.0222186	0.0001	0.501525	0.479751	0.337374	0.0363427	-4.78219	1.44082e-12	2.56679e-11	down	yes
MSTRG.15431	TRIM2	XM_024977384.1;XM_024977385.1;XM_010813659.3;NM_001083735.2;XM_024977387.1;XM_005217459.4;XM_024977386.1	74.7935	74.7758	74.8886	274.477	254.984	252.784	0.286941	-1.80118	1.44213e-12	2.56679e-11	down	yes
MSTRG.11995	FOXO1	XM_025000053.1	17.3727	17.0373	17.7859	5.35721	5.34159	5.06524	3.31108	1.7273	1.44506e-12	2.56948e-11	up	yes
MSTRG.20164	LOC615277	XM_010817567.3;XM_010817569.3;XM_010817570.3;XM_002696864.6	0.389805	0.325164	0.301566	1.89848	1.88087	2.31946	0.166678	-2.58487	1.56228e-12	2.76705e-11	down	yes
MSTRG.14065	LOC107133160	XR_003029450.1;XR_003029454.1;XR_003029453.1;XR_003029451.1;XR_003029455.1;XR_003029452.1	0.202983	0.0851459	0.153211	1.30856	2.89577	2.19245	0.068994	-3.85739	1.61797e-12	2.86289e-11	down	yes
MSTRG.22885	FRAT2	XM_005225655.4	17.65	19.7797	20.2807	3.17081	3.27011	2.8185	6.23262	2.63984	1.68895e-12	2.97747e-11	up	yes
MSTRG.16543	HP	NM_001040470.2	0.469749	0.559043	0.440717	0.0833923	0.0743023	0.0515566	7.0227	2.81203	1.6893e-12	2.97747e-11	up	yes
MSTRG.14864	LOC112441831	XR_003029724.1;XR_003029725.1;XR_003029726.1	0.375504	0.415379	0.685405	2.95091	13.3532	9.77448	0.0566092	-4.14282	1.69679e-12	2.98777e-11	down	yes
MSTRG.14236	DCHS1	XM_002693149.5	27.7633	36.1092	29.4455	111.611	112.621	117.92	0.272738	-1.87441	1.70459e-12	2.99859e-11	down	yes
MSTRG.8493	CTSL	XM_010808149.3;NM_001083686.2	0.382272	0.29011	0.308371	2.47284	2.46166	2.04901	0.140438	-2.83199	1.71092e-12	3.00681e-11	down	yes
MSTRG.14685	RGS2	XM_003587052.5	0.253143	0.0955133	0.100105	0.00366649	0.00393343	0.0129099	21.8803	4.45156	1.7134e-12	3.00825e-11	up	yes
MSTRG.16211	NECAB2;OSGIN1	XM_010814360.2;XM_024978615.1;XM_024978616.1;XM_010814357.3;NM_001077129.2;XM_024978208.1;NM_001098977.1;XM_010814355.3;XM_024978207.1;XM_010814356.2	0.0954386	0.0762111	0.0739019	0.532503	0.668579	0.553656	0.139936	-2.83716	1.72336e-12	3.0228e-11	down	yes
MSTRG.18149	COL1A1	XM_024979627.1;NM_001034039.2	876.815	987.037	958.119	2949.63	3146.11	2957.43	0.311711	-1.68172	1.7577e-12	3.08005e-11	down	yes
MSTRG.2772	CSF1	NM_174026.1;XM_005204071.4;XM_024984551.1;XM_005204070.4	1126.47	1281.96	1183.47	384.52	373.269	399.77	3.10299	1.63366	1.84966e-12	3.23806e-11	up	yes
MSTRG.7348	MIER2	XM_015472192.2;NM_001099026.2	35.8395	38.7675	31.1418	7.38465	9.68596	6.37639	4.51012	2.17316	1.88555e-12	3.2977e-11	up	yes
785404	SH3BGRL2	NM_001083791.1	0.990028	0.943988	0.928046	0.126024	0.064433	0.133256	8.84136	3.14427	1.89362e-12	3.30864e-11	up	yes
MSTRG.24295	CDC42BPG	XM_010821087.3;XM_010821084.3;NM_001102502.1;XM_010821088.3;XM_010821086.3;XM_005227092.4;XM_005227090.4;XM_005227093.4;XM_010821085.3	1.14171	1.13622	1.11687	5.86961	6.93275	6.29749	0.17774	-2.49216	1.93539e-12	3.37836e-11	down	yes
MSTRG.10049	MINDY2	NM_001046275.2;XM_005211674.4	4.83551	4.04633	4.46552	16.8952	18.8761	13.8643	0.268907	-1.89482	1.96897e-12	3.43366e-11	down	yes
MSTRG.17467	NOG	XM_002695554.6	0.0136555	0.00700323	0.0158493	0.170567	0.112155	0.140184	0.0863268	-3.53405	2.04183e-12	3.55543e-11	down	yes
MSTRG.4530	NTS	NM_173945.4	7.41365	8.33342	6.86827	1.17014	0.908551	1.32609	6.64224	2.73167	2.04272e-12	3.55543e-11	up	yes
MSTRG.10329	PLEK2	NM_001102334.1	0.0166729	0.0183089	0.052625	0.744689	0.47931	0.674133	0.0461542	-4.43739	2.09975e-12	3.65119e-11	down	yes
MSTRG.23814	KCNMA1	NM_174680.2;XM_024986563.1;XM_024986568.1;XM_024986573.1;XM_024986564.1;XM_024986562.1;XM_024986557.1;XM_024986561.1;XM_024986569.1;XM_024986571.1;XM_024986566.1;XM_024986560.1;XM_024986570.1;XM_024986572.1;XM_024986558.1;XM_024986559.1;XM_024986567.1	1.1578	1.10758	1.14996	5.39374	5.48634	5.41715	0.209565	-2.25453	2.12056e-12	3.68384e-11	down	yes
MSTRG.12754	SIGLEC1	XM_025001079.1;XM_025001078.1;XM_002692384.6;XM_025001077.1	1.84821	1.53652	1.70679	0.0502871	0.211716	0.133472	12.8744	3.68644	2.16047e-12	3.74958e-11	up	yes
MSTRG.13036	SAMHD1	XM_025000620.1;NM_001075861.1;XM_025000618.1;XM_025000621.1	34.5001	34.2316	31.443	6.88538	6.11083	10.2111	4.31651	2.10987	2.17279e-12	3.76735e-11	up	yes
MSTRG.8523	IARS	NM_001101069.2;XM_005210426.4;XM_024995578.1	87.8886	92.3235	94.4337	312.427	305.296	304.57	0.297786	-1.74765	2.54977e-12	4.41676e-11	down	yes
MSTRG.23462	TCIM	NM_001035490.2	10.5637	9.53276	10.0374	83.4764	72.0922	54.3607	0.143543	-2.80044	2.55233e-12	4.41697e-11	down	yes
MSTRG.1379	NMI	XM_015475259.1;XM_005202429.4;NM_001035098.2;XM_005202430.4	0.104624	0.121739	0.124711	1.09437	1.05969	0.701268	0.122954	-3.02381	2.59576e-12	4.48784e-11	down	yes
MSTRG.18794	SDK2	XM_024981091.1;XM_024981092.1	0.130959	0.294353	0.249415	2.03195	2.02924	1.78378	0.115437	-3.11482	2.64787e-12	4.57357e-11	down	yes
MSTRG.19575	PCSK6	XM_024982015.1;XM_024982014.1	22.3085	19.4389	18.8415	95.7728	94.5172	93.5189	0.213485	-2.22779	2.66541e-12	4.59949e-11	down	yes
613555	DISC1	XM_024986936.1;XR_003033147.1;XR_003033146.1;XR_003033145.1;XR_003033144.1;XM_024986937.1	0.0305683	0.0356281	0.0289881	0.324155	0.269476	0.318645	0.104337	-3.26067	2.67496e-12	4.61157e-11	down	yes
MSTRG.3382	SLC2A1	NM_174602.2	4.33434	4.75146	5.40459	1.34071	1.2762	1.46907	3.54637	1.82634	2.84215e-12	4.8905e-11	up	yes
MSTRG.192	NFKBIZ	NM_174726.1	13.6887	14.5366	14.1136	3.58776	3.21864	3.31509	4.18308	2.06457	2.86683e-12	4.92828e-11	up	yes
MSTRG.16266	LOC104974755	XR_001502311.2	0.342126	0.290796	0.212396	0.024137	0.0001	0.00956126	25.0107	4.64447	3.1122e-12	5.33995e-11	up	yes
MSTRG.19294	ADAMTS16	XM_024981542.1	1.52233	1.002	1.63461	9.83886	9.81924	9.58381	0.142225	-2.81375	3.1169e-12	5.34297e-11	down	yes
MSTRG.18160	DLX4	XM_005220556.4;NM_001098041.1;XM_005220557.4	0.112937	0.109538	0.1322	0.869647	1.19233	0.674584	0.129606	-2.94779	3.12465e-12	5.35119e-11	down	yes
MSTRG.19441	MFGE8	NM_176610.1;XM_024981610.1;XM_024981609.1;XM_024981608.1	400.652	470.949	460.067	1480.18	1471.17	1508.48	0.298592	-1.74375	3.14274e-12	5.37708e-11	down	yes
MSTRG.911	SH3BGR	NM_001243326.1;XM_005201971.4	0.348751	0.197789	0.235907	2.15594	1.89302	1.86474	0.132311	-2.91799	3.28071e-12	5.60785e-11	down	yes
MSTRG.13391	LOC101907803	XR_003038212.1	1.18359	0.799765	0.543992	9.22254	5.6178	6.54898	0.118159	-3.0812	3.46938e-12	5.91918e-11	down	yes
281298	MC1R	NM_174108.2	0.08032	0.035602	0.039704	0.676084	0.706288	0.66313	0.0760821	-3.7163	3.54098e-12	6.03565e-11	down	yes
MSTRG.22832	EXOC6	XM_010819843.3;XM_005225489.4;XM_024985549.1;XM_010819842.3;XM_024985550.1;XR_815635.3;XM_024985551.1;XM_005225488.4;XM_024985548.1;NM_001101885.1	0.0970613	0.150329	0.129733	1.05041	0.806941	1.04196	0.130073	-2.9426	3.54714e-12	6.04047e-11	down	yes
MSTRG.21107	IER3	NM_001075202.2	10.4163	11.0377	11.7629	59.1761	50.9881	56.6261	0.199154	-2.32804	3.56604e-12	6.06695e-11	down	yes
MSTRG.4499	CSRP2	NM_001038183.1;XM_024992007.1	4.93075	3.20564	3.23651	22.9646	26.7309	23.5224	0.15533	-2.68659	3.58537e-12	6.09411e-11	down	yes
MSTRG.13814	GPR83	XM_005215729.4;XM_010812291.3	1.01298	0.656885	0.876405	5.90073	5.44657	6.14881	0.145533	-2.78058	3.7768e-12	6.40748e-11	down	yes
MSTRG.18171	NGFR	NM_001102478.2	0.140991	0.0920477	0.0867043	0.771758	0.694911	0.87594	0.13649	-2.87313	3.81972e-12	6.47423e-11	down	yes
MSTRG.10129	FGF7;DTWD1	XM_005211861.3;XM_015473193.2;XM_005211847.4;XM_005211845.3;XM_005211846.4;NM_001098120.2;NM_001193131.1	49.3151	38.184	47.6845	13.6122	15.0715	10.9662	3.40943	1.76953	4.17346e-12	7.0606e-11	up	yes
MSTRG.12106	SGCG	NM_001075244.1;XM_005213763.4;XM_010810796.1	0.393419	0.417183	0.440309	3.07126	2.5873	3.12277	0.142451	-2.81146	4.20489e-12	7.10712e-11	down	yes
MSTRG.22046	IGFALS	NM_001075963.1	2.11017	0.0001	0.0001	55.5946	58.8743	63.2464	0.011875	-6.39593	4.2862e-12	7.23096e-11	down	yes
MSTRG.5725	SHISAL1	XM_002687976.6;XM_024992825.1	18.9112	20.3418	30.3612	97.3913	91.3859	92.9479	0.2471	-2.01683	4.28774e-12	7.23096e-11	down	yes
MSTRG.11689	ASS1	NM_173892.4	0.0001	0.305882	0.0001	5.68954	6.18796	7.02656	0.0161913	-5.94863	4.29013e-12	7.23096e-11	down	yes
MSTRG.6456	WDR1	NM_001046346.2	55.5425	62.9733	60.3344	197.691	195.499	209.562	0.296722	-1.75281	4.46389e-12	7.51685e-11	down	yes
MSTRG.17421	LOC101902458	XR_003030250.1	0.4173	0.483778	0.228904	0.0367613	0.0519484	0.0222941	10.1797	3.34762	4.62415e-12	7.77947e-11	up	yes
MSTRG.23816	DLG5	XM_010820601.3;XM_010820600.3;XM_024986712.1;XM_010820605.3;XM_010820602.3;XM_024986714.1;XM_010820599.3;NM_001206088.1;XM_024986713.1;XM_015461004.2	139.192	149.034	138.188	36.6541	16.5923	34.8921	4.83799	2.27441	4.7121e-12	7.91274e-11	up	yes
MSTRG.25263	XK	XM_024988606.1;XM_024988607.1	0.21117	0.231679	0.307094	1.9153	3.13889	2.84416	0.0949493	-3.3967	4.96977e-12	8.33771e-11	down	yes
MSTRG.23334	PDGFRL	NM_001035301.1	0.244733	0.450658	0.505871	3.84837	3.03609	3.9055	0.111331	-3.16707	5.03966e-12	8.44714e-11	down	yes
MSTRG.12747	MAVS	XM_025000839.1;XM_025000838.1;NM_001046620.2;XM_025000837.1;XM_025000840.1	19.0577	26.2073	25.5468	6.36496	7.18746	7.04035	3.43867	1.78185	5.08579e-12	8.51659e-11	up	yes
MSTRG.4518	LIN7A	XM_024991836.1;NM_001079602.2	6.04524	5.38139	5.19704	0.864332	1.05301	0.786778	6.14752	2.62001	5.24849e-12	8.77282e-11	up	yes
MSTRG.20969	LOC101905365	XR_003032141.1	15.541	15.4494	15.6019	3.60437	4.31324	3.66374	4.02304	2.00829	5.25469e-12	8.77509e-11	up	yes
MSTRG.22057	LOC100847802	XR_139675.5	31.0543	29.6933	29.7569	9.31175	9.84204	8.95558	3.21973	1.68694	5.55806e-12	9.25611e-11	up	yes
MSTRG.19189	TARS	NM_001034370.2	6.39178	7.15081	6.71692	22.3977	23.7105	22.7419	0.294255	-1.76486	5.58999e-12	9.2922e-11	down	yes
MSTRG.24716	AFF2	XM_024988036.1;XM_024988032.1;XM_024988035.1;XM_024988033.1;NM_001191543.1;XM_005227590.4;XM_024988034.1;XM_005227591.4;XM_005227592.4	8.73114	9.9739	8.68513	1.53165	1.69942	0.91555	6.60542	2.72365	6.04189e-12	1.0025e-10	up	yes
MSTRG.12944	HCK	NM_001110194.1;NM_001037141.3	0.518159	0.773131	0.686513	3.91833	3.6992	3.98002	0.170536	-2.55185	6.15928e-12	1.02011e-10	down	yes
MSTRG.15473	TMEM184C	NM_001075180.1	23.2686	24.1851	23.9937	7.92156	7.09114	7.45814	3.17956	1.66883	6.42375e-12	1.06294e-10	up	yes
MSTRG.8204	PRUNE2	XM_005210045.4	22.8869	21.4477	23.1641	112.011	113.286	77.4879	0.222926	-2.16536	6.63556e-12	1.09699e-10	down	yes
MSTRG.20694	KIAA1257	XM_024983328.1;XM_024983327.1	1.30754	1.3903	1.22255	0.195737	0.162274	0.231855	6.64625	2.73254	7.01599e-12	1.15882e-10	up	yes
MSTRG.22588	ACHE	XM_015460490.2;XM_010819592.3;XM_010819593.3;XM_015460489.2;XM_005225194.4;XM_005225195.4;XM_010819588.3;NM_001076220.1;XM_024985016.1;XM_010819589.3;XM_010819590.3	0.161155	0.199312	0.124499	1.24946	1.12288	1.76128	0.117322	-3.09145	7.17689e-12	1.18432e-10	down	yes
MSTRG.1912	LAPTM5	NM_001046118.2	0.216541	0.115858	0.159399	1.31723	1.1008	1.25396	0.133933	-2.90042	7.26214e-12	1.19512e-10	down	yes
MSTRG.6382	PAQR3	XR_807452.3;XM_010806259.2;XR_003035029.1;NM_001206068.1	85.7313	92.6855	95.12	28.5823	26.456	27.8259	3.30103	1.72291	7.45857e-12	1.22633e-10	up	yes
MSTRG.22996	CYP17A1	NM_174304.2;XM_024985465.1;XM_024985466.1	1.35496	0.944267	1.70643	0.0325032	0.152456	0.0555603	16.6542	4.05781	7.51982e-12	1.23528e-10	up	yes
MSTRG.1311	SCN2A	NM_001144109.2;XM_024976883.1;XM_024976886.1;XM_010802012.3	0.212964	0.252264	0.226715	1.2428	1.35769	1.31614	0.176668	-2.50089	7.52779e-12	1.23547e-10	down	yes
MSTRG.20560	LOC101902274	gene-LOC101902274	0.808468	0.761231	0.538223	0.0440085	0.106222	0.0577865	10.1334	3.34105	7.59511e-12	1.24539e-10	up	yes
MSTRG.2785	SYPL2	NM_001075676.1	0.1548	0.166337	0.137129	0.861492	0.959589	1.00902	0.161926	-2.6266	7.70756e-12	1.26155e-10	down	yes
MSTRG.19144	LIFR	XM_024981350.1;NM_001192263.2	5.17352	3.57038	3.65631	1.17271	1.1749	0.908935	3.80778	1.92895	7.83226e-12	1.2808e-10	up	yes
MSTRG.20221	IRAK2	NM_001075696.2;XM_024982660.1;XM_024982661.1	20.9601	23.5598	22.4326	3.51733	6.34739	3.78045	4.90668	2.29475	8.05635e-12	1.31626e-10	up	yes
MSTRG.9216	CITED2	NM_001075819.1	122.092	125.93	134.254	40.7083	37.5589	39.4904	3.24629	1.69879	8.24034e-12	1.34389e-10	up	yes
MSTRG.4786	VDR	NM_001167932.2;XM_024991892.1;XM_005206391.4;XM_015471020.2	1.54668	1.48694	1.30711	6.10981	6.55133	5.64628	0.237102	-2.07642	8.28919e-12	1.35065e-10	down	yes
MSTRG.3427	HEYL	NM_001024565.2;XM_005204794.4;XM_005204796.1;XM_005204795.4;XM_024989590.1	0.0238612	0.0501221	0.0401173	0.413225	0.236273	0.44364	0.104379	-3.2601	8.36886e-12	1.3624e-10	down	yes
gene-GLULP	GLULP	gene-GLULP	8.53529	5.94979	7.65658	0.475989	0.182002	0.90853	14.1343	3.82113	8.80018e-12	1.43005e-10	up	yes
MSTRG.14570	LOC100138922	gene-LOC100138922	1.24911	1.55443	1.35581	0.14966	0.0782003	0.169343	10.4716	3.38841	8.86957e-12	1.44003e-10	up	yes
MSTRG.20445	TNNC1	NM_001034351.2	19.5421	19.0971	21.0223	75.7301	77.1109	89.8502	0.245833	-2.02425	9.08219e-12	1.47192e-10	down	yes
MSTRG.19439	ACAN	XM_024981588.1;XM_024981589.1;XM_024981590.1;NM_173981.2	0.36955	0.414493	0.0001	6.01031	8.71703	6.30849	0.0372765	-4.74559	9.14681e-12	1.48106e-10	down	yes
MSTRG.17094	CLEC11A	NM_001098054.1	0.305971	0.345646	0.305946	2.27371	2.13553	2.45149	0.139572	-2.84092	9.29401e-12	1.50355e-10	down	yes
MSTRG.3095	DIRAS3	NM_001034215.2;XM_015465020.2	0.0284114	0.0126577	0.00995543	0.146615	0.346908	0.436858	0.0548427	-4.18856	9.42569e-12	1.5235e-10	down	yes
MSTRG.6780	TPM4	XM_005208511.1;XM_005208510.4;XM_005208512.4;NM_001101162.1	424.037	470.507	432.41	1217.5	1481.11	1575.73	0.310446	-1.68758	9.5883e-12	1.5484e-10	down	yes
MSTRG.5645	ATF4	NM_001034342.2;XM_024991552.1	42.9902	50.726	49.5829	157.427	160.135	167.345	0.295518	-1.75868	9.70652e-12	1.56482e-10	down	yes
MSTRG.18648	ENGASE	XM_005221289.4;XM_010816579.3;XM_024980999.1;XM_003587480.5	270.141	288.307	327.78	50.4467	53.7051	67.0244	5.17729	2.3722	9.70727e-12	1.56482e-10	up	yes
MSTRG.19066	PLPP1	NM_001080329.2;XM_024981405.1	39.7658	39.9904	57.0769	11.7052	15.4575	10.1499	3.66721	1.87468	9.92713e-12	1.59839e-10	up	yes
MSTRG.966	COL6A2	NM_001075126.1;XM_010801673.3;XR_003034923.1;XM_005202053.4	309.683	369.735	370.501	1098.02	1081	1168.23	0.313667	-1.6727	1.02937e-11	1.65347e-10	down	yes
MSTRG.18967	LOC112442987	XR_003031218.1	7.16368	4.62418	4.05555	0.746498	1.17808	0.70131	6.03355	2.59301	1.07221e-11	1.71771e-10	up	yes
MSTRG.19667	STXBP6	XM_005221969.3;XM_005221968.4;NM_001076038.2	8.24169	9.85728	10.1743	40.7387	38.438	38.5862	0.240086	-2.05838	1.08967e-11	1.74414e-10	down	yes
MSTRG.14383	B3GNT6	XM_015474811.2;XM_024975506.1;NM_001103307.1;XM_010812737.3;XM_024975505.1	139.361	82.2917	77.621	16.4561	14.7475	8.40043	7.55665	2.91775	1.09256e-11	1.74722e-10	up	yes
MSTRG.1648	CCNYL1	XM_003585764.5;XM_002685539.6	1.96231	2.02514	1.78395	6.35356	6.45661	6.29037	0.302159	-1.72662	1.10041e-11	1.75823e-10	down	yes
MSTRG.5072	BLOC1S1	NM_001076362.2	0.383421	0.251737	0.482338	4.48195	3.99405	1.99854	0.106687	-3.22855	1.11858e-11	1.78569e-10	down	yes
MSTRG.6658	LPAR2	XM_010806525.3;NM_001192235.1;XM_005208442.4;XM_010806526.3	1.46501	2.16149	0.385664	21.3069	16.9361	21.7397	0.0668887	-3.90209	1.18731e-11	1.89207e-10	down	yes
MSTRG.17800	SGSM2	XM_003587394.5;XM_010815874.3;XM_003587393.5;XM_010815875.3;XM_010815876.3	3.50295	3.8382	3.6689	13.8123	14.7196	13.9738	0.259025	-1.94884	1.19553e-11	1.90349e-10	down	yes
MSTRG.12444	IL15RA	XM_002692067.5;XM_005214144.4;XM_025000917.1;XM_005214145.4	0.0522345	0.0355035	0.0153538	0.358779	0.31933	0.319118	0.103379	-3.27399	1.20149e-11	1.9113e-10	down	yes
MSTRG.12002	LHFPL6	XM_005213639.3;NM_001077990.1;XM_005213640.4	8.55	9.71951	6.48119	27.2158	62.9744	31.5225	0.203353	-2.29794	1.2133e-11	1.9284e-10	down	yes
MSTRG.930	CBS	XM_024985614.1;XM_024985644.1;XM_010801653.3;NM_001102000.2	3.01833	3.08058	2.98943	20.2266	19.9602	11.9918	0.174178	-2.52137	1.22271e-11	1.94099e-10	down	yes
537640	HUNK	XM_002684590.3	0.054558	0.03232	0.015148	0.395094	0.438446	0.373396	0.0845331	-3.56434	1.22336e-11	1.94099e-10	down	yes
MSTRG.16080	ARVCF	XM_024977230.1;NM_001105380.2;XM_024977232.1;XM_024977236.1;XM_024977231.1;XM_024977237.1;XM_024977235.1;XM_024977233.1;XM_024977234.1	0.124042	0.354693	0.174794	1.89528	1.84299	1.86909	0.116548	-3.101	1.23261e-11	1.95396e-10	down	yes
MSTRG.16079	COMT	XM_024977487.1;NM_001102317.1	16.9366	22.5411	13.9293	74.4496	69.2259	59.1433	0.263323	-1.92509	1.23548e-11	1.95679e-10	down	yes
MSTRG.24191	DAGLA	NM_001192583.2;XM_005226931.4;XM_005226930.4	0.350297	0.338837	0.320989	2.11984	1.86129	2.38877	0.158578	-2.65674	1.26435e-11	2.00077e-10	down	yes
MSTRG.12607	ARMC4	XM_025000641.1;XM_025000645.1;XM_025000638.1;XM_025000642.1;XM_025000644.1;XM_025000640.1;XM_025000639.1;NM_001192631.1;XM_025000643.1	0.220253	0.19377	0.182759	1.24813	1.28835	1.25953	0.157212	-2.66921	1.28579e-11	2.03292e-10	down	yes
MSTRG.18987	ADAMTS6	XM_010816727.3;XR_003031178.1;XM_010816725.3;XR_001494449.2;XR_003031176.1;XM_010816729.3;NM_001193016.1;XR_813685.3;XR_003031177.1	105.411	86.3072	86.834	378.97	472.999	396.068	0.223192	-2.16364	1.2886e-11	2.03452e-10	down	yes
MSTRG.12238	DOCK9	XM_024999973.1;XM_024999977.1;XM_024999978.1;NM_001193099.1;XM_024999969.1;XM_024999975.1;XM_024999976.1;XM_024999971.1;XM_024999974.1;XM_024999972.1;XM_024999970.1;XM_024999968.1	249.865	252.588	212.228	963.732	808.472	907.276	0.266724	-1.90658	1.28905e-11	2.03452e-10	down	yes
MSTRG.19539	ARNT2	XM_024981869.1;XM_024981870.1;XM_024981872.1;XM_024981868.1;NM_001206705.1;XM_024981871.1	1.39255	1.54266	1.67816	7.17721	7.43232	7.28189	0.210739	-2.24647	1.35361e-11	2.13085e-10	down	yes
MSTRG.4831	ADAMTS20	XM_024991940.1;XM_024991941.1;NM_001206093.1	0.668551	0.608038	0.516837	2.98088	3.4633	3.09423	0.188021	-2.41103	1.36176e-11	2.14182e-10	down	yes
539253	ASB16	NM_001101188.1	0.013451	0.085413	0.055079	0.678538	0.766067	0.841995	0.067324	-3.89274	1.3785e-11	2.16626e-10	down	yes
MSTRG.13347	ADGRB1	XM_025001586.1;XM_010811854.3;NM_001191541.1;XM_025001587.1;XM_025001588.1	1.56403	2.00838	2.45707	13.7371	13.538	11.616	0.155035	-2.68934	1.39173e-11	2.18516e-10	down	yes
510214	ADAMTS14	NM_001192247.2;XM_005226362.4	0.0001	0.042888	0.028222	0.705399	0.682642	0.66594	0.0346693	-4.8502	1.41795e-11	2.22441e-10	down	yes
MSTRG.17448	TOM1L1	NM_001075611.2;XM_005219863.3;XM_024980009.1	1.23222	1.01672	0.905004	5.65709	5.54426	5.6321	0.187362	-2.4161	1.49282e-11	2.3378e-10	down	yes
MSTRG.9680	SLC22A17	XM_010808978.3;NM_001130755.2	62.1589	68.5458	65.6492	18.8213	19.9963	16.9902	3.5184	1.81492	1.55916e-11	2.43748e-10	up	yes
MSTRG.4551	LUM	NM_173934.1;XM_005206042.2	634.996	624.297	648.464	231.767	199.558	215.487	2.94947	1.56046	1.56732e-11	2.44812e-10	up	yes
MSTRG.3084	CTH	NM_001024567.1;XM_005204481.3;XR_003033854.1	2.01066	1.55684	1.62359	7.63191	7.27406	8.61545	0.220696	-2.17987	1.59691e-11	2.4922e-10	down	yes
615226	GRIK2	NM_001193063.1;XM_024996835.1;XM_024996832.1;XM_024996837.1;XM_024996833.1;XM_024996834.1;XM_024996836.1	0.0109817	0.0001	0.0140616	0.171453	0.169587	0.228427	0.0441523	-4.50137	1.6285e-11	2.53931e-10	down	yes
MSTRG.15322	CRB1	NM_001192482.2	0.22014	0.220592	0.17829	0.0189438	0.0288021	0.00882042	10.9433	3.45197	1.66401e-11	2.59102e-10	up	yes
MSTRG.13083	PLCG1	NM_174425.3	28.3128	34.4755	26.035	7.88041	10.189	8.50644	3.34226	1.74082	1.66452e-11	2.59102e-10	up	yes
MSTRG.15301	SERTAD4	XM_024976458.1;NM_001354327.1	0.0870676	0.0451585	0.0529723	0.387554	0.514014	0.463574	0.135662	-2.88191	1.68976e-11	2.62805e-10	down	yes
MSTRG.20317	LMOD3	XR_001494720.2;NM_001100332.1;XM_024982546.1	0.034557	0.0185091	0.0344268	0.20034	0.248482	0.18883	0.137211	-2.86553	1.6953e-11	2.63441e-10	down	yes
MSTRG.4089	GSDME	XM_024990909.1;NM_001193112.1;XM_024990908.1	0.151577	0.0990689	0.0788944	2.06022	0.564184	1.84295	0.0737663	-3.76089	1.76118e-11	2.73209e-10	down	yes
MSTRG.19753	SLC25A21	XM_005222042.4;NM_001015587.1;XM_015459276.2;XM_024981729.1;XM_024981730.1;XM_024981731.1;XM_015459277.2;XM_024981733.1;XM_024981734.1	0.562199	0.656434	0.757375	3.44109	4.13532	3.62517	0.176404	-2.50304	1.76547e-11	2.73641e-10	down	yes
MSTRG.2103	ALPL	XM_024998233.1;XM_015460007.2;XM_015460001.2;XM_015460000.2;XM_024998229.1;NM_176858.2;XM_015459997.2;XM_024998232.1;XM_024998230.1	11.4939	12.1164	9.76113	0.675813	1.83305	1.08658	9.2816	3.21437	1.81342e-11	2.80592e-10	up	yes
MSTRG.14808	RGS7	XM_024976012.1;XM_024976014.1;NM_174169.2;XM_024976013.1;XM_024976011.1	0.197765	0.213125	0.197101	1.2049	1.33783	1.20414	0.162266	-2.62357	1.84225e-11	2.84811e-10	down	yes
MSTRG.1591	FAM117B	XM_024981311.1	8.75287	7.59026	9.05238	2.1181	2.22014	1.72323	4.18966	2.06683	1.87102e-11	2.89012e-10	up	yes
MSTRG.19191	LOC104975283	XR_813808.3	0.237568	0.0001	0.521783	6.39866	5.49267	6.0665	0.0422908	-4.56351	1.95294e-11	3.01409e-10	down	yes
MSTRG.14736	CAPN2	NM_001103086.1	11.5109	12.4142	12.6755	39.6821	38.2932	39.8441	0.31065	-1.68664	2.01386e-11	3.10546e-10	down	yes
MSTRG.19595	CIB2	XM_024982023.1;XM_024982026.1;XM_024982027.1;XM_024982029.1;XM_024982024.1;XM_024982031.1;XM_024982025.1;XM_024982030.1	0.149773	0.173975	0.0864291	1.21341	0.815076	1.05665	0.132953	-2.91101	2.06828e-11	3.18478e-10	down	yes
MSTRG.6807	ADGRE5	XM_005208603.4;NM_176661.1	3.75042	4.45297	4.38606	14.7839	13.7911	15.4318	0.28608	-1.80551	2.06881e-11	3.18478e-10	down	yes
MSTRG.10711	LOC100848188	XM_024999719.1	3.45183	2.34452	2.84203	13.976	18.1253	13.5145	0.189373	-2.4007	2.07069e-11	3.18497e-10	down	yes
MSTRG.17050	FCGRT	NM_176657.1;XM_005219176.4;XM_005219177.3;XM_005219175.4;XM_024977965.1	6.42384	6.16727	6.25482	23.9319	23.0347	26.7559	0.255634	-1.96785	2.07436e-11	3.1879e-10	down	yes
MSTRG.11753	NOTCH1	XM_024999643.1;XM_024999644.1;XM_024999642.1	5.52891	5.74364	5.21559	17.5235	19.1491	18.051	0.301298	-1.73074	2.09775e-11	3.21839e-10	down	yes
MSTRG.9133	NT5E	NM_174129.3	125.682	119.593	134.332	40.1901	38.3543	41.1186	3.17231	1.66553	2.13217e-11	3.26842e-10	up	yes
MSTRG.617	PLD1	XM_005201678.2;XM_015472492.2;XM_024986063.1;XM_005201677.4;XM_005201679.4;XM_005201682.4;XM_010801376.3;XM_005201681.4;NM_001102001.1	33.1897	33.1038	29.7354	7.18095	7.69786	6.08449	4.58081	2.1956	2.15169e-11	3.29556e-10	up	yes
MSTRG.3818	ABCB1	XM_024991021.1	4.51345	5.22559	3.84611	30.3189	28.1099	20.1639	0.172855	-2.53236	2.18584e-11	3.34503e-10	down	yes
MSTRG.5338	ST8SIA1	NM_001032299.1;XR_003034555.1	0.0358083	0.0738724	0.0324101	0.574256	0.424184	0.561111	0.0911101	-3.45624	2.2421e-11	3.42798e-10	down	yes
MSTRG.15165	RASAL2	XM_003587091.5;XM_005217241.4;XM_005217240.4;XM_024976869.1;XM_015475218.2;XM_005217238.4;XM_024976866.1;XM_005217242.4;XM_005217239.4;XM_024976868.1;XM_002694157.6	58.3098	68.8876	50.4572	334.139	287.629	174.555	0.223093	-2.16428	2.24383e-11	3.42798e-10	down	yes
MSTRG.9282	LOC100848331;IYD	XM_024997053.1;NM_001102165.1;XM_024996721.1;XM_024997054.1;XM_024996722.1	1.38477	2.29919	1.69713	10.7784	10.3642	12.6338	0.159315	-2.65004	2.26223e-11	3.45319e-10	down	yes
MSTRG.15164	LOC100299281	XM_015475215.2	2.58749	2.51777	2.3381	13.8444	11.8013	12.7825	0.193695	-2.36814	2.27904e-11	3.47592e-10	down	yes
MSTRG.8309	TBC1D2	XM_024995686.1;XM_005210170.4;NM_001101981.1;XM_015472545.2	1.52594	1.25991	1.4109	8.39008	9.39265	8.0368	0.162542	-2.62112	2.40529e-11	3.66231e-10	down	yes
526890	SLC5A9	XM_024989389.1;XM_024989390.1;NM_001205936.2;XM_015466322.2;XM_024989391.1	0.0429108	0.0291283	0.0425622	0.333309	0.451	0.306974	0.105015	-3.25133	2.4097e-11	3.66594e-10	down	yes
MSTRG.9320	SYNJ2	XM_024997111.1;XM_024997114.1;XM_010808720.3;XM_024997113.1;XM_005211076.4;XM_010808721.3;XM_024997112.1;XM_010808722.3	2.16113	1.85104	1.41811	9.16064	13.3397	18.7945	0.1315	-2.92687	2.47246e-11	3.75826e-10	down	yes
MSTRG.14028	MCAM	NM_001110062.1	14.6404	18.0517	19.9143	4.31495	4.07985	2.35722	4.8927	2.29063	2.49509e-11	3.78948e-10	up	yes
MSTRG.17768	MYO1C	XM_005220064.1;XM_005220065.3;NM_174396.3;XM_024979610.1	8.03862	9.38843	8.9105	25.6666	35.5805	28.1153	0.294728	-1.76255	2.4979e-11	3.79058e-10	down	yes
MSTRG.5527	LOC104972567	XR_003034852.1;XR_003034853.1	0.0440286	0.0592715	0.0284359	0.570532	0.567207	0.399931	0.0856724	-3.54503	2.5758e-11	3.90552e-10	down	yes
MSTRG.2043	MYOM3	XM_024982648.1;XM_024982647.1	0.464033	0.556396	0.48912	2.18964	2.16045	2.2136	0.229985	-2.12039	2.61233e-11	3.95429e-10	down	yes
MSTRG.21911	ONECUT2	XM_024984466.1;XR_003032384.1	6.69551	7.09777	6.31754	1.22772	1.5841	1.24488	4.95744	2.3096	2.68557e-11	4.06176e-10	up	yes
MSTRG.20883	MOCS1	NM_001013597.1;XM_005223366.4;XM_024983380.1;NM_001166297.1	18.7768	24.6232	20.0957	83.4645	80.2074	81.085	0.259423	-1.94662	2.7378e-11	4.1373e-10	down	yes
112447442	ARAP3	XM_024995226.1;XM_024995228.1;XM_024995227.1;XM_024995230.1;XM_024995229.1	0.037293	0.0337412	0.00528983	0.374721	0.398266	0.380004	0.0661965	-3.9171	2.84789e-11	4.30008e-10	down	yes
509537	GRIP2	XM_005223155.4;XM_024983320.1;XM_024983321.1;XM_015459702.2;XM_024983322.1;XM_015459703.1	0.0119172	0.0342669	0.0443732	0.336036	0.367566	0.281582	0.0919191	-3.44349	3.12352e-11	4.70841e-10	down	yes
MSTRG.6255	TMEM165	NM_001206006.1	3756.76	3624.56	3687.63	1296.55	1035	1195.22	3.13855	1.6501	3.15905e-11	4.758e-10	up	yes
MSTRG.9914	TMEM62	NM_001205497.1;XM_024997501.1;XM_024997500.1	1.44737	1.09193	1.10772	8.18546	6.59305	7.23716	0.165656	-2.59374	3.24174e-11	4.87849e-10	down	yes
MSTRG.4930	GNS	NM_001075562.2	38.7095	41.459	39.9812	123.12	117.154	118.758	0.334649	-1.57928	3.30405e-11	4.96814e-10	down	yes
MSTRG.4282	PODXL	XM_002686960.5;XM_024991324.1	0.346418	0.260836	0.176168	2.04346	2.00342	2.00381	0.129477	-2.94924	3.33777e-11	5.01468e-10	down	yes
MSTRG.24201	RAB3IL1	XM_024987310.1;XM_024987307.1;XM_005226944.2;XM_010821018.2;XM_024987312.1;NM_001046532.1;XM_024987308.1;XM_005226942.4;XM_024987309.1;XM_010821014.3	2.97123	3.08447	2.37908	15.636	15.3612	16.32	0.17826	-2.48795	3.37851e-11	5.07168e-10	down	yes
MSTRG.22591	TRIP6	NM_001035469.1	14.3587	16.3793	13.013	64.1101	66.3486	69.5061	0.218793	-2.19236	3.38926e-11	5.0836e-10	down	yes
528562	ELFN2	XM_005206874.4;XM_005206872.3;XM_005206878.3	0.0170701	0.0402125	0.0199199	0.205247	0.22295	0.242506	0.115107	-3.11895	3.45848e-11	5.18315e-10	down	yes
MSTRG.13114	ADA	XM_025000255.1;NM_173887.2;XM_025000256.1	0.0769366	0.33594	0.0001	3.75857	4.02033	5.34857	0.031459	-4.99039	3.49893e-11	5.23773e-10	down	yes
MSTRG.9262	SASH1	XM_002690315.5;XM_005211030.4;XM_005211031.4;XM_024997050.1	50.3577	57.7463	62.4423	185.462	188.794	178.061	0.308783	-1.69533	3.50068e-11	5.23773e-10	down	yes
MSTRG.24856	BEX2	NM_001077087.1	0.0713815	0.0591753	0.0001	1.45395	1.26433	1.35975	0.0320392	-4.96402	3.54278e-11	5.29634e-10	down	yes
MSTRG.17004	MAMSTR	XM_005219194.3;NM_001195011.1;XM_024978021.1;XM_005219195.3	0.109861	0.111911	0.161731	0.820456	0.84394	0.97406	0.145351	-2.78238	3.55615e-11	5.31194e-10	down	yes
MSTRG.20382	LOC101907348	XR_003031835.1;XR_003031836.1;XR_003031837.1;XR_003031834.1;XR_239421.4	0.142298	0.0001	0.076409	3.52605	3.44512	3.79156	0.0203301	-5.62024	3.61885e-11	5.40116e-10	down	yes
MSTRG.11555	MVB12B	XM_024999576.1;XM_010810376.3;XM_024999578.1;XM_024999577.1;XM_024999574.1;XM_024999575.1	0.309609	0.294176	0.264753	1.85224	3.14806	1.43201	0.135028	-2.88867	3.77928e-11	5.63132e-10	down	yes
MSTRG.5695	CYP2D14	XM_010805743.3;NM_174529.2	0.342768	0.421838	0.527483	2.26842	2.26937	2.27515	0.189652	-2.39857	3.823e-11	5.69178e-10	down	yes
MSTRG.20853	LOC112443704	XR_003032113.1	0.0635089	0.0484553	0.0153571	0.464908	0.470523	0.539546	0.086321	-3.53415	3.84213e-11	5.71556e-10	down	yes
MSTRG.18812	KCNJ2	NM_174373.2	9.003	9.49869	9.60847	44.6865	39.8745	41.3701	0.223219	-2.16347	4.13456e-11	6.13547e-10	down	yes
MSTRG.18917	FAM169A	XM_005221410.4;XM_024981290.1;NM_001205854.2;XM_024981289.1	3.08209	3.58954	3.7497	17.6659	17.666	16.1106	0.202582	-2.30342	4.14979e-11	6.15303e-10	down	yes
MSTRG.12621	LOC112449282	XR_003037783.1;XR_003037782.1	1.45182	2.3271	2.02701	16.0146	19.3351	7.25972	0.136259	-2.87557	4.20402e-11	6.22834e-10	down	yes
MSTRG.24288	PYGM	NM_175786.2	0.544537	0.59676	0.614276	2.82608	3.03859	2.93022	0.199613	-2.32473	4.40958e-11	6.52754e-10	down	yes
MSTRG.2791	SARS	NM_174175.3	7.65272	9.14255	8.22004	26.6124	27.9658	28.3036	0.301819	-1.72824	4.80791e-11	7.0998e-10	down	yes
MSTRG.6268	HOPX	XM_005207940.3;XM_005207942.3;XM_024992982.1;XM_005207941.4;NM_174097.2;XM_005207943.3;XM_024992980.1;XM_024992981.1	0.0590133	0.0313888	0.0001	0.76744	0.685955	0.875219	0.0388652	-4.68538	4.8442e-11	7.14756e-10	down	yes
MSTRG.24904	COL4A5	XM_002699860.4;XM_002699862.5;XM_024988380.1	0.0624095	0.136869	0.0973733	0.850175	0.699752	0.813256	0.125531	-2.99389	4.95095e-11	7.29912e-10	down	yes
MSTRG.13993	FXYD6	XM_005215821.4;XM_005215822.2;NM_001034399.1;XM_015474611.2;XM_024975178.1;XM_024975177.1	1.13586	0.983463	1.10755	14.3782	3.3634	16.2519	0.094926	-3.39705	5.17492e-11	7.62312e-10	down	yes
MSTRG.832	SLC25A36	XM_015473196.2;NM_001192254.1;XM_010801537.3	821.325	679.015	788.53	274.242	269.934	235.432	2.93592	1.55381	5.27185e-11	7.75329e-10	up	yes
MSTRG.23786	VCL	XM_024986796.1;XM_005226483.3;NM_001191370.1	62.5601	71.8372	70.2237	199.975	208.421	199.182	0.336781	-1.57012	5.40006e-11	7.93542e-10	down	yes
MSTRG.18467	MYL4	NM_001075149.2	4.52447	5.03471	6.01152	23.1405	20.9746	26.883	0.219311	-2.18895	5.48451e-11	8.04647e-10	down	yes
MSTRG.17989	MYH3	NM_001101835.1	5.50406	5.86234	5.5968	17.5778	17.3965	17.7049	0.32201	-1.63482	5.65964e-11	8.28998e-10	down	yes
100139405	ARMCX4	XM_003588124.5;XM_024988517.1	0.059159	0.023648	0.045013	0.360539	0.31055	0.389588	0.120508	-3.0528	5.67538e-11	8.30632e-10	down	yes
MSTRG.18589	GCGR	XM_024980095.1;XM_005221046.3;NM_001192414.1	0.168744	0.241542	0.208435	2.26184	1.51745	1.45339	0.118242	-3.08019	5.75367e-11	8.40731e-10	down	yes
516073	THEM6	NM_001099375.1	0.3541	0.714429	0.515895	0.0001	0.030925	0.039016	22.6214	4.49961	5.83767e-11	8.52318e-10	up	yes
MSTRG.25011	FOXO4	XM_024988270.1;NM_001101277.1	2.90608	4.18057	3.48594	0.765635	0.828229	0.792721	4.43001	2.14731	5.87482e-11	8.57052e-10	up	yes
MSTRG.19826	RIN3	XM_024982108.1	0.0416286	0.0597533	0.0241672	0.425726	0.502285	0.338491	0.0991307	-3.33452	5.91495e-11	8.62212e-10	down	yes
MSTRG.16261	ZNF469	XM_024978913.1;XM_024978914.1	4.11159	1.44854	4.08018	45.1214	21.6245	18.635	0.11291	-3.14676	6.04532e-11	8.80508e-10	down	yes
MSTRG.13708	NIPAL2	XM_025001878.1;XM_002692793.6	0.862407	1.56472	1.29149	8.04847	7.56088	7.63078	0.160008	-2.64378	6.32172e-11	9.18551e-10	down	yes
MSTRG.2443	ADAM15	XM_005203773.4;XM_024989790.1;XM_024989789.1;XR_003033865.1;XM_024989794.1;NM_001205442.2;XM_005203771.4;XM_024989787.1;XM_024989795.1;XM_024989792.1;XM_024989791.1;XM_005203769.4;XM_005203772.4;XM_024989793.1;XR_003033866.1;XM_024989788.1	22.3886	28.4504	28.7469	87.2253	90.7742	98.062	0.28829	-1.79441	6.36867e-11	9.2389e-10	down	yes
MSTRG.21949	LOC101904378	XR_003032388.1;XR_003032389.1	0.515597	0.266086	0.533952	2.92614	2.90324	3.17339	0.146137	-2.77461	6.39893e-11	9.26907e-10	down	yes
MSTRG.22900	AVPI1	XM_005225616.3;XM_005225617.3;NM_001034760.2;XM_005225618.3	80.6177	82.9512	75.6641	28.1548	25.934	26.8996	2.95392	1.56263	6.54465e-11	9.47145e-10	up	yes
MSTRG.1115	INPP1	XM_010801790.3;XM_010801791.3;XM_024998746.1;XM_005202191.4;NM_174364.2;XM_024998767.1;XM_005202192.3;XM_024998737.1	0.233786	0.239221	0.278189	1.33815	1.32091	1.16792	0.196289	-2.34895	6.60011e-11	9.54408e-10	down	yes
MSTRG.21987	WDR90	XM_010819151.3;XM_010819153.3;XR_815314.3;XM_010819152.3;XM_015460235.2;XM_010819154.3	52.7879	57.9786	55.3254	11.6628	10.8327	15.75	4.34279	2.11862	6.6399e-11	9.58719e-10	up	yes
MSTRG.19759	MIPOL1	XM_024982070.1;XM_024982075.1;XM_024982072.1;XM_024982071.1;XM_024982077.1;XM_024982076.1;XM_024982074.1	0.801133	0.657598	0.569058	3.67128	4.00253	3.18601	0.186724	-2.42102	6.6405e-11	9.58719e-10	down	yes
MSTRG.4798	PCED1B	NM_001101207.2;XM_024992043.1;XM_024992040.1;XM_010805047.3;XM_024992044.1;XM_024992042.1;XM_005206399.4;XM_005206397.4;XM_005206403.4;XM_005206400.4;XM_010805048.3;XM_005206396.4;XM_024992045.1	0.0327973	0.0264143	0.00664246	0.286891	0.282812	0.231537	0.0821902	-3.60489	6.65443e-11	9.59965e-10	down	yes
MSTRG.946	LOC112448005	XR_003036245.1;XR_003036246.1	0.66283	0.864909	0.57531	0.0400565	0.0620188	0.0882606	11.0491	3.46586	6.93606e-11	9.98208e-10	up	yes
MSTRG.6422	ARHGAP24	XM_005208201.4;XM_005208198.2;XM_005208202.4;XM_005208203.4;XM_005208200.4;XM_024993367.1;NM_001102234.1;XM_024993366.1	0.410326	0.411583	0.223572	2.27131	1.95111	1.85379	0.172062	-2.539	7.33114e-11	1.05256e-09	down	yes
MSTRG.4859	PTPRR	XM_010805080.3;NM_001113261.1;NM_001015662.1;XM_010805079.2;XM_024991943.1;XM_024991942.1	34.6862	25.9909	30.3267	164.913	146.34	140.886	0.201274	-2.31277	7.37256e-11	1.05767e-09	down	yes
MSTRG.9214	TXLNB	XM_024996601.1;NM_001102051.1	0.716623	0.436328	0.244549	4.16007	3.70802	3.40567	0.12396	-3.01205	7.40681e-11	1.06174e-09	down	yes
MSTRG.21662	DSC3	XM_005223956.4;NM_001178103.1	0.19232	0.14495	0.169105	1.34976	1.15386	1.25344	0.134779	-2.89133	7.69333e-11	1.10194e-09	down	yes
508744	PCSK4	XM_024995142.1;XR_003035602.1;XM_024995134.1;XR_003035601.1;XM_024995128.1;XM_024995133.1;XM_024995139.1;XM_024995126.1;XM_024995135.1;XM_024995130.1;XM_024995140.1;XM_024995143.1;XM_024995131.1;XM_024995129.1;XM_024995144.1;XM_024995132.1;XM_024995127.1;XM_024995141.1;XM_024995138.1;XM_024995136.1;XM_024995137.1	0.00948263	0.0252181	0.0157598	0.238886	0.176129	0.311763	0.0694304	-3.84829	7.8242e-11	1.11892e-09	down	yes
MSTRG.16174	CNTNAP4	XM_010814367.3;XM_024978409.1;NM_001206511.1	0.247545	0.410041	0.126652	2.94765	1.95008	2.61743	0.104354	-3.26044	7.93278e-11	1.13355e-09	down	yes
MSTRG.6982	STXBP2	NM_001046208.2;XM_010806824.3	1.343	1.72488	1.45594	7.77166	6.90062	8.44765	0.195667	-2.35352	8.10226e-11	1.15686e-09	down	yes
MSTRG.20379	FLNB	NM_001191460.2;XM_005222904.4;XM_005222907.4;XM_005222906.4;XM_005222905.4;XM_005222908.4;XR_001494762.2;XR_003031774.1;XR_003031773.1;XR_003031775.1	41.9098	45.8452	43.1773	124.853	131.368	124.294	0.344093	-1.53913	8.28078e-11	1.18048e-09	down	yes
MSTRG.13148	TNNC2	NM_001076373.1	0.162595	0.130675	0.128144	0.904934	0.855711	1.13489	0.145539	-2.78052	8.65485e-11	1.23284e-09	down	yes
MSTRG.10525	PTPN21	XM_010809677.3;XM_002691087.6;XM_024998161.1;XM_024998162.1;XM_015473319.2	10.0164	9.65428	10.789	32.0921	32.0457	32.5311	0.315093	-1.66615	8.70477e-11	1.23898e-09	down	yes
MSTRG.7514	HBEGF	NM_001144090.1	0.348716	0.286177	0.393971	2.22053	2.37454	2.50387	0.144932	-2.78655	9.03325e-11	1.28472e-09	down	yes
MSTRG.18017	TRPV2	NM_001024493.1	0.033513	0.0901361	0.0259212	0.773362	0.628875	0.546102	0.0767681	-3.70335	9.1587e-11	1.30154e-09	down	yes
MSTRG.12845	SLCO4A1	XM_015474137.2;XM_005214613.4;NM_001192727.1	1.16724	1.33345	1.0281	0.167094	0.215158	0.276126	5.35981	2.42218	9.17445e-11	1.30276e-09	up	yes
MSTRG.24649	ARHGAP36	NM_001101988.2;XM_024987939.1;XM_024987941.1;XM_024987940.1	0.101184	0.0876625	0.14409	0.869201	0.923372	0.52821	0.143459	-2.80129	9.36188e-11	1.32833e-09	down	yes
MSTRG.23281	WWC2	XM_024986464.1;XM_024986463.1	4.0945	3.65429	7.01537	20.7658	19.9651	18.8547	0.247781	-2.01286	9.41234e-11	1.33445e-09	down	yes
MSTRG.11299	TRIM54	XM_005213018.4;NM_001017951.1	0.65907	0.5572	0.434786	3.17296	4.17219	3.55942	0.15141	-2.72347	9.63526e-11	1.36498e-09	down	yes
MSTRG.4149	INHBA	NM_174363.2;XM_005205620.4;XM_024990466.1	0.0907396	0.0491921	0.0564678	0.547163	0.695243	0.68549	0.101872	-3.29516	9.71406e-11	1.37507e-09	down	yes
MSTRG.11626	PKN3	XM_010810394.3;XM_010810393.3;XM_015473610.2;NM_001205566.1;XM_024998387.1;XR_003037041.1	0.39611	0.393539	0.389162	2.20162	1.98579	2.1763	0.18524	-2.43254	1.00225e-10	1.41763e-09	down	yes
107132360	LOC107132360	XR_001498609.2	0.020571	0.025194	0.033286	0.254922	0.263196	0.240607	0.104189	-3.26272	1.05387e-10	1.48947e-09	down	yes
MSTRG.1250	METAP1D	NM_001046342.1;XM_024975622.1;XM_010801904.2;XM_005202339.3	3.39992	2.69384	1.61855	13.9538	20.7863	18.4185	0.145081	-2.78507	1.05908e-10	1.49567e-09	down	yes
MSTRG.356	MYLK	XM_024994382.1;XM_024994421.1;XM_024994569.1;XM_024994340.1;XM_024994475.1;XM_024994520.1;NM_176636.2	18.1571	17.6518	19.2832	57.7694	55.5824	60.8889	0.316184	-1.66116	1.07475e-10	1.51662e-09	down	yes
MSTRG.14365	LOC107133180	XR_001501953.2	0.025157	0.0659615	0.0163226	0.446973	0.639412	0.346311	0.0749922	-3.73712	1.08505e-10	1.52996e-09	down	yes
MSTRG.19526	TM6SF1	XM_005221888.4;NM_001102295.2;XM_024981947.1;XM_024981944.1;XM_024981945.1	2.24444	1.76887	2.5868	11.4269	11.0027	9.63291	0.205851	-2.28033	1.22738e-10	1.72796e-09	down	yes
MSTRG.2301	CASQ1	NM_001077877.2	0.182579	0.0516084	0.13966	1.21765	1.22641	1.03978	0.107309	-3.22016	1.25671e-10	1.76651e-09	down	yes
101902190	C8H8orf58	XM_010808045.3	0.030521	0.03943	0.0001	0.457306	0.511147	0.524656	0.0469162	-4.41377	1.27707e-10	1.79373e-09	down	yes
MSTRG.8175	LOC100297814	gene-LOC100297814	40.0589	14.8765	13.34	1.22724	3.03807	0.642584	13.9114	3.79819	1.29859e-10	1.82255e-09	up	yes
MSTRG.3472	COL8A2	NM_001205665.1;XM_005204815.4;XM_010803681.3;XM_010803680.3;XM_005204816.4	0.0115072	0.0108052	0.0431504	0.257728	0.251058	0.311893	0.0797666	-3.64807	1.32224e-10	1.85288e-09	down	yes
MSTRG.25383	TMSB4X	NM_001002885.1	67.3172	72.4432	72.6703	214.635	191.754	222.959	0.337541	-1.56686	1.36483e-10	1.91108e-09	down	yes
MSTRG.24919	PAK3	XM_024988124.1;NM_001205536.1;XM_024988121.1;XM_024988119.1;XM_024988122.1;XM_024988123.1;XM_024988120.1	2.50263	2.54987	2.5686	17.8156	17.7338	7.0952	0.178712	-2.48429	1.36748e-10	1.91331e-09	down	yes
MSTRG.24468	CARS	XM_024987144.1;NM_001103249.1	3.28682	3.61723	3.39295	10.7644	10.6911	11.6036	0.311472	-1.68283	1.40818e-10	1.96874e-09	down	yes
MSTRG.14213	PPFIBP2	XM_024975812.1;XM_024975823.1;XM_024975814.1;XM_024975826.1;XM_024975829.1;XM_024975813.1;XM_024975820.1;XM_024975832.1;XM_024975825.1;XM_024975827.1;XM_024975815.1;XM_024975821.1;XM_024975819.1;XM_024975824.1;XM_024975822.1;XM_024975830.1;XM_024975831.1;XM_024975818.1;XM_024975816.1	0.0845255	0.097846	0.0210401	0.634526	0.763433	0.765385	0.0940265	-3.41079	1.4313e-10	1.99951e-09	down	yes
MSTRG.3419	CAP1	XM_005204654.4;XM_005204657.2;XM_005204656.2;NM_001035010.2;XM_005204655.4;XM_005204659.4;XM_005204658.4	52.251	54.9105	54.9656	162.227	155.282	170.58	0.332167	-1.59002	1.45592e-10	2.03078e-09	down	yes
MSTRG.15033	SMIM1	NM_001163727.1	0.0740434	0.146474	0.0614679	0.751612	0.764271	0.756747	0.124079	-3.01067	1.55413e-10	2.1661e-09	down	yes
MSTRG.3179	DHCR24	NM_001103276.1	257.319	313.834	268.774	83.5001	79.6579	98.3614	3.21172	1.68335	1.56041e-10	2.17318e-09	up	yes
MSTRG.1608	PARD3B	XM_002685527.4;XM_005202765.4	6.16547	6.41117	6.28175	25.1423	24.6232	24.1221	0.255231	-1.97013	1.62409e-10	2.26013e-09	down	yes
MSTRG.18152	LOC112442649	XR_003030885.1	0.020972	0.013121	0.018692	0.129126	0.172596	0.124596	0.123816	-3.01373	1.77664e-10	2.46864e-09	down	yes
MSTRG.5595	PDXP	NM_001035035.2	6.05127	5.66409	6.32997	1.30488	1.25023	1.04394	5.01392	2.32594	1.84431e-10	2.5607e-09	up	yes
MSTRG.7167	MKNK2	XM_024994436.1;NM_001205275.1;XM_010807047.3;XM_024994437.1	6.54658	6.69014	5.83356	20.1643	19.1022	20.075	0.321365	-1.63772	1.87703e-10	2.60413e-09	down	yes
MSTRG.16832	PAFAH1B3	NM_174665.2	6.12377	6.44802	6.43781	31.453	27.3286	34.446	0.203905	-2.29403	1.89842e-10	2.63179e-09	down	yes
MSTRG.13702	OSR2	NM_001034328.2;XM_005215616.4	12.7208	12.8943	15.1718	1.23269	1.85464	3.1618	6.52681	2.70638	1.91034e-10	2.64426e-09	up	yes
MSTRG.23569	PCNX2	XM_005226237.4;XM_002698790.6	1.06824	1.39439	1.48595	7.77902	8.27977	6.46886	0.175277	-2.51229	1.98228e-10	2.73757e-09	down	yes
MSTRG.1688	MREG	NM_001192953.1	0.361555	0.348005	0.361491	1.83959	2.05892	1.9758	0.182328	-2.45539	1.98966e-10	2.74567e-09	down	yes
MSTRG.8539	WNK2	XM_002689849.6;XM_005210448.4;XM_005210447.4;XM_005210450.4;XM_005210449.4;XM_005210451.4;XM_005210446.4	0.44942	0.529324	0.607017	3.01771	2.83138	2.99534	0.179295	-2.47959	2.00459e-10	2.76417e-09	down	yes
MSTRG.4436	WDR86	NM_001191339.2;XM_024990390.1;XM_024990386.1;XM_024990391.1;XM_024990387.1;XM_024990396.1;XM_024990394.1;XM_024990393.1;XM_024990395.1;XM_024990388.1;XM_024990389.1;XM_024990392.1	0.498951	0.361705	0.394045	2.34857	2.64546	2.05847	0.177909	-2.49079	2.01412e-10	2.77191e-09	down	yes
MSTRG.8605	SLC44A1	XM_024996303.1;XM_024996304.1;XM_024996305.1;XM_024996301.1;XM_024996297.1;XM_024996299.1;XM_024996298.1;XM_024996302.1	1655.69	1601.61	1556.02	5009.31	4531.88	4691.27	0.338193	-1.56408	2.01428e-10	2.77191e-09	down	yes
MSTRG.14134	PARVA	NM_001099144.1;XM_024975536.1	25.1653	25.057	24.3725	75.3852	72.9613	75.1534	0.333757	-1.58313	2.0148e-10	2.77191e-09	down	yes
MSTRG.14517	RAPSN	NM_001191421.1;XM_010812856.2;XM_010812857.2	1.39547	1.54646	1.664	7.24116	7.06368	7.88269	0.207591	-2.26818	2.07282e-10	2.84957e-09	down	yes
539001	TSPAN2	XM_005204041.4;NM_001034657.1	0.0198022	0.00888747	0.0325276	0.188772	0.324908	0.323717	0.0731042	-3.7739	2.11101e-10	2.89987e-09	down	yes
MSTRG.4733	FMNL3	XM_005206316.4;XM_024992034.1;NM_001191506.1;XM_005206313.4;XM_005206315.4;XM_005206314.4	61.5438	75.6809	71.5878	212.831	220.263	224.498	0.317541	-1.65498	2.23052e-10	3.05942e-09	down	yes
MSTRG.9534	IGDCC4	XM_010808998.3;XM_010808997.3;XM_010808999.3;XM_002690523.6	19.9464	18.6463	16.1024	76.6521	74.8494	68.2749	0.248867	-2.00655	2.23402e-10	3.06189e-09	down	yes
MSTRG.7013	MYO1F	NM_001192748.1;XM_024994339.1	0.694242	0.707496	0.664981	0.105898	0.0465526	0.0802493	8.88149	3.1508	2.24519e-10	3.07487e-09	up	yes
MSTRG.3767	LOC112446510	gene-LOC112446510	5.92447	5.73771	6.53863	0.513298	0.0575791	0.5653	16.0194	4.00174	2.28165e-10	3.12245e-09	up	yes
MSTRG.23220	LOC104976020;BNIP3	XR_815863.3;NM_001076366.1	70.4876	76.632	78.8731	3.71364	17.9481	3.4999	8.98163	3.16698	2.3436e-10	3.20481e-09	up	yes
MSTRG.13422	MTSS1	NM_001192581.1;XM_025001584.1;XM_025001583.1;XM_005215374.4;XM_005215373.4;XM_005215372.4	1.88486	1.53685	1.7113	11.5795	7.79807	7.08645	0.193962	-2.36615	2.3645e-10	3.23095e-09	down	yes
MSTRG.20222	LOC112443428	XR_003031787.1	4.45432	2.40519	2.19988	0.411683	0.621437	0.241344	7.10839	2.82952	2.54256e-10	3.46642e-09	up	yes
512450	SH3GL2	NM_001076840.2	0.595659	0.735215	0.71892	0.0001	0.0001	0.043027	47.4193	5.5674	2.63287e-10	3.58415e-09	up	yes
MSTRG.16344	LOC112442284	XM_024978944.1;XM_024978945.1	4.76735	5.04907	4.29947	1.02524	0.790518	0.851888	5.29151	2.40368	2.64145e-10	3.59313e-09	up	yes
MSTRG.11312	KHK	XM_024999152.1;XM_024999149.1;NM_001076351.1;XM_024999150.1;XM_024999151.1;XM_024999148.1	15.9655	16.1273	15.1098	2.40408	3.75869	3.67245	4.79935	2.26284	2.67592e-10	3.63729e-09	up	yes
524427	FERMT1	XM_005214725.4;XM_025000617.1;XR_003037690.1;NM_001206179.2	0.0972134	0.0937248	0.106258	0.511356	0.570764	0.515625	0.18601	-2.42655	2.79152e-10	3.78873e-09	down	yes
MSTRG.23117	EMX2	NM_001075845.1;XM_005225742.3	0.456534	0.509141	0.416918	2.4855	2.13853	2.17476	0.203359	-2.2979	2.79543e-10	3.7912e-09	down	yes
MSTRG.3381	LOC614376	XR_805792.3;XR_001498259.2;XM_024990192.1;XM_024990193.1;XR_805793.3;XM_010803769.3	0.150911	0.212627	0.23472	0.0385049	0.0257073	0.0302914	6.33055	2.66233	2.96267e-10	4.015e-09	up	yes
MSTRG.2406	LOC112445942	XM_024989931.1	0.298358	0.295317	0.287131	1.22872	1.60665	1.31208	0.212373	-2.23533	2.97417e-10	4.02758e-09	down	yes
521257	HRH2	XM_024997891.1;XR_001501097.2;XM_005211229.4;XM_024997887.1;XR_003036732.1;XM_015472996.2;XM_024997890.1;XM_015472997.2;XM_024997889.1;XM_015472994.2;XR_003036733.1;XM_015472995.2;XM_015472993.2;XM_024997888.1	0.00861479	0.0001	0.007176	0.0821946	0.112417	0.120634	0.0504078	-4.31021	3.00256e-10	4.06004e-09	down	yes
MSTRG.4575	SOCS2	XM_024991405.1;NM_177523.2;XM_005206101.4;XM_010804824.3;XM_024991406.1;XM_005206102.4	25.7261	23.9618	23.5307	5.37165	5.77682	5.94499	4.28343	2.09877	3.00262e-10	4.06004e-09	up	yes
MSTRG.16719	SPINT2	NM_001045971.1	0.845173	0.723579	0.713705	3.41659	3.47781	3.89092	0.211626	-2.24041	3.05072e-10	4.122e-09	down	yes
MSTRG.3749	ETV1	XM_010804047.3;NM_001046492.2;XM_010804051.3;XM_024990850.1;XM_005205208.4;XM_024990848.1;XM_015468345.2;XM_024990849.1;XM_010804048.3;XM_005205203.4;XM_015468347.2	0.110673	0.0799719	0.253204	0.770757	2.8003	2.85656	0.0690533	-3.85614	3.06414e-10	4.13705e-09	down	yes
MSTRG.18133	SPATA20	NM_001083407.1;XM_024979934.1	7.78361	8.26953	9.06827	26.5831	26.415	25.0351	0.321932	-1.63517	3.28184e-10	4.42438e-09	down	yes
MSTRG.10789	ADD2	XM_005212528.4;NM_001099009.1	0.246999	0.267924	0.311741	1.4433	1.60472	1.29001	0.190561	-2.39167	3.31375e-10	4.46076e-09	down	yes
317704	SLCO2B1	NM_174843.2	0.012443	0.014881	0.021551	0.226141	0.205973	0.142419	0.0850691	-3.55522	3.32073e-10	4.46684e-09	down	yes
MSTRG.18702	CYGB	NM_001206720.1;XM_005221178.4	191.114	194.858	246.596	721.864	765.549	787.774	0.278029	-1.84669	3.38605e-10	4.54458e-09	down	yes
MSTRG.14902	FBXO2	NM_001075569.1;XM_024976183.1;XM_024976184.1	1.55973	1.42734	1.45886	0.326428	0.183822	0.107964	7.19157	2.84631	3.41687e-10	4.58256e-09	up	yes
MSTRG.9796	SCG5	NM_001045998.2;XM_005211476.4;XM_005211477.3;XM_024997375.1;XM_024997374.1	1.08143	1.34382	0.794484	7.47003	6.3626	7.107	0.153763	-2.70122	3.56091e-10	4.76868e-09	down	yes
MSTRG.22212	CPPED1	XM_024985002.1;XM_024985000.1;XM_024985003.1;XM_024985001.1;NM_001031771.2	0.122234	0.193162	0.283359	1.64191	1.28256	1.82954	0.125947	-2.98911	3.58555e-10	4.79812e-09	down	yes
MSTRG.21094	BoLA;BOLA;LOC788634	XM_015459890.2;XM_015459910.2;NM_001114855.1;XM_024983641.1;XM_002697329.5;XM_015459888.2;XM_024984138.1;XM_024983903.1;XM_005223701.4	345.246	330.175	338.135	1073.71	973.505	1150.42	0.316971	-1.65758	3.69557e-10	4.93805e-09	down	yes
MSTRG.6579	GFPT2	NM_001076883.1	268.21	283.53	273.962	96.776	101.847	97.4734	2.78862	1.47955	3.70018e-10	4.94057e-09	up	yes
281604	ADRB1	NM_194266.1	0.465777	0.854791	0.914854	0.02097	0.07011	0.078532	13.1796	3.72024	3.8268e-10	5.10587e-09	up	yes
MSTRG.2915	TGFBR3	XM_024990081.1;XM_024990080.1;XM_005204336.4;XM_005204338.4;XM_005204335.4	490.365	601.594	447.63	191.765	192.652	173.243	2.7608	1.46508	3.92743e-10	5.23628e-09	up	yes
MSTRG.23873	MMRN2	XM_002698938.5	0.129885	0.0197155	0.0277207	0.926847	0.763253	0.95294	0.0670898	-3.89776	4.04357e-10	5.38717e-09	down	yes
MSTRG.255	BOC	XM_015471076.2;XM_024981898.1;XM_024981929.1;XM_024981967.1;XM_005201295.4;XM_015471077.2;XM_015471069.2;XM_015471071.2;XM_005201293.4;XM_010801091.3;NM_001206219.1	1.40406	1.61499	2.00916	8.0089	8.43907	7.7219	0.208037	-2.26509	4.16535e-10	5.54534e-09	down	yes
MSTRG.1465	ACTR3	NM_174226.2	290.578	239.288	289.207	847.841	840.149	763.084	0.33417	-1.58135	4.17349e-10	5.55209e-09	down	yes
MSTRG.7109	DAPK3;MIR2456	NM_001101124.1;XM_005208946.4;NR_030809.1;XM_024994282.1	9.2694	9.5813	3.07782	36.9613	37.8406	37.5822	0.195121	-2.35756	4.44958e-10	5.9107e-09	down	yes
MSTRG.10519	GALC	XM_010809641.3;XM_015473301.2;NM_001206020.1	10.9132	10.0943	8.2852	63.9667	63.6755	32.3969	0.183034	-2.44981	4.45299e-10	5.9109e-09	down	yes
MSTRG.23458	ADAM32	XM_024986267.1;XR_003032923.1;NM_001046250.1;XM_024986266.1	5.62646	5.32137	5.72057	0.627153	1.07122	0.967489	6.25254	2.64444	4.62091e-10	6.12931e-09	up	yes
MSTRG.9437	KCNN2	XM_024997305.1;NM_205814.2;XM_024997303.1;XM_024997304.1;XM_024997306.1;NM_205792.2	0.0812933	0.179787	0.400544	2.52532	2.34204	2.74666	0.0868956	-3.52457	4.67058e-10	6.19066e-09	down	yes
MSTRG.5538	RHNO1	NM_001075631.1;XM_005207242.3	0.495471	1.79446	2.1744	14.1412	12.5194	13.5809	0.110939	-3.17217	4.77411e-10	6.32326e-09	down	yes
MSTRG.9205	NHSL1	XM_005210990.4;XM_024996598.1;XM_005210988.4;XM_024996597.1;NM_001191538.1	9.09631	10.6756	10.3362	44.0026	64.9272	32.3392	0.213127	-2.23022	4.8592e-10	6.43125e-09	down	yes
MSTRG.1176	ZNF385B	NM_001083502.1;XM_015474700.2;XM_024977388.1;XM_024977383.1;XM_024977379.1;XM_024977391.1;XM_024977375.1	0.0267771	0.0174545	0.0245425	0.210205	0.151639	0.205199	0.121286	-3.04352	5.10542e-10	6.74727e-09	down	yes
MSTRG.2495	S100A16	NM_001075218.1;XM_024986092.1;XM_005203656.3;XM_005203657.3;XM_024986103.1;XM_005203658.4	172.143	179.626	178.238	539.482	519.693	528.84	0.333754	-1.58314	5.11556e-10	6.75574e-09	down	yes
MSTRG.22160	PPL	XM_005224663.4;XM_002697888.6;XM_005224662.4;XM_024985416.1	1.38844	1.14149	1.45907	4.87543	9.66707	5.30043	0.201029	-2.31453	5.1552e-10	6.80313e-09	down	yes
MSTRG.18843	CACNG1	NM_001080337.1	0.505975	0.446545	0.458982	2.47273	2.43242	2.53759	0.189648	-2.3986	5.20637e-10	6.85568e-09	down	yes
MSTRG.21106	DDR1	NM_001076012.2	5.52971	6.27616	6.51681	21.0886	21.1481	21.7012	0.28657	-1.80304	5.27072e-10	6.93035e-09	down	yes
MSTRG.18816	ABCA10	XR_003031028.1;XM_024981112.1;XM_005221367.4;XM_024981113.1;XM_002696224.6	32.7253	27.8572	30.6688	9.63724	9.95874	9.22761	3.16585	1.66259	5.2865e-10	6.94605e-09	up	yes
112446032	FOXO6	XM_024990211.1;XM_024990212.1	0.0139185	0.042951	0.0301852	0.237439	0.295964	0.233647	0.113493	-3.13933	5.3429e-10	7.00999e-09	down	yes
512313	ATP2A3	XM_005220220.4;XM_024979976.1;XM_024979978.1;XM_024979977.1;XM_024979979.1;NM_001114154.2	0.025352	0.00417622	0.0204578	0.155365	0.260469	0.212701	0.0795279	-3.65239	5.42113e-10	7.10748e-09	down	yes
MSTRG.15428	SFRP2	NM_001034393.1	460.693	471.293	490.764	183.614	168.243	179.867	2.67573	1.41993	5.46054e-10	7.15299e-09	up	yes
101907943	LOC101907943	XR_003031295.1;XR_003031297.1;XR_003031296.1	0.016979	0.036884	0.031858	0.28019	0.220841	0.234952	0.116471	-3.10195	5.46373e-10	7.15299e-09	down	yes
MSTRG.6185	LIMCH1	XM_015471586.2;XM_024993564.1;XM_024993563.1;XM_015471590.2;XM_024993568.1;XM_024993556.1;XM_005207880.4;XM_024993565.1;XM_010806074.3;XM_015471591.2;XM_015471597.2;XM_024993557.1;XM_024993561.1;XM_024993554.1;XM_024993567.1;XM_024993566.1;XM_024993553.1;XM_024993562.1;XM_024993560.1;XM_005207879.4;XM_024993558.1;XM_005207882.4;XM_005207881.4;XM_015471598.2;XM_024993559.1;XM_024993555.1	28.3781	28.8649	29.8353	147.278	89.7347	138.705	0.231765	-2.10926	5.83081e-10	7.62254e-09	down	yes
MSTRG.18457	ARF2	NM_174689.3	6.33494	7.23568	6.30648	22.5126	21.3516	23.0572	0.297022	-1.75136	5.91888e-10	7.7321e-09	down	yes
MSTRG.22352	NFATC2IP	NM_001098883.2	146.765	143.639	155.71	48.6787	45.8123	51.7876	3.04975	1.60869	5.97839e-10	7.80421e-09	up	yes
MSTRG.24072	AQP11	XM_005226707.4;NM_001110069.1	1.54402	1.68895	1.72062	7.96484	7.04951	7.66245	0.218443	-2.19467	6.00897e-10	7.83848e-09	down	yes
MSTRG.19733	PPP2R3C	NM_001015645.1;XM_015459282.2	14.7245	13.0122	13.0442	3.87352	3.54827	3.83579	3.62252	1.85699	6.06283e-10	7.89738e-09	up	yes
MSTRG.22761	PDGFA	XM_024984703.1;XM_024984704.1;XM_024984701.1;NM_001075231.1;XM_024984702.1;XM_024984705.1	0.0138069	0.0214355	0.0265515	0.171352	0.145438	0.181775	0.123943	-3.01225	6.14561e-10	7.99944e-09	down	yes
MSTRG.15700	CLIP1	XM_024977349.1;XM_024977351.1;XM_024977354.1;NM_001192823.1;XM_005217892.4;XM_024977353.1;XM_024977357.1;XM_024977358.1;XM_024977352.1;XM_010813966.3;XM_005217890.4;XM_024977356.1;XM_024977355.1	12.4838	11.9927	12.325	35.0874	44.1579	33.466	0.32651	-1.6148	6.22341e-10	8.0949e-09	down	yes
MSTRG.18560	SLC16A3	XM_010816462.3;XM_005221027.4;XM_010816461.3;XM_024979890.1;XM_024979888.1;NM_001109980.2;XM_024979889.1	16.7102	14.3527	18.3468	3.62316	4.27423	3.48618	4.34044	2.11784	6.2953e-10	8.18254e-09	up	yes
MSTRG.21513	TUBB2B	NM_001003900.1	5.23145	6.77485	5.3748	21.871	20.7701	23.4448	0.263008	-1.92682	6.49428e-10	8.421e-09	down	yes
MSTRG.13783	LOC104974137	XR_003038130.1;XR_001501882.2	0.0745425	0.0885799	0.108985	0.578277	0.699188	0.611937	0.144018	-2.79568	6.49736e-10	8.421e-09	down	yes
MSTRG.10625	ITPRIPL1	XM_024999279.1;XM_002691136.5;XM_024999278.1	0.589455	0.62655	0.613043	2.86334	2.98107	3.45918	0.196596	-2.3467	6.5637e-10	8.50091e-09	down	yes
MSTRG.24802	PLXNA3	NM_001105013.1	14.0856	17.243	15.5153	46.5839	47.165	49.727	0.326493	-1.61488	6.69742e-10	8.6679e-09	down	yes
517666	TRIM31	XM_024984036.1;XM_024984035.1;XM_024984037.1;XM_015459914.2;XM_010818392.3;XM_005223704.4	0.0347771	0.0283923	0.0184683	0.222284	0.36195	0.186342	0.105944	-3.23863	6.70796e-10	8.67534e-09	down	yes
MSTRG.20512	SEMA3B	XM_010817755.3;XM_005222901.4;XM_010817757.3;XM_010817759.3;XM_015459611.2;NM_001205747.1;XM_015459610.2;XM_015459609.2;XM_024982941.1;XM_015459608.2;XM_010817758.3	6.63431	8.40034	7.56893	33.7452	35.0205	34.6548	0.21856	-2.1939	6.72225e-10	8.68763e-09	down	yes
MSTRG.175	TMEM45A	NM_001075405.1;XM_015470833.2	162.468	153.49	173.458	55.9771	57.5575	57.659	2.85884	1.51543	6.83998e-10	8.83347e-09	up	yes
MSTRG.8209	GNA14	NM_174323.2	3.70674	2.4904	0.586306	21.1288	20.8472	20.2312	0.109046	-3.19699	6.95545e-10	8.96686e-09	down	yes
MSTRG.8170	MAMDC2	XM_002689639.6;XR_235560.4	10.2573	10.7837	10.0729	42.5417	45.9868	44.6844	0.233566	-2.0981	6.95812e-10	8.96686e-09	down	yes
MSTRG.17110	C18H19orf84	XM_015458265.2	0.148759	0.142343	0.0718777	0.914968	1.24667	1.30979	0.104562	-3.25757	6.99503e-10	9.00802e-09	down	yes
MSTRG.13581	CRISPLD1	NM_001101165.1;XM_010812067.2	0.0633799	0.0379859	0.056298	0.309807	0.35123	0.330463	0.159015	-2.65276	7.09654e-10	9.13227e-09	down	yes
MSTRG.2038	NIPAL3	XM_005203252.4;XM_005203251.3;XM_024978018.1;NM_001193122.1	6.22795	6.31544	6.26162	18.7163	18.4984	19.8627	0.329465	-1.6018	7.22289e-10	9.28825e-09	down	yes
MSTRG.24195	MYRF	XM_024987470.1;XM_024987464.1;XM_024987471.1;XM_024987465.1;XM_024987472.1;XM_024987466.1;XM_024987467.1;XM_024987468.1	2.14755	2.44277	2.74917	12.4895	12.8067	11.5881	0.198986	-2.32926	7.23453e-10	9.29662e-09	down	yes
MSTRG.24226	LRRN4CL;BSCL2	NM_001195069.1;NM_001015589.1	26.21	27.7285	26.8949	81.3568	75.545	88.9277	0.328819	-1.60464	7.29726e-10	9.36396e-09	down	yes
MSTRG.25533	LOC112445666	XM_024989146.1	1.30545	1.67449	1.50589	0.303664	0.210615	0.299591	5.51173	2.4625	7.50541e-10	9.62425e-09	up	yes
MSTRG.7087	PLIN4	XM_024995004.1;XM_024995014.1;XM_024995012.1;XM_024995006.1;XM_024995007.1;XM_024995013.1;XM_024995015.1;XM_024995005.1;XM_024995011.1;XM_015472089.2;XM_024995010.1;XM_024995009.1;XM_024995008.1	0.80432	0.906537	1.05867	0.130792	0.211558	0.177442	5.32814	2.41363	7.56811e-10	9.69186e-09	up	yes
MSTRG.8286	FRMPD1	XM_010807992.3;XM_010807991.3;XM_005210184.4;XM_024996218.1	2.89327	2.53141	2.46469	12.9824	15.3365	13.109	0.190437	-2.39262	7.59572e-10	9.71941e-09	down	yes
MSTRG.15276	FLVCR1	NM_001206019.1;XR_003029610.1;XM_010813570.3	15.1283	14.4678	14.734	5.36119	5.44412	5.09934	2.78724	1.47884	7.76714e-10	9.93175e-09	up	yes
MSTRG.6335	CXCL3	NM_001046513.2	9.8698	9.1886	8.98843	2.52118	2.77372	2.31904	3.68361	1.88112	7.85974e-10	1.00431e-08	up	yes
MSTRG.3510	EFHD1	NM_001075832.1	1.18508	1.497	1.2727	6.99891	6.27573	6.69021	0.198087	-2.33579	7.89281e-10	1.00732e-08	down	yes
gene-LOC101906045	LOC101906045	gene-LOC101906045	0.0380748	0.0192543	0.00844843	0.237782	0.214271	0.24905	0.0938201	-3.41396	7.89443e-10	1.00732e-08	down	yes
506708	RADIL	XM_024984722.1;NM_001163934.1;XM_024984723.1	0.0407874	0.0555978	0.0398206	0.396733	0.336019	0.277095	0.134878	-2.89028	8.0155e-10	1.02061e-08	down	yes
MSTRG.17788	HIC1	XM_024980702.1;XM_024980703.1	482.763	599.279	530.984	159.895	157.603	192.92	3.16021	1.66002	8.31752e-10	1.05758e-08	up	yes
MSTRG.4676	SMAGP	XM_024992319.1;NM_001083793.1	0.931387	0.834895	0.87947	4.18133	4.61077	5.07648	0.190773	-2.39007	8.53346e-10	1.08428e-08	down	yes
MSTRG.16269	PIEZO1	XM_015475784.2;XM_015475781.2;XR_001502312.2;XM_015475785.2;XM_015475782.2;XM_015475783.2	86.4292	105.107	98.7223	283.992	283.458	292.452	0.337549	-1.56683	8.59866e-10	1.09115e-08	down	yes
MSTRG.68	MAP3K7CL	XM_010800922.3;XM_010800924.3	0.138607	0.101306	0.0479935	6.15368	5.74604	0.316651	0.0235673	-5.40707	8.59964e-10	1.09115e-08	down	yes
MSTRG.8679	SNX30	NM_001206738.1	16.4487	17.4325	32.151	84.979	100.249	110.873	0.223006	-2.16484	8.79292e-10	1.11412e-08	down	yes
MSTRG.667	SCHIP1	XM_005201741.3;XM_005201739.4;XM_024990505.1;XM_005201742.4;XM_024990519.1;NM_001046412.2;XM_005201736.3	0.751446	0.970558	1.0065	5.44956	3.90195	3.90814	0.205775	-2.28086	8.81498e-10	1.11613e-08	down	yes
MSTRG.16530	WWP2	NM_001083414.2;XM_005218541.2;XM_024978144.1	16.7551	14.7212	18.3871	64.2078	54.2961	61.8016	0.276549	-1.85439	9.05209e-10	1.14535e-08	down	yes
MSTRG.23050	PRAP1	XM_005225715.4;XM_015460726.2	73.0177	68.9087	63.8275	19.9656	21.998	18.4373	3.40647	1.76828	9.30133e-10	1.17525e-08	up	yes
510912	NEURL1B	XM_002696271.6	0.10977	0.090727	0.107319	0.507692	0.573247	0.593776	0.183802	-2.44378	9.46783e-10	1.19545e-08	down	yes
MSTRG.20675	FGD5	XM_010817983.3;XM_024983314.1;XM_024983315.1;XM_010817981.3;XM_024983313.1	0.187438	0.164408	0.170488	0.687567	1.1799	1.07296	0.17764	-2.49298	9.67587e-10	1.22002e-08	down	yes
MSTRG.24231	AHNAK	XM_024987669.1;XM_024987672.1;XM_024987673.1;XM_024987675.1;XM_024987670.1;XM_024987666.1;XM_024987671.1;XM_024987674.1;XM_024987676.1;XM_024987667.1;XM_024987677.1;XM_024987668.1;XM_002699316.6	103.044	75.2638	53.6209	397.617	288.047	202.437	0.261151	-1.93704	9.75575e-10	1.22924e-08	down	yes
MSTRG.7120	GIPC3	XM_024994634.1;XM_024994635.1;NM_001206294.1	0.0690706	0.0370363	0.0246138	0.29784	0.308569	0.318772	0.141292	-2.82325	1.02317e-09	1.28831e-08	down	yes
MSTRG.10281	LOC107132877	XR_001501236.2	16.9515	12.9795	11.4211	2.08951	3.19823	0.9989	6.57777	2.7176	1.02659e-09	1.29172e-08	up	yes
MSTRG.25392	WWC3	XM_005228502.2;XM_005228501.3;XM_005228503.2	45.4077	46.3335	43.244	118.631	139.01	152.527	0.329097	-1.60342	1.02793e-09	1.29251e-08	down	yes
MSTRG.24750	CLIC2	NM_001081727.1;XM_010821539.3;XM_010821540.3	0.88777	1.24874	1.35208	5.75177	5.6722	5.16047	0.210353	-2.24911	1.03015e-09	1.29351e-08	down	yes
MSTRG.1899	SERINC2	XM_025001140.1;XM_025001134.1;NM_001035285.1	0.107385	0.11848	0.118345	0.646996	0.515389	0.661653	0.188708	-2.40577	1.04047e-09	1.30555e-08	down	yes
MSTRG.10838	QPCT	NM_177506.2	10.4951	9.60958	11.9036	48.7792	45.357	47.8507	0.225431	-2.14924	1.14108e-09	1.42687e-08	down	yes
MSTRG.18513	SMURF2;LOC112442687	XM_015458932.2;XR_003030935.1	74.1045	68.0889	65.4187	197.579	212.26	190.594	0.34577	-1.53211	1.15121e-09	1.43754e-08	down	yes
511439	SLC28A1	XM_010816954.3;XM_024981720.1;NM_001037458.1	0.612891	0.681865	0.596009	0.149056	0.0936263	0.0874406	5.72745	2.51789	1.17014e-09	1.46018e-08	up	yes
MSTRG.474	RTP4	NM_001075961.1	0.295625	0.316127	0.339685	1.5565	1.39833	1.77538	0.20114	-2.31373	1.17143e-09	1.46079e-08	down	yes
MSTRG.21698	CABLES1	XM_002697726.4;XM_024984431.1	0.565708	0.529757	0.467656	0.0967765	0.115141	0.111031	4.84016	2.27505	1.17254e-09	1.46116e-08	up	yes
MSTRG.6918	S1PR2	NM_001081541.1	1.02421	1.14414	1.20347	5.0135	4.37512	5.29165	0.229683	-2.12228	1.20006e-09	1.49443e-08	down	yes
MSTRG.15458	DCLK2	XM_024977548.1;XM_024977552.1;XM_024977551.1;XM_024977549.1;XR_003029973.1;XM_005217493.4;XM_024977550.1;XM_005217490.4;XR_003029974.1;XR_003029975.1	0.162263	0.23986	0.144549	0.965936	1.9682	0.873139	0.143586	-2.80001	1.20655e-09	1.50147e-08	down	yes
MSTRG.5587	CDC42EP1	NM_001075495.1	3.23093	3.45527	3.57457	9.9848	10.5295	11.0896	0.324668	-1.62296	1.21776e-09	1.51438e-08	down	yes
511277	SPOCD1	XM_024978949.1	0.0001	0.0001	0.022803	0.267646	0.25019	0.202437	0.0319365	-4.96865	1.22209e-09	1.51873e-08	down	yes
MSTRG.22273	ACSM1	XM_005224691.4;NM_174682.2;XM_005224692.4;XM_015460313.2	0.78887	0.527388	0.440202	0.0001	0.0001	0.0499155	35.0482	5.13127	1.25841e-09	1.56279e-08	up	yes
MSTRG.7185	ACSL6	XM_010807042.3;XM_024993946.1;XM_010807044.3;XM_024993948.1;XM_005209031.4;NM_001038042.2;XR_001500614.2;XM_024993945.1;XM_024993944.1;XM_024993947.1;XM_005209032.4;XM_010807043.3	0.264613	0.14022	0.25905	1.26562	1.49587	1.42046	0.15875	-2.65518	1.28728e-09	1.59756e-08	down	yes
MSTRG.20756	KLHL31	NM_001101955.1	1.06607	0.270914	1.32726	8.75647	7.01665	8.38583	0.11028	-3.18076	1.29354e-09	1.60422e-08	down	yes
MSTRG.7487	HSPA9;LOC112447603	NM_001034524.2;XR_003035798.1	83.9017	90.1733	83.8726	237.448	246.834	256.341	0.348284	-1.52166	1.3312e-09	1.64867e-08	down	yes
MSTRG.23493	CSGALNACT1	XM_024986275.1;XM_005226156.4;XM_005226158.4;XM_024986276.1;NM_001102116.2	0.0291182	0.0427457	0.0402128	0.344211	0.358056	0.259673	0.116511	-3.10146	1.3777e-09	1.70509e-08	down	yes
MSTRG.14301	PDE2A	XM_024975019.1;XM_024975017.1;NM_001143846.1;NM_001256273.1;XM_024975018.1;XM_024975020.1	1.55342	1.41511	1.41439	6.47656	5.9217	6.84669	0.227744	-2.13452	1.37997e-09	1.70674e-08	down	yes
MSTRG.17812	CAMKK1	NM_001192251.2	0.0713831	0.140418	0.028067	1.03318	0.82485	0.717533	0.0931321	-3.42458	1.42343e-09	1.75809e-08	down	yes
MSTRG.17821	SMTNL2	NM_001046320.1	4.50452	5.3524	5.1855	1.1699	0.860759	0.941373	5.06133	2.33952	1.42496e-09	1.75877e-08	up	yes
112448153	LOC112448153	XR_003036548.1	1.11079	0.910837	1.10548	0.143421	0.272495	0.160891	5.42141	2.43867	1.44136e-09	1.77781e-08	up	yes
MSTRG.18674	TMC8	XM_024981023.1;XR_003030975.1;XM_010816586.3;XM_024981024.1;XM_002696159.5;XM_024981025.1;XR_003030974.1;XR_003030977.1;XR_003030976.1	10.8094	10.6649	11.684	50.5048	55.1573	75.7492	0.18278	-2.45182	1.47047e-09	1.81248e-08	down	yes
MSTRG.22882	FRAT1	XM_002698415.5	5.06875	5.46667	4.09225	1.16102	0.521735	0.742861	6.03051	2.59228	1.5184e-09	1.87028e-08	up	yes
MSTRG.5694	MGC127055	NM_001080364.1	0.0500148	0.0498312	0.100654	0.389211	0.51349	0.651345	0.129018	-2.95436	1.52153e-09	1.87287e-08	down	yes
MSTRG.6046	PDLIM5	XM_005207730.4;XM_024993086.1;XM_005207728.4;XM_024993087.1;XM_005207726.4;XM_024993084.1;NM_001077444.2;XM_015471537.2;XM_024993081.1;XM_010805991.3;XM_015471532.2;XM_015471538.1;XM_015471535.2;XM_005207725.4;XM_015471533.2;XM_024993083.1;XM_015471536.2;XM_010805994.3;XM_024993085.1;XM_010805995.3;XM_015471534.2;XM_005207727.4;XM_024993082.1	38.6134	39.8456	40.7625	119.16	113.537	104.161	0.353923	-1.49849	1.55993e-09	1.91883e-08	down	yes
MSTRG.4699	DIP2B	NM_001192309.1;XM_005206289.4;XM_005206290.4	32.5748	21.2187	21.5019	80.6872	79.4965	75.979	0.318829	-1.64915	1.61728e-09	1.98802e-08	down	yes
MSTRG.20125	STAC	NM_001077962.2;XM_010817462.3;XM_005222469.4	1.26233	1.51991	1.21537	12.9998	12.0884	3.95516	0.137643	-2.861	1.64991e-09	2.02676e-08	down	yes
MSTRG.2508	S100A10	NM_174650.1	16.4256	15.7416	17.6113	6.19606	5.17148	5.97669	2.87003	1.52106	1.66163e-09	2.03977e-08	up	yes
MSTRG.8681	HDHD3	NM_001014896.1	0.673921	0.811564	1.02943	4.66422	3.93365	4.63024	0.190119	-2.39502	1.69469e-09	2.07896e-08	down	yes
MSTRG.22947	SFXN3	XM_024985573.1;NM_001101946.1;XM_024985572.1	22.3828	24.4544	21.4089	67.5612	63.7216	76.3287	0.32872	-1.60507	1.71434e-09	2.10163e-08	down	yes
MSTRG.18623	NPTX1	NM_001192354.1	16.0411	13.8782	14.053	0.403298	0.0001	1.67957	21.1105	4.39989	1.73796e-09	2.12914e-08	up	yes
MSTRG.21098	MIC1	XM_015459891.2;XM_024983642.1;XM_010818345.3;NM_001127317.1	0.13151	0.0620487	0.0662308	0.810635	0.596805	0.495497	0.13652	-2.87281	1.81293e-09	2.218e-08	down	yes
MSTRG.16244	LOC100848507	XR_139556.5	0.743188	0.872548	0.706175	5.99007	5.60214	3.92288	0.149655	-2.74029	1.84909e-09	2.26071e-08	down	yes
MSTRG.1677	IKZF2	XM_010802305.3;XM_010802308.3;XM_024981556.1;XM_024981529.1;XM_010802311.3;XM_002685559.6;XM_010802310.3;XM_024981544.1;XM_024981536.1;XM_024981549.1;XM_010802293.3;XM_010802294.3;XM_010802300.3;XM_024981543.1;XM_010802302.3;XM_010802304.3;XM_010802309.3	1.21761	0.947779	2.99927	10.7318	10.6004	8.30171	0.174282	-2.5205	1.86749e-09	2.28166e-08	down	yes
MSTRG.20476	PARP3	XM_010817872.2	1.27771	2.01191	1.86942	7.2337	8.70691	8.51453	0.210959	-2.24496	1.8754e-09	2.28824e-08	down	yes
MSTRG.24427	UNC93B1	NM_001193147.1;XM_024987049.1	0.41793	0.531791	0.447251	1.86938	1.95174	2.13847	0.234407	-2.09291	1.89591e-09	2.31016e-08	down	yes
MSTRG.12205	GPR180	NM_001164031.1;XR_003037444.1;XM_024999922.1;XR_003037443.1;XR_003037442.1	18.8676	16.9269	17.8003	4.91402	5.66856	5.08975	3.4197	1.77387	1.91506e-09	2.33035e-08	up	yes
MSTRG.2775	LOC615514	NM_001083772.1;XM_024989710.1	3.17185	4.93261	4.71747	22.6341	21.998	25.7336	0.182219	-2.45626	1.95253e-09	2.37277e-08	down	yes
MSTRG.23888	ARHGAP22	XM_024986882.1;XM_024986883.1;XM_010820747.3;XM_010820746.3;XM_024986888.1;XM_024986884.1;XM_024986885.1;XM_024986886.1;XM_024986887.1	0.0560547	0.0772472	0.0584229	0.304728	0.343014	0.299045	0.202501	-2.304	1.95872e-09	2.37869e-08	down	yes
MSTRG.5937	COL25A1	XM_024993507.1	7.97261	4.13324	7.95765	1.78329	1.65171	1.26072	4.27271	2.09515	1.97958e-09	2.40241e-08	up	yes
MSTRG.12304	LOC101902449	XM_010811000.3	0.423988	0.406826	0.342522	0.0446604	0.0906478	0.0749001	5.58178	2.48073	2.01169e-09	2.43975e-08	up	yes
MSTRG.15888	MYO18B	XM_024977798.1	0.308018	0.343824	0.362294	1.34892	1.57333	1.44136	0.232408	-2.10527	2.05537e-09	2.49106e-08	down	yes
MSTRG.10947	SOCS5	XM_005212610.4;XM_010809936.3;XM_024998577.1;NM_001046182.1	19.8888	36.2853	36.8889	115.003	106.498	111.574	0.279405	-1.83957	2.08855e-09	2.52957e-08	down	yes
MSTRG.13299	WDR97	XM_025001961.1	10.5764	11.0247	9.01215	0.583324	1.18016	2.0803	7.96438	2.99356	2.10503e-09	2.54613e-08	up	yes
MSTRG.21747	DLGAP1	XM_010818853.3;XM_005224193.4;XM_005224196.4;XM_005224192.4;NM_001192629.1;XM_005224195.4	0.10687	0.00471171	0.0592041	1.09296	0.669721	0.874624	0.0647577	-3.9488	2.14375e-09	2.59123e-08	down	yes
MSTRG.5505	CD9	NM_173900.2	2.88872	2.75822	2.92221	8.38788	7.8132	9.14651	0.338065	-1.56463	2.1656e-09	2.61416e-08	down	yes
MSTRG.4055	LOC112446468	gene-LOC112446468	2.96058	0.617069	0.638174	0.0270836	0.138702	0.0382961	20.6575	4.36859	2.17253e-09	2.62077e-08	up	yes
MSTRG.25378	LOC104970628	XR_817160.3	0.0618408	0.0466751	0.0338734	0.00431687	0.00450973	0.0001	15.9511	3.99559	2.20278e-09	2.65373e-08	up	yes
532574	MYO5C	XM_024998030.1	0.020765	0.031038	0.01974	0.170323	0.201533	0.155567	0.135646	-2.88208	2.24793e-09	2.70633e-08	down	yes
MSTRG.11528	OLFML2A	XM_002691603.5	9.88726	9.55305	8.5139	29.5378	28.0781	29.2403	0.321845	-1.63556	2.25193e-09	2.70934e-08	down	yes
MSTRG.21025	GSTA1	XM_024983759.1;XM_024983760.1;NM_001078149.1;XM_024983761.1	0.170361	0.167645	0.145688	0.0106877	0.0001	0.0157619	18.2185	4.18734	2.257e-09	2.71364e-08	up	yes
MSTRG.24559	KLHL13	XM_005227425.4;XM_010821318.3;NM_001102511.1;XM_024988077.1;XM_024988078.1;XM_005227424.4	4.24682	3.74401	3.82361	22.4374	19.6113	10.4164	0.225187	-2.15081	2.28347e-09	2.74365e-08	down	yes
MSTRG.17930	SHBG	XM_024979687.1;XM_024979691.1;XM_024979689.1;XM_024979693.1;XM_024979694.1;XM_024979688.1;XM_024979692.1;NM_001098858.2	0.313998	0.364268	0.301452	1.55591	1.69446	1.75414	0.195767	-2.35279	2.36555e-09	2.83287e-08	down	yes
MSTRG.8839	CD109	XM_024996919.1	779.274	812.238	821.591	2407.57	2177.44	2200.5	0.355626	-1.49157	2.36869e-09	2.83477e-08	down	yes
MSTRG.3434	RHBDL2	NM_001102014.2;XM_015466235.2;XM_015466237.2;XM_024988579.1;XM_015466232.2;XM_015466234.2	2.41064	0.968478	0.853101	12.8811	15.3183	9.98356	0.11084	-3.17344	2.44294e-09	2.9217e-08	down	yes
MSTRG.25369	VEGFD	NM_001101043.2;XM_005228423.4	0.515382	0.58863	0.535752	0.0457792	0.101546	0.0725394	7.45805	2.8988	2.504e-09	2.99077e-08	up	yes
614927	IL27	XM_024985028.1;NM_001164653.1;XM_024985029.1	0.568147	0.706187	0.619592	0.0001	0.0698608	0.0001	27.0326	4.75663	2.5507e-09	3.04454e-08	up	yes
MSTRG.10021	VPS13C	XM_003586568.5;XM_002690847.5	52.5707	48.035	49.4599	149.748	151.831	127.432	0.349793	-1.51542	2.6411e-09	3.14829e-08	down	yes
MSTRG.1669	MYL1	XM_005202717.4;NM_001079578.1;XM_010802243.3;XM_005202716.3	151.226	220.58	231.284	672.147	654.731	756.272	0.289509	-1.78832	2.66406e-09	3.17149e-08	down	yes
MSTRG.15981	YWHAH	NM_174492.2;XM_024977013.1	4.5515	5.86966	1.58069	21.9061	19.4178	21.9055	0.189815	-2.39734	2.82803e-09	3.36007e-08	down	yes
537072	RNF165	XM_024984469.1	0.075126	0.118379	0.037849	0.485551	0.616778	0.517843	0.142796	-2.80797	2.89231e-09	3.43419e-08	down	yes
MSTRG.17623	UNC45B	XM_002695630.5	0.360016	0.407677	0.357762	1.69254	1.85541	2.02118	0.202088	-2.30694	2.90871e-09	3.44688e-08	down	yes
MSTRG.15895	CRYBB1	NM_174526.2;XM_024977020.1;XM_024977019.1	0.319324	0.329288	0.264747	1.56341	1.58826	1.32114	0.204202	-2.29193	2.97628e-09	3.52005e-08	down	yes
MSTRG.14647	RAB29	NM_001099094.2;XM_015475015.2;XM_024976373.1	2.68839	2.10508	2.95536	9.47582	9.52675	10.8396	0.259661	-1.9453	3.00316e-09	3.54953e-08	down	yes
101905951	LOC101905951	XM_010807583.2	0.548083	1.07062	1.40299	0.059066	0.139782	0.03776	12.7709	3.67479	3.02174e-09	3.56916e-08	up	yes
MSTRG.25572	LOC104968444	XM_024989234.1	5.72507	5.80712	6.04888	21.1831	20.7068	20.9449	0.279798	-1.83754	3.11468e-09	3.67175e-08	down	yes
MSTRG.13593	HEY1	NM_001001172.3	3.66726	3.49926	3.59865	0.968314	0.644254	0.859727	4.35432	2.12245	3.16826e-09	3.73006e-08	up	yes
MSTRG.7519	CYSTM1	NM_001078164.1	3.21996	3.15237	2.74546	11.9437	13.0468	13.4379	0.237267	-2.07542	3.1949e-09	3.75899e-08	down	yes
522932	PAQR7	XM_005203177.4;XM_005203174.4;XM_005203175.4;XM_025001983.1;XM_015460335.2;NM_001038553.1	0.0986436	0.108383	0.120567	0.620244	0.511499	0.619426	0.187071	-2.41834	3.30816e-09	3.88719e-08	down	yes
MSTRG.1739	DES	NM_001081575.1	125.084	143.582	145.43	371.998	387.843	419.91	0.351003	-1.51044	3.36416e-09	3.94694e-08	down	yes
MSTRG.3498	TMEM35B	XM_002686553.6	0.599106	0.673648	0.620066	2.78998	2.42597	2.92988	0.232367	-2.10553	3.38985e-09	3.97288e-08	down	yes
MSTRG.8223	FAM214B	NM_001014893.1;XR_003035870.1;XM_005210077.4;XM_024995582.1;XM_010807930.3;XM_024995581.1;XM_005210078.4;XM_024995580.1	12.6494	15.0686	14.1104	57.1603	55.5817	60.7761	0.241061	-2.05253	3.41162e-09	3.9958e-08	down	yes
MSTRG.8828	LOC107132752	XR_001500943.2	0.0262295	0.0371616	0.0001	0.282218	0.432661	0.306512	0.0621614	-4.00784	3.59804e-09	4.21142e-08	down	yes
MSTRG.15522	SETD7	XM_005217582.4	47.9298	47.7324	48.1305	130.025	125.307	122.825	0.380247	-1.39499	3.63256e-09	4.24909e-08	down	yes
MSTRG.15685	PITPNM2	XM_024977294.1;XM_024977290.1;XM_024977284.1;XM_005217856.4;XM_015475470.2;XM_010813933.3;XM_024977276.1;XM_024977280.1;XM_024977278.1;XM_024977296.1;XR_003029931.1;XM_015475471.2;XM_024977282.1;XM_024977293.1;XM_024977292.1;XM_024977277.1;XM_024977289.1;XM_024977291.1;XM_024977297.1;XM_024977288.1;XM_024977295.1;XM_024977286.1;XM_024977279.1;XM_024977287.1;XM_024977283.1;XM_024977281.1;XM_024977…	3.78215	3.32408	2.62552	12.178	12.7359	15.9415	0.2382	-2.06976	3.65561e-09	4.2733e-08	down	yes
MSTRG.20835	SRPK1	XM_002697203.4	257.991	68.5089	243.53	32.9322	33.3944	33.4725	5.71178	2.51394	3.68084e-09	4.30001e-08	up	yes
MSTRG.22715	CARD11	XM_005225104.4;XM_005225109.4;XM_015460447.2;NM_001109796.2;XM_005225108.4;XM_024984834.1;XM_005225106.4;XM_005225105.4	3.05317	3.15361	3.06679	0.623814	0.776081	0.655566	4.51167	2.17366	3.76705e-09	4.39505e-08	up	yes
MSTRG.5688	MEI1	NM_001308660.1	0.0559713	0.10117	0.0411218	0.432183	0.416486	0.496467	0.147392	-2.76227	3.79329e-09	4.41998e-08	down	yes
MSTRG.19284	ADCY2	XM_024981538.1	0.114596	0.0877899	0.0434036	0.4994	0.521509	0.477849	0.163995	-2.60827	3.80247e-09	4.42783e-08	down	yes
MSTRG.1750	OBSL1	NM_001075491.2;XR_003037695.1;XM_025000729.1;XM_025000738.1;XM_025000731.1;XM_025000725.1	2.19929	2.55052	2.60886	7.81469	7.92801	8.87288	0.298944	-1.74206	3.9018e-09	4.54057e-08	down	yes
MSTRG.8076	LOC101903205	XR_003036014.1;XM_024996093.1;XM_024996086.1;XM_024996096.1;XM_024996097.1;XM_024996094.1;XM_024996083.1;XM_024996087.1;XM_024996089.1;XM_024996095.1;XM_024996092.1;XM_024996090.1;XM_024996082.1;XM_024996084.1;XM_024996085.1;XM_024996091.1;XM_024996098.1	0.391063	0.648313	0.719998	3.56532	2.88801	3.96274	0.16891	-2.56568	3.94491e-09	4.58779e-08	down	yes
MSTRG.340	PARP9	NM_001076828.1;XM_024978852.1;XM_024978758.1;XM_005201395.3;XM_024978798.1;XM_024978869.1;XM_024978737.1;XM_024978681.1;XM_024978642.1	0.353504	0.428718	0.356726	1.76533	1.8241	1.96044	0.205221	-2.28475	3.97573e-09	4.62067e-08	down	yes
MSTRG.14191	NRIP3	NM_001102218.2;XM_005216037.4	1.86399	1.8481	1.8895	0.453975	0.477435	0.458095	4.03136	2.01127	4.10674e-09	4.76681e-08	up	yes
519276	MMP28	XM_024980643.1	0.082592	0.065351	0.040661	0.464122	0.441584	0.510812	0.133146	-2.90892	4.11481e-09	4.77313e-08	down	yes
MSTRG.3651	CDK14	XM_024990928.1;NM_001206776.2;XM_024990929.1;XM_024990931.1;XM_024990930.1;XM_024990926.1;XM_024990927.1	156.89	142.99	181.888	470.618	457.715	464.039	0.346006	-1.53113	4.22491e-09	4.89771e-08	down	yes
281008	AQP4	XM_005224064.4;NM_181003.3;NM_001317792.1;NM_001317794.1	0.205661	0.208633	0.252755	0.0187129	0.0001	0.021541	16.53	4.04701	4.3131e-09	4.99036e-08	up	yes
MSTRG.23736	VSIR	NM_001080347.1	5.04702	6.00436	5.41378	19.9311	19.5803	22.3762	0.266049	-1.91023	4.33849e-09	5.01654e-08	down	yes
MSTRG.24428	ALDH3B1	XM_005227060.4;XM_005227061.4;NM_001075518.1;XM_005227062.4;XM_024987065.1	2.09357	2.57663	2.47306	7.38883	8.07314	8.2128	0.301724	-1.7287	4.3705e-09	5.05033e-08	down	yes
MSTRG.24274	VEGFB	XM_024986985.1;NM_174487.2	2.83137	3.2735	2.85885	13.2106	14.4371	14.2314	0.214037	-2.22407	4.44247e-09	5.13022e-08	down	yes
MSTRG.18653	LGALS3BP	XM_010816559.3;XM_005221236.1;XM_005221235.3;NM_001046316.2	1744.87	2122.11	2004.79	713.047	690.639	734.16	2.74658	1.45764	4.45986e-09	5.14702e-08	up	yes
MSTRG.20220	LOC101906342	XR_239338.3	0.22975	0.204278	0.214939	0.0321578	0.0483779	0.0361665	5.56088	2.47531	4.54452e-09	5.24139e-08	up	yes
MSTRG.2234	HSD17B7	XM_015461268.2;XR_003032784.1;NM_001083375.1;XR_003032791.1	43.872	42.3283	42.9292	16.5157	14.665	15.2865	2.77894	1.47453	4.56326e-09	5.25965e-08	up	yes
MSTRG.15902	CHEK2	XM_005218064.4;XM_015475552.2;NM_001034531.1	10.8894	11.4714	11.2474	3.57062	2.54355	3.29497	3.57186	1.83668	4.76791e-09	5.49204e-08	up	yes
MSTRG.14474	CREB3L1	NM_001192341.2	14.1915	15.7831	14.1169	40.2258	40.265	42.3559	0.358915	-1.47829	4.82258e-09	5.54796e-08	down	yes
MSTRG.3155	NFIA	XM_005204523.4;XM_010803489.3;XM_005204524.4;NM_001038209.2;XM_005204525.4;XM_015465326.2;XM_024989708.1;XM_024989709.1	70.1733	62.6712	65.0339	26.5827	23.985	20.9244	2.76783	1.46876	4.88066e-09	5.61121e-08	up	yes
MSTRG.17498	TSPOAP1	XM_024980601.1;XM_024980598.1;XM_024980599.1;XM_024980600.1	1.82581	1.45	2.39338	6.87305	8.63464	7.27731	0.248812	-2.00687	5.0277e-09	5.7766e-08	down	yes
MSTRG.5423	LOC617565	XM_002687810.6;XM_005207096.4	0.266279	0.0001	0.589795	4.89762	6.61584	4.35033	0.0539704	-4.21169	5.08614e-09	5.84003e-08	down	yes
MSTRG.12263	EFNB2	XM_025000166.1	45.9313	47.4504	43.0633	11.9765	12.2899	13.4673	3.616	1.85439	5.09071e-09	5.84158e-08	up	yes
MSTRG.4232	FLNC;MIR2422	NM_001206990.1;NR_030879.1	204.338	226.425	207.725	538.452	576.36	556.592	0.382007	-1.38833	5.19936e-09	5.96249e-08	down	yes
MSTRG.11937	ITM2B	NM_001035093.2	292.469	324.175	312.029	117.595	116.56	120.288	2.62009	1.38962	5.2538e-09	6.0211e-08	up	yes
MSTRG.5467	LOC101902570	XR_234717.4	2.45979	5.23508	1.45376	32.0248	26.9416	21.2349	0.114071	-3.132	5.40341e-09	6.18473e-08	down	yes
MSTRG.15570	ABHD18	XM_010813741.3;XM_024977311.1;XM_005217561.4;NM_001102129.2;XM_024977313.1;XM_005217560.4;XM_024977312.1;XM_024977314.1;XM_005217559.4;XM_005217557.4	23.7676	22.8985	22.0661	6.32711	8.73863	6.39628	3.2025	1.6792	5.42843e-09	6.20945e-08	up	yes
MSTRG.13529	ADHFE1	XM_025001461.1;NM_001101887.1	0.151053	0.106564	0.0909181	0.731813	0.667766	0.723911	0.164133	-2.60706	5.48429e-09	6.26149e-08	down	yes
MSTRG.12782	LOC101902712	XR_237014.4	25.7676	24.9175	17.6885	2.8345	4.62966	5.72884	5.18257	2.37367	5.64349e-09	6.43919e-08	up	yes
MSTRG.24460	CTTN	NM_001075287.1;XM_024987035.1;XM_005227322.4;XM_005227318.4;XM_005227317.3;XM_005227321.4;XM_005227320.4;XM_005227319.4	28.0022	24.9525	30.7575	77.8802	79.5625	81.6262	0.35016	-1.51392	5.76745e-09	6.57649e-08	down	yes
MSTRG.14991	PER3	XM_024976559.1	0.653044	0.554968	0.70305	3.15556	3.52341	2.62273	0.205453	-2.28312	5.78992e-09	6.59796e-08	down	yes
MSTRG.18629	LOC512869	XM_024981161.1	0.232208	0.164773	0.571249	2.39698	2.48166	4.59809	0.102169	-3.29097	6.00832e-09	6.83824e-08	down	yes
MSTRG.10271	TMEM30B	XM_002691040.6	0.912266	0.766868	1.0182	4.1804	3.94179	4.22533	0.218451	-2.19462	6.04214e-09	6.87241e-08	down	yes
MSTRG.1804	SLC16A14	XM_024976653.1;XM_005202982.4;NM_001192187.1;XM_005202980.4;XM_024976659.1;XM_005202981.4	2.6233	2.46985	3.12988	0.676161	0.608059	0.491324	4.63128	2.21141	6.19952e-09	7.04258e-08	up	yes
MSTRG.23772	ANXA7	XM_005226418.4;XM_005226417.4;NM_001075991.1;XM_005226416.4	22.0366	24.2063	22.7437	76.9848	61.7786	59.354	0.348211	-1.52197	6.2048e-09	7.04416e-08	down	yes
MSTRG.8200	PCSK5	XM_024996182.1;XM_024996185.1;XM_024996183.1;XM_024996184.1	58.2237	55.985	59.9202	18.1586	9.54052	18.4483	3.77332	1.91584	6.38052e-09	7.23912e-08	up	yes
MSTRG.21448	DTNBP1	NM_001045947.1	3.06228	3.40534	3.95275	17.6271	17.6915	15.2315	0.206139	-2.27831	6.42915e-09	7.28973e-08	down	yes
MSTRG.24660	LOC112445156	XM_024988743.1	0.219822	0.120176	0.290512	0.0318471	0.0146973	0.0104192	11.0687	3.46841	6.6304e-09	7.51321e-08	up	yes
784460	SPIB	NM_001205444.2;XM_010815109.2;XM_024978634.1	0.109443	0.0539312	0.0785676	0.590899	0.52216	0.511354	0.148941	-2.74719	6.65334e-09	7.52978e-08	down	yes
MSTRG.6173	UCHL1	XM_005207872.4;NM_001046172.2	78.0798	93.2515	88.7161	245.938	245.139	250.498	0.350669	-1.51182	6.70839e-09	7.58734e-08	down	yes
MSTRG.25619	FHL1	XM_024989322.1;NM_001113258.1;XM_024989315.1;XM_024989316.1;XM_024989324.1;XM_024989325.1;XM_024989321.1;NM_001034341.1;XM_024989323.1;XM_024989317.1;NM_001113259.1;XM_024989319.1;XM_024989320.1	14.9792	16.8652	18.1464	44.403	46.1238	50.8117	0.353696	-1.49942	6.9566e-09	7.85827e-08	down	yes
MSTRG.9766	LOC790312	XM_002690745.6	8.82406	8.2011	9.97966	2.02867	1.69471	0.500719	6.39304	2.6765	7.38781e-09	8.32979e-08	up	yes
MSTRG.10218	PELI2	XM_002690952.6;XM_024998067.1	0.0729483	0.0944165	0.0840434	0.387327	0.390915	0.441615	0.206096	-2.27861	7.42199e-09	8.35793e-08	down	yes
MSTRG.8021	CDKN2B	NM_001075894.1	4.44605	4.05631	3.56288	16.6216	15.6321	17.4874	0.242561	-2.04358	7.43932e-09	8.37224e-08	down	yes
MSTRG.13307	OPLAH	XM_015474330.2;NM_001001173.2;XM_010811822.3;XM_025001442.1	6.66147	8.86111	7.34318	25.1647	28.3819	30.4386	0.272259	-1.87695	7.51291e-09	8.44981e-08	down	yes
MSTRG.19017	PDE4D	XM_003587517.5;XM_003587514.5;XM_003587512.5;XM_003587510.5;XM_015459068.2;XM_003587511.4;XM_015459067.2;XM_003587515.5	119.378	716.597	725.157	82.7605	68.5097	53.061	7.6402	2.93361	7.52158e-09	8.45431e-08	up	yes
MSTRG.2535	MLLT11	XM_015462761.2;NM_001076169.1	0.705235	3.41745	3.63447	18.9396	18.6328	18.9705	0.137191	-2.86575	7.5967e-09	8.52817e-08	down	yes
MSTRG.2492	S100A13	XM_005203623.2;NM_205800.1;XM_005203624.4	1.51461	1.16051	1.53275	6.05959	6.56016	7.41037	0.210077	-2.25101	7.89055e-09	8.84161e-08	down	yes
MSTRG.22803	CH25H	XM_005225361.4;XM_005225360.4;NM_001075243.1	0.91378	1.21691	1.43231	6.49341	4.98632	9.41501	0.170521	-2.55198	7.97213e-09	8.92199e-08	down	yes
280968	TPPP	NM_173976.3;XM_024981200.1;XM_024981198.1;XM_024981196.1;XM_024981199.1;XM_024981197.1	0.152106	0.145421	0.110477	0.586318	0.717341	0.788572	0.195009	-2.35839	8.05396e-09	9.00801e-08	down	yes
MSTRG.18703	RHBDF2	XM_010816618.3;XM_005221303.4;XM_024981047.1;XR_003030986.1;XM_010816617.3;XM_010816616.3	43.8876	42.3708	51.9598	178.103	192.52	202.424	0.241199	-2.05171	8.19441e-09	9.15944e-08	down	yes
MSTRG.23532	ACTA1	XM_005226192.3;NM_174225.1	13.7874	14.8809	14.5018	38.3489	38.7835	39.6924	0.369528	-1.43624	8.441e-09	9.42345e-08	down	yes
MSTRG.25225	MIR222;MIR221	NR_030882.1;NR_030881.1	4.34654	0.634321	2.7479	22.8554	28.7008	20.5727	0.107152	-3.22227	8.46285e-09	9.44202e-08	down	yes
MSTRG.20338	LOC100848439	XR_003031809.1	113.778	51.0835	61.1645	10.7183	20.6961	9.65331	5.50373	2.46041	8.57721e-09	9.56089e-08	up	yes
618181	GRIN2D	XM_024979225.1	0.154055	0.245767	0.137156	0.841527	0.926488	0.996087	0.194269	-2.36388	8.57995e-09	9.56089e-08	down	yes
MSTRG.21199	HIST1H1A	XM_010818519.3	8.04919	7.62086	6.94984	1.62083	1.34727	1.91272	4.63445	2.2124	8.59687e-09	9.57385e-08	up	yes
MSTRG.5132	LOC112446717	XR_003034780.1	5.22273	4.71809	5.29823	1.23428	1.41344	0.499079	4.84272	2.27582	8.64735e-09	9.62416e-08	up	yes
MSTRG.21740	MYL12A	XM_005224201.4;XM_005224202.4;NM_001015640.2	60.7924	67.7537	64.9841	171.947	158.668	177.888	0.380588	-1.3937	8.71708e-09	9.69581e-08	down	yes
MSTRG.8407	PNMA2	NM_001046473.2	3.47083	3.02771	2.23397	0.464316	0.331898	0.630573	6.1204	2.61362	8.76156e-09	9.73334e-08	up	yes
MSTRG.9101	MAP3K7	XM_005210872.4;XM_005210873.4;XM_010808504.3;NM_001081595.1	77.6571	80.9372	70.4137	236.454	217.097	184.324	0.359018	-1.47787	8.82716e-09	9.8002e-08	down	yes
MSTRG.16841	GRIK5	NM_001046424.1;XM_024978414.1;XM_024978413.1	19.0272	24.9007	22.604	101.616	84.7649	94.9942	0.236453	-2.08038	9.03566e-09	1.00255e-07	down	yes
MSTRG.14420	TCP11L1	XM_005216278.4;XM_005216275.4;XM_024975132.1;XM_005216276.3;XM_005216273.4;NM_001205472.1;XM_024975133.1;XM_024975131.1;XM_015474795.2;XM_005216274.3	4.57854	3.45611	4.3829	30.2234	27.8613	11.0901	0.17951	-2.47787	9.22879e-09	1.02336e-07	down	yes
MSTRG.8178	TRPM3	NM_001076236.1	3.33878	0.948709	1.64035	0.0121395	0.207358	0.092141	19.0215	4.24956	9.2516e-09	1.02526e-07	up	yes
MSTRG.20659	CAND2	XM_024982844.1;NM_001206543.1	26.4291	39.1373	40.4206	129.761	126.664	142.352	0.26578	-1.91169	9.56837e-09	1.05907e-07	down	yes
MSTRG.1504	GYPC	NM_001002886.1;XM_005202569.3	0.313262	0.455142	0.268051	1.54267	1.80596	1.88524	0.198029	-2.33622	9.76898e-09	1.08061e-07	down	yes
MSTRG.2519	SELENBP1	NM_001046048.1;XM_024987220.1	0.388302	0.417258	0.374476	1.51907	1.58499	1.73412	0.243901	-2.03563	9.78237e-09	1.0814e-07	down	yes
MSTRG.5272	DENND5B	XM_024991732.1;XM_015471176.2;XM_005206831.4;NM_001205488.1	22.3655	21.8971	21.4985	61.0282	65.6404	57.166	0.357719	-1.4831	9.90005e-09	1.09311e-07	down	yes
MSTRG.14110	RRAS2	XM_010812454.3;NM_001099010.2	21.6501	30.8808	20.5427	84.2184	79.5818	61.0473	0.324992	-1.62152	1.00321e-08	1.10702e-07	down	yes
MSTRG.4825	TWF1	NM_001025320.2	5.95153	3.9157	6.60591	1.92895	1.5312	1.34993	3.42471	1.77598	1.01872e-08	1.12276e-07	up	yes
MSTRG.13243	LOC104973929	XR_003037926.1	8.4999	9.83066	7.43192	0.90202	0.344181	0.0001	20.6711	4.36955	1.02217e-08	1.12588e-07	up	yes
MSTRG.13813	SNTB1	XM_015474564.2	1.72675	1.88758	1.89987	7.58067	7.10041	7.44121	0.24926	-2.00428	1.04179e-08	1.1454e-07	down	yes
281985	PLCB4	XM_025000314.1;XM_025000311.1;XM_025000310.1;XM_025000313.1;XM_025000312.1;XM_025000315.1;XM_025000317.1;NM_001166510.1;XM_025000320.1;XM_025000319.1;XM_025000316.1;XM_025000318.1	0.131735	0.139924	0.114556	0.616107	0.612129	0.541848	0.21819	-2.19634	1.06443e-08	1.16958e-07	down	yes
MSTRG.14398	BDNF	XM_005216335.4;NM_001046607.2;XM_005216334.4	0.103093	0.0899842	0.122697	0.473297	0.559913	1.18559	0.142317	-2.81282	1.07383e-08	1.17919e-07	down	yes
MSTRG.20330	LRIG1	XM_002696962.5;XM_024983155.1	710.063	813.825	753.808	250.383	267.981	262.549	2.91671	1.54434	1.07929e-08	1.18447e-07	up	yes
MSTRG.11806	LOC101907491	XR_810082.2;XR_810083.3	0.270464	0.325286	0.207916	0.0477571	0.0416266	0.0319478	6.62372	2.72764	1.0963e-08	1.20242e-07	up	yes
MSTRG.24373	ACTN3	XM_024987257.1;NM_001076157.1	10.0692	13.6948	10.4766	46.5946	46.5622	50.3554	0.238591	-2.06739	1.10062e-08	1.20643e-07	down	yes
MSTRG.853	DZIP1L	XM_024996266.1;XM_024996268.1;XM_024996274.1;XM_024996282.1;XM_024996264.1;XM_024996271.1	1.86854	1.4048	2.57842	8.84258	12.9515	10.3155	0.182243	-2.45606	1.10455e-08	1.21e-07	down	yes
MSTRG.21108	FLOT1	XM_005223663.4;XM_010818343.3;XM_024983636.1;XM_010818342.3;XM_005223664.4;NM_001076887.1;XM_005223662.4	24.883	28.9685	28.717	82.5641	86.3959	83.3943	0.327193	-1.61179	1.10554e-08	1.21035e-07	down	yes
MSTRG.15401	CSRP1	NM_001083771.1;XM_024976500.1	185.424	225.363	208.801	546.101	566.516	596.252	0.362572	-1.46366	1.12638e-08	1.23242e-07	down	yes
MSTRG.8455	FRMD3	XM_024995822.1;XM_024995824.1;NM_001046348.1;XM_024995823.1	12.5584	17.7619	13.6694	162.073	164.021	38.2109	0.12075	-3.04991	1.17266e-08	1.28228e-07	down	yes
MSTRG.20573	PFKFB4	NM_001192835.1;XM_010817750.3;XM_015459594.2;XM_015459595.2;XM_024982890.1;XM_015459593.2	18.9248	22.8511	17.6798	3.94609	6.47049	4.31925	4.03477	2.01249	1.17636e-08	1.28556e-07	up	yes
MSTRG.9977	PLEKHO2	NM_001076283.2	26.6218	29.9887	26.7012	80.3453	74.9671	80.312	0.353578	-1.4999	1.23129e-08	1.34396e-07	down	yes
MSTRG.18941	MAP1B	XM_005221406.4;NM_001206119.2	694.179	548.363	661.215	1955.35	1594.48	1688.9	0.3634	-1.46037	1.23678e-08	1.34913e-07	down	yes
540146	SPIN4	XM_005228274.4	0.117718	0.167188	0.128908	0.728453	0.716056	0.625857	0.199875	-2.32283	1.26587e-08	1.37921e-07	down	yes
107131874	LOC107131874	XM_024978986.1	0.023612	0.083578	0.078532	0.549811	0.416412	0.515331	0.125356	-2.99589	1.26981e-08	1.38267e-07	down	yes
MSTRG.2874	F3	NM_173878.2	4.86023	5.34472	5.63578	1.41337	1.05215	1.4518	4.04376	2.0157	1.32242e-08	1.43823e-07	up	yes
MSTRG.720	MME	XM_024990577.1;XM_024990584.1;XM_024990592.1;XM_024990588.1;NM_001192884.1	4.30847	4.04193	3.19573	19.3467	14.5866	15.7567	0.232364	-2.10554	1.34336e-08	1.45926e-07	down	yes
517768	HS6ST2	NM_001206635.1;XM_024988000.1	0.814179	0.803536	0.743332	0.14103	0.203874	0.185988	4.44732	2.15294	1.3688e-08	1.4851e-07	up	yes
MSTRG.10447	EIF2B2	XM_024997472.1;NM_001015593.1	8.00315	9.69733	8.8248	2.84345	3.21587	3.40586	2.80241	1.48667	1.39866e-08	1.51659e-07	up	yes
MSTRG.5287	KLHL42	XM_010805388.3;NM_001205415.2	41.4923	37.6332	38.5738	130.57	121.484	119.223	0.317013	-1.65739	1.40733e-08	1.52508e-07	down	yes
MSTRG.3943	CTTNBP2	XM_005205448.4;XR_806104.3	0.64909	0.529855	0.677476	2.45526	2.90884	2.30903	0.241938	-2.04729	1.47469e-08	1.59617e-07	down	yes
MSTRG.12014	UFM1	NM_001046314.1	4.63938	4.99576	5.36024	13.3249	13.6091	14.8	0.359308	-1.47671	1.49752e-08	1.61991e-07	down	yes
MSTRG.20660	TMEM40	XM_010817966.3;XM_024983303.1;XM_024983304.1;XM_024983306.1;XM_010817960.3;XM_002697107.6;XM_024983307.1;XM_010817961.3;XM_024983305.1;XM_010817965.3	1.23471	3.16818	2.90534	14.6385	14.346	14.2042	0.169217	-2.56306	1.50068e-08	1.62236e-07	down	yes
MSTRG.8108	PLGRKT	NM_001034426.2	1.6129	1.66353	1.68538	5.83841	5.3348	5.96545	0.28951	-1.78832	1.50982e-08	1.63127e-07	down	yes
MSTRG.7775	EDIL3	XM_002689374.6;XM_005209726.4;XM_015472359.2	1.67904	0.812108	1.79926	10.2751	13.2956	5.12069	0.149536	-2.74143	1.51761e-08	1.63871e-07	down	yes
MSTRG.13922	ZC3H12C	XM_024975733.1;XM_002692971.4;XM_024975735.1;XM_024975734.1	151.989	105.908	119.688	21.0922	50.0266	38.2657	3.45191	1.78739	1.53104e-08	1.65125e-07	up	yes
MSTRG.15389	LOC100300760	XM_024976930.1;XM_024976931.1;XM_010813632.3	0.227252	0.235222	0.220049	0.0514392	0.0478518	0.019443	5.74834	2.52315	1.54608e-08	1.66647e-07	up	yes
541261	LHX6	XM_005213032.4;NM_001192848.1	0.335593	0.435559	0.346945	0.0397424	0.0654255	0.0711855	6.34009	2.6645	1.55248e-08	1.67237e-07	up	yes
MSTRG.5406	LRP6	XM_002687783.6;XM_005207029.4;XM_005207028.4;XM_003586111.5;XR_003034822.1	21.9726	19.4	19.8448	3.87535	7.96996	7.31614	3.19482	1.67574	1.5538e-08	1.6728e-07	up	yes
MSTRG.6189	SHISA3	NM_001205411.1	19.834	15.4234	16.2363	3.79213	3.76247	4.50564	4.2697	2.09414	1.56183e-08	1.68045e-07	up	yes
MSTRG.2047	PNRC2	NM_001076957.1	1563.21	1533.11	1786.08	536.877	754.166	569.335	2.62441	1.39199	1.5814e-08	1.7005e-07	up	yes
MSTRG.23743	SPOCK2	NM_001101115.1	23.0537	21.6182	22.1869	5.84689	5.25072	4.63873	4.24869	2.08702	1.5914e-08	1.70821e-07	up	yes
MSTRG.10077	PYGO1	XM_002690892.4;XM_024998022.1;XM_015473175.2	3.3968	9.61435	5.25761	1.13262	1.12692	0.867048	5.84303	2.54672	1.61193e-08	1.72922e-07	up	yes
MSTRG.21070	DDAH2	NM_001034704.1;XM_005223679.4	1.68107	2.24194	1.99878	6.14432	6.56549	6.57592	0.307055	-1.70343	1.62201e-08	1.739e-07	down	yes
511699	CLCN4	XM_024987882.1;XM_005228495.4;XM_005228496.4;NM_001031757.1;XM_024987884.1	0.0588873	0.165943	0.175939	0.876584	0.851537	0.840499	0.156025	-2.68015	1.65923e-08	1.77786e-07	down	yes
MSTRG.21514	TUBB2A;LOC104969934	XM_002697606.3;XM_010818629.3;XM_015460018.2	1.65137	2.98563	2.63731	9.00362	8.37906	8.87681	0.277016	-1.85196	1.76978e-08	1.89295e-07	down	yes
MSTRG.85	APP	NM_001076796.1;XM_005201138.3;XM_005201141.2;XM_005201139.3;XM_005201140.3;XM_005201137.3;XM_010800926.2	2452.93	2664.9	2662.27	6687.75	6468.25	6554.07	0.394727	-1.34107	1.77891e-08	1.90066e-07	down	yes
MSTRG.4983	ARHGEF25	XM_005206528.4;NM_001024481.2;XR_234567.4;XM_015471073.2	3.27861	3.14552	2.91014	11.7091	11.9966	12.2571	0.259554	-1.9459	1.77965e-08	1.90066e-07	down	yes
MSTRG.20082	OSBPL10	XM_002696885.6;XM_024983294.1;XM_024983300.1;XM_024983299.1;XM_024983295.1;XM_024983301.1;XM_024983296.1;XM_024983297.1	1.03462	1.38433	1.10052	3.17653	5.16635	5.46823	0.254828	-1.9724	1.78013e-08	1.90066e-07	down	yes
MSTRG.8496	C8H9orf3;MIR24-1	XM_024995791.1;XM_024995799.1;XM_024995793.1;XM_024995794.1;XM_024995796.1;XM_010808152.3;NR_031098.1;XM_024995795.1;XM_024995797.1;XM_024995790.1;XM_024995800.1;XM_024995798.1;NM_001206980.2;XM_024995792.1	144.281	128.783	111.863	335.058	370.548	328.011	0.372407	-1.42505	1.78503e-08	1.90477e-07	down	yes
MSTRG.7627	PDGFRB	XM_010807469.3;XM_024994304.1;XM_024994303.1;NM_001075896.2;XM_010807466.3;XM_010807467.3;XM_010807468.3;XM_005209589.4	215.15	238.248	223.432	593.896	593.532	570.578	0.384999	-1.37708	1.79865e-08	1.91662e-07	down	yes
MSTRG.13995	MPZL3	NM_001098051.1;XR_003029368.1	3.82316	3.76929	4.10033	16.7179	15.8473	15.3585	0.243987	-2.03512	1.79931e-08	1.91662e-07	down	yes
MSTRG.16516	LOC100847995	XR_812731.3	0.453786	0.380524	0.354841	0.0964533	0.0617234	0.0810858	4.97007	2.31327	1.82507e-08	1.94178e-07	up	yes
MSTRG.16914	RTN2	NM_182656.1;NM_001113260.1	1.10685	1.1597	0.968969	3.88287	4.25732	4.90621	0.248001	-2.01158	1.8985e-08	2.01635e-07	down	yes
MSTRG.24042	LOC104976229	XR_816396.3	1.58891	1.44098	1.24214	0.145387	0.41722	0.150848	5.98781	2.58203	1.91083e-08	2.02825e-07	up	yes
MSTRG.12125	EEF1AKMT1	XM_015473827.2;XM_005213812.4;NM_001080349.2;XM_005213810.4;XM_024999999.1	659.903	785.614	784.877	181.214	274.305	290.242	2.99076	1.58051	1.93815e-08	2.05605e-07	up	yes
MSTRG.12581	KIF5B	XM_005214188.4;XM_025000547.1;NM_001192365.2;XM_025000548.1	326.875	319.419	331.558	913.721	837.737	827.427	0.379176	-1.39906	1.94472e-08	2.06181e-07	down	yes
MSTRG.15936	LIF	XM_005218020.4;NM_173931.1;XM_015475541.2;XM_024976997.1	1.81896	1.78233	1.73929	9.87007	6.28956	8.4205	0.217272	-2.20243	1.95489e-08	2.07139e-07	down	yes
538952	PRR15	XM_005205502.4;XM_005205503.4;XM_024990805.1;NM_001205521.1	0.159747	0.117566	0.1535	0.0140867	0.0318967	0.0120188	7.42754	2.89288	2.00506e-08	2.12331e-07	up	yes
317663	CYB561	XM_010816315.3;XM_005220819.3;NM_174837.2;XM_005220821.4	0.0286318	0.055819	0.0284268	0.390978	0.256159	0.279165	0.121858	-3.03672	2.01311e-08	2.13058e-07	down	yes
MSTRG.6821	IL27RA	NM_001098028.1;XM_024994196.1;XM_024994195.1	1.80603	1.99451	1.81191	6.13176	6.33434	6.46825	0.296417	-1.7543	2.01514e-08	2.13148e-07	down	yes
MSTRG.2610	HJV	XM_005203975.4;XM_005203979.4;NM_001206914.1;XM_005203978.4;XM_005203976.4;XM_005203977.4	0.0720878	0.0189741	0.0283453	0.25384	0.285108	0.44639	0.121184	-3.04473	2.05648e-08	2.17394e-07	down	yes
538276	JAK3	XM_015471919.2;XR_001500555.2;XM_024994787.1;XM_010806605.3;XM_010806603.3;XM_024994788.1	0.178593	0.115592	0.215038	0.953246	0.772541	0.812811	0.200592	-2.31766	2.09766e-08	2.21489e-07	down	yes
MSTRG.25570	LOC784541;LOC112445758	XM_024989229.1;XM_024989232.1;XM_005210269.4;XM_005210271.4;XM_024989231.1;XM_005210265.4;XR_003033773.1;XM_024989230.1;XM_024989233.1;XM_005210270.4;XM_010808048.3;XM_005210267.4;XM_005210266.4	3.24689	3.95666	3.2206	9.48345	10.0998	9.56177	0.357665	-1.48332	2.178e-08	2.29704e-07	down	yes
MSTRG.20888	NFYA	XM_005223472.3;XM_005223469.3;XM_005223471.4;XM_005223470.4;XM_005223473.3;XM_005223474.3;XM_024983686.1;NM_001014956.1;XM_005223475.3;XM_005223476.3	62.4238	57.9371	52.5454	21.7195	23.0586	21.4648	2.61019	1.38415	2.18398e-08	2.30201e-07	up	yes
MSTRG.11862	CACNA1B	XM_024998335.1;XM_024998342.1;XM_024998344.1;XM_024998337.1;XM_024998340.1;XM_024998336.1;XR_003037039.1;XM_024998345.1;XM_024998339.1;XM_024998341.1;XM_024998343.1;XM_024998338.1;NM_174632.2	0.175263	0.238141	0.122567	0.95291	1.04232	0.742181	0.195794	-2.35259	2.19095e-08	2.30801e-07	down	yes
MSTRG.11678	PTGES	NM_174443.2	7.50319	6.66949	6.4619	22.9442	22.0945	24.7828	0.295533	-1.75861	2.19695e-08	2.31299e-07	down	yes
539244	ASB2	NM_001034669.1	0.066433	0.103161	0.077381	0.577123	0.440846	0.5058	0.162082	-2.62521	2.21623e-08	2.33194e-07	down	yes
MSTRG.3691	TFPI2	NM_182788.1	220.923	214.029	243.808	93.3957	80.3677	88.2817	2.59024	1.37308	2.24332e-08	2.35633e-07	up	yes
281051	CD34	NM_174009.1	0.083934	0.109882	0.113248	0.643881	0.492658	0.764607	0.161515	-2.63026	2.25606e-08	2.36834e-07	down	yes
MSTRG.12534	BEND7	XM_025001004.1;XM_025001002.1;XM_025001000.1;XM_025001001.1;XM_005214313.4;XM_025000998.1;XM_025001003.1;XM_025001007.1;XM_025001005.1;XM_025001006.1	1.36499	1.58257	0.860044	4.3281	6.93292	5.85097	0.22251	-2.16806	2.44532e-08	2.56405e-07	down	yes
522724	BSN	XM_024983183.1	0.35391	0.30315	0.317897	0.072682	0.090964	0.066769	4.23131	2.0811	2.4478e-08	2.56516e-07	up	yes
MSTRG.20186	HHATL	NM_001077929.1;XM_024982704.1;XM_024982703.1	0.847708	0.873223	1.36961	5.45273	4.38887	5.76852	0.197983	-2.33655	2.44922e-08	2.56517e-07	down	yes
MSTRG.3838	CACNA2D1	XM_024990486.1;XM_024990484.1;XM_024990478.1;XM_024990482.1;XM_024990477.1;XM_024990481.1;XM_024990487.1;XM_024990483.1;XM_024990476.1;NM_001205987.1;XM_024990480.1;XM_024990479.1;XM_024990485.1	7.74458	5.11874	7.06074	20.477	18.5225	17.9273	0.349994	-1.5146	2.47027e-08	2.58572e-07	down	yes
MSTRG.24621	PRR32	NM_001099188.1	0.0731737	0.0667415	0.0792287	0.336488	0.358518	0.381137	0.203638	-2.29592	2.48269e-08	2.59723e-07	down	yes
MSTRG.21507	PXDC1	NM_001076932.1;XM_024983713.1	5.43001	5.5436	5.63066	17.6522	18.3315	18.5142	0.304677	-1.71465	2.61688e-08	2.73445e-07	down	yes
MSTRG.5364	MGST1	NM_001007815.1;XM_005206974.3	112.527	128.449	124.509	48.7472	41.863	46.3666	2.66823	1.41588	2.63347e-08	2.75019e-07	up	yes
MSTRG.9233	STX11	NM_001205736.2;XM_024996792.1;XM_024996790.1;XM_010808658.3;XM_015472895.2;XM_024996789.1;XM_024996791.1	0.830609	0.176637	0.150123	4.68706	3.54289	3.72108	0.0968427	-3.36821	2.65898e-08	2.77524e-07	down	yes
MSTRG.5673	TEF	XM_003586155.5;XM_003586156.5	45.353	48.869	49.1486	136.41	172.411	180.028	0.293282	-1.76964	2.72257e-08	2.83996e-07	down	yes
MSTRG.18079	PEMT	XM_024979677.1;XM_024979678.1;XM_015458679.2;XM_015458692.2;XM_024979685.1;XM_024979681.1;XM_024979682.1;XM_024979673.1;XM_024979669.1;XM_024979679.1;NM_182989.3;XM_024979684.1;XM_015458683.2;XM_024979680.1;XM_024979672.1;XM_015458688.2;XM_024979674.1;XM_024979676.1;XM_024979670.1;XM_015458685.2;XM_024979671.1;XM_024979683.1	0.647546	0.583657	0.702557	2.78939	2.39891	2.90757	0.238858	-2.06578	2.7276e-08	2.84357e-07	down	yes
MSTRG.6159	KLB	NM_001205326.1	1.12223	1.03107	1.0868	0.259337	0.145821	0.252195	4.92901	2.3013	2.73353e-08	2.84812e-07	up	yes
MSTRG.83	ADAMTS1	NM_001101080.1	63.0516	64.0941	75.2991	27.0825	26.301	25.4154	2.56913	1.36128	2.78335e-08	2.8967e-07	up	yes
MSTRG.19764	SEC23A	NM_001081604.1;XM_005222100.4;XM_005222099.4;XM_024981874.1	1145.88	1326.72	1402.65	3540.33	3315.7	3329.91	0.380452	-1.39422	2.78753e-08	2.89897e-07	down	yes
MSTRG.23316	FAT1	XM_010820249.3;NM_001192992.2;XM_024986219.1;XM_024986217.1;XR_815911.3;XR_003032922.1;XM_024986216.1;XM_024986218.1	3812.23	3701.88	3353.06	9276.94	10355	7809.62	0.396011	-1.33639	2.79578e-08	2.90463e-07	down	yes
104973175	LOC104973175	XM_010809401.3	0.042192	0.054999	0.058436	0.398176	0.293571	0.404283	0.141992	-2.81612	2.83648e-08	2.94523e-07	down	yes
MSTRG.20649	VGLL4	XM_024982990.1;NM_001099128.1;XM_010817924.3;XM_015459676.2;XM_015459677.2;XM_005223080.4;XM_024982989.1;XM_024982987.1;XM_024982986.1;XM_015459674.2;XM_010817922.3;XM_005223081.3;XM_024982988.1	69.6973	59.5672	65.1363	26.9055	26.4444	23.2244	2.53872	1.3441	2.877e-08	2.98559e-07	up	yes
MSTRG.7135	AES	NM_001128497.1;XM_024993937.1	71.7694	71.6327	76.0773	199.456	190.648	206.897	0.367637	-1.44365	2.9163e-08	3.02464e-07	down	yes
MSTRG.11335	HADHB	XM_024998283.1;NM_174336.3;XM_005212928.3;XM_015473532.2;XM_005212927.4;XM_005212931.2;XM_005212929.3;XM_024998284.1;XM_010810174.2;XM_005212926.3	152.844	152.822	155.927	66.503	63.4879	56.1696	2.47954	1.31007	2.99143e-08	3.10079e-07	up	yes
MSTRG.23500	PSD3	XM_024986361.1;XM_024986357.1;XM_024986360.1;XM_024986359.1;XM_024986364.1;XM_024986358.1;XM_024986362.1;XM_024986365.1	23.2253	20.5135	21.2908	5.86954	6.0438	1.35519	4.90104	2.29309	3.01995e-08	3.12856e-07	up	yes
MSTRG.16726	KCNK6	NM_001205445.1	0.246984	0.143443	0.342503	1.45089	1.43292	1.48038	0.167942	-2.57396	3.05935e-08	3.16651e-07	down	yes
MSTRG.7808	LOC100848699	XR_003035714.1	10.092	8.72233	9.74712	42.4708	39.7219	30.1699	0.25419	-1.97602	3.06008e-08	3.16651e-07	down	yes
MSTRG.92	JAM2	NM_001083736.1	1.17046	2.05339	5.74315	21.8332	22.3092	20.4935	0.138731	-2.84964	3.0811e-08	3.18463e-07	down	yes
MSTRG.17299	TNNT1	XM_010815468.2;XM_005219667.4;XM_005219670.4;XM_010815469.3;XM_005219671.4;NM_174474.1	2.25272	0.0001	1.67647	18.4898	17.8316	27.0687	0.061986	-4.01191	3.10784e-08	3.2086e-07	down	yes
MSTRG.12572	MRC1	XM_003586772.5;XM_015474025.2	0.181149	0.116447	0.116826	0.78051	0.614585	0.559301	0.212046	-2.23755	3.14241e-08	3.24244e-07	down	yes
MSTRG.20287	EIF4E3	NM_001102306.1;XM_024983039.1;XM_024983041.1;XM_024983042.1;XM_024983040.1;XM_024983038.1	6.1245	5.55029	6.70691	23.7257	22.9014	24.2691	0.259276	-1.94744	3.17349e-08	3.27265e-07	down	yes
MSTRG.10106	GLDN	XM_002690925.5;XM_024998043.1;XM_024998044.1;XM_024998042.1	0.0385269	0.107695	0.0691646	0.517689	0.521329	0.384263	0.151331	-2.72422	3.17715e-08	3.27395e-07	down	yes
MSTRG.3226	GPX7	NM_001101113.2	4.35721	7.00931	5.27917	18.9217	20.0665	21.211	0.27651	-1.85459	3.17836e-08	3.27395e-07	down	yes
MSTRG.23530	SPHAR;RAB4A	XM_005228571.4;NM_001038685.2;XM_010820402.3;XM_005226196.4	1.54995	0.703461	1.4732	4.26937	4.99544	5.45919	0.253098	-1.98223	3.19246e-08	3.2866e-07	down	yes
MSTRG.14547	SERPING1	NM_174821.2;XM_005216527.2	14.9774	16.1813	12.2617	4.77974	4.664	4.02604	3.22354	1.68864	3.21072e-08	3.30352e-07	up	yes
MSTRG.7835	CAST	NM_174003.2;XM_010807616.1;XM_024993825.1;XM_024993823.1;XM_005209749.3;XM_005209753.2;XM_005209751.2;XM_005209752.2;NM_001030318.3;XM_024993824.1;XM_005209754.3;XM_010807617.1;NM_001030319.4;XM_010807620.2;XM_005209750.3;NM_001030320.3;XM_024993826.1;XM_010807618.1;XM_024993828.1;XM_024993827.1	40.7973	39.0084	40.3106	107.683	102.179	101.809	0.385395	-1.37559	3.21933e-08	3.3105e-07	down	yes
MSTRG.13508	TTPA	XM_025001428.1;NM_001206676.1	2.32257	2.70201	3.61038	0.603645	0.409435	0.486838	5.75695	2.52531	3.36413e-08	3.45156e-07	up	yes
MSTRG.4263	COPG2	NM_001082448.1;XM_010804473.3;XM_010804474.3	267.678	287.855	285.751	800.999	823.876	818.222	0.344351	-1.53805	3.37587e-08	3.46165e-07	down	yes
MSTRG.7823	ARSK	XM_024994365.1;NM_001035400.1	12.2951	12.7243	11.3759	3.11958	3.46414	3.47307	3.61897	1.85558	3.48031e-08	3.56673e-07	up	yes
MSTRG.21784	RAB31	NM_001076944.1	20.2758	20.9271	20.6537	53.5183	53.7868	54.8141	0.38155	-1.39006	3.48247e-08	3.56692e-07	down	yes
MSTRG.19812	LOC104975426	XR_814230.3	0.458426	0.52674	0.409626	0.101387	0.104504	0.119099	4.29179	2.10158	3.49594e-08	3.5787e-07	up	yes
MSTRG.6645	GJC2	XM_005208406.4;XM_024994456.1;XM_005208407.4;XM_024994457.1;NM_001046440.1	21.1605	23.484	18.692	3.10878	6.2215	4.52634	4.57085	2.19246	3.5241e-08	3.60549e-07	up	yes
MSTRG.18297	TNS4	XM_010816251.3;XM_005220735.4;NM_001038155.1	7.25159	4.48013	3.78105	0.937828	0.926411	0.954089	5.50425	2.46055	3.54662e-08	3.62648e-07	up	yes
613741	MYOZ3	NM_001078039.1;XM_005209613.4;XM_005209612.4	0.0256265	0.0606694	0.0226906	0.224373	0.32692	0.300757	0.127911	-2.96679	3.58111e-08	3.65762e-07	down	yes
MSTRG.21435	KIF13A	XM_024983945.1;XM_010818552.3;XM_024983947.1;XM_024983946.1;XM_010818556.3;XM_010818550.3;XM_010818549.3	1.26974	1.0241	1.41368	4.28234	4.55024	3.76221	0.29437	-1.7643	3.63569e-08	3.70919e-07	down	yes
MSTRG.24423	GSTP1	NM_177516.1	6.81346	8.56984	8.14583	21.0722	20.571	22.682	0.365784	-1.45093	3.6639e-08	3.73585e-07	down	yes
MSTRG.16923	VASP	XM_005219264.3;XM_005219266.4;NM_001038110.2;XM_010815043.3;XM_005219265.3;XM_005219267.4	19.8212	20.2607	20.2301	63.6153	63.6063	68.3827	0.308337	-1.69742	3.75959e-08	3.82696e-07	down	yes
MSTRG.1854	TMEM54	NM_001034364.2	0.170566	0.188258	0.153499	0.820739	0.666297	0.737307	0.230326	-2.11825	3.79678e-08	3.86049e-07	down	yes
MSTRG.12394	NUDT5	XM_005214090.3;XM_005214092.3;XM_005214089.3;NM_001076314.1;XM_005214091.3;XM_005214096.2;XM_005214095.3;XM_005214097.4;XM_005214094.3;XM_005214093.4;XM_025000806.1	10.0654	9.16882	9.52396	3.31887	3.05313	3.50502	2.91162	1.54182	3.87131e-08	3.93406e-07	up	yes
MSTRG.22195	LITAF;LOC107131810	NM_001046252.2;XM_005224464.4;XR_001495063.2;XM_024984890.1;XR_001495062.2;XM_024984891.1;XR_003032587.1	4.83779	4.73745	9.01549	44.425	30.7655	18.8964	0.197591	-2.33941	3.90948e-08	3.97062e-07	down	yes
MSTRG.17007	BCAT2	NM_001013593.2;XM_024977940.1	2.21824	3.25786	2.53799	10.4393	9.64553	11.458	0.25407	-1.9767	3.93983e-08	3.99921e-07	down	yes
MSTRG.6075	ABCG2	XM_005207794.3;XM_005207795.4;XM_010806035.3;XM_024993319.1;XM_024993323.1;XM_024993314.1;XM_024993317.1;XM_024993311.1;XM_024993321.1;XM_024993313.1;XM_024993318.1;XM_005207797.4;XM_024993315.1;NM_001037478.3;XR_003035031.1;XM_024993320.1;XM_024993322.1;XM_024993324.1;XM_024993316.1;XM_005207796.3;XM_024993312.1	118.848	110.58	101.949	357.47	363.052	375.169	0.302437	-1.72529	4.02609e-08	4.08218e-07	down	yes
MSTRG.21417	LOC104975686	XM_010818518.3	1.77797	1.46462	1.16409	0.279883	0.335323	0.236528	5.17376	2.37121	4.11017e-08	4.16191e-07	up	yes
MSTRG.15578	FAT4	XM_005217605.3;XM_010813782.3	29.9143	26.51	22.6325	60.3201	94.5064	67.182	0.356098	-1.48965	4.13562e-08	4.18388e-07	down	yes
MSTRG.10342	LOC101906193	gene-LOC101906193	0.138764	0.0697468	0.0567986	0.750159	0.668384	0.471415	0.140378	-2.83261	4.18587e-08	4.22999e-07	down	yes
MSTRG.24826	SRPX2	XM_010821633.3;NM_001014926.1;XM_024987946.1	8.8954	8.25082	7.88005	3.1675	3.18247	3.04527	2.66372	1.41344	4.23533e-08	4.27759e-07	up	yes
MSTRG.20550	IMPDH2	XM_005222780.4;XM_010817697.3;NM_001034416.1;XM_024982603.1	12.1314	13.5547	12.8071	4.07934	5.1582	4.149	2.87551	1.52382	4.27738e-08	4.31525e-07	up	yes
MSTRG.20886	APOBEC2	NM_001034355.1	0.0766729	0.0547671	0.0594484	0.368606	0.312339	0.41413	0.174315	-2.52023	4.34458e-08	4.3806e-07	down	yes
MSTRG.24346	EFEMP2	NM_001076049.1;XM_010821107.2;XM_010821106.2	21.3591	23.7681	24.9736	59.8131	60.7818	64.6399	0.378443	-1.40185	4.46716e-08	4.4992e-07	down	yes
MSTRG.5391	PLBD1	NM_001166298.1;XM_005206971.3;XM_010805447.2;NM_001101044.2	2.18478	1.9026	1.42615	8.52494	7.34928	9.79185	0.214818	-2.21882	4.49979e-08	4.52954e-07	down	yes
MSTRG.20052	LOC107131642	XR_001494670.2	33.0469	35.5286	28.7634	2.04453	8.11258	4.83875	6.49105	2.69845	4.505e-08	4.53227e-07	up	yes
MSTRG.2175	ARHGEF19;CPLANE2	XM_015460566.2;XM_002685745.5;XM_024978121.1;XM_024978130.1;NM_001206270.1;XM_024978128.1;XM_024978115.1;XM_024978119.1;XM_024978132.1	29.1406	25.7902	25.4899	8.96144	9.84576	10.0837	2.7836	1.47695	4.51336e-08	4.53815e-07	up	yes
MSTRG.16382	CPNE2	XM_005218746.4;NM_001243331.1;XM_024978631.1	16.099	19.6332	17.4807	46.8853	47.8845	48.9955	0.370137	-1.43387	4.52955e-08	4.55191e-07	down	yes
MSTRG.15316	PLXNA2	XM_024976076.1;NM_001206657.1;XM_024976078.1;XM_024976075.1;XM_024976077.1	41.8933	49.539	43.4931	115.95	130.437	117.763	0.37052	-1.43237	4.59508e-08	4.6152e-07	down	yes
MSTRG.948	ICOSLG	XM_005202043.4;XM_002685127.5	84.8941	100.312	90.1765	30.4646	30.862	33.5643	2.9021	1.5371	4.63233e-08	4.65004e-07	up	yes
100296837	CCNJL	XM_024995293.1;XM_002689349.6;XM_005209688.4;XM_024995292.1	0.525577	0.503537	0.512968	0.110098	0.130252	0.106426	4.44691	2.1528	4.67776e-08	4.69305e-07	up	yes
MSTRG.8491	DAPK1	NM_001206038.1;XM_024995908.1;XM_024995910.1;XM_024995907.1;XM_024995909.1	18.3555	19.5935	17.063	56.2931	55.4943	61.9836	0.316578	-1.65937	4.68977e-08	4.70249e-07	down	yes
MSTRG.10407	LOC512541	XM_002691000.6	0.104629	0.158485	0.0806668	0.720672	0.618516	0.792275	0.161289	-2.63228	4.71464e-08	4.72481e-07	down	yes
MSTRG.620	LOC101905533	XR_003035862.1;XR_233379.4	20.9413	21.0777	22.5529	6.67187	5.89716	5.47443	3.57869	1.83943	4.75412e-08	4.76174e-07	up	yes
MSTRG.807	CHST2	XM_005201895.4;NM_001113769.1	18.1601	22.5973	22.0983	5.75593	5.87337	5.72968	3.62093	1.85636	4.80879e-08	4.80852e-07	up	yes
MSTRG.5160	SLC41A2	XM_005206621.4;XM_024991805.1;XM_010805187.3;NM_001205910.1;XM_010805188.3;XM_005206620.4;XM_024991804.1;XM_024991808.1;XM_024991806.1;XM_024991803.1	19.2526	21.2355	21.6438	60.535	53.3383	54.7297	0.36851	-1.44022	4.81408e-08	4.81116e-07	down	yes
MSTRG.1858	YARS	NM_174220.2	13.2624	12.8334	13.3173	33.6114	34.6025	35.2904	0.380787	-1.39294	4.81788e-08	4.8123e-07	down	yes
MSTRG.6920	ICAM1	NM_174348.2	0.194554	0.24217	0.20606	0.812306	0.874021	0.960063	0.242891	-2.04162	4.84697e-08	4.83869e-07	down	yes
MSTRG.15287	ATF3	NM_001046193.2;XM_010813555.3	0.55898	0.56696	0.654596	2.16324	2.05091	2.2669	0.27473	-1.86392	4.86579e-08	4.85481e-07	down	yes
523235	TMEM178B	XM_005205919.3;XR_234430.3	0.898135	0.747004	0.803473	0.258995	0.213827	0.168108	3.8204	1.93373	4.88923e-08	4.87551e-07	up	yes
MSTRG.8830	RIMS1	XM_003586450.5;XM_015472747.2;XM_024996907.1;XM_024996904.1;XM_024996891.1;XM_024996894.1;XM_024996903.1;XM_024996910.1;XM_024996889.1;XM_024996909.1;XM_024996897.1;XM_024996908.1;XM_024996887.1;XM_005210652.4;XM_015472751.2;XM_024996912.1;XM_015472759.2;XM_024996901.1;XM_024996881.1;XM_024996896.1;XM_024996902.1;XM_015472748.2;XM_024996885.1;XM_024996906.1;XM_024996895.1;XM_024996882.1;XM_024996…	9.01966	12.8332	9.80726	44.4312	44.1214	54.0444	0.222025	-2.1712	4.99072e-08	4.97397e-07	down	yes
MSTRG.7811	NR2F1	NM_175804.2	111.028	177.955	161.716	454.74	479.895	426.586	0.331099	-1.59467	5.02735e-08	5.00772e-07	down	yes
MSTRG.22134	GLIS2	NM_001205948.1;XM_005224485.4	17.8664	22.0347	20.526	52.8302	52.8038	57.6066	0.370172	-1.43373	5.08003e-08	5.05465e-07	down	yes
MSTRG.7552	DIAPH1	XM_024995225.1;XM_005209515.3;XM_024995224.1	18.3588	14.0792	13.7493	49.2702	53.6031	44.4746	0.313458	-1.67366	5.09883e-08	5.06779e-07	down	yes
MSTRG.23157	TACC2	XM_024986051.1;XM_015460759.2;XM_003587903.3;XM_015460763.2;XM_015460761.2;XM_010820120.1;XM_015460771.2;XM_024986052.1;XM_015460766.2;XM_015460758.2;XM_005225829.2;XM_024986050.1;XM_010820117.3;XM_010820119.3;XM_015460765.2;XM_015460769.2;XM_024986046.1;XM_010820118.3;XM_015460768.2;XM_015460770.2;XM_024986049.1;XM_015460760.2;XM_015460762.2;XM_024986048.1	1.08782	1.82375	0.893952	5.8865	7.11742	5.46246	0.206078	-2.27873	5.1017e-08	5.06786e-07	down	yes
MSTRG.3035	LOC104971683	XR_003034041.1	2.58707	2.1181	1.81137	0.557505	0.25345	0.459882	5.12776	2.35833	5.13608e-08	5.09642e-07	up	yes
MSTRG.7869	C7H5orf30	XM_024994462.1;NM_001076128.1;XM_024994466.1;XM_024994464.1;XM_024994465.1;XM_024994463.1;XM_024994461.1	4.29851	3.29048	4.12199	14.6838	15.7573	13.8731	0.264272	-1.91991	5.2323e-08	5.18906e-07	down	yes
MSTRG.19204	PDZD2	XM_024981520.1;XM_024981517.1;XM_024981524.1;XM_024981525.1;XM_024981521.1;XM_024981522.1;XM_024981518.1;XM_024981519.1;XM_024981523.1	4.32624	3.34184	2.96854	12.8708	13.8799	14.9443	0.255106	-1.97083	5.25696e-08	5.21066e-07	down	yes
MSTRG.22950	KAZALD1	XM_002698492.6;XM_024985951.1;XM_024985950.1	0.0955394	0.206844	0.30963	0.95661	1.44878	1.63346	0.151531	-2.72231	5.26489e-08	5.21567e-07	down	yes
533330	PRKG2	XM_024993286.1;NM_001144099.1;XM_024993288.1;XM_024993287.1;XM_024993289.1	0.00727663	0.00645083	0.0347675	0.161872	0.18358	0.184508	0.0915069	-3.44998	5.28988e-08	5.23572e-07	down	yes
MSTRG.13935	CRYAB	NM_174290.2	24.0604	25.5825	25.1744	66.2118	65.7348	71.0027	0.36865	-1.43968	5.29091e-08	5.23572e-07	down	yes
MSTRG.24662	LOC112445196	XM_024988808.1	5.38879	3.03011	6.41973	0.0672214	0.827021	0.259069	12.8661	3.6855	5.29834e-08	5.24021e-07	up	yes
MSTRG.16624	FXYD5	XM_005218917.3;XM_024978026.1;XM_024978027.1;XM_010814743.3;XM_024978024.1;NM_001192063.1;XM_024978028.1;XM_015475857.2;XM_024978025.1;XM_024978023.1;XM_005218919.2	1.50385	1.47135	2.19371	7.87014	5.57178	8.64213	0.234056	-2.09507	5.35106e-08	5.28946e-07	down	yes
MSTRG.925	SLC37A1	XM_024996556.1;XM_005202033.4;XM_015473799.2;XM_024996570.1;XM_024996552.1;XM_024996561.1;XM_024996537.1;XM_024996548.1;XM_024996542.1;XM_024996534.1	0.444125	0.716753	0.901764	2.87058	4.20991	3.37391	0.197299	-2.34154	5.36602e-08	5.30136e-07	down	yes
511961	PRKAG3	XM_015459133.2;NM_001030302.2;NM_001162421.1;XM_025000849.1;XM_025000873.1;XM_025000863.1;NM_001162420.1;NM_001162419.1;XM_025000860.1	0.112802	0.107604	0.0897115	0.546151	0.4184	0.544779	0.205467	-2.28302	5.40602e-08	5.33796e-07	down	yes
MSTRG.15701	MLXIP	XM_024977495.1;XM_024977494.1;XM_024977493.1;XM_024977496.1;NM_001205436.1	27.9625	38.6106	30.0836	3.87015	13.7165	4.87801	4.30261	2.10521	5.44537e-08	5.3739e-07	up	yes
MSTRG.6433	SPARCL1	NM_001034302.2	0.0675379	0.137455	0.152128	0.65518	0.698162	0.808266	0.16521	-2.59762	5.45703e-08	5.38247e-07	down	yes
MSTRG.18009	TRIM16	XM_003587416.4	3.14069	3.29488	3.14531	12.6316	12.0566	13.9988	0.247651	-2.01362	5.47978e-08	5.39959e-07	down	yes
MSTRG.3119	AK4	XM_024988806.1;NM_001077933.2;XM_005204457.4;XM_010803443.2	63.8933	55.5732	67.0218	25.5859	24.8099	24.3057	2.49644	1.31987	5.48333e-08	5.39959e-07	up	yes
MSTRG.5631	APOBEC3H	NM_001346124.1	0.0001	0.00951128	0.011973	0.114022	0.0809503	0.0999967	0.0731748	-3.77251	5.52927e-08	5.43891e-07	down	yes
MSTRG.4458	PTPRN2	XM_010804706.3	0.125079	0.211975	0.0974068	0.981212	0.980423	0.597947	0.169739	-2.55861	5.60528e-08	5.50597e-07	down	yes
MSTRG.11805	OLFM1	NM_001101879.2	0.738222	0.675139	0.552576	2.51323	2.45663	2.56194	0.261018	-1.93778	5.60655e-08	5.50597e-07	down	yes
MSTRG.1738	TUBA4A	NM_001078158.1	0.602361	0.964919	1.0705	3.65644	4.02319	5.37706	0.202025	-2.30739	5.61375e-08	5.51005e-07	down	yes
MSTRG.18916	ENC1	NM_001078067.1	4.43956	4.36035	4.8683	14.6988	10.1068	14.6068	0.346799	-1.52783	5.63684e-08	5.52971e-07	down	yes
MSTRG.11491	DAB2IP	XM_024999088.1;XM_024999086.1;XM_024999084.1;XM_024999085.1;XM_024999099.1;XM_024999097.1;XM_024999095.1;XM_024999093.1;XM_024999089.1;XM_024999096.1;NM_001144082.1;XM_024999083.1;XM_024999091.1;XM_024999098.1;XM_024999087.1;XM_024999094.1;XM_024999092.1	24.215	28.5338	23.9861	94.5932	95.2167	99.3848	0.26534	-1.91409	5.70617e-08	5.59167e-07	down	yes
MSTRG.24197	FADS2	NM_001083444.1;XM_015461240.2;XM_024987159.1;XM_024987160.1	12.9459	15.7411	15.1788	3.6556	1.17734	3.72676	5.1247	2.35747	5.71877e-08	5.60099e-07	up	yes
MSTRG.7489	LOC100297420	gene-LOC100297420	1.61623	2.03345	1.40438	6.28735	6.45489	7.06868	0.255115	-1.97078	5.87052e-08	5.74341e-07	down	yes
MSTRG.11396	HS1BP3	NM_001046280.2	3.89333	4.37056	3.90436	12.1468	12.1964	12.8996	0.326727	-1.61384	6.02967e-08	5.89275e-07	down	yes
MSTRG.11604	DNM1	XM_005213219.4;XR_003037042.1;NM_001076820.1;XM_024998465.1;XM_024998468.1;XM_024998462.1;XM_024998463.1;XR_003037044.1;XM_005213223.4;XM_024998460.1;XM_005213224.4;XM_010810404.3;XM_005213222.4;XR_003037045.1;XM_010810406.3;XM_024998459.1;XM_024998467.1;XM_005213220.4;XM_024998469.1;XR_003037043.1;XM_015473616.2;XM_005213225.4;XM_024998464.1;XM_024998461.1;XR_001501412.2;XM_010810405.2;XM_005213…	7.13098	5.04448	6.11632	30.031	21.3459	28.5913	0.228738	-2.12823	6.05512e-08	5.91443e-07	down	yes
100297935	TMEM132D	XM_002694460.5	0.025137	0.019004	0.0001	0.168455	0.266959	0.19816	0.0698277	-3.84006	6.06394e-08	5.91986e-07	down	yes
514345	MCOLN3	NM_001192367.1;XM_005204381.4;XM_010803373.3;XM_024988484.1;XM_010803374.3;XM_010803375.3	0.121569	0.0688883	0.0607058	0.447974	0.436897	0.594183	0.169813	-2.55798	6.09848e-08	5.95037e-07	down	yes
MSTRG.3171	DAB1	XM_010803544.3;XM_024990124.1;XM_024990125.1;XM_015465671.2;XM_015465674.2;XM_015465675.2;XM_015465677.2;XM_024990126.1	0.366385	0.347359	0.369393	1.75087	1.39901	1.92584	0.213396	-2.2284	6.10191e-08	5.95051e-07	down	yes
MSTRG.2918	CDC7	NM_001037468.1;XM_015464380.2;XM_005204286.4;XM_010803301.3;XM_015464386.2	18.1363	18.6865	19.4952	7.11967	8.15	7.11313	2.51613	1.33121	6.14167e-08	5.98606e-07	up	yes
MSTRG.21301	ZNF391	XM_005223722.4;XM_010818430.3;NM_001100352.1	0.181283	0.314688	0.318267	1.38444	1.65834	1.41275	0.182748	-2.45207	6.2275e-08	6.06646e-07	down	yes
531092	MMP25	XM_010819231.3;XM_024985318.1	0.017181	0.037617	0.034351	0.27279	0.157982	0.252882	0.130401	-2.93898	6.3216e-08	6.15481e-07	down	yes
MSTRG.4235	IRF5	XM_005205732.4;XM_024990904.1;XM_024990903.1;NM_001035465.1	1.56178	2.08754	1.35516	8.5016	6.8471	6.66671	0.227317	-2.13722	6.35233e-08	6.18141e-07	down	yes
MSTRG.8584	TMEFF1;CAVIN4	NM_001205476.2;XM_010808202.3;XM_005210478.4;NM_001103264.1	6.32102	5.36616	5.80422	19.5481	17.1397	16.8403	0.32677	-1.61365	6.43971e-08	6.26308e-07	down	yes
515924	RET	XM_024986652.1;XM_024986653.1;NM_001191483.1	0.223064	0.166005	0.242146	0.00969766	0.0126379	0.0447667	9.40677	3.2337	6.44506e-08	6.26326e-07	up	yes
MSTRG.15006	KLHL21	XM_005217044.4;NM_001076811.1	16.3504	17.3966	13.8012	39.5809	80.5367	38.2442	0.300251	-1.73576	6.44681e-08	6.26326e-07	down	yes
MSTRG.6961	KANK2	XM_024994638.1;NM_001076531.1;XM_024994639.1;XM_024994640.1;XM_024994641.1	61.7204	76.182	52.047	183.713	167.16	172.653	0.362826	-1.46265	6.48709e-08	6.29901e-07	down	yes
MSTRG.15571	LOC112442023	gene-LOC112442023	48.8963	34.0995	43.3119	11.6643	11.9485	9.14381	3.85595	1.94709	6.54723e-08	6.35401e-07	up	yes
MSTRG.24320	LOC104976281;LOC104976804	XR_003033236.1;XR_003033235.1	2947.38	3892	5439.51	1535.95	1727.04	1201.27	2.75048	1.45969	6.79914e-08	6.59142e-07	up	yes
100138311	PIK3AP1	XM_002698411.5	0.034981	0.007579	0.058645	0.333394	0.30908	0.302011	0.107154	-3.22225	6.83213e-08	6.61986e-07	down	yes
MSTRG.2046	SRSF10	XM_005203274.4;XM_005203272.4;NM_001078126.2;XM_005203271.4;XM_005203273.4;XM_005203276.4;XM_005203275.4	23.6675	27.695	29.5198	10.8531	8.58378	11.2789	2.63325	1.39684	6.84165e-08	6.62554e-07	up	yes
MSTRG.4341	HIPK2	NM_001101922.1	3.42928	3.47325	2.73106	0.961105	0.934121	0.810746	3.56012	1.83193	6.86592e-08	6.64387e-07	up	yes
MSTRG.12623	DSTN	NM_001015586.1	13.5362	4.69327	5.85289	56.5343	26.9523	31.0655	0.210231	-2.24995	6.86791e-08	6.64387e-07	down	yes
MSTRG.9204	HEBP2	NM_001192213.1;XM_024996487.1	1.85656	1.47816	2.38524	7.06013	9.5005	8.4626	0.228586	-2.12919	6.94476e-08	6.71105e-07	down	yes
MSTRG.17073	ATF5	NM_001192422.1;XM_024978225.1	95.4793	116.668	120.969	345.851	342.216	375.319	0.31326	-1.67457	6.97026e-08	6.72851e-07	down	yes
MSTRG.1920	PTPRU	XM_005203219.4;XM_024976162.1;XM_024976173.1;XM_010802584.3;XM_024976169.1;NM_001191494.1	6.99179	7.70954	7.42492	2.23606	2.73562	2.53769	2.94648	1.55899	7.12687e-08	6.87236e-07	up	yes
MSTRG.11976	DHRS12	NM_001100313.1;XM_024999806.1;XM_024999807.1;XM_010810673.3;XM_024999808.1;XM_024999805.1;XM_010810674.3	0.535101	0.417046	0.327442	1.62889	2.07073	2.02348	0.223583	-2.16112	7.16322e-08	6.90375e-07	down	yes
MSTRG.12537	FRMD4A	NM_001192267.1	1.99888	2.22797	2.16061	7.94886	7.60256	7.9582	0.271696	-1.87994	7.1821e-08	6.91826e-07	down	yes
MSTRG.10347	EXD2	XM_002690983.5;XM_024998099.1	2.23418	3.15333	2.67524	9.4984	9.86531	10.2524	0.272243	-1.87704	7.24207e-08	6.97232e-07	down	yes
787340	ANKRD33	XM_010804926.1;XM_010804927.3;XM_010804928.1;XM_010804923.1;XM_005206253.2	0.156549	0.112531	0.079089	0.714258	0.659769	0.796153	0.160434	-2.63995	7.28426e-08	7.00922e-07	down	yes
MSTRG.23842	ANXA11	XM_024986532.1;XM_024986531.1;XM_024986530.1;XM_024986529.1;XM_024986533.1;NM_174502.2	214.93	216.256	194.882	77.0933	92.0295	87.7603	2.43717	1.28521	7.40431e-08	7.1134e-07	up	yes
MSTRG.8509	SLC35D2	XM_024995955.1;NM_001206266.1;XM_024995960.1;XM_005210413.4;XM_024995957.1;XM_005210414.4;XR_003035924.1;XM_024995956.1;XM_024995961.1;XM_024995959.1;XR_003035925.1;XM_024995958.1;XR_003035923.1	31.7067	31.2087	30.2032	121.34	115.456	114.293	0.265228	-1.91469	7.53185e-08	7.2321e-07	down	yes
MSTRG.7108	NMRK2	NM_001079643.1;XM_024994678.1;XM_024994677.1;XM_024994680.1;XM_024994681.1;XM_024994679.1	0.407569	0.429553	0.491395	1.72204	1.95662	1.87671	0.239141	-2.06407	7.58526e-08	7.27566e-07	down	yes
523202	CUBN	NM_001192575.1	0.104091	0.083401	0.05575	0.342321	0.371087	0.387714	0.220904	-2.17851	7.65981e-08	7.33941e-07	down	yes
MSTRG.14137	DKK3	NM_001100306.2	7.63284	12.0939	18.3122	90.6795	28.208	93.8514	0.178806	-2.48353	7.81938e-08	7.48439e-07	down	yes
MSTRG.15944	LOC101904849	XR_003030085.1	5.30811	5.04877	5.09137	1.63599	1.37333	1.40827	3.49699	1.80611	7.85296e-08	7.51256e-07	up	yes
529298	L3MBTL1	XM_025001264.1	0.043553	0.051014	0.032139	0.208509	0.360479	0.183676	0.168343	-2.57052	7.91724e-08	7.57005e-07	down	yes
MSTRG.4414	GIMAP8	XM_010804668.3;XM_024991238.1;XM_010804670.3;XM_005205941.4	4.99576	4.65673	3.49271	18.6524	15.8844	19.6454	0.242611	-2.04328	7.94573e-08	7.59329e-07	down	yes
MSTRG.18036	ADORA2B	NM_001075925.1;XM_024980236.1	5.54253	5.5647	5.64633	1.50658	1.63478	1.5099	3.60194	1.84878	7.95368e-08	7.59433e-07	up	yes
MSTRG.17621	LOC112442610	XR_003030781.1;XR_003030779.1;XR_003030780.1	0.128605	0.0701097	0.12515	0.497214	0.600018	0.488	0.204301	-2.29123	7.95521e-08	7.59433e-07	down	yes
MSTRG.8653	LPAR1	XM_024995437.1;XM_005210513.4;XM_005210512.4;XM_010808241.3;XM_005210511.4;XM_024995436.1;XM_024995438.1;NM_174047.2	526.583	550.883	560.616	227.083	226.243	202.751	2.49678	1.32007	7.9641e-08	7.59882e-07	up	yes
MSTRG.15415	TNNT2	XM_024976054.1;XM_024976056.1;XM_024976055.1;XM_024976057.1;NM_174771.3;XM_024976060.1;XM_024976059.1	1.99735	2.58696	2.90816	9.44798	9.68342	9.50402	0.26165	-1.93429	7.97163e-08	7.602e-07	down	yes
530828	SSC5D	XM_024979365.1;XM_024979367.1;XM_024979366.1;XM_024979368.1	0.006817	0.022639	0.047404	0.245688	0.307548	0.185449	0.10405	-3.26465	8.17338e-08	7.79029e-07	down	yes
MSTRG.25492	LOC112445578	XM_024989085.1	0.825803	0.510639	2.39032	0.120969	0.0424949	0.164121	11.3765	3.50798	8.3007e-08	7.90333e-07	up	yes
493729	WNT2	NM_001013001.1	0.115606	0.013847	0.047698	0.533264	0.501195	0.811701	0.0959565	-3.38148	8.31893e-08	7.91653e-07	down	yes
MSTRG.3013	SYDE2	NM_001192598.1	0.274281	0.294122	0.26984	1.27913	1.08276	1.16019	0.237996	-2.07099	8.3426e-08	7.93488e-07	down	yes
MSTRG.6863	DNASE2	XM_005208651.3;XM_010806717.3;XM_005208650.4;XM_010806718.3;XM_005208652.4;NM_001075127.2;XM_024993845.1	7.32503	7.37096	6.92925	21.6917	22.3825	24.1779	0.316844	-1.65816	8.38137e-08	7.96758e-07	down	yes
MSTRG.25032	STARD8	XM_024988133.1;NM_001102517.1;XR_003033393.1;XM_024988132.1;XM_024988134.1	0.150934	0.0618783	0.11117	0.529881	0.567541	0.552613	0.196348	-2.34851	8.47327e-08	8.04649e-07	down	yes
525419	RBM20	XM_010820037.3;NM_001192613.2;XM_005225744.4	0.0280325	0.0187882	0.00568295	0.142759	0.156948	0.109545	0.128291	-2.9625	8.57714e-08	8.13235e-07	down	yes
MSTRG.5047	MYL6B	NM_001075713.1;XM_005206579.4	5.03641	5.10645	5.26974	13.2081	12.5699	14.0092	0.387376	-1.36819	8.59933e-08	8.14912e-07	down	yes
509707	GPR1	XM_005202718.4;XM_005202723.4;XM_005202719.4;XM_025000353.1;XM_010802249.3;XM_005202722.4;XM_005202721.4;XM_005202720.4;NM_001206545.1;XM_025000368.1;XM_005202724.4;XM_010802250.3	1.30956	0.693464	0.605149	0.207003	0.208205	0.138962	4.70645	2.23464	8.6289e-08	8.17288e-07	up	yes
MSTRG.18158	DLX3	NM_001081622.1	0.831412	0.94397	1.15756	4.16186	3.83522	4.73432	0.230371	-2.11797	8.64528e-08	8.18411e-07	down	yes
MSTRG.690	TIPARP	NM_001206048.1	81.4322	92.2807	94.2027	39.6338	37.7089	31.8038	2.45464	1.29551	8.65362e-08	8.18773e-07	up	yes
MSTRG.20291	LOC112443457	XR_003031829.1	0.567768	0.361418	0.619717	0.0930197	0.116277	0.0628924	5.69054	2.50856	8.73046e-08	8.25611e-07	up	yes
MSTRG.3448	INPP5B	XM_010803802.2;XM_002686466.5;XM_005204930.3;XM_024990225.1	66.5165	65.2432	77.3208	204.911	209.702	197.869	0.341366	-1.55061	8.86561e-08	8.37955e-07	down	yes
MSTRG.20219	TATDN2	XR_003031935.1;XM_002696881.6	6.06895	6.97301	6.7461	2.37119	2.62557	2.34072	2.69685	1.43128	8.89189e-08	8.40001e-07	up	yes
541059	KIAA1024	XM_015459232.2	0.061264	0.095229	0.033698	0.34922	0.340358	0.426663	0.170385	-2.55313	9.10571e-08	8.59752e-07	down	yes
510868	FAM19A3	XM_010803243.2;XM_024990018.1;XR_003033993.1;XM_010803242.2;XM_024990019.1	0.0159419	0.0193262	0.00726764	0.126531	0.08781	0.108627	0.131703	-2.92464	9.13142e-08	8.6173e-07	down	yes
MSTRG.24059	GAB2	XM_024987410.1;XM_015461138.2	7.6812	5.06006	8.55918	23.7051	24.5933	24.8125	0.291344	-1.7792	9.2046e-08	8.68184e-07	down	yes
MSTRG.10038	ANXA2	NM_174716.1;XM_024997284.1	58.3522	68.6638	61.7344	152.59	155.372	168.283	0.396331	-1.33522	9.22937e-08	8.70036e-07	down	yes
MSTRG.3579	HDAC4	XM_024990282.1;XM_024990279.1;XM_024990285.1;XM_024990283.1;XM_024990278.1;XM_024990277.1;XM_024990281.1;XM_024990280.1;XM_024990284.1	27.5788	25.4802	23.3096	9.23011	11.6771	8.51901	2.59526	1.37588	9.23383e-08	8.70036e-07	up	yes
MSTRG.13929	SIK2	XM_024975450.1;XM_024975451.1;NM_001192277.2;XR_003029373.1;XM_024975449.1	139.756	168.268	141.774	32.7075	57.3249	56.6926	3.06559	1.61616	9.33033e-08	8.7867e-07	up	yes
MSTRG.9857	CHAC1	NM_001098882.1	1.57887	1.1595	1.88406	3.01621	21.605	24.1328	0.094811	-3.3988	9.36979e-08	8.81928e-07	down	yes
MSTRG.1300	XIRP2	XM_005202402.4;XM_010801950.3;XM_010801951.3	2.57468	1.67762	2.60779	8.7823	7.80289	6.49041	0.297288	-1.75007	9.39249e-08	8.83606e-07	down	yes
MSTRG.15844	PXN	XM_024977784.1;XM_024977778.1;XM_024977780.1;XM_024977777.1;XM_024977786.1;XM_024977787.1;XM_024977781.1;XM_024977788.1;XM_024977782.1;XM_024977783.1;XM_024977785.1	2.49504	2.40276	1.37541	7.18797	5.4728	9.07729	0.288582	-1.79294	9.89519e-08	9.28488e-07	down	yes
MSTRG.3208	LOC112446013	XR_003034065.1	195.828	176.547	180.621	50.744	63.6722	44.461	3.48065	1.79936	9.91766e-08	9.30114e-07	up	yes
MSTRG.15703	LOC783255	gene-LOC783255	1.84443	1.39432	1.4179	0.266813	0.478351	0.2915	4.49195	2.16734	1.01785e-07	9.5408e-07	up	yes
MSTRG.7601	ADRB2	NM_174231.1	2.72356	2.4195	1.79568	9.75566	9.03448	11.5161	0.228955	-2.12687	1.03227e-07	9.66598e-07	down	yes
505479	LOC505479	XM_024992522.1	0.182501	0.201985	0.149937	0.039037	0.011145	0.021612	7.44384	2.89605	1.03573e-07	9.68672e-07	up	yes
101902537	LOC101902537	XR_003033318.1;XR_003033319.1	0.171995	0.118324	0.152551	0.634782	0.671652	0.569637	0.236062	-2.08276	1.03601e-07	9.68672e-07	down	yes
MSTRG.9384	RNASET2	NM_001206337.1	33.8275	41.9944	40.7174	104.586	96.9796	110.107	0.373915	-1.41922	1.0424e-07	9.74075e-07	down	yes
MSTRG.19178	LOC112443006	XR_003031266.1;XR_003031267.1;XR_003031265.1	24.9414	20.1146	19.1562	82.9658	105.343	70.9134	0.247711	-2.01327	1.0454e-07	9.76368e-07	down	yes
MSTRG.1317	COBLL1	XR_003030701.1;XR_003030703.1;XR_003030695.1;XM_024980352.1;XR_003030696.1;XR_003030694.1;XR_003030698.1;XR_003030699.1;XR_003030702.1;XR_003030704.1;XR_003030700.1;XR_003030697.1;XR_003030705.1	3.81299	3.86177	4.02515	12.601	13.7616	10.563	0.316851	-1.65812	1.07357e-07	1.00216e-06	down	yes
MSTRG.18335	NAGLU	XM_005220770.4;NM_001102226.2	44.6851	55.6199	54.5054	163.729	136.03	158.437	0.337869	-1.56547	1.07532e-07	1.00328e-06	down	yes
MSTRG.5257	FGD4	XM_024992562.1;XM_024992568.1;XM_005206883.4;XM_024992559.1;XM_024992560.1;XM_024992567.1;XM_024992563.1;XM_024992566.1;XM_024992565.1;XM_024992558.1;XM_024992557.1;XM_024992569.1;XM_024992564.1	16.1856	12.3114	14.2383	113.904	37.979	89.7863	0.176834	-2.49953	1.08336e-07	1.01026e-06	down	yes
MSTRG.22666	LMTK2	XM_024985225.1;XM_003587856.5;XM_024985226.1;XM_005225275.4	7.58443	4.14389	9.36834	23.1718	23.4786	22.6072	0.304612	-1.71496	1.09575e-07	1.02129e-06	down	yes
497020	ST8SIA5	NM_001192874.2;XM_024984187.1	0.187408	0.166585	0.244644	1.05791	0.875718	0.933275	0.20881	-2.25974	1.10151e-07	1.02613e-06	down	yes
MSTRG.5476	ENO2	XM_005207151.1;NM_001101125.1	0.0906327	0.122253	0.120759	0.410928	0.480118	0.557178	0.230382	-2.1179	1.10802e-07	1.03114e-06	down	yes
MSTRG.2517	CGN	XM_005203910.4;XR_003033848.1;NM_001192786.1;XM_005203911.4	4.89002	10.2932	8.86736	34.601	32.3635	36.9332	0.231483	-2.11102	1.1091e-07	1.03162e-06	down	yes
MSTRG.20157	XIRP1	XM_015459414.2;XM_005222401.4;NM_001245928.1	0.456798	0.463306	0.499672	1.26356	2.1421	2.76818	0.229966	-2.12051	1.11389e-07	1.03554e-06	down	yes
MSTRG.11459	CYS1	XM_024999537.1	7.46752	8.28319	6.42019	27.8164	24.5171	30.5009	0.267653	-1.90156	1.12825e-07	1.04835e-06	down	yes
MSTRG.8958	CALHM5	XM_024996961.1;XM_005210760.4	5.20887	4.5519	4.32052	18.1953	15.8973	17.629	0.272251	-1.87699	1.13571e-07	1.05474e-06	down	yes
MSTRG.21763	ARHGAP28	XM_010818945.3;XM_010818947.3	201.065	171.733	165.562	76.7637	72.1047	74.4991	2.4102	1.26915	1.13711e-07	1.05549e-06	up	yes
613605	KCNQ5	XM_024996913.1;XM_024996915.1;XM_024996914.1	0.0474048	0.0621009	0.0437608	0.289419	0.268689	0.231683	0.19406	-2.36543	1.14233e-07	1.0598e-06	down	yes
MSTRG.20162	CCR8	NM_001194962.1;XM_024982431.1;XM_024982430.1;XM_024982435.1;XM_024982427.1;XM_024982425.1;XM_024982432.1;XM_005222375.4;XM_024982434.1;XM_024982429.1;XM_024982433.1;XM_024982428.1;XM_024982426.1	0.217184	0.0562636	0.225112	1.98603	0.746341	1.70107	0.112455	-3.15259	1.15437e-07	1.06987e-06	down	yes
MSTRG.17442	LOC100139764;LOC101903385;LOC112442226	XR_003030247.1;XM_015458506.2;XR_003030249.1;XM_005219837.4	4.05273	3.79035	3.18567	1.12789	1.29897	0.962467	3.25396	1.7022	1.16669e-07	1.08074e-06	up	yes
MSTRG.4101	TNS3	XM_024991104.1;XM_024991105.1;XM_015470044.2;XM_005205612.4;XM_005205611.4	5.44818	9.12153	5.08726	35.0913	19.5445	17.1042	0.274003	-1.86774	1.17556e-07	1.0884e-06	down	yes
MSTRG.1720	CYP27A1	NM_001083413.2	22.8772	26.0211	23.9736	85.0426	82.4313	93.2228	0.279528	-1.83894	1.21983e-07	1.12766e-06	down	yes
MSTRG.12566	VIM	NM_173969.3	9569.9	10413	10075.9	23620.6	23499	25641.9	0.413114	-1.27539	1.23898e-07	1.14419e-06	down	yes
MSTRG.15596	FNIP2	XM_024977608.1;XM_024977606.1;XM_024977611.1;XM_002694423.5;XM_024977616.1;XM_005217629.4;XM_024977609.1;XM_024977614.1;XM_024977612.1;XM_024977615.1;XM_024977613.1;XM_024977610.1;XM_010813808.3;XM_024977607.1	22.5868	10.3914	23.7026	67.7358	72.1632	66.4382	0.2747	-1.86407	1.24151e-07	1.14595e-06	down	yes
MSTRG.14379	ACER3	XM_005216317.4;NM_001102285.1;XM_024975532.1	985.282	859.443	853.881	285.565	401.109	377.097	2.53683	1.34303	1.25472e-07	1.15755e-06	up	yes
MSTRG.23200	PTPRE	XM_015460783.2;XR_003032724.1;NM_001205531.2;XM_024985525.1;XM_005225846.4;XM_005225842.4;XM_024985527.1;XM_024985528.1;XM_005225845.4	23.04	25.0715	24.813	107.275	97.4142	83.1805	0.253324	-1.98094	1.2835e-07	1.1835e-06	down	yes
MSTRG.3963	TES	NM_001046390.2;XM_005205432.4;XM_010804218.3	111.954	115.218	121.349	40.6365	42.0121	42.9136	2.77568	1.47284	1.28473e-07	1.18403e-06	up	yes
MSTRG.5386	EMP1	XM_002687764.6;XM_010805479.3;XM_010805480.3	13.6296	14.8226	14.6712	36.76	35.1833	37.9472	0.392422	-1.34952	1.31658e-07	1.21215e-06	down	yes
MSTRG.9370	QKI	XM_024996434.1;XM_024996430.1;XM_024996432.1;XM_024996429.1;XM_024996425.1;XM_024996431.1;XM_024996433.1;XM_024996426.1;XM_024996424.1;XM_024996427.1;XM_024996428.1;XR_003036219.1;NM_001007817.1	59.2526	81.9167	144.414	347.44	338.46	290.23	0.292567	-1.77316	1.33326e-07	1.22564e-06	down	yes
MSTRG.920	C2CD2	NM_001192676.1	5.33719	10.9234	9.73707	30.2026	33.9056	31.6525	0.271487	-1.88105	1.35396e-07	1.2434e-06	down	yes
100297910	FJX1	XM_024975901.1	0.134643	0.166121	0.180164	0.602302	0.687106	0.714042	0.24005	-2.05859	1.35756e-07	1.24608e-06	down	yes
MSTRG.4992	GLI1	XM_010805168.3;XM_005206586.4;XM_010805169.3;NM_001099000.1	0.0001	0.0153251	0.00871835	0.0819332	0.125219	0.110971	0.0758932	-3.71989	1.37044e-07	1.25727e-06	down	yes
MSTRG.16951	SLC1A5	NM_174601.2	259.608	291.907	282.673	704.185	663.822	732.02	0.397228	-1.33196	1.37536e-07	1.26114e-06	down	yes
MSTRG.20645	HRH1;ATG7	XM_010817877.3;NM_174083.4;XM_024983112.1;XM_005223099.4;XM_024982371.1;XM_010817939.3;XM_010817940.3;XM_010817937.3;XM_024983113.1;XM_010817941.3;XM_024983114.1;XM_010817945.3;XM_010817938.3;NM_001083795.2;XM_024983104.1;XR_814633.3;XM_024983108.1;NM_001142967.1;XM_024983111.1;XM_024983105.1;XR_001494789.2;XM_024983107.1;XM_024983115.1;XM_024983110.1;XM_010817942.3;XR_814634.3;XM_010817935.3;XM_…	30.4073	24.6466	24.6327	9.69381	11.7057	9.07752	2.61465	1.38662	1.38126e-07	1.26591e-06	up	yes
MSTRG.455	P3H2	NM_001100345.2;XR_804252.1	0.69867	0.764648	0.95641	3.36393	3.03376	3.59044	0.24226	-2.04537	1.38941e-07	1.27228e-06	down	yes
MSTRG.9539	DENND4A	XM_005211324.4;NM_001205525.2;XM_005211325.4;XM_005211320.4;XM_005211323.4;XM_024997490.1;XM_005211319.4;XM_024997489.1	244.902	218.207	232.223	97.9542	98.6907	92.8472	2.4019	1.26418	1.38961e-07	1.27228e-06	up	yes
MSTRG.4344	PARP12	NM_001192344.1;XM_005205833.4	1.47348	0.930011	1.04481	6.54607	3.58321	5.98434	0.213999	-2.22432	1.41217e-07	1.29228e-06	down	yes
MSTRG.9111	ANKRD6;MIR7862	XM_015472834.2;XM_024996564.1;XM_010808496.3;XM_010808503.2;XM_024996565.1;NM_001205477.2;XM_010808501.3;NR_107847.1	3.03394	2.89801	3.76727	11.4335	12.8258	11.3931	0.272049	-1.87806	1.41844e-07	1.29736e-06	down	yes
MSTRG.22065	ECI1	NM_001046396.2;XM_015460211.2	61.2289	53.5221	60.3978	18.707	16.1952	18.6646	3.26972	1.70917	1.43055e-07	1.30712e-06	up	yes
MSTRG.441	HES1	NM_001034678.1	0.139255	0.107414	0.127807	0.518971	0.443456	0.636402	0.234219	-2.09407	1.51506e-07	1.38155e-06	down	yes
MSTRG.24837	ARMCX6	XM_005227797.4;XM_005227799.4;XM_005227796.4;XM_005227800.4;XM_005227803.4;XM_005227802.4;XM_010821674.3;XM_010821671.3;XM_005227801.4;NM_001078125.1;XM_024988291.1;XM_005227798.4;XM_024988289.1;XM_005227804.4;XM_010821670.3;XM_024988292.1;XM_010821673.3;XM_015461557.2;XM_024988288.1	3.55692	6.63234	6.04465	20.5994	21.0301	18.754	0.268847	-1.89514	1.52317e-07	1.38824e-06	down	yes
MSTRG.25616	LOC112441536	gene-LOC112441536	0.0001	0.0001	0.0001	0.0001	0.231536	0.751511	0.000305143	-11.6782	1.53506e-07	1.39838e-06	down	yes
MSTRG.16731	SPRED3	XM_024979068.1;XM_024979069.1;XM_024979067.1;XM_024979070.1	0.106598	0.103332	0.103665	0.857498	0.246733	0.936923	0.153636	-2.70241	1.55619e-07	1.4162e-06	down	yes
MSTRG.5353	PDE3A	XM_002687752.5	3.62509	3.69669	4.11521	12.5897	12.4582	10.8272	0.3188	-1.64928	1.5614e-07	1.41952e-06	down	yes
MSTRG.11195	LOC101905979	XR_809810.3	27.9061	20.2035	22.5574	66.5644	58.9658	60.9881	0.378874	-1.40021	1.56733e-07	1.4242e-06	down	yes
MSTRG.5054	ERBB3	NM_001103105.1	2.3033	2.55074	2.53473	7.94374	7.95157	8.52807	0.302528	-1.72486	1.58063e-07	1.43556e-06	down	yes
MSTRG.7275	TSPAN17	XM_010807126.3;NM_001014880.3;XM_010807128.3;XM_010807127.3;XR_003035356.1;XM_005209133.4;XM_010807125.3;XM_005209134.4	3.3003	3.79896	3.28177	9.1832	11.0442	9.54664	0.34866	-1.52011	1.59873e-07	1.45127e-06	down	yes
MSTRG.8688	SLC31A2	XM_005210522.4;NM_001034556.1	44.6259	60.5467	49.8112	166.307	171.692	194.895	0.290834	-1.78173	1.63276e-07	1.48068e-06	down	yes
MSTRG.16931	DMWD;DMPK	XM_005219442.3;XM_010815169.3;XM_002695096.6;XM_010815170.3;XM_002695097.4;XM_024979164.1;XM_024979161.1;XM_024979160.1;XM_024979162.1;XM_024979159.1;XM_015458220.2;XM_005219436.4;XM_024979165.1;XM_024979163.1;XM_015458219.2;XM_024979166.1	8.83294	7.32533	10.5458	23.5769	22.859	25.2473	0.372529	-1.42457	1.68255e-07	1.52355e-06	down	yes
407112	SLC9A3	NM_001192154.1;XM_005221659.4	0.0185221	0.0451559	0.0375928	0.192782	0.244793	0.183277	0.163116	-2.61603	1.73716e-07	1.57142e-06	down	yes
MSTRG.5069	CD63	NM_205803.1	2311.07	2362.94	2331.69	5769.14	5272.05	6466.29	0.400155	-1.32137	1.74553e-07	1.57812e-06	down	yes
MSTRG.4592	FGD6	XM_024992408.1;XM_005206128.4;XM_002687205.6	2.58937	2.68499	2.47664	0.675871	0.756585	0.794515	3.48051	1.7993	1.74631e-07	1.57812e-06	up	yes
MSTRG.23021	COL17A1	XM_005225524.4;NM_001101980.1	0.162596	0.0469278	0.039777	0.653954	0.655849	0.71076	0.123382	-3.0188	1.76529e-07	1.59368e-06	down	yes
MSTRG.21926	ZNF532	XM_024984576.1;XM_024984571.1;XM_024984574.1;XM_024984570.1;XM_024984572.1;XM_024984575.1;XM_015460161.2;XM_024984573.1	20.8309	31.519	20.6112	81.8643	94.7929	70.3941	0.295328	-1.75961	1.78376e-07	1.60875e-06	down	yes
MSTRG.8389	DOCK5	XM_005210292.4;XM_010808067.3	25.1026	29.7913	26.7713	105.371	83.7955	110.908	0.27215	-1.87753	1.84827e-07	1.66611e-06	down	yes
MSTRG.20035	CRIP2	NM_001079649.1;XM_024981970.1	11.5192	14.9672	13.9426	35.1152	34.6578	38.7277	0.372616	-1.42424	1.85427e-07	1.67069e-06	down	yes
MSTRG.3869	GSAP	XM_024990898.1;NM_001193061.1;XM_024990899.1	0.0973829	0.193044	0.160798	0.693062	0.637761	0.685986	0.223732	-2.16016	1.86462e-07	1.67917e-06	down	yes
MSTRG.21726	COLEC12	NM_001101843.1	6.72709	7.19051	6.9106	2.41933	2.12803	1.86356	3.24886	1.69994	1.89219e-07	1.70316e-06	up	yes
MSTRG.5716	TSPO	NM_175776.2	250.2	286.762	281.423	687.727	667.773	786.115	0.382134	-1.38785	1.9141e-07	1.72031e-06	down	yes
MSTRG.24543	IFITM1	NM_001078142.1	0.103325	0.07659	0.0872636	0.333858	0.410022	0.401525	0.233261	-2.09998	1.91594e-07	1.72111e-06	down	yes
MSTRG.678	MFSD1	NM_001075351.1;XM_024975657.1	301.302	287.724	307.119	752.6	723.62	763.399	0.400132	-1.32145	1.92036e-07	1.72423e-06	down	yes
529059	MEOX1	NM_001035376.2;XM_005220894.4	0.0592426	0.0242952	0.0275642	0.335468	0.21324	0.260291	0.137333	-2.86425	1.92419e-07	1.72681e-06	down	yes
101904567	NYX	XM_024988592.1	0.324958	0.177056	0.199064	0.006737	0.030033	0.040642	9.05645	3.17895	1.9257e-07	1.72731e-06	up	yes
618444	TOR4A	XM_002691680.5	0.0001	0.051255	0.009637	0.336657	0.2418	0.470909	0.0581227	-4.10475	1.9284e-07	1.72888e-06	down	yes
MSTRG.7017	ADAMTS10	NM_001205750.1;XM_024994159.1;XM_024994162.1;XM_024994160.1;XM_015472047.2;XM_024994161.1;XM_010806923.3	4.47518	5.27224	5.48863	16.3088	16.4277	16.8715	0.307129	-1.70308	1.98915e-07	1.78158e-06	down	yes
MSTRG.10424	ENTPD5	XM_010809484.3;XM_010809483.3;XM_005211990.4;XM_024997636.1;XM_024997637.1;XM_024997638.1;NM_001192752.1	9.76961	8.17493	7.67593	3.41456	3.23951	2.82577	2.70263	1.43436	1.99879e-07	1.78933e-06	up	yes
MSTRG.227	NECTIN3	XM_024994242.1;XM_024994235.1;XM_024994263.1;XM_024994257.1;XM_024994260.1;XM_024994249.1;XM_024994252.1;XM_024994248.1	105.492	102.158	92.2077	265.535	245.523	228.264	0.405586	-1.30192	2.03185e-07	1.81803e-06	down	yes
MSTRG.3310	PRDX1	NM_174431.1;XM_024984683.1	17.8633	20.3869	19.6048	47.3043	46.0151	50.9333	0.401067	-1.31808	2.03564e-07	1.82052e-06	down	yes
MSTRG.3051	NEXN	XM_024990102.1;XM_005204429.4;XM_005204430.4;XM_003585886.5;XM_005204431.4;XM_024990103.1	10.398	4.96121	5.68107	25.4711	27.6959	16.6635	0.301305	-1.7307	2.03979e-07	1.82333e-06	down	yes
MSTRG.3417	PPT1	NM_174154.2;XM_024984622.1	3.61802	3.395	3.83493	10.5867	10.6964	10.6424	0.339789	-1.55729	2.07237e-07	1.85063e-06	down	yes
MSTRG.8625	CTNNAL1	NM_001191534.1;XM_010808237.3	55.5099	56.4869	44.3885	135.06	199.89	222.964	0.280304	-1.83494	2.09433e-07	1.8684e-06	down	yes
MSTRG.15036	PRDM16	XM_015475185.2;XM_024976787.1;XM_024976786.1;XM_024976785.1;XM_024976788.1	0.526844	0.686646	0.438203	2.60377	2.2758	2.03448	0.238889	-2.06558	2.15163e-07	1.91858e-06	down	yes
MSTRG.15996	MIF	NM_001033608.1	19.6555	22.9715	23.2332	7.17369	7.24127	9.15638	2.79408	1.48237	2.15599e-07	1.92151e-06	up	yes
MSTRG.12477	ITGB1	XM_025000308.1;XM_025000307.1;XM_005214148.4;NM_174368.3;XM_025000309.1;XM_025000305.1;XM_010811097.3;XM_025000306.1	49.6625	48.2191	49.9729	100.295	167.329	118.487	0.382933	-1.38484	2.15868e-07	1.92296e-06	down	yes
MSTRG.316	GPR156	XM_015471544.2;XM_024991005.1;NM_001205643.2	2.69185	2.77573	3.45761	11.7109	10.6064	12.1169	0.259196	-1.94788	2.16525e-07	1.92787e-06	down	yes
MSTRG.2555	CTSS	NM_001033615.2;XM_010803004.3;XM_010803003.3	9.13216	8.71463	8.31814	32.2867	29.0613	29.3319	0.288542	-1.79315	2.20466e-07	1.96007e-06	down	yes
MSTRG.16362	LPCAT2	NM_001205797.1;XM_015475738.2	13.8523	17.3157	16.9047	5.21835	5.17726	5.66134	2.99389	1.58202	2.28406e-07	2.02967e-06	up	yes
MSTRG.20889	LOC531747	XM_005223521.4;XM_005223525.4;XM_002697288.5;XM_024983977.1;XM_024983976.1;XR_001494844.2;XM_024983975.1;XM_005223523.4;XM_005223527.4	0.574454	0.408527	0.469091	2.47787	2.29887	1.96621	0.215347	-2.21527	2.29207e-07	2.03579e-06	down	yes
MSTRG.23467	ANK1	XM_010820357.3;XM_024986484.1;XM_024986488.1;XM_024986486.1;XM_024986487.1;XM_015460892.2;XM_015460891.2;XM_024986489.1;XM_024986490.1;XM_024986485.1;XM_010820356.3	7.54912	20.7227	9.94848	61.8523	66.853	68.7483	0.193566	-2.3691	2.36698e-07	2.10026e-06	down	yes
MSTRG.21659	B4GALT6	NM_001192596.1;XM_010818685.3	25.3651	22.5262	23.5994	66.0522	64.2609	51.2803	0.393686	-1.34488	2.41712e-07	2.14265e-06	down	yes
MSTRG.3210	CPT2	XM_024985641.1;XM_024985639.1;XM_024985645.1;NM_001045889.2	246.199	227.373	214.587	94.1449	109.163	94.3378	2.31201	1.20915	2.43727e-07	2.15945e-06	up	yes
MSTRG.24469	CDKN1C	XR_003033185.1;NM_001077903.2	13.1034	14.7421	15.4791	37.5278	33.1529	40.6933	0.389001	-1.36215	2.50543e-07	2.21876e-06	down	yes
MSTRG.21451	CD83	XM_005223786.4;NM_001046590.1	0.946897	1.17422	1.01861	0.239182	0.137983	0.283417	4.75297	2.24883	2.53076e-07	2.239e-06	up	yes
MSTRG.7499	PAIP2	NM_001034636.2;XM_024994401.1	65.5626	66.2122	69.6473	29.9349	26.5132	28.1057	2.38218	1.25228	2.53865e-07	2.24489e-06	up	yes
MSTRG.10865	CDKL4	XM_005212619.4;XM_005212618.4;XM_010809940.3;XM_010809939.3;NM_001038129.2	3.24331	2.83122	4.19476	18.5523	15.3378	10.5873	0.230888	-2.11473	2.60297e-07	2.29952e-06	down	yes
MSTRG.1518	STAT4	XM_025001441.1;XM_025001444.1;XM_025001445.1;XM_015458242.2;NM_001083692.2	0.344247	0.472925	0.297849	0.0825835	0.0850799	0.0902016	4.32405	2.11238	2.66507e-07	2.34866e-06	up	yes
MSTRG.10934	EPAS1	NM_174725.2	254.455	280.26	277.459	629.9	652.238	609.309	0.429393	-1.21963	2.695e-07	2.37158e-06	down	yes
MSTRG.7569	SPRY4	XM_005209526.4;NM_001081512.1;XM_005209524.4;XM_010807408.3;XM_024993916.1;XM_015472282.2;XM_005209527.4	4.44645	3.24455	4.23601	14.1982	14.2964	13.7139	0.282574	-1.8233	2.71178e-07	2.38402e-06	down	yes
MSTRG.15774	FBXO21	XM_005217931.4;XM_005217932.4;NM_001078071.1;XM_024977469.1;XM_024977470.1	175.552	194.685	184.217	81.4308	74.8695	77.102	2.37553	1.24825	2.73414e-07	2.40252e-06	up	yes
MSTRG.2725	RHOC	NM_001046138.2;XM_005204108.3;XM_024988052.1;XM_010803162.3	4.43083	5.42217	4.62817	13.3321	13.4919	14.0988	0.353866	-1.49873	2.77245e-07	2.435e-06	down	yes
MSTRG.6156	KLHL5	XM_005207901.4;XM_005207900.4;XM_024993538.1	17.7445	16.1515	21.8728	60.1774	59.7497	54.8675	0.319053	-1.64813	2.78099e-07	2.44131e-06	down	yes
MSTRG.20567	CELSR3;SLC26A6	NM_001205337.1;NM_001076852.2	442.783	524.536	463.808	192.021	179.845	186.707	2.56211	1.35733	2.82556e-07	2.47799e-06	up	yes
MSTRG.20685	FBLN2	XM_002697131.5;XM_024983325.1;XM_015459704.2	180.56	221.13	220.178	485.109	480.602	531.238	0.415423	-1.26735	2.82686e-07	2.47799e-06	down	yes
MSTRG.3958	CAV1	NM_174004.3;XM_005205392.4;XM_005205391.4;XM_024990412.1	99.7832	98.7886	102.828	47.6847	42.3372	44.6668	2.23775	1.16205	2.83204e-07	2.48132e-06	up	yes
533896	DUSP26	XM_005226046.2;XM_005226047.2;NM_001076004.1;XM_010820318.3	0.0254412	0.11922	0.154341	0.734788	0.773662	0.809374	0.129001	-2.95454	2.84083e-07	2.48782e-06	down	yes
538714	ZNF641	XM_002687345.6	0.162626	0.163342	0.145476	0.602759	0.630891	0.583004	0.259512	-1.94613	2.86763e-07	2.51007e-06	down	yes
MSTRG.23717	TSPAN15	NM_001075829.1;XM_010820586.3;XM_024986667.1;XM_010820587.3;XM_010820585.3	0.0500995	0.0771627	0.0601594	0.350937	0.211342	0.386166	0.197609	-2.33928	2.90317e-07	2.53809e-06	down	yes
539126	NTRK3	XM_024981890.1;XM_024981894.1;XM_024981897.1;XM_024981896.1;XM_024981892.1;XM_024981889.1;NM_001206483.1;XM_024981895.1;XM_024981891.1	0.12791	0.0424184	0.110489	0.00801376	0.0001	0.0112542	14.4991	3.85789	2.92036e-07	2.5513e-06	up	yes
MSTRG.1639	LOC104971297	gene-LOC104971297	11.9119	8.8161	4.43101	1.83794	1.70427	0.928243	5.62785	2.49258	2.98405e-07	2.60443e-06	up	yes
MSTRG.8082	MPDZ	XM_010807804.3;XM_010807815.3;XM_010807812.3;NM_001192891.2;XM_010807811.3;XM_005209940.4;XM_024995850.1;XM_010807810.3;XM_024995853.1;XM_010807808.3;XM_010807807.3;XM_010807809.3;XM_024995852.1;XM_010807813.3;XM_010807814.3	8.17141	6.37158	6.65091	19.2795	17.9065	18.0913	0.383411	-1.38304	3.00708e-07	2.62327e-06	down	yes
317707	HTR1B	XM_024996920.1	0.0001	0.037942	0.0001	0.287282	0.298777	0.342443	0.0410791	-4.60545	3.05475e-07	2.66229e-06	down	yes
MSTRG.14468	TP53I11	NM_001075725.1	11.9132	13.8379	13.1921	3.64026	3.79064	4.20494	3.34684	1.7428	3.07323e-07	2.67711e-06	up	yes
MSTRG.2225	MGST3	XM_010802714.2;NM_001035046.2	211.006	210.754	216.786	92.3121	81.4583	93.3018	2.39091	1.25756	3.08444e-07	2.68437e-06	up	yes
MSTRG.1078	PTPN18	XM_005202184.4;XM_024978081.1;XM_005202181.4;NM_001078069.2;XM_005202183.4;XM_024978093.1	0.188624	0.17108	0.110519	0.725578	0.710999	0.759629	0.214107	-2.2236	3.08453e-07	2.68437e-06	down	yes
MSTRG.11738	NACC2	XM_024998799.1;XM_005213294.3;NM_001192649.1;XM_005213295.4;XM_024998800.1	1.12002	1.00639	1.00746	3.60125	3.4973	3.59655	0.293019	-1.77093	3.09462e-07	2.69186e-06	down	yes
MSTRG.8105	ERMP1	XM_024996124.1;XM_024996126.1;XM_024996125.1	136.224	136.326	140.278	340.388	327.057	330.558	0.413653	-1.27351	3.10284e-07	2.69642e-06	down	yes
MSTRG.11397	RHOB	NM_001077922.1	4.19306	4.67626	4.22629	10.9496	10.0945	11.4414	0.403122	-1.31071	3.23163e-07	2.80565e-06	down	yes
MSTRG.2375	NES	NM_001206591.1;XM_024989307.1;XM_024989295.1;XM_024989303.1	16.2148	55.0807	33.5861	226.785	222.545	80.94	0.197789	-2.33797	3.3012e-07	2.86468e-06	down	yes
MSTRG.13488	CHCHD7	XM_025001750.1;NM_001130759.2	84.5734	56.1891	55.9551	22.0989	14.8624	16.9276	3.65043	1.86807	3.33565e-07	2.89319e-06	up	yes
MSTRG.25182	MAGED2	XM_005228225.2;XM_005228224.4;NM_001075665.1;XM_024987943.1;XM_024987942.1;XM_005228226.4	12.931	15.239	12.8906	33.323	34.5152	34.9502	0.399467	-1.32385	3.37651e-07	2.92722e-06	down	yes
520296	PRX	XM_003587254.5	0.049932	0.040924	0.030078	0.199797	0.254188	0.209211	0.18235	-2.45522	3.38367e-07	2.93063e-06	down	yes
MSTRG.20719	MGLL	NM_001206681.1;XM_005223161.4;XM_024982459.1;XM_024982460.1	37.4913	41.3606	47.9222	212.904	207.462	99.1151	0.24404	-2.03481	3.49565e-07	3.02617e-06	down	yes
MSTRG.2881	BCAR3	XM_005204271.4;XM_005204269.4;XM_024986391.1;XM_010803299.3;XM_024986406.1;NM_001024483.1;XM_015464359.2;XM_024986399.1;XM_005204270.4	2.12664	1.82354	2.04953	6.88625	6.43775	7.38025	0.289781	-1.78696	3.51335e-07	3.0391e-06	down	yes
MSTRG.24504	DUSP8	XM_024987617.1;XM_024987618.1	0.912869	0.999523	0.838125	2.44554	4.06116	4.5596	0.248549	-2.0084	3.51394e-07	3.0391e-06	down	yes
MSTRG.13374	NDRG1	NM_001035009.3;XM_010811920.3	12.0441	13.2241	13.0885	30.4285	31.345	31.0184	0.413362	-1.27452	3.52319e-07	3.04565e-06	down	yes
MSTRG.6174	RBM47	XM_024993381.1;XM_024993388.1;XM_010806078.3;XM_024993395.1;XM_015471601.2;XM_024993386.1;XM_010806077.2;XM_024993394.1;XM_010806080.3;XM_005207883.4;XM_024993384.1;XM_024993392.1;XM_024993393.1;XM_015471600.2;XM_024993382.1;XM_005207888.4;XM_024993391.1;XM_015471603.2;XM_005207889.4;XM_024993390.1;NM_001206034.1;XM_024993385.1;XM_005207885.4;XM_005207887.4;XM_024993380.1;XM_015471605.2;XM_024993…	1.56931	1.43731	1.18921	0.257866	0.423743	0.233401	4.58555	2.1971	3.55558e-07	3.07218e-06	up	yes
MSTRG.11588	ENG	NM_001076397.1	51.8422	56.8044	55.4157	135.995	135.392	132.539	0.406169	-1.29985	3.56628e-07	3.07996e-06	down	yes
MSTRG.23308	SORBS2	NM_001079787.1	1.20315	0.969694	2.54585	8.97866	8.74853	6.65333	0.193543	-2.36927	3.58427e-07	3.09401e-06	down	yes
MSTRG.14601	MYOG	NM_001111325.1	3.42966	4.48277	4.39964	10.3362	10.5446	11.169	0.384154	-1.38024	3.67688e-07	3.17244e-06	down	yes
MSTRG.22429	HSD3B7	NM_001034696.1;XM_015460381.2;XM_015460382.2;XM_015460383.2	2.48581	3.3037	3.02414	10.4893	9.57105	11.3511	0.280588	-1.83348	3.69487e-07	3.18645e-06	down	yes
MSTRG.7225	ALDH7A1	NM_001045969.2	1.12046	1.28908	1.38739	3.67257	3.43912	3.7757	0.348746	-1.51975	3.70591e-07	3.19445e-06	down	yes
MSTRG.20547	LAMB2	XM_010817733.3;NM_001046247.2	101.745	119.509	114.372	267.548	266.252	287.057	0.408872	-1.29028	3.71795e-07	3.20331e-06	down	yes
407132	SLCO3A1	NM_001001134.1;XM_005221711.4	0.0733282	0.137929	0.0792332	0.508542	0.552817	0.456264	0.191412	-2.38525	3.73636e-07	3.21746e-06	down	yes
MSTRG.17948	LOC104975022	XR_003030848.1	0.571859	0.67223	0.666609	0.149529	0.125918	0.172839	4.26223	2.09161	3.73793e-07	3.21746e-06	up	yes
510657	GPR45	XM_024999356.1;XR_003037100.1	0.55087	0.470431	0.522886	0.0907714	0.0147681	0.0987752	7.55789	2.91798	3.77209e-07	3.24532e-06	up	yes
MSTRG.10505	SEL1L	NM_001206908.1	102.65	107.072	104.113	254.099	247.737	236.94	0.424804	-1.23513	3.80166e-07	3.26921e-06	down	yes
MSTRG.13356	DENND3	XM_002692572.5;XM_010811911.3;XM_025002007.1;XM_005215308.4	0.426778	0.806972	0.484121	2.44842	1.96797	2.55397	0.246454	-2.02061	3.82724e-07	3.28965e-06	down	yes
MSTRG.5507	LOC100847453	XR_139312.5;XR_234722.4;XR_001500397.2	9.91732	5.94402	7.79469	24.3144	43.7252	50.6521	0.199307	-2.32694	4.00459e-07	3.4372e-06	down	yes
MSTRG.7095	YJU2	XM_005208943.4;NM_001075691.1	28.9038	33.6054	28.1088	107.626	108.423	119.003	0.270459	-1.88652	4.01917e-07	3.44808e-06	down	yes
MSTRG.1099	GPR17	NM_001082470.2	0.0001	0.0001	0.215544	2.1439	3.08846	1.55612	0.031781	-4.97569	4.05118e-07	3.4706e-06	down	yes
MSTRG.23974	PICALM;LOC112444846	XM_024987098.1;XR_003033214.1;XM_024987091.1;XM_024987102.1;XM_024987083.1;XM_024987094.1;XM_024987101.1;XM_024987093.1;XM_024987095.1;XM_024987088.1;XM_024987096.1;XM_024987087.1;XM_024987090.1;XM_024987097.1;XM_024987089.1;XM_024987085.1;XM_024987084.1;XM_024987092.1;NM_001101977.1;XM_024987086.1;XM_024987100.1;XM_024987099.1	1837.19	1701.14	1723.12	791.544	823.901	747.436	2.22671	1.15491	4.0638e-07	3.47977e-06	up	yes
530171	KLHDC7A	XM_005203361.4	0.027204	0.042121	0.048488	0.203357	0.163063	0.23375	0.196299	-2.34887	4.08107e-07	3.49291e-06	down	yes
MSTRG.10286	RHOJ	NM_001083498.1	0.065002	0.0439359	0.0266409	0.220776	0.231474	0.180114	0.2144	-2.22162	4.11778e-07	3.52266e-06	down	yes
MSTRG.13955	NCAM1	XM_024975000.1;XM_010812359.3;XM_005215806.4;XM_010812358.3;XM_024975015.1;XM_024975001.1;XM_024975004.1;XM_010812344.3;XM_010812341.3;XM_024975013.1;XM_024975010.1;XM_010812349.3;XM_024975002.1;XM_010812345.3;XM_010812347.3;XM_010812343.3;XM_010812355.3;XM_024975003.1;XM_024975012.1;XM_024975007.1;XM_024975006.1;XM_024975008.1;NM_174399.1;XM_010812350.3;XM_010812339.3;XM_024975011.1;XM_024975009…	110.368	85.3823	59.0067	209.795	253.353	242.338	0.361108	-1.4695	4.15636e-07	3.55232e-06	down	yes
613724	DYNC1I1	XM_005205163.4;XM_024990884.1;XM_005205164.4;XM_005205165.4;NM_001046516.1	0.414892	0.293227	0.202331	0.0482123	0.0102	0.0528455	8.18325	3.03267	4.27536e-07	3.6523e-06	up	yes
535046	CDH24	XM_002690508.6	1.47112	1.38315	1.35614	0.414886	0.414218	0.340653	3.5994	1.84776	4.29006e-07	3.66313e-06	up	yes
MSTRG.16355	LOC112442286	XR_003030337.1	1.93337	1.74042	1.86534	6.07798	8.55275	5.92101	0.269521	-1.89153	4.31555e-07	3.68143e-06	down	yes
MSTRG.19659	SEMA7A	NM_001206185.1;XM_010817088.3	0.212711	0.435661	0.277248	1.21684	1.37071	1.29917	0.238149	-2.07006	4.43748e-07	3.78187e-06	down	yes
MSTRG.6206	NIPAL1	NM_001192302.1	0.108408	0.118686	0.179662	0.638454	0.597036	0.791853	0.200635	-2.31735	4.46403e-07	3.80093e-06	down	yes
MSTRG.7975	FZD3	XM_024995500.1;NM_001192964.2;XM_024995501.1	10.3911	9.06067	9.12318	23.4904	36.8938	20.7052	0.352388	-1.50476	4.47796e-07	3.811e-06	down	yes
MSTRG.843	ESYT3	XM_002685050.5;XM_024996168.1;XM_010801588.3	7.20612	8.70158	4.64977	26.272	32.2285	31.2831	0.228967	-2.12679	4.52283e-07	3.84479e-06	down	yes
MSTRG.10083	PIGB	NM_001078055.1;XM_024997825.1	48.4329	52.9714	59.1995	189.23	175.927	183.936	0.292489	-1.77355	4.52403e-07	3.84479e-06	down	yes
MSTRG.25438	LOC112445390	XM_024988892.1;XM_024988899.1;XM_024988898.1;XM_024988890.1;XM_024988889.1;XM_024988895.1;XM_024988888.1;XM_024988891.1;XM_024988894.1;XM_024988893.1;XM_024988887.1;XM_024988900.1;XM_024988897.1;XM_024988901.1	1.21053	1.52939	1.46747	4.93748	5.69691	4.52791	0.27749	-1.84949	4.52799e-07	3.84635e-06	down	yes
MSTRG.804	SLC9A9	XM_024990533.1;XM_010801549.3;NM_001076068.1	12.4879	8.1639	7.09387	44.4437	46.7971	23.4473	0.241923	-2.04738	4.54489e-07	3.8589e-06	down	yes
MSTRG.16579	TDRD12	XM_024979033.1;XM_024979034.1	5.40578	6.22009	5.68911	1.31574	1.76836	1.47931	3.79431	1.92384	4.59642e-07	3.89911e-06	up	yes
MSTRG.8987	FYN	XM_005210789.4;XM_005210791.3;XM_024996665.1;XM_010808438.3;XM_024996666.1;XM_005210788.3;NM_001077972.1	1073.62	899.844	946.287	431.664	438.022	387.016	2.32334	1.2162	4.59704e-07	3.89911e-06	up	yes
MSTRG.6695	REX1BD	NM_001075490.2;XM_024994092.1;XM_005208445.4	6.60804	5.08918	5.66393	1.35941	1.99973	1.68659	3.44076	1.78273	4.63716e-07	3.92987e-06	up	yes
MSTRG.19070	LOC530348	XM_002696335.6;XM_024981464.1	1.0014	1.04652	1.07073	3.30846	3.68214	3.28989	0.303357	-1.72091	4.65927e-07	3.94676e-06	down	yes
MSTRG.5390	GPRC5A	NM_001034515.1	2.12766	2.40649	2.37392	11.3664	7.15614	9.76174	0.244237	-2.03364	4.69476e-07	3.97311e-06	down	yes
MSTRG.8920	LOC112448022	XR_003036294.1	3.91442	3.27785	4.15763	13.9664	13.0759	11.5902	0.293792	-1.76713	4.74431e-07	4.01317e-06	down	yes
MSTRG.17301	PPP1R12C	XM_024979381.1;XM_024979384.1;XM_024979385.1;XM_024979383.1;XM_024979382.1	2.46265	2.32391	2.0616	0.821704	0.854483	0.829152	2.73343	1.45071	4.7967e-07	4.0556e-06	up	yes
MSTRG.19303	SLC12A7	XM_024981557.1;XM_024981552.1;XM_024981559.1;XM_024981553.1;XM_024981555.1;XM_024981554.1;XM_024981560.1;XM_024981558.1	0.674922	0.728044	0.711463	2.06564	2.01889	2.12188	0.340685	-1.55349	4.81186e-07	4.06651e-06	down	yes
MSTRG.18140	ACSF2	NM_001078112.1	1.76664	2.15289	1.90763	6.2148	5.68492	6.01594	0.325255	-1.62036	4.84853e-07	4.09559e-06	down	yes
MSTRG.20763	BOLA-DMB	NM_001040481.3	0.13569	0.0721536	0.0990046	0.40626	0.451763	0.46685	0.231606	-2.11026	4.85574e-07	4.09977e-06	down	yes
MSTRG.12869	CDH26	XM_025001141.1;XM_005214934.4;XM_025001143.1;XM_025001142.1	0.0421166	0.192539	0.141703	0.661704	0.965108	0.886385	0.149753	-2.73935	4.87472e-07	4.11197e-06	down	yes
MSTRG.11933	SUCLA2	NM_001075493.1	102.389	104.537	108.281	47.9613	41.2629	42.0181	2.40172	1.26407	4.88948e-07	4.1225e-06	up	yes
MSTRG.9445	CCDC112	XM_010808806.3;NM_001244223.1;XR_003036609.1	0.195867	0.289114	0.234128	2.20795	2.7187	0.582095	0.13054	-2.93744	4.93983e-07	4.16302e-06	down	yes
MSTRG.25269	TMEM47	NM_001076262.1	5.14021	5.40073	5.26509	15.4501	15.4206	18.656	0.319141	-1.64773	4.94438e-07	4.16491e-06	down	yes
MSTRG.19398	MEF2A	XM_005221712.4;XM_005221716.4;NM_001083638.2;XM_005221715.4;XM_005221717.4;XM_005221713.4;XM_024981621.1;XM_024981620.1;XM_010816885.3	818.54	784.581	804.931	2063.67	1915.19	1860.11	0.412411	-1.27785	5.0391e-07	4.24272e-06	down	yes
MSTRG.3752	LOC101907713	XR_001498956.2	15.2693	8.81226	7.58582	41.9702	108.651	36.6014	0.169143	-2.56369	5.10329e-07	4.29478e-06	down	yes
MSTRG.13928	ARHGAP20	XM_024975249.1;XM_024975250.1;NM_001206733.1;XM_005215783.4	0.308861	0.307863	0.229531	1.01678	0.911063	0.962719	0.292765	-1.77219	5.12553e-07	4.30749e-06	down	yes
MSTRG.24075	PAK1	XM_010820836.3;XM_015461133.2;XM_010820835.2;NM_001076898.1;XM_024987207.1;XM_010820837.2	1.54592	2.11513	0.900106	6.22843	7.22729	5.06649	0.246253	-2.02178	5.15046e-07	4.32643e-06	down	yes
MSTRG.7965	KIF13B;LOC112447769	XM_015472410.2;XM_015472409.2;XM_002689472.5;XM_010807728.3;XR_003035957.1	60.3885	84.9093	82.4518	31.493	35.085	27.0746	2.43185	1.28206	5.36548e-07	4.50079e-06	up	yes
MSTRG.1775	IRS1	XM_003585773.5	0.751209	0.747488	0.793862	1.90794	2.23242	1.97649	0.374794	-1.41583	5.45094e-07	4.56614e-06	down	yes
MSTRG.24302	NAALADL1	NM_001100308.1	26.5712	26.7736	30.2299	5.76146	5.89932	9.62767	3.92582	1.97299	5.47376e-07	4.58313e-06	up	yes
MSTRG.5230	MYH9	NM_001192762.2	1370.84	1486.72	1401.12	3218.3	3239.39	3247.54	0.438803	-1.18836	5.5236e-07	4.62273e-06	down	yes
MSTRG.809	PCOLCE2	NM_001075629.1	1.48878	1.72603	1.55007	5.77103	4.66971	5.16537	0.305322	-1.7116	5.55028e-07	4.64291e-06	down	yes
MSTRG.1711	LOC104971307	XR_003031359.1	1.35903	1.16066	1.6384	0.206427	0.400554	0.277806	4.69953	2.23252	5.64418e-07	4.71929e-06	up	yes
MSTRG.12418	ITIH5	NM_001102516.1	4.72833	6.12093	6.05335	16.2213	18.6985	18.5855	0.315905	-1.66244	5.69694e-07	4.76121e-06	down	yes
MSTRG.15732	ATP2A2	NM_001191430.1;XR_812339.3;XM_005217907.4;XM_024977411.1	293.358	326.608	327.153	755.714	738.402	731.629	0.425529	-1.23267	5.71719e-07	4.77592e-06	down	yes
MSTRG.8363	SORBS3	XM_010808021.3;XM_024995544.1;XM_024995543.1;NM_001045985.1;XM_010808026.3;XM_015472578.1;XM_005210239.4;XM_010808024.1;XM_005210234.4;XM_015472577.2;XM_005210232.3;XM_010808025.3;XM_005210233.4;XM_005210238.4;XM_005210237.1	180.271	194.226	172.782	463.018	493.22	457.208	0.387195	-1.36887	5.76528e-07	4.81211e-06	down	yes
MSTRG.5547	SLC6A13	XM_010805662.2;XM_024991800.1;XM_024991801.1;NM_001099027.1;XM_010805663.2	0.0422479	0.0619769	0.0546005	0.227691	0.189932	0.209537	0.253245	-1.98139	5.76583e-07	4.81211e-06	down	yes
MSTRG.19683	G2E3	XM_010817153.3;XM_005222040.4;XM_024981687.1;NM_001038671.2;XM_024981688.1;XM_024981686.1	14.6888	12.3841	11.9375	6.02758	5.82693	4.62345	2.36743	1.24332	5.80299e-07	4.83867e-06	up	yes
MSTRG.1184	CCDC141	XM_005202265.4;XM_024975528.1;NM_001242308.1	5.0425	5.36702	5.1211	15.6783	16.9607	17.8013	0.3079	-1.69946	5.80768e-07	4.84035e-06	down	yes
MSTRG.8576	SPIN1	XM_005200923.4;NM_001192821.2;XM_015471411.2	7.96689	7.86735	8.27674	54.5075	51.909	11.8489	0.203872	-2.29427	5.82539e-07	4.85289e-06	down	yes
MSTRG.6110	CCDC149	XM_005207799.4;NM_001191519.1;XM_024993404.1	0.337462	0.695194	0.521139	1.87067	2.66261	2.40891	0.223819	-2.1596	5.83107e-07	4.85538e-06	down	yes
MSTRG.18358	AOC2	NM_001206861.2	3.79683	3.78213	3.67967	1.2092	1.17249	0.894896	3.43608	1.78076	5.84268e-07	4.86282e-06	up	yes
MSTRG.19724	SNX6;CFL2;LOC112443347	XM_024981850.1;NM_001046331.2;NM_001076154.2;XM_024981849.1;XR_003031683.1	29.2879	67.3847	34.6563	134.819	148.956	128.342	0.318669	-1.64987	5.87184e-07	4.88484e-06	down	yes
MSTRG.3297	LURAP1	XM_010803737.3	0.243245	0.289337	0.350039	1.1216	1.06626	1.29849	0.253165	-1.98185	5.88293e-07	4.89182e-06	down	yes
531691	HECW2	XM_024981178.1;XM_024981179.1	0.0588396	0.0678797	0.0743347	0.266685	0.278351	0.236236	0.257342	-1.95824	5.93631e-07	4.93395e-06	down	yes
MSTRG.9285	MTHFD1L	NM_001076018.2;XM_024996727.1	9.96215	9.25936	10.1148	27.0495	28.9763	28.9318	0.345305	-1.53406	6.06076e-07	5.03276e-06	down	yes
MSTRG.18153	SGCA	NM_001013402.1;XM_005220623.4	2.26971	3.18299	2.17957	8.25728	11.4783	10.5652	0.251884	-1.98917	6.06847e-07	5.03686e-06	down	yes
MSTRG.11647	LOC101904867	XM_015473682.2	0.311425	0.302038	0.272966	0.0762335	0.0701418	0.0588468	4.31936	2.11082	6.08952e-07	5.05202e-06	up	yes
MSTRG.21771	PTPRM	XM_024984492.1;XM_002697742.6;XM_024984490.1;XM_010818948.3;XM_024984488.1;XM_010818951.3;XM_024984489.1;XM_005224296.4	2.99764	2.88793	2.96084	9.25654	8.92637	8.05686	0.337138	-1.56859	6.14892e-07	5.09896e-06	down	yes
MSTRG.15162	SEC16B	XM_015475124.2;XM_024976063.1;XM_015475125.2;XM_015475123.2;XM_024976064.1;XM_024976062.1;XM_015475126.2;NM_206971.2;XM_015475127.2;XM_010813319.3	0.0296436	0.0413057	0.0598567	0.294156	0.216858	0.222325	0.17837	-2.48705	6.16279e-07	5.10812e-06	down	yes
MSTRG.3441	RRAGC	NM_001076456.1	129.74	131.637	130.575	313.973	311.635	320.073	0.414465	-1.27068	6.18234e-07	5.12198e-06	down	yes
MSTRG.2305	TAGLN2	XM_024984921.1;XM_024984923.1;NM_001013599.1	5.48913	6.18763	5.69746	13.5702	13.7403	15.1279	0.409399	-1.28842	6.24925e-07	5.17505e-06	down	yes
MSTRG.9841	CCDC9B	XM_024997967.1;XM_024997971.1;XM_024997975.1;XM_024997965.1;XM_024997970.1;XM_024997973.1;XM_024997964.1;XM_024997966.1;XM_024997969.1;XM_024997968.1;XR_003036804.1;XM_024997972.1;XM_024997974.1	3.14204	2.02252	2.2482	12.5254	14.9561	5.73235	0.223182	-2.16371	6.26353e-07	5.18451e-06	down	yes
533834	CD274	XM_010807832.3;XM_024995832.1;XM_024995831.1;XM_005209965.4;XM_024995830.1;NM_001163412.1	0.105811	0.0854386	0.0801845	0.372517	0.391347	0.43098	0.227171	-2.13815	6.33913e-07	5.24469e-06	down	yes
MSTRG.18905	CPEB4	XM_005221433.2;XM_003587502.3;XM_005221434.3	9.14331	6.87409	7.58315	22.4918	20.5212	16.6237	0.395739	-1.33738	6.36559e-07	5.26177e-06	down	yes
MSTRG.9587	GLCE	XM_005211251.4;NM_174070.2;XM_005211252.4;XM_024997238.1	118.4	121.634	124.967	55.1162	46.3037	54.8355	2.33592	1.22399	6.38791e-07	5.27782e-06	up	yes
MSTRG.10874	SLC8A1	XM_005212560.4;XM_005212563.3;XM_015473427.2;NM_176632.2;XM_015473426.2;XM_024998354.1;XM_024998353.1;XM_015473425.2;XM_005212567.3;XM_010809914.3;XM_024998355.1;XM_005212559.4;XM_005212561.4;XM_024998351.1;XM_024998352.1	2.64274	2.28803	2.65234	6.73654	11.5189	10.4817	0.263878	-1.92206	6.41838e-07	5.29816e-06	down	yes
MSTRG.10361	SMOC1	XM_005211950.4;NM_001079771.2;XM_010809447.3;XM_005211949.4;XM_005211951.4;XM_024997377.1;XM_024997376.1	996.93	918.775	492.567	2271.31	2433.48	2141.83	0.351746	-1.50739	6.45302e-07	5.32409e-06	down	yes
MSTRG.9831	FSIP1	XM_010809205.3;NM_001193138.2	3.20167	2.99163	2.94976	13.8647	10.1076	8.82777	0.278751	-1.84295	6.58122e-07	5.42023e-06	down	yes
MSTRG.8164	TJP2	XM_010807869.3;XM_005210008.2;XM_024995497.1;XM_024995498.1;XM_024995495.1;XM_005210007.4;XM_024995494.1;XM_024995499.1;NM_001102482.1;XM_024995496.1	11.8179	9.13523	9.325	32.5975	36.2054	33.0338	0.297321	-1.74991	6.62046e-07	5.45007e-06	down	yes
MSTRG.19268	LOC112443013	XR_003031284.1	0.73756	0.836983	1.04939	0.213605	0.133808	0.223107	4.59921	2.20139	6.68496e-07	5.50068e-06	up	yes
MSTRG.23526	ZNF385D	XM_024986355.1;XM_024986356.1;XM_024986354.1	0.0776646	0.151946	0.186494	0.622048	0.652543	0.588056	0.223394	-2.16234	6.86034e-07	5.6373e-06	down	yes
MSTRG.13684	YWHAZ	XM_025001429.1;NM_174814.2;XM_025001430.1	4.43363	4.40197	4.32489	25.8277	10.2508	9.93035	0.286043	-1.8057	6.86737e-07	5.64052e-06	down	yes
112442262	LOC112442262	XR_003030293.1;XR_003030291.1;XR_003030292.1	0.569379	0.382792	0.383846	0.131692	0.106233	0.0559986	4.54547	2.18443	6.88251e-07	5.65039e-06	up	yes
MSTRG.19417	ST8SIA2	XM_005221765.4;NM_001098113.1	18.3425	14.7706	15.8081	52.7141	54.3417	51.296	0.30894	-1.6946	6.88933e-07	5.65343e-06	down	yes
MSTRG.14795	CHML	XM_005216871.4	6.61718	4.79599	5.49693	16.1289	17.6078	15.5913	0.342809	-1.54452	6.90482e-07	5.66358e-06	down	yes
MSTRG.10432	LTBP2	XM_024997272.1;XM_024997271.1;XM_015473221.1;NM_174385.2	1672.55	1297.12	1846.58	3826.82	3836.2	3768.87	0.4213	-1.24708	6.96088e-07	5.70697e-06	down	yes
MSTRG.3781	MACC1	XM_010804071.3;XM_010804076.3;XM_024991007.1;XM_010804075.3;XM_024991008.1	3.36665	2.64523	2.76134	0.697751	1.05452	0.563786	3.78799	1.92143	6.9772e-07	5.71777e-06	up	yes
MSTRG.10004	CA12	XM_005211744.4;XM_002690877.6;XM_024998203.1	0.31147	0.182878	0.297612	0.0796315	0.0618147	0.0373172	4.43021	2.14738	7.05145e-07	5.776e-06	up	yes
MSTRG.19230	RETREG1	XM_024981355.1;XM_024981356.1;NM_001015672.2	10.2885	13.4482	15.0854	55.7708	42.7921	49.2965	0.26256	-1.92928	7.10488e-07	5.81451e-06	down	yes
535066	ADGRL4	XM_024989505.1;NM_001076908.2;XM_024989504.1;XM_010803395.3	0.614006	0.449953	0.598692	0.115865	0.115471	0.152139	4.33574	2.11628	7.1106e-07	5.81657e-06	up	yes
MSTRG.22606	PCOLCE;FBXO24	NM_001045888.1;XM_024985252.1	23.3417	27.9665	25.8646	60.2365	62.0636	63.8005	0.414683	-1.26992	7.2002e-07	5.88455e-06	down	yes
MSTRG.20688	HDAC11	XM_024982717.1;NM_001102056.1	0.230987	0.219549	0.397826	1.1653	1.18766	1.20652	0.238338	-2.06892	7.21377e-07	5.89298e-06	down	yes
MSTRG.6469	CC2D2A	XM_024993646.1;XM_024993647.1;XM_024993648.1;XM_024993645.1;XM_024993649.1	0.271917	0.257758	0.293526	0.915364	1.0496	0.928777	0.284476	-1.81362	7.27244e-07	5.93823e-06	down	yes
MSTRG.1725	STK36	XR_001494480.2;NM_001205636.1;XM_025000195.1;XM_005202829.4;XM_005202827.4;XM_005202828.4;XM_025000196.1	52.0573	47.2845	63.175	175.927	204.25	169.418	0.295703	-1.75778	7.28566e-07	5.94634e-06	down	yes
MSTRG.19156	SLC1A3	NM_174600.2	277.592	274.189	275.027	122.04	71.9746	114.067	2.68373	1.42424	7.31622e-07	5.9686e-06	up	yes
MSTRG.4765	CACNB3	XM_010804938.3;NM_174509.3;XM_005206257.4;XM_024991368.1;XM_005206260.3;XM_005206258.4	2.54578	3.15304	2.66821	7.5908	7.51983	7.73589	0.366228	-1.44919	7.34258e-07	5.98741e-06	down	yes
MSTRG.5904	ZGRF1	XM_010805918.3;XM_024993502.1;XR_003035064.1;XM_024993499.1;XM_024993501.1;XM_024993500.1	5.54353	3.61828	3.94147	1.4407	1.51123	1.42067	2.99668	1.58336	7.44777e-07	6.07045e-06	up	yes
MSTRG.22932	WNT8B	XM_015460684.2	3.31539	2.14544	2.28737	0.505472	0.877452	0.369638	4.42107	2.1444	7.51881e-07	6.1256e-06	up	yes
MSTRG.3296	RAD54L	NM_001130766.1;XM_024984211.1;XM_024984208.1	12.9204	14.9568	15.505	5.00049	3.92699	4.51691	3.22679	1.6901	7.60992e-07	6.19426e-06	up	yes
MSTRG.15939	TBC1D10A	NM_001104974.1	3.42045	3.67403	3.63792	10.1355	10.5837	10.1534	0.347636	-1.52435	7.6626e-07	6.23434e-06	down	yes
MSTRG.19389	ALDH1A3	XM_024982260.1	143.544	131.29	167.633	364.884	339.042	713.043	0.312264	-1.67916	8.01791e-07	6.51464e-06	down	yes
MSTRG.11308	SLC5A6	XM_024998614.1;NM_001046219.2;XM_024998613.1;XM_024998616.1;XM_024998615.1;XM_024998618.1;XM_024998617.1;XM_024998622.1;XM_024998619.1;XM_024998621.1	9.80599	10.9739	10.3755	4.57167	4.11285	4.36219	2.38799	1.25579	8.03856e-07	6.52611e-06	up	yes
MSTRG.3931	NRCAM	XM_024990762.1;XM_015469213.2;XM_024990759.1;XM_010804207.3;XM_015469211.2;XM_005205426.4;XM_015469214.2;XM_015469215.2;XM_010804215.3;XM_005205427.4;XM_015469204.2;XM_005205430.4;XM_015469209.2;XM_005205429.4;XM_015469210.2;XM_024990760.1;NM_001206562.1;XM_015469201.2;XM_010804212.3	3.66556	3.46414	3.72446	1.18131	1.19061	0.912349	3.3049	1.7246	8.03923e-07	6.52611e-06	up	yes
MSTRG.8048	ADAMTSL1	XM_015472431.2;XM_024996068.1	144.356	183.097	174.493	401.321	415.636	409.918	0.409126	-1.28938	8.10603e-07	6.57739e-06	down	yes
MSTRG.3598	GPC1	XM_010803936.2	33.2876	42.8454	39.6927	88.7811	89.1998	100.534	0.415868	-1.2658	8.1618e-07	6.61968e-06	down	yes
MSTRG.23715	HK1	NM_001012668.2;XM_024986501.1;XM_010820525.2	69.4041	71.1755	73.8866	30.5492	29.6623	33.1171	2.29797	1.20036	8.19607e-07	6.6445e-06	up	yes
MSTRG.18225	EPOP	XM_024980838.1	2.3751	2.35274	1.86667	0.630582	0.404454	0.658682	3.89351	1.96107	8.20524e-07	6.64896e-06	up	yes
MSTRG.1763	KCNE4	NM_001081543.1	1682.59	1738.56	1618	762.324	631.427	775.312	2.32319	1.21611	8.34573e-07	6.75111e-06	up	yes
494548	DIO2	NM_001010992.5	0.22489	0.25283	0.258665	0.0001	0.041444	0.008249	14.7889	3.88645	8.34621e-07	6.75111e-06	up	yes
MSTRG.17055	RRAS	NM_001038688.2	0.527314	0.712525	0.49357	1.72205	1.60644	1.77864	0.33941	-1.5589	8.40267e-07	6.79376e-06	down	yes
MSTRG.3696	COL1A2	NM_174520.2	4375.12	5103.41	4833.75	11123.7	10766.5	10508.8	0.44175	-1.1787	8.50271e-07	6.86851e-06	down	yes
528784	PRSS33	XM_024985452.1	0.02457	0.070559	0.101499	0.346871	0.511437	0.602028	0.134646	-2.89276	8.53538e-07	6.89183e-06	down	yes
MSTRG.7935	SAP30	XR_001500765.2;NM_001191124.1;XR_808103.3	34.6781	28.8981	31.6047	11.5316	8.62225	11.3121	3.02488	1.59688	8.69645e-07	7.01875e-06	up	yes
MSTRG.9330	SNX9	NM_001199026.2	41.0445	47.2508	46.3816	117.274	124.153	117.928	0.374774	-1.41591	8.8852e-07	7.16471e-06	down	yes
MSTRG.9603	UACA	XM_010808862.3;NM_174209.2	6.1189	6.66537	6.94687	19.4087	19.6743	20.1359	0.33319	-1.58558	9.03571e-07	7.2796e-06	down	yes
MSTRG.17856	ENO3	NM_001034702.1;XM_015458633.2	0.227415	0.368373	0.353639	1.02663	1.24508	1.39015	0.259274	-1.94745	9.04725e-07	7.28565e-06	down	yes
MSTRG.23618	ACTN2	NM_001034635.1	9.6204	10.6739	10.0537	27.3786	31.6149	28.4401	0.347098	-1.52659	9.08486e-07	7.31269e-06	down	yes
MSTRG.18712	LOC112442713	XR_003030990.1	20.2718	19.3469	16.4533	5.44458	1.33911	1.45254	6.80798	2.76723	9.18132e-07	7.38705e-06	up	yes
MSTRG.18883	DUSP1	NM_001046452.2	600.763	638.16	649.246	282.931	262.536	299.034	2.23584	1.16082	9.26065e-07	7.44757e-06	up	yes
MSTRG.5260	BICD1	XM_003586100.5;XM_024992571.1;XM_005206892.3;XM_024992572.1;XR_003034813.1	2.23702	1.80766	1.74398	6.73345	7.51882	5.35214	0.295274	-1.75988	9.26821e-07	7.45034e-06	down	yes
MSTRG.13476	TCEA1	XM_025001451.1;NM_001045925.1;XM_025001452.1;XM_025001453.1	1.38702	1.26715	1.18931	11.9482	10.1873	1.88467	0.16001	-2.64376	9.34566e-07	7.50594e-06	down	yes
MSTRG.10257	DHRS7	NM_001046162.1;XM_024997473.1	2.75454	3.72347	3.70333	11.6412	11.234	11.1796	0.298969	-1.74193	9.35689e-07	7.51163e-06	down	yes
MSTRG.14012	BCL9L	XM_005216042.3;XM_024975446.1;XM_005216044.4;XM_005216043.3;XM_010812505.3;XM_010812506.3;XM_010812507.3;NM_001205656.2;XM_024975447.1	46.598	56.5354	52.3131	21.0479	24.1805	22.5715	2.29273	1.19706	9.52862e-07	7.64272e-06	up	yes
MSTRG.23799	DUSP13	XM_005226471.4;XM_010820639.3;XM_010820637.3;NM_001163944.2;XM_005226470.4;XM_024986769.1;XM_005226469.4;XM_005226472.4;XM_010820641.3;XR_240474.3;XM_010820638.3;XM_005226467.4	1.91795	2.25151	2.63908	7.54684	8.84974	9.46158	0.263303	-1.9252	9.65858e-07	7.7401e-06	down	yes
MSTRG.2116	PINK1	NM_001099701.2	2.1414	2.38653	2.43566	5.72242	5.45919	5.92056	0.407175	-1.29628	9.68232e-07	7.7557e-06	down	yes
MSTRG.8395	EBF2	NM_001077939.1	6.63609	5.73505	6.3969	2.14036	2.28151	1.46924	3.18583	1.67167	9.77751e-07	7.82849e-06	up	yes
MSTRG.15413	TNNI1	NM_001303435.1;XM_010813396.3;XM_002694115.5;XM_010813397.3;XM_010813394.3;XM_010813395.3;XM_010813393.2	0.399281	0.833814	0.492662	2.28667	2.2698	2.70229	0.237748	-2.07249	9.79252e-07	7.83705e-06	down	yes
MSTRG.80	ADAMTS5	NM_001166515.1;XM_024993812.1	457.486	458.388	448.306	205.513	219.091	198.915	2.18787	1.12953	9.85415e-07	7.88288e-06	up	yes
112442619	LOC112442619	XR_003030809.1;XR_003030810.1	0.123877	0.149567	0.096143	0.41997	0.5505	0.555422	0.24221	-2.04567	9.86468e-07	7.88783e-06	down	yes
MSTRG.5854	LOC112447032	XR_003035051.1;XR_003035052.1;XR_003035053.1	11.7244	5.58454	5.916	2.05156	2.43291	1.3417	3.98631	1.99505	9.95949e-07	7.96012e-06	up	yes
MSTRG.13273	RECQL4	XM_025001549.1;NM_001098037.2	2.06277	2.42928	2.45742	0.683435	0.618844	0.824687	3.26732	1.70811	1.00782e-06	8.05144e-06	up	yes
MSTRG.23110	SHTN1	XM_003587898.5;XM_024985959.1;XR_240232.4;XM_005225770.4	0.112879	0.112847	0.126044	0.740573	0.274338	0.750847	0.199218	-2.32758	1.00936e-06	8.05665e-06	down	yes
MSTRG.1698	IGFBP2	NM_174555.1	11.5516	12.2247	12.0774	4.10218	3.94666	4.8392	2.78193	1.47609	1.01501e-06	8.09817e-06	up	yes
788123	WSCD1	XM_005220255.4;XM_005220252.4;XM_015458645.2;XM_015458644.2;NM_001206900.1	0.0619639	0.0505918	0.0195018	0.169782	0.346105	0.280527	0.165815	-2.59235	1.01556e-06	8.09904e-06	down	yes
MSTRG.16158	CHST6	XM_010814314.3;XM_024978416.1;NM_001192022.1;XM_024978415.1;XM_010814318.3	0.668882	0.837523	0.60167	2.33912	2.55614	2.70808	0.277256	-1.85071	1.02195e-06	8.14638e-06	down	yes
MSTRG.7779	VCAN;XRCC4	XM_015472358.2;XM_005209720.4;NM_181035.2;XM_005209722.2;XM_010807594.3;XM_005209719.4;NM_001081615.2;XM_024994579.1;XM_010807593.3;XM_024994578.1	1432.68	1334.46	1227.64	636.534	652.187	591.935	2.12414	1.08688	1.02799e-06	8.19091e-06	up	yes
515838	ANKRD31	XR_001501099.2;XR_003036735.1;XM_002690414.5	0.0123446	0.0195029	0.0298048	0.113008	0.145216	0.0940512	0.175012	-2.51448	1.05258e-06	8.3721e-06	down	yes
MSTRG.4490	PHLDA1	NM_001105631.1	12.1474	11.5399	12.406	5.62425	5.78681	3.91847	2.3545	1.23542	1.05956e-06	8.42394e-06	up	yes
MSTRG.7054	LONP1	NM_001015569.3	15.6356	19.021	17.3591	41.6428	42.7237	45.7943	0.399626	-1.32328	1.08024e-06	8.58462e-06	down	yes
MSTRG.24973	ZDHHC15	XM_003588152.5;XM_015461638.2;XM_015461637.2;XR_003033440.1	0.481094	0.669713	0.60302	2.08294	2.47666	2.00051	0.267347	-1.90321	1.10723e-06	8.79138e-06	down	yes
MSTRG.9469	HMGCR	NM_001105613.1	57.4028	59.439	59.8608	25.9421	25.0872	26.95	2.26602	1.18016	1.10887e-06	8.8005e-06	up	yes
MSTRG.1329	IFIH1	XM_010802053.2	0.101977	0.0364811	0.0530735	0.367054	0.399565	0.27647	0.183619	-2.44521	1.11074e-06	8.81154e-06	down	yes
MSTRG.24255	RTN3	NM_182657.1	534.17	534.138	539.18	243.198	225.179	251.512	2.23297	1.15896	1.12408e-06	8.91347e-06	up	yes
MSTRG.4897	MDM1	XM_024992481.1;XM_010805108.3	5.44799	4.08807	5.23314	1.70881	1.69988	0.876302	3.44673	1.78523	1.16385e-06	9.21669e-06	up	yes
MSTRG.5184	RIC8B	XM_002687663.5;XR_806804.3;XM_010805292.3;XR_003034788.1;XR_806806.3;XM_010805291.3	11.4255	10.7884	10.5199	5.27497	3.80687	3.04225	2.69989	1.4329	1.19746e-06	9.45394e-06	up	yes
MSTRG.17890	GABARAP	NM_001034048.1	29.7283	33.4718	32.4199	73.0115	73.5956	77.5938	0.426492	-1.22941	1.2037e-06	9.49489e-06	down	yes
MSTRG.23027	LOC785216	XM_005225691.4;XM_003587877.5	59.0755	50.4823	59.9122	191.537	165.052	205.746	0.301368	-1.7304	1.20715e-06	9.50968e-06	down	yes
MSTRG.22894	HOGA1	XM_024985529.1;XM_024985530.1;NM_001075237.1	0.244008	0.306806	0.744147	2.43321	2.64552	2.5424	0.169917	-2.5571	1.22088e-06	9.61368e-06	down	yes
MSTRG.11532	WDR38	XM_010810358.3;NM_001163946.2	7.3635	4.66652	3.36806	1.34374	1.06219	1.31528	4.13793	2.04891	1.22294e-06	9.62575e-06	up	yes
MSTRG.7111	MRPL54	NM_001035105.2;XM_010806978.1	1.37019	1.08026	1.35923	4.12142	4.3349	4.85867	0.28612	-1.80531	1.22952e-06	9.67332e-06	down	yes
614195	C4H7orf57	NM_001079785.1	0.182721	0.073942	0.197957	0.786624	0.700436	0.995872	0.183098	-2.44931	1.24791e-06	9.80948e-06	down	yes
MSTRG.16747	SIRT2	NM_001113531.1;XM_024978010.1	2.60281	2.9012	2.80245	6.49845	7.03777	6.7604	0.409253	-1.28893	1.24937e-06	9.81668e-06	down	yes
326576	SLC38A3	NM_001040486.1;XM_024982409.1	0.0001	0.0374007	0.0554119	0.353692	0.301087	0.386052	0.0892678	-3.48572	1.27515e-06	1.00063e-05	down	yes
MSTRG.10205	GCH1	XM_002690949.6;XM_015473212.2	3.54585	4.20581	3.92755	1.4549	1.08808	1.18834	3.13005	1.64619	1.28398e-06	1.00712e-05	up	yes
MSTRG.11829	LOC101906347	XR_236592.4	0.574666	0.538316	0.568283	0.14023	0.0611978	0.131911	5.04372	2.33449	1.29769e-06	1.01743e-05	up	yes
MSTRG.23059	ADAM8	XM_024985898.1;XM_005225704.4;XR_003032745.1;XM_015460725.2;XM_024985899.1;XM_005225707.4;XM_024985900.1;XR_815719.3;XM_005225705.4;XR_240201.4;XR_815718.3;XR_240202.4;XM_005225706.4;XM_024985902.1;XM_024985901.1;XM_005225710.4;XM_005225708.4;XR_003032746.1	13.247	13.7426	12.2019	3.43806	4.84556	2.57942	3.60778	1.85111	1.312e-06	1.02821e-05	up	yes
MSTRG.20252	LOC112443504	XR_003031898.1	0.0346235	0.021953	0.0409825	0.140783	0.253642	0.135209	0.1842	-2.44065	1.33255e-06	1.04341e-05	down	yes
MSTRG.24151	FLI1	NM_001046298.1	0.73419	0.980141	0.964265	3.06932	3.48837	3.44504	0.267786	-1.90085	1.34723e-06	1.05354e-05	down	yes
MSTRG.3146	KANK4	XM_005204509.4;XM_015465268.2;NM_001102053.2;XM_024988902.1	8.87658	7.34805	8.07282	24.3525	28.1424	36.7317	0.272312	-1.87667	1.36655e-06	1.06773e-05	down	yes
MSTRG.4678	POU6F1	XM_015471011.2;XM_015471005.2;XM_015471006.2;XM_005206344.4;XM_002687268.5;XM_015471009.2;XM_015471007.2;XM_024992440.1;XM_015471010.2;XM_024992439.1	0.991514	1.27864	0.976828	4.03452	3.81363	3.93134	0.275647	-1.85911	1.36887e-06	1.06861e-05	down	yes
MSTRG.14313	ARHGEF17	NM_001282586.1	27.3415	32.4915	44.7517	91.3822	88.2317	90.6697	0.386945	-1.3698	1.37161e-06	1.07029e-05	down	yes
MSTRG.6635	OBSCN	NM_001102196.1	1.71321	1.80316	1.64378	5.27324	6.38923	5.62652	0.298465	-1.74437	1.38137e-06	1.07744e-05	down	yes
MSTRG.22561	ORAI2	XM_005225080.4;XM_024984780.1;XM_005225079.4;NM_001191348.2	3.24414	4.49873	3.53004	11.9775	11.0741	11.2665	0.328483	-1.60611	1.41488e-06	1.10311e-05	down	yes
MSTRG.7203	FBN2	NM_001278588.1	0.85527	0.695676	0.948514	2.76777	3.02905	2.83344	0.289616	-1.78779	1.41786e-06	1.10448e-05	down	yes
MSTRG.21446	GMPR	NM_001075977.1;XM_010818484.3;XM_010818485.3	0.162046	0.148608	0.168392	0.450731	0.690281	0.704113	0.259628	-1.94548	1.42096e-06	1.10631e-05	down	yes
MSTRG.18359	AOC3	XR_003030575.1;NM_181002.3;XM_024979561.1	0.259329	0.264588	0.241595	1.10692	0.981094	0.881659	0.257776	-1.95581	1.42172e-06	1.10631e-05	down	yes
MSTRG.23017	NEURL1	XM_005225496.4;XM_005225497.4;NM_001192253.2	1.07922	1.64086	1.42334	4.44212	5.03375	8.57363	0.229559	-2.12307	1.42205e-06	1.10631e-05	down	yes
MSTRG.16351	IRX3	NM_001104996.2;XM_024978463.1;XM_024978462.1;XM_024978460.1;XM_024978459.1	0.381098	0.358923	0.309532	1.32847	1.11663	1.44033	0.270125	-1.8883	1.47761e-06	1.14904e-05	down	yes
MSTRG.20957	MYMX	XR_001494848.2	2.49865	2.36264	2.15403	7.30808	6.88146	7.08984	0.329677	-1.60088	1.49784e-06	1.16428e-05	down	yes
MSTRG.2645	PRKAB2	XM_005203986.4;XM_024987812.1;NM_001192328.1	7.55285	9.89966	7.52488	24.445	17.2369	22.776	0.387499	-1.36774	1.52214e-06	1.18216e-05	down	yes
MSTRG.23102	ATRNL1	XM_024985966.1;XM_024985963.1;XM_024985965.1;XM_024985964.1;XM_024985967.1	5.87839	5.47748	5.66177	17.6402	19.9368	16.2846	0.315951	-1.66223	1.5302e-06	1.1874e-05	down	yes
MSTRG.7138	TLE6	XM_015472099.2;XM_010807037.3;XM_010807034.3;XM_010807033.3;XM_024995033.1;XM_024995034.1;XM_015472102.2;XM_015472100.2;XM_010807029.3;XM_024995032.1;XM_015472101.2;XM_010807030.3;XM_010807024.3;XR_001500613.2	0.357914	0.445143	0.3306	0.0974511	0.112012	0.0508559	4.35487	2.12263	1.56493e-06	1.2133e-05	up	yes
MSTRG.12052	MIR2299	NR_031036.1	188.981	203.078	194.21	598.212	520.888	523.483	0.356919	-1.48633	1.56988e-06	1.21663e-05	down	yes
112448061	TMEM200A	XM_024996986.1;XM_024996985.1;XM_024996987.1;XM_024996988.1	0.255659	0.236124	0.165704	0.0402102	0.0247822	0.0001	10.1008	3.3364	1.59094e-06	1.23234e-05	up	yes
MSTRG.9890	GANC	XM_005211638.4;XM_002690827.5;XR_001501158.2;XM_010809230.3;XM_015473138.2;XM_005211639.4;XR_809247.3;XM_005211640.4;XR_003036942.1;XR_809246.3	8.54486	9.9476	10.624	32.2333	25.6772	26.8052	0.343696	-1.5408	1.5918e-06	1.23234e-05	down	yes
MSTRG.13453	CEBPD	NM_174267.2	2434.65	2447.37	2438.52	1054.72	1043.91	1188.55	2.227	1.1551	1.5922e-06	1.23234e-05	up	yes
MSTRG.2491	S100A1	XM_005203721.4;XM_005203720.3;NM_001099042.2;XM_005203719.2;XM_010802915.3	1.69829	1.43447	1.60375	7.15684	7.32735	3.26639	0.266837	-1.90597	1.59526e-06	1.23377e-05	down	yes
104970930	LOC104970930	XM_024986859.1	0.399727	0.21334	0.30388	0.067302	0.065388	0.066179	4.61081	2.20502	1.5954e-06	1.23377e-05	up	yes
MSTRG.8214	TLE1	NM_001098020.2	35.7087	31.0363	32.8631	13.1392	12.4438	11.6884	2.6725	1.41819	1.60895e-06	1.24371e-05	up	yes
100140571	PNMA8B	XM_024979172.1	0.065649	0.069555	0.13003	0.386409	0.403311	0.389004	0.225018	-2.15189	1.65187e-06	1.27471e-05	down	yes
MSTRG.8635	PALM2;AKAP2	NM_001204119.1;NM_001193034.3	25.3714	24.3265	24.6307	8.54986	13.5081	6.52559	2.6004	1.37873	1.67353e-06	1.29033e-05	up	yes
MSTRG.23732	UNC5B	NM_001099029.2;XM_005226402.4	3.86486	3.83509	4.17409	13.2084	11.0743	14.1104	0.309275	-1.69304	1.70333e-06	1.31163e-05	down	yes
MSTRG.9136	TBX18	NM_001192462.1	6.40991	4.15145	5.78324	13.5779	23.6539	13.4437	0.322535	-1.63247	1.71663e-06	1.32131e-05	down	yes
MSTRG.9833	BMF	XM_024997790.1;XM_015473120.2;XM_005211591.4;NM_001077485.1	14.3884	15.3732	8.35285	38.2204	40.6158	37.0062	0.32902	-1.60375	1.72488e-06	1.3271e-05	down	yes
MSTRG.5714	TTLL1	XM_005207417.4;XM_024992008.1;NM_001076171.1;XM_024992011.1;XM_024992009.1;XM_024992012.1;XM_005207418.2;XM_024992010.1	0.432755	0.774837	0.63703	2.5432	2.05332	2.38925	0.264054	-1.92109	1.74083e-06	1.3388e-05	down	yes
MSTRG.5872	SEC24D	XM_024993483.1;XM_024993484.1	22.0405	22.9686	24.0125	53.9923	50.8185	53.3402	0.436428	-1.19618	1.74945e-06	1.34485e-05	down	yes
MSTRG.5846	LOC112447030	XR_003035049.1	1.53455	1.43981	0.854108	0.161191	0.369028	0.160432	5.54326	2.47073	1.7558e-06	1.34917e-05	up	yes
MSTRG.4230	CCDC136	XM_010804493.3;XM_010804492.3;XM_024991147.1;XM_005205738.4;XM_002686947.6	16.9746	3.26004	14.5757	95.2277	34.2634	79.6594	0.166437	-2.58696	1.77632e-06	1.36436e-05	down	yes
MSTRG.5306	SSPN	XM_024992147.1;NM_001193005.1	11.2998	10.3889	11.8272	27.6932	25.5663	25.4877	0.425615	-1.23238	1.78753e-06	1.37238e-05	down	yes
MSTRG.22453	TRIM72	XM_002698073.5	77.612	85.1408	84.4815	230.976	213.483	275.097	0.343593	-1.54123	1.80639e-06	1.38628e-05	down	yes
MSTRG.2005	SH3BGRL3	NM_001034763.2	3.81894	5.13494	4.54513	12.6189	13.4979	14.2686	0.334255	-1.58098	1.82137e-06	1.39659e-05	down	yes
MSTRG.7024	C3	NM_001040469.2	0.535423	0.498627	0.470905	0.0953969	0.172789	0.138433	3.70114	1.88797	1.83347e-06	1.40468e-05	up	yes
MSTRG.14304	ARAP1	XM_024975868.1;XM_024975870.1;XM_024975862.1;XM_024975863.1;XM_024975869.1;XM_024975865.1;XM_024975866.1;XM_015474774.2;XM_024975867.1;XR_003029486.1;XM_024975864.1	121.727	127.738	126.706	301.723	299.702	290.165	0.42191	-1.24499	1.84199e-06	1.41061e-05	down	yes
MSTRG.5088	CFAP54	XR_003034775.1;XM_024992510.1;XM_002687523.6;XM_010805261.3;XM_024992506.1;XR_003034773.1;XM_024992514.1;XM_024992509.1;XR_003034774.1;XM_024992507.1;XM_024992508.1;XM_024992513.1;XM_024992512.1;XM_024992511.1	1.16478	1.54676	1.3513	4.7983	5.31425	4.17956	0.284271	-1.81466	1.86281e-06	1.42595e-05	down	yes
MSTRG.6536	POLN	XM_002688439.6	0.113686	0.0830715	0.0888201	0.0281151	0.0130188	0.0212415	4.57837	2.19483	1.86572e-06	1.42757e-05	up	yes
MSTRG.14565	LOC112441663	XR_003029526.1;XR_003029524.1;XR_003029525.1	0.893081	0.652972	0.442192	0.175831	0.163264	0.171398	3.89475	1.96153	1.86714e-06	1.42806e-05	up	yes
MSTRG.1799	FBXO36	XR_003030163.1;NM_001082617.2;XM_024978136.1;XM_010802456.3	0.217937	0.152726	0.185027	0.0301253	0.0455992	0.044042	4.63978	2.21406	1.87031e-06	1.42988e-05	up	yes
MSTRG.20627	LOC101908094	gene-LOC101908094	0.315199	0.245457	0.228539	0.964867	1.35108	0.713773	0.260485	-1.94073	1.89593e-06	1.44824e-05	down	yes
MSTRG.20555	WDR6	XM_010817739.3;NM_001105623.1	17.839	18.1214	18.057	8.75381	7.18598	7.68209	2.28675	1.1933	1.9205e-06	1.46639e-05	up	yes
MSTRG.18544	RAB40B	NM_001102166.2	9.42097	8.75744	9.38072	2.87612	3.27529	1.8404	3.44842	1.78594	1.92131e-06	1.4664e-05	up	yes
MSTRG.5867	SYNPO2	NM_001083751.1;XM_005207587.4	13.5038	28.8431	28.7629	76.8755	75.5541	61.1179	0.332993	-1.58644	1.92784e-06	1.47076e-05	down	yes
MSTRG.11049	TTL	NM_001113233.1	0.495661	0.559217	0.798658	2.07915	1.59633	1.76225	0.340866	-1.55272	1.93199e-06	1.47331e-05	down	yes
MSTRG.21602	SERPINB8	NM_001035287.1;XM_024984247.1;XM_015460048.2;XM_015460047.2;XM_024984246.1;XM_015460046.2;XM_024984248.1	93.4522	101.74	95.6101	298.531	280.855	282.664	0.337338	-1.56773	1.96969e-06	1.50079e-05	down	yes
MSTRG.23889	VSTM4	XM_024986842.1;XM_024986841.1;XM_024986844.1	2.28709	2.6015	2.65565	7.11701	6.92607	6.97727	0.358902	-1.47834	1.97722e-06	1.5059e-05	down	yes
MSTRG.19385	LRRK1	XM_005221726.4;NM_001205774.2;XM_005221724.4;XM_005221725.4;XM_010816887.3;XM_024981744.1;XM_024981743.1	4.50219	5.43987	5.06873	13.4775	13.9212	12.9802	0.371748	-1.4276	1.98725e-06	1.51226e-05	down	yes
MSTRG.1893	ADGRB2	XM_024982274.1;XR_003031574.1;XM_024982298.1;XM_024982306.1;XM_024982301.1;XM_024982266.1;XM_024982291.1;XR_003031576.1;XM_010802505.3;XM_024982268.1;XM_024982275.1;XM_024982281.1	0.260017	0.454159	0.355277	1.30653	1.35918	1.38459	0.264043	-1.92116	2.00627e-06	1.52609e-05	down	yes
MSTRG.3798	FAM126A	XM_002686713.6;XM_005205292.4;XM_024991018.1	577.2	343.99	601.698	1425.55	1281.87	1225.97	0.38717	-1.36896	2.06454e-06	1.5691e-05	down	yes
MSTRG.13389	MYC	NM_001046074.2;XM_010811929.3;XM_005215324.4	4.83686	2.70216	2.57879	0.986563	1.32509	0.833561	3.21689	1.68567	2.08714e-06	1.58562e-05	up	yes
MSTRG.10765	SMYD5	NM_001080248.1;XR_236300.4	3.85072	3.97471	4.03593	10.2816	10.9582	11.5939	0.361256	-1.46891	2.09087e-06	1.58711e-05	down	yes
MSTRG.13498	NSMAF	XM_005215445.4	14.1144	13.3669	15.1353	39.0779	38.5774	38.7034	0.366253	-1.44909	2.10088e-06	1.59405e-05	down	yes
MSTRG.20761	TAP1	XM_005223252.3;NM_001098058.1	3.10908	3.44098	4.22635	12.4788	13.2367	14.4662	0.268192	-1.89866	2.12353e-06	1.61056e-05	down	yes
MSTRG.7866	PAM	XM_024993818.1;XM_005209769.4;XM_005209762.4;XM_005209766.4;XM_024993819.1;XM_005209768.4;NM_173948.2;XM_024993820.1;XM_005209767.4;XM_005209763.4;XM_005209764.4;XM_005209765.4	30.8004	22.849	34.361	72.2644	68.2304	74.5154	0.409331	-1.28866	2.12717e-06	1.61264e-05	down	yes
MSTRG.25075	RBM3	NM_001303463.1;NM_001303480.1;XM_024987852.1	7.58005	9.57162	7.92242	17.241	24.558	20.1105	0.405011	-1.30397	2.13407e-06	1.6172e-05	down	yes
MSTRG.14030	USP2	XM_005215965.4;XM_005215966.3;XM_024975286.1;XM_024975285.1;XM_010812461.3;NM_001046263.1	6.88965	7.92672	4.03731	1.94305	1.99731	1.74264	3.31756	1.73012	2.13872e-06	1.62004e-05	up	yes
MSTRG.23329	MTUS1	NM_001075692.1;XM_015460846.2;XM_005225980.4;XM_024986255.1;XM_010820259.3;XM_010820258.3;XM_005225982.1	0.409904	0.369059	0.453878	1.6672	1.41817	1.32192	0.279728	-1.8379	2.14438e-06	1.62365e-05	down	yes
MSTRG.20728	TXNRD3	XM_024983188.1	12.7941	10.4584	10.4005	4.41011	4.60856	3.80037	2.62523	1.39244	2.1572e-06	1.63268e-05	up	yes
MSTRG.2020	MAN1C1	XM_002685706.5	0.858192	0.992721	1.18281	3.23204	3.29716	3.31291	0.308239	-1.69788	2.16053e-06	1.63412e-05	down	yes
MSTRG.10644	ACTR1B	XM_024998236.1;NM_001103338.1;XM_024998235.1	36.5433	41.174	40.0138	93.3976	92.1435	93.3016	0.422213	-1.24396	2.16179e-06	1.63412e-05	down	yes
MSTRG.5294	REP15;PPFIBP1	XM_005206922.4;XM_015471217.2;XM_024991419.1;XM_010805396.3;XM_010805394.3;XM_010805392.3;XM_010805397.3;XM_005206924.4;XM_015471218.2;NM_001304798.1;XM_024991421.1;XM_005206923.4;XM_024991422.1;XM_024991420.1;XM_010805395.3	83.821	74.6518	46.8719	197.955	185.734	184.424	0.36145	-1.46813	2.16181e-06	1.63412e-05	down	yes
MSTRG.23031	GSTO1	NM_001075214.2	4.32123	3.84734	3.78553	10.7383	9.45839	11.4155	0.378149	-1.40297	2.17841e-06	1.64461e-05	down	yes
MSTRG.2029	RSRP1	XR_001495129.1;XR_001495131.1;XR_001495136.1;XR_001495137.1;XM_005203245.3;XM_005203244.3;XM_015460516.1;NM_001103298.2	3.00339	2.60233	2.7128	0.958362	1.011	1.14483	2.67117	1.41747	2.22665e-06	1.67823e-05	up	yes
MSTRG.4561	PLEKHG7	XM_024992404.1;XM_005206126.4;XM_024992405.1;XM_010804836.3	0.504855	0.810597	0.4213	2.29361	2.83257	1.75374	0.252438	-1.986	2.23001e-06	1.68007e-05	down	yes
MSTRG.9839	LOC101905672	XR_001501156.2;XR_809243.3	1.86176	1.10612	1.73955	0.426428	0.348663	0.124573	5.23242	2.38748	2.26132e-06	1.70295e-05	up	yes
MSTRG.21953	IL9R	XM_024985214.1;XM_024985216.1;XM_015458777.2;XM_002683814.5;XM_024985217.1;XR_003032584.1;XM_024985215.1;XM_010800794.3	10.1286	11.7019	7.16059	2.20735	1.83367	2.69447	4.30422	2.10575	2.27613e-06	1.71339e-05	up	yes
618620	SLC29A4	XM_010819602.3;XM_024985055.1;NM_001193196.1	0.662343	0.57645	0.461686	0.0001	0.0448492	0.101642	11.6001	3.53607	2.28058e-06	1.71602e-05	up	yes
MSTRG.22475	ASL	XM_024984806.1;XM_024984807.1;XM_024984805.1;NM_001034428.1;XM_010819414.3	0.77618	0.661141	0.462951	2.28612	2.21371	2.56103	0.269127	-1.89364	2.31433e-06	1.73925e-05	down	yes
MSTRG.119	RBM11	NM_001040567.1	0.734929	0.644447	0.635678	2.42213	2.23066	2.39753	0.28581	-1.80687	2.3292e-06	1.7497e-05	down	yes
MSTRG.6479	LDB2	XM_015471776.2;XM_024993437.1;NM_001046611.3;XM_005208317.3;XM_005208318.3;XM_005208320.4;NM_001314058.1;XM_015471777.2	0.121574	0.23047	0.13145	0.780017	0.662267	0.664074	0.22954	-2.12318	2.34048e-06	1.75745e-05	down	yes
MSTRG.16744	ACTN4	XM_024978282.1;XM_024978281.1;XM_024978278.1;XM_024978283.1;XM_024978280.1;XM_024978284.1;XM_024978279.1;XM_024978277.1;XM_024978285.1;XM_024978288.1;NM_001098052.1;XM_024978286.1	15.7063	18.9269	17.1936	36.9377	40.4234	39.8718	0.442084	-1.17761	2.34523e-06	1.76028e-05	down	yes
MSTRG.13614	FABP5	NM_174315.3	20.7739	19.0951	21.5582	9.42992	9.16673	9.07694	2.2197	1.15037	2.37318e-06	1.78017e-05	up	yes
MSTRG.20421	LRTM1	XM_024983240.1	0.0860104	0.0988323	0.0672319	0.408855	0.379289	0.335006	0.224435	-2.15563	2.3737e-06	1.78017e-05	down	yes
MSTRG.26	TMEM50B	NM_001034786.2;XM_024992107.1;XM_024992106.1	5.45952	5.35021	5.42699	2.55098	2.19387	2.39954	2.27265	1.18438	2.40422e-06	1.80018e-05	up	yes
MSTRG.13469	LOC104974020	XM_010812020.3	4.05903	3.23935	2.14875	0.563457	0.807583	0.765991	4.42068	2.14427	2.40435e-06	1.80018e-05	up	yes
MSTRG.396	TM4SF19	XM_005201448.4	0.953067	0.785501	0.719131	3.84251	3.34064	3.37611	0.232753	-2.10313	2.41355e-06	1.80632e-05	down	yes
MSTRG.11255	LBH	XM_005212885.3;NM_001099152.1;XM_024999162.1	0.169544	0.354274	0.327228	1.00031	1.19389	1.07295	0.260486	-1.94072	2.45585e-06	1.83647e-05	down	yes
MSTRG.6366	SEPT11	XM_005208102.4;XR_003035030.1;XM_005208103.4;NM_001082447.2;XM_024993310.1	390.979	405.851	530.349	803.091	1422.65	1249.08	0.381941	-1.38858	2.45753e-06	1.83696e-05	down	yes
MSTRG.22091	THOC6	XM_024984627.1;NM_001105503.2	2.61403	2.3968	2.39486	7.90981	7.12936	8.26024	0.317849	-1.65359	2.46001e-06	1.83806e-05	down	yes
MSTRG.9431	NREP	XM_024997205.1;NM_001105045.1;XM_024997206.1	60.7787	62.5266	61.1643	142.52	137.231	139.564	0.439931	-1.18465	2.46838e-06	1.84342e-05	down	yes
MSTRG.11593	FAM102A	XM_015473667.2;XM_010810485.3;NM_001193094.1	8.27912	7.38576	8.42009	21.8746	22.4693	22.495	0.360344	-1.47255	2.46922e-06	1.84342e-05	down	yes
MSTRG.11036	LIMS1	XM_005212660.4;XM_024999065.1;XM_010809980.3;NM_001083495.1;XM_024999064.1;XM_005212663.4;XM_005212661.3;XM_024999062.1;XM_010809979.3;XM_024999063.1;XM_005212659.4	3.26769	2.43746	1.97909	7.49231	5.96458	6.82464	0.378879	-1.40019	2.49544e-06	1.86223e-05	down	yes
MSTRG.2407	RXFP4	NM_001007076.1	0.114629	0.107796	0.10888	0.308161	0.451835	0.351469	0.29808	-1.74623	2.51926e-06	1.87768e-05	down	yes
MSTRG.2958	LOC100336669	XM_002686267.6;XM_005204356.4	0.230465	0.0862812	0.147493	0.783936	0.729879	0.865757	0.195094	-2.35776	2.5573e-06	1.90447e-05	down	yes
MSTRG.10880	LOC112448762	XR_003037126.1;XR_003037125.1;XR_003037127.1	0.0552204	0.0246076	0.0001	0.319401	0.325826	0.269932	0.0873378	-3.51725	2.5643e-06	1.9089e-05	down	yes
MSTRG.2759	LOC112445977	XR_003034002.1	14.9248	9.24067	11.1557	2.82483	3.82532	2.77671	3.74687	1.90569	2.57401e-06	1.91534e-05	up	yes
538703	KCNA1	XM_005207204.4	0.0001	0.015279	0.0001	0.14917	0.068685	0.113416	0.0467261	-4.41963	2.57916e-06	1.91838e-05	down	yes
MSTRG.23690	MYPN	XM_024986846.1;XM_002698857.6;XM_024986845.1	3.08607	2.33936	3.23022	6.61498	8.08818	6.75422	0.403388	-1.30976	2.59161e-06	1.92685e-05	down	yes
536340	VWA3B	XM_015473358.2	0.0001	0.014155	0.039642	0.154091	0.27754	0.212387	0.0836887	-3.57882	2.59876e-06	1.93138e-05	down	yes
MSTRG.5078	LOC112446712	XR_003034771.1	0.0605982	0.024397	0.046002	0.249358	0.30941	0.162959	0.181505	-2.46192	2.63032e-06	1.95403e-05	down	yes
MSTRG.16025	YPEL1	XM_024977269.1;NM_001100386.1;XM_024977274.1;XM_024977271.1;XM_024977273.1;XM_024977272.1;XM_024977270.1	2.9098	3.80117	2.98207	1.15258	0.846696	0.95531	3.28068	1.71399	2.63797e-06	1.95891e-05	up	yes
MSTRG.20446	SEMA3G	XM_010817831.3;XM_024983243.1;XM_002697022.5	24.7581	24.111	20.4014	6.33032	2.88342	6.1396	4.51175	2.17369	2.64954e-06	1.96669e-05	up	yes
MSTRG.17026	CD37	NM_001046011.2;XM_024978062.1	2.96358	3.33823	3.11583	1.03564	1.28538	0.79137	3.02585	1.59734	2.66286e-06	1.97577e-05	up	yes
MSTRG.14414	RCN1	NM_001103221.1;XM_024974987.1	225.077	235.409	226.24	507.444	473.423	516.023	0.458768	-1.12416	2.68732e-06	1.99229e-05	down	yes
MSTRG.8215	LOC107132697	XM_024996020.1	8.95156	7.27027	8.02807	2.07709	2.69469	2.57567	3.30045	1.72266	2.68844e-06	1.99231e-05	up	yes
MSTRG.24845	TMEM35A	NM_001014940.1	1.19152	1.11648	0.770605	3.25645	3.6791	3.4003	0.297857	-1.74731	2.70256e-06	2.00113e-05	down	yes
MSTRG.523	VWA5B2	XM_010801326.3;XM_024995335.1;XM_024995336.1	0.350832	0.241146	0.235054	0.0685816	0.0812216	0.0558679	4.02114	2.0076	2.70715e-06	2.00363e-05	up	yes
MSTRG.7353	BSG	NM_001075371.2	174.331	190.975	188.536	407.814	406.437	443.951	0.440186	-1.18382	2.70815e-06	2.00363e-05	down	yes
MSTRG.6012	RAP1GDS1	XM_024993024.1;XM_024993027.1;NM_174666.3;XM_024993023.1;XM_024993026.1;XM_024993025.1;XM_024993022.1	4.82276	4.58102	4.35402	11.5017	11.2162	10.468	0.414568	-1.27032	2.7162e-06	2.00877e-05	down	yes
MSTRG.11826	NPDC1	NM_001105489.1;XM_024998243.1;XM_024998244.1	1.8043	2.23699	2.31179	5.64032	5.50674	6.89137	0.352197	-1.50554	2.72348e-06	2.01333e-05	down	yes
MSTRG.3116	DNAJC6	XM_005204448.3;NM_174836.2;XM_005204449.4	0.892651	0.842452	0.951831	0.299633	0.210548	0.250341	3.53301	1.8209	2.72837e-06	2.01613e-05	up	yes
MSTRG.9364	MAP3K4;LOC112448109	XM_002690377.6;XM_015472932.2;XM_005211105.4;XM_015472931.2;XM_024997182.1	32.5448	45.8581	47.4638	91.4476	112.952	118.21	0.390152	-1.35789	2.74488e-06	2.02585e-05	down	yes
MSTRG.9076	HACE1	XM_024996673.1;NM_001192645.2;XM_010808467.3;XM_005210843.4;XM_024996667.1;XM_024996671.1;XM_024996672.1;XM_024996669.1;XM_024996668.1;XM_024996670.1	14.4221	14.5525	15.3873	33.3752	35.1241	33.3499	0.435564	-1.19904	2.75291e-06	2.03095e-05	down	yes
MSTRG.17772	SLC43A2	NM_001075546.1;XM_024979970.1;XM_024979971.1	22.2442	26.1822	22.3034	9.81355	9.5417	10.467	2.37171	1.24593	2.81034e-06	2.07247e-05	up	yes
MSTRG.9242	RAB32	NM_001205950.2;XM_024996674.1	21.2834	25.3577	23.3145	56.0559	56.2406	58.623	0.40929	-1.2888	2.83819e-06	2.09215e-05	down	yes
MSTRG.12166	KCTD12	XM_005213872.4	87.8562	78.324	83.2969	42.7608	41.183	37.562	2.05321	1.03788	2.84537e-06	2.0966e-05	up	yes
MSTRG.12818	TNFRSF6B	NM_001101306.2	160.425	194.378	180.592	79.6037	69.0786	84.2309	2.29869	1.20081	2.86126e-06	2.10659e-05	up	yes
MSTRG.19231	MYO10	NM_174394.2	3.1243	3.58133	3.2456	8.61884	9.36108	8.90693	0.370115	-1.43395	2.86636e-06	2.10949e-05	down	yes
MSTRG.5051	ZC3H10	XM_024991513.1;NM_001097993.1	54.9634	3.54991	6.62537	238.072	219.166	259.557	0.0908748	-3.45998	2.87232e-06	2.11302e-05	down	yes
MSTRG.18790	TTYH2	NM_001105626.1	461.017	372.501	510.342	1121.87	915.942	1490.13	0.380918	-1.39245	2.88534e-06	2.12173e-05	down	yes
MSTRG.550	MCCC1	NM_001205758.1;XM_010801297.3;XM_010801298.1;XM_015472184.2	0.205539	0.210669	0.180826	0.72086	0.696562	0.729807	0.278048	-1.84659	2.89458e-06	2.1268e-05	down	yes
MSTRG.16958	BBC3	XM_024979181.1;XM_024979178.1;XM_024979180.1;XM_024979179.1	0.23247	0.404512	0.291749	1.2805	1.21163	1.26814	0.246986	-2.0175	2.90267e-06	2.13125e-05	down	yes
MSTRG.4439	PRKAG2	XM_024991262.1;XM_024991258.1;XM_024991253.1;XM_024991261.1;XM_024991259.1;XM_024991260.1;XM_024991256.1;XM_024991254.1;XM_024991257.1;XM_024991252.1;XM_024991255.1;XM_024991251.1	6.33569	6.36518	6.42205	16.2268	15.7105	16.6513	0.393567	-1.34532	2.90298e-06	2.13125e-05	down	yes
MSTRG.2205	DUSP27	XM_024983987.1;NM_001102543.1;XM_005203419.4	0.228826	0.921801	0.512767	1.68783	4.63446	4.52109	0.153402	-2.70461	2.96849e-06	2.17669e-05	down	yes
MSTRG.534	LOC616094	XM_005201627.4	4.76753	4.74994	4.02394	1.55518	2.1155	1.20157	2.77929	1.47472	3.01759e-06	2.2118e-05	up	yes
MSTRG.25355	CTPS2	NM_001076966.1;XM_024988276.1;XM_024988275.1;XM_024988273.1;XM_024988274.1;XM_005228455.3;XM_015461787.2;XM_005228456.3	19.3344	20.5685	21.7939	58.5116	61.7963	57.2612	0.347452	-1.52511	3.02625e-06	2.21725e-05	down	yes
MSTRG.19777	C21H14orf28	XM_005222228.4;NM_001046441.2	1.46841	2.08494	1.68557	5.64388	6.17971	5.61901	0.300352	-1.73527	3.0631e-06	2.24335e-05	down	yes
MSTRG.4413	LOC112446454	XM_024991232.1;XM_024991235.1;XR_003034455.1;XR_003034454.1;XR_003034459.1;XR_003034457.1;XM_024991236.1;XM_024991230.1;XR_003034458.1;XM_024991234.1;XM_024991231.1;XM_024991237.1;XR_003034456.1;XM_024991233.1	0.251838	0.245555	0.200042	0.703406	1.01923	0.805715	0.275846	-1.85806	3.10552e-06	2.27349e-05	down	yes
MSTRG.11882	KBTBD7	XM_005213688.4	21.8875	22.4745	21.3983	6.89533	7.69664	7.83491	2.93221	1.55199	3.11338e-06	2.27832e-05	up	yes
MSTRG.5759	TTC38	NM_001105259.1;XM_024992213.1;XM_024992214.1	3.77422	3.99468	3.32551	11.178	11.2448	11.6186	0.32591	-1.61746	3.12678e-06	2.28721e-05	down	yes
MSTRG.6212	FRYL	XM_024993145.1;XM_024993144.1;XM_024993149.1;XM_024993148.1;XM_024993147.1;NM_001206589.1;XM_024993143.1;XM_024993146.1	88.8397	85.4174	85.4618	190.416	208.906	177.661	0.450132	-1.15158	3.1933e-06	2.33398e-05	down	yes
MSTRG.3175	PLPP3	NM_001076473.2	110.132	123.723	116.332	52.7276	54.218	53.9252	2.17682	1.12222	3.2152e-06	2.34715e-05	up	yes
MSTRG.3465	EVA1B	NM_001101271.2;XM_015466568.2	84.1056	112.69	104.914	263.597	275.593	306.695	0.356679	-1.4873	3.23125e-06	2.35791e-05	down	yes
MSTRG.5536	TEAD4	XM_010805630.3	1.08316	1.19383	2.24939	5.91283	6.332	3.37419	0.289799	-1.78687	3.23763e-06	2.36162e-05	down	yes
MSTRG.5842	PRDM5	XM_015471480.2;XM_010805862.3;XM_024993342.1;NM_001192907.2;XM_024993341.1;XM_024993343.1;XM_005207569.4;XM_010805860.3	0.952846	1.28668	0.874804	3.162	3.93647	2.89335	0.311688	-1.68183	3.23986e-06	2.3623e-05	down	yes
MSTRG.4420	ABCB8	XM_010804552.3	145.516	159.915	165.212	425.768	416.411	447.295	0.364989	-1.45408	3.26407e-06	2.37899e-05	down	yes
MSTRG.15461	LRBA	XM_024977544.1;XM_024977542.1;XM_024977545.1;XM_024977539.1;XM_024977546.1;XM_024977538.1;XM_024977541.1;XM_024977543.1;XM_024977547.1;XM_024977540.1	130.975	131.891	123.463	301.204	331.097	267.286	0.429451	-1.21943	3.26734e-06	2.38041e-05	down	yes
MSTRG.6917	COL5A3	XM_024993999.1;XM_005208735.4;XM_015472002.2;XM_024994000.1;XM_010806815.3;NM_001205624.2;XM_010806811.3;XM_010806813.3;XM_010806810.3	18.7387	22.467	21.2578	8.03933	7.95891	8.21482	2.57974	1.36723	3.39966e-06	2.47268e-05	up	yes
MSTRG.11415	FAM49A	NM_001075172.1;XM_005212933.4;XM_005212932.4	0.362417	0.494968	0.348113	1.47145	1.35715	1.41064	0.284366	-1.81418	3.4008e-06	2.47268e-05	down	yes
MSTRG.19841	ISG12(B)	NM_001076457.3;XM_005222245.4;XM_024981949.1	0.536857	0.630048	0.616737	1.74328	2.17448	1.98055	0.302399	-1.72548	3.43582e-06	2.49614e-05	down	yes
520752	HECTD2	NM_001206772.1	0.1165	0.054792	0.119067	0.405617	0.425712	0.446898	0.227158	-2.13823	3.53591e-06	2.56658e-05	down	yes
MSTRG.3561	ESPNL;SCLY	XR_234148.4;XM_015467281.2;XM_015467282.2;XM_005204989.4;XM_005205028.4;XM_024989363.1;NM_001205909.2;NM_001083804.1;XM_005204988.4;XM_024989362.1	90.828	68.9826	76.7104	34.4137	29.3783	25.8675	2.63799	1.39944	3.62283e-06	2.62779e-05	up	yes
MSTRG.22108	LOC104970103	XR_001495048.2	0.358234	0.397514	0.368116	0.112284	0.108373	0.0507931	4.14022	2.04971	3.63651e-06	2.63665e-05	up	yes
MSTRG.1751	STK11IP	XM_024981654.1;XM_024981664.1;XM_005202879.4;XM_002685595.5	5.294	5.71383	5.87299	16.5783	16.989	17.5847	0.330013	-1.59941	3.66683e-06	2.65757e-05	down	yes
MSTRG.17997	ARHGAP44	XM_002695851.6;XM_015458757.2;XM_015458756.2	0.167182	0.206676	0.14445	0.0521219	0.0397717	0.0397094	3.93842	1.97762	3.67716e-06	2.66399e-05	up	yes
MSTRG.3054	USP33	XM_005204394.3;XM_015464794.2;NM_001101139.2;XM_005204395.3;XM_005204396.4	34.2634	34.6766	33.1688	81.9982	79.886	72.9579	0.434798	-1.20158	3.6795e-06	2.66462e-05	down	yes
MSTRG.19664	LOC112443153	XR_003031438.1	16.7605	13.5629	9.2618	39.9556	60.7351	47.2768	0.267526	-1.90225	3.68596e-06	2.66823e-05	down	yes
MSTRG.2493	S100A14	XM_005203762.1;NM_001079634.2	0.787926	0.541691	0.847146	2.11173	2.05178	2.4102	0.331131	-1.59452	3.69595e-06	2.6744e-05	down	yes
MSTRG.1859	KIAA1522	XM_005203051.4;XM_024982248.1;XM_002685609.6;XM_005203050.4;XR_805118.3	0.0632162	0.0843298	0.0568301	0.213074	0.33814	0.207725	0.269292	-1.89276	3.70148e-06	2.67733e-05	down	yes
MSTRG.24080	NELL1	XM_024987478.1;XM_024987479.1	0.150343	0.0109357	0.0001	0.895593	0.774586	0.762512	0.0663374	-3.91403	3.72476e-06	2.69309e-05	down	yes
MSTRG.14815	ATP1B1	NM_001035334.1	0.301749	0.368335	0.338321	1.19735	0.918248	1.28061	0.296921	-1.75185	3.77097e-06	2.72541e-05	down	yes
MSTRG.2154	PADI2	XM_010802615.3;XM_005203269.4;XR_003030175.1;XR_003030176.1;XM_005203268.4;NM_001105452.2;XM_010802614.3;XM_010802617.3;XM_010802616.3	2.26594	2.15696	2.24361	0.739364	0.892341	0.700653	2.85827	1.51514	3.78957e-06	2.73711e-05	up	yes
MSTRG.21338	HIST1H2AC;LOC104968768;HIST1H2AH	XM_015459978.2;gene-LOC104968768;XM_010818503.3	32.6607	26.9336	39.13	11.3248	11.6382	15.0742	2.59547	1.376	3.80307e-06	2.74533e-05	up	yes
MSTRG.8927	GJA1	NM_174068.2	635.319	616.784	667.582	326.768	299.528	310.469	2.04927	1.03511	3.85235e-06	2.7798e-05	up	yes
MSTRG.21447	MYLIP	XM_005223783.3;NM_001102253.1;XM_024983698.1	31.4861	36.4456	34.2006	11.9899	7.08025	12.8592	3.1987	1.67749	3.85464e-06	2.78034e-05	up	yes
MSTRG.8392	KCTD9	NM_001102269.1;XM_005210290.2	117.702	103.823	86.7085	242.584	312.122	300.978	0.360219	-1.47305	3.86791e-06	2.7888e-05	down	yes
538384	PRDM1	XM_010808462.3;XM_005210836.4;NM_001192936.1;XM_005210834.4	0.507521	0.480455	0.415092	0.117479	0.150448	0.155029	3.31729	1.73001	3.87221e-06	2.7908e-05	up	yes
538672	THPO	XM_005201611.4;NM_001166040.1;XM_005201610.4;XM_005201612.3	0.0001	0.0001	0.0579025	0.273551	0.462176	0.507396	0.0467391	-4.41923	3.91713e-06	2.82094e-05	down	yes
MSTRG.3938	EPDR1	NM_001102288.2	5.15807	5.38274	6.57556	15.1112	13.8582	15.1876	0.387625	-1.36727	3.91715e-06	2.82094e-05	down	yes
MSTRG.15202	KIAA1614	XM_003587099.5	1.83632	2.38307	2.46006	5.35517	8.48246	8.43401	0.299909	-1.73741	3.94165e-06	2.83644e-05	down	yes
MSTRG.13201	PTGIS	NM_174444.1;XM_015474114.2;XM_015474115.2	35.5051	38.3408	38.2884	83.4838	80.314	92.6456	0.437267	-1.19341	3.94181e-06	2.83644e-05	down	yes
MSTRG.18369	ETV4	XM_010816387.3;XM_005220948.4;XM_005220951.3;XM_024980900.1;XM_010816389.3;XM_010816390.2;XM_010816388.3;XM_024980899.1	0.0174665	0.0389812	0.0290386	0.163842	0.133981	0.11998	0.204609	-2.28906	3.94797e-06	2.83975e-05	down	yes
MSTRG.2592	LOC516742	XM_015463022.2;XR_001496275.2	0.604026	4.4402	2.50943	0.340451	0.22231	0.388927	7.93712	2.98862	4.01166e-06	2.88213e-05	up	yes
MSTRG.537	ABCC5	XM_024981180.1;XM_005201585.4;XM_005201588.4;XM_010801296.2;NM_001077907.1;XM_005201587.4;XM_005201586.4;XM_024981069.1;XM_010801294.3;XM_024981155.1	6.12674	6.98748	7.56368	2.95645	3.1172	2.79108	2.3326	1.22194	4.01783e-06	2.88541e-05	up	yes
MSTRG.5191	BTBD11	NM_001205745.1;XM_024992023.1;XM_024992025.1;XM_024992027.1;XM_024992024.1	0.750838	0.832545	0.615008	2.05128	1.96361	2.49917	0.337484	-1.56711	4.09857e-06	2.94107e-05	down	yes
MSTRG.1218	CHRNA1	NM_176664.2	2.27964	3.94967	2.554	15.422	5.63541	15.4054	0.240884	-2.05359	4.11341e-06	2.95055e-05	down	yes
MSTRG.12168	FBXL3	NM_001102246.1;XM_005213875.4;XM_015473869.2	21.9014	18.8638	20.7225	49.6702	47.2136	44.6026	0.434584	-1.20229	4.11639e-06	2.95152e-05	down	yes
MSTRG.14671	CFH;LOC781004;LOC101905630	XM_024975973.1;XM_024976667.1;XM_024975974.1;XM_024976665.1;NM_001033936.1	2.28627	2.03256	2.08255	6.1956	5.27478	5.26002	0.38262	-1.38602	4.22047e-06	3.02375e-05	down	yes
MSTRG.23430	RAB11FIP1	XM_005226137.4;XM_002698733.5	7.12936	6.98136	5.82391	23.8809	18.9235	18.9505	0.322803	-1.63128	4.28123e-06	3.06607e-05	down	yes
MSTRG.18337	RAMP2	XM_015458824.2;NM_001098860.3	126.456	143.746	135.802	43.7681	48.6042	57.2429	2.71365	1.44024	4.30971e-06	3.08525e-05	up	yes
MSTRG.5616	TMEM184B	NM_001081522.1;XM_005207323.4;XM_024991673.1	397.116	432.674	412.883	216.491	190.222	115.65	2.37894	1.25032	4.33929e-06	3.1052e-05	up	yes
280969	ABAT	NM_001081581.1;XM_024984643.1;XM_024984642.1;XM_024984640.1	0.512307	0.418894	0.392624	0.138477	0.146617	0.0811725	3.61438	1.85375	4.44434e-06	3.17786e-05	up	yes
MSTRG.3274	TRABD2B	XM_005204874.4;XM_002686409.5	0.690169	0.456338	0.45721	1.58883	1.4901	2.69451	0.277775	-1.84801	4.47819e-06	3.2008e-05	down	yes
MSTRG.3499	LOC101907642	XM_024989862.1	7.29657	5.61924	7.69761	20.9057	21.1619	20.0574	0.331806	-1.59159	4.51705e-06	3.22482e-05	down	yes
MSTRG.3634	PDCD1	NM_001083506.1;XM_010803904.3;XM_024989687.1	5.18811	7.24319	6.62821	23.5665	20.1319	22.6482	0.287272	-1.79951	4.51714e-06	3.22482e-05	down	yes
MSTRG.25320	SMPX	NM_001037626.1	0.1455	0.160937	0.202956	0.56899	0.495163	0.585444	0.308798	-1.69526	4.57808e-06	3.26705e-05	down	yes
MSTRG.3043	MIGA1	XM_024990105.1;XM_024990106.1	16.8625	15.89	16.8473	40.4489	39.6879	32.9846	0.438464	-1.18947	4.61285e-06	3.28926e-05	down	yes
MSTRG.16185	CDYL2	NM_001163785.1	0.697789	0.743443	0.724666	0.255876	0.257006	0.24799	2.8466	1.50924	4.67364e-06	3.32912e-05	up	yes
MSTRG.294	ARHGAP31	NM_001205810.1;XM_024986942.1	46.5047	14.5997	15.7367	51.6494	174.052	172.348	0.193044	-2.373	4.67425e-06	3.32912e-05	down	yes
MSTRG.19015	PLK2	NM_001192245.1	1.34994	1.41961	1.40446	3.83453	3.46205	3.35682	0.3918	-1.35181	4.71307e-06	3.35413e-05	down	yes
MSTRG.14954	ENO1	NM_174049.2	26002.7	28899.7	28215.6	13044.4	12936.2	14398.2	2.05846	1.04156	4.75021e-06	3.37923e-05	up	yes
MSTRG.23292	CASP3	NM_001077840.1;XM_010820245.3	441.7	431.955	533.965	191.361	218.48	187.834	2.35516	1.23583	4.77114e-06	3.39146e-05	up	yes
MSTRG.18147	MRPL27	NM_001037453.2	0.742253	0.821315	0.710042	2.32839	2.1478	2.41171	0.330087	-1.59908	4.85767e-06	3.45026e-05	down	yes
MSTRG.4824	TMEM117	XM_024992159.1;NM_001101233.1;XM_015471034.2;XM_015471033.2	7.11374	4.81148	5.68713	19.5161	18.374	16.5979	0.323233	-1.62935	4.88452e-06	3.46797e-05	down	yes
MSTRG.9666	DCAF11	NM_001014954.1;XM_005211370.4;XM_024997735.1;XM_005211372.4;XM_005211368.4;XM_024997736.1;XM_005211367.4;XM_024997734.1;XM_005211374.4;XM_005211371.4;XM_005211375.4;XM_005211369.4	20.618	24.8544	21.7572	52.4295	50.6472	53.3939	0.429663	-1.21872	4.99076e-06	3.54202e-05	down	yes
MSTRG.296	POGLUT1	NM_001014903.1	3.54348	3.89973	4.02621	1.68485	1.62075	1.60419	2.33603	1.22406	5.00137e-06	3.54815e-05	up	yes
MSTRG.3009	DDAH1	XM_024989573.1;NM_001102201.2	3.08681	5.47533	5.05791	12.6363	11.7724	10.7012	0.387925	-1.36615	5.01608e-06	3.5572e-05	down	yes
MSTRG.12353	FLRT3	XM_005214080.4;XM_005214081.4;NM_001192674.1;XM_025000665.1;XR_003037694.1	1.88833	1.67364	1.76522	4.77138	5.56797	5.63609	0.333461	-1.58441	5.05947e-06	3.58656e-05	down	yes
MSTRG.15068	SSU72	NM_001076349.1	23.3775	24.9632	23.0628	11.6648	9.95464	10.0561	2.25421	1.17262	5.06745e-06	3.58858e-05	up	yes
MSTRG.9173	SLC18B1	XM_005210933.4;XM_024997011.1;XM_015472862.1;XM_024997010.1;XM_024997012.1;XR_001501037.2	6.67712	5.12601	6.21092	15.3488	15.8648	17.9656	0.366294	-1.44892	5.19258e-06	3.67087e-05	down	yes
MSTRG.19525	HDGFL3	NM_001191368.2	0.355394	0.393431	0.323841	0.938713	14.0431	0.964419	0.0672674	-3.89395	5.19592e-06	3.6718e-05	down	yes
MSTRG.17672	LOC112442614	XR_003030788.1;XM_024980658.1	0.242967	0.0647057	0.0863292	0.575688	0.992249	0.691695	0.174365	-2.51981	5.29147e-06	3.73786e-05	down	yes
MSTRG.19222	CDH18	XM_010816840.3;XM_015459116.2;NM_001076837.1;XM_015459117.2	0.541257	0.685769	0.577505	0.143724	0.196835	0.203287	3.31809	1.73035	5.45822e-06	3.84965e-05	up	yes
MSTRG.15772	VSIG10;WSB2	XM_002694505.5;XM_024977120.1;XM_024977121.1;NM_001075357.1	62.9067	88.3084	97.4023	216.022	189.608	195.094	0.413863	-1.27277	5.5191e-06	3.88956e-05	down	yes
MSTRG.8763	GSN	XM_024995842.1;NM_001113284.1;NM_001034627.1;XM_015472727.2;XM_024995841.1;XM_005210608.4;XM_024995843.1;XM_005210607.3	14060.7	16723	15499.8	7273.05	7204.33	7961.88	2.06261	1.04447	5.54429e-06	3.9058e-05	up	yes
MSTRG.15626	POLE	XM_005217684.4;NM_001191429.1;XM_024977498.1	27.5621	39.7089	36.7832	13.1369	11.6817	14.2635	2.66245	1.41276	5.55227e-06	3.9099e-05	up	yes
MSTRG.11398	SDC1	NM_001075924.1	375.384	390.69	401.257	1086.55	695.949	1177.22	0.394406	-1.34225	5.66909e-06	3.98596e-05	down	yes
MSTRG.4245	STRIP2	XM_003586002.5;XM_024991155.1;XM_005205741.4;XM_005205742.4	2.59125	2.15923	2.24198	0.718498	0.851261	0.854365	2.88453	1.52834	5.69341e-06	3.99841e-05	up	yes
MSTRG.22293	EEF2K	XM_005224740.4;XM_010819305.2;NM_001192542.1;XM_005224739.4	116.088	47.1332	44.5168	201.482	209.84	238.792	0.31954	-1.64593	5.81726e-06	4.08064e-05	down	yes
MSTRG.6481	MRFAP1L1	XM_005208342.4;NM_001035344.2	10.1937	1.32251	11.8014	1.29589	1.16699	1.45065	5.95822	2.57488	5.82183e-06	4.08226e-05	up	yes
MSTRG.24287	RASGRP2	XM_010821074.3;XM_015461265.2;XM_010821073.3;XM_010821072.3;NM_001099946.1;XM_010821075.3	0.039128	0.0001	0.110646	0.5339	0.516932	0.658461	0.0876816	-3.51158	5.9559e-06	4.17143e-05	down	yes
MSTRG.12282	LOC101905875	XR_236815.3	0.293113	0.271548	0.268117	0.103299	0.0708368	0.084595	3.2187	1.68648	5.97112e-06	4.18048e-05	up	yes
MSTRG.4962	LRIG3	NM_001205591.1;XR_003034559.1	3.43154	3.53618	3.35055	7.66098	8.21872	7.42947	0.44267	-1.1757	5.98189e-06	4.1864e-05	down	yes
MSTRG.23237	ARHGEF10	XM_024986483.1;XM_010820192.3;XM_010820191.3;XM_010820190.3	1.90813	2.0846	2.2025	4.43921	4.84749	4.7581	0.441105	-1.18081	5.99013e-06	4.19055e-05	down	yes
MSTRG.21523	NQO2	XM_024983485.1;XM_005223858.4;XM_024983484.1;XM_005223859.4;XM_015459995.2;NM_001034323.2;XM_015459996.2;XM_005223857.4;XM_024983483.1	7.05803	7.21232	8.17555	2.89209	3.11244	2.93812	2.50998	1.32768	5.99699e-06	4.19373e-05	up	yes
MSTRG.2635	GJA5	XM_005203993.4;NM_001078022.1	0.0001	0.0408508	0.0771322	6.92607	6.48574	0.00632282	0.00880026	-6.82824	6.00891e-06	4.20044e-05	down	yes
MSTRG.955	PTTG1IP	NM_001046594.1	252.513	313.942	294.883	634.781	601.636	671.665	0.451416	-1.14747	6.10159e-06	4.26194e-05	down	yes
MSTRG.13678	ZNF706	XM_005215626.4;NM_001199074.1;XM_025001732.1;NM_001199073.1	154.081	137.925	144.931	352.996	319.806	316.169	0.44181	-1.1785	6.13436e-06	4.28153e-05	down	yes
MSTRG.13845	YAP1	XM_024975709.1;XM_024975708.1;XM_024975710.1;XM_024975711.1;XM_024975715.1;XM_024975712.1;XM_024975714.1;XM_024975713.1	388.21	387.585	158.507	961.043	838.145	845.658	0.353254	-1.50122	6.21877e-06	4.33671e-05	down	yes
MSTRG.14893	AGTRAP	NM_001075363.2;XM_005216954.4	0.653382	0.833998	0.678718	1.92587	1.90899	2.0326	0.369172	-1.43764	6.22061e-06	4.33671e-05	down	yes
MSTRG.17017	GYS1	NM_001101299.2	28.1083	27.9993	28.7476	14.387	13.8384	9.41575	2.25432	1.17269	6.28074e-06	4.37695e-05	up	yes
MSTRG.23827	ZCCHC24	XM_024986924.1;XM_024986925.1	1718.33	1856.58	1738.19	825.77	835.042	875.243	2.09502	1.06697	6.34593e-06	4.42068e-05	up	yes
MSTRG.8291	LOC104969378	XR_808376.3	17.3798	13.2033	10.7478	4.82209	4.7027	2.37202	3.47411	1.79664	6.42728e-06	4.47471e-05	up	yes
MSTRG.20681	XPC	NM_001205908.1;XM_005223141.4	35.2553	45.4946	40.1741	11.729	17.9727	13.8953	2.77367	1.4718	6.42905e-06	4.47471e-05	up	yes
MSTRG.19711	LOC112443337	XR_003031675.1	0.520237	0.359989	0.494562	0.0999354	0.0966366	0.110734	4.47367	2.16146	6.4309e-06	4.47471e-05	up	yes
MSTRG.3100	GADD45A	NM_001034247.1	5.11593	5.54816	5.8454	14.0591	14.9189	13.4544	0.389077	-1.36187	6.49188e-06	4.51264e-05	down	yes
MSTRG.24183	LOC104976269	XR_816495.3	0.268086	0.20633	0.171833	0.0367576	0.0413362	0.0651075	4.51287	2.17405	6.62037e-06	4.59948e-05	up	yes
MSTRG.4869	LOC107131684	XM_024992471.1;XM_024992466.1;XM_024992469.1;XM_024992470.1;XM_024992467.1;XM_024992468.1	4.52291	3.59546	3.45525	1.61098	1.21773	1.09783	2.94754	1.55951	6.63369e-06	4.60697e-05	up	yes
MSTRG.9540	LOC104973042	gene-LOC104973042	2.79256	1.82912	2.65666	0.634361	0.735029	0.708248	3.50318	1.80866	6.63662e-06	4.60724e-05	up	yes
MSTRG.9208	ABRACL	NM_001166561.1;XM_024996445.1	0.762119	0.0507123	1.10836	6.61258	5.44254	6.74288	0.102202	-3.29051	6.65825e-06	4.62049e-05	down	yes
MSTRG.16464	ATP6V0D1	NM_174505.3	15.5964	20.0172	18.4502	38.8863	39.4959	43.6769	0.442932	-1.17484	6.74274e-06	4.67553e-05	down	yes
MSTRG.23340	FGL1	XM_005225958.4;NM_001034313.2	1.18814	1.0855	1.06497	0.334662	0.38358	0.361839	3.09107	1.62811	6.7682e-06	4.69118e-05	up	yes
MSTRG.2601	FCGR1A	NM_174538.2	0.0768394	0.0516536	0.0619984	0.235761	0.191439	0.244375	0.283649	-1.81782	6.77049e-06	4.69118e-05	down	yes
MSTRG.17618	LOC101907813	XR_238604.3	0.0232928	0.039992	0.031825	0.158155	0.0936519	0.143358	0.240684	-2.05479	6.82087e-06	4.72429e-05	down	yes
MSTRG.13527	TRIM55	NM_001205502.1;XM_025001752.1;XM_025001753.1;XM_025001754.1	6.61225	6.9111	6.19536	14.3753	16.4295	13.5776	0.44429	-1.17043	6.85951e-06	4.74923e-05	down	yes
MSTRG.15012	GPR153	XM_002694111.6;XM_005217164.4	2.01112	2.45455	2.15473	5.47031	5.41535	5.29103	0.409256	-1.28893	6.86725e-06	4.75278e-05	down	yes
MSTRG.25157	FGD1	NM_001102544.1;XM_005228195.4	15.0066	15.8048	16.1181	40.3013	42.8297	43.0565	0.371903	-1.427	6.93221e-06	4.7959e-05	down	yes
MSTRG.16482	CENPT	NM_001101969.1;XM_024978166.1;XM_024978168.1;XM_024978165.1;XM_024978164.1;XM_024978167.1;XM_024978169.1;XM_024978170.1;XR_003030172.1	2.78035	3.28331	3.34574	1.10577	1.0559	1.16316	2.83004	1.50082	6.95585e-06	4.81042e-05	up	yes
MSTRG.4082	NFE2L3	NM_001077899.2	9.65642	7.44585	6.94547	3.07191	3.58041	2.86378	2.52706	1.33746	6.97305e-06	4.82048e-05	up	yes
MSTRG.10000	FBXL22	NM_001046156.2	0.54534	0.605863	0.235643	2.04232	1.8032	4.08441	0.174888	-2.5155	7.02004e-06	4.85111e-05	down	yes
MSTRG.5275	CAPRIN2	XM_005206913.4;XM_024992583.1;XM_024992585.1;XM_005206911.4;XM_005206907.4;XM_024992586.1;XM_024992580.1;XM_010805376.3;XM_002687720.6;XM_005206910.4;XM_024992581.1;XM_024992578.1;XM_024992587.1;XM_005206909.4;XM_024992582.1;XM_005206908.4	2.83827	3.05903	1.92166	8.35437	7.74892	7.40323	0.332629	-1.58801	7.10178e-06	4.90572e-05	down	yes
MSTRG.21022	TRAM2	NM_001193150.1;XM_015459818.2	227.556	275.78	245.749	548.291	532.762	574.021	0.452599	-1.1437	7.16593e-06	4.94815e-05	down	yes
MSTRG.24744	LOC112445007	XM_024988388.1	2.72793	2.31474	2.06525	0.60638	0.893064	0.726428	3.19332	1.67506	7.20264e-06	4.97161e-05	up	yes
MSTRG.2385	MEF2D	XM_024984379.1;XM_010802869.3;XM_024984388.1;XM_005203602.4;XM_005203603.4;XM_005203605.4;NM_001205178.1	193.081	192.46	173.45	977.79	1016.35	217.554	0.252743	-1.98425	7.29792e-06	5.03353e-05	down	yes
MSTRG.662	TRIM59	XM_010801417.3;NM_001080310.2;XM_024991220.1	9.56662	9.20103	9.09293	25.83	23.3297	22.5593	0.388468	-1.36413	7.32131e-06	5.04775e-05	down	yes
MSTRG.6407	THAP9	XM_024993123.1;NM_001244183.1	9.14265	13.8056	13.3694	4.60164	4.00767	3.77872	2.93167	1.55172	7.38542e-06	5.08614e-05	up	yes
104969299	LOC104969299	XR_808211.3;XR_003036004.1	0.0481625	0.0122856	0.0638037	0.2229	0.317412	0.196557	0.168622	-2.56814	7.40326e-06	5.09649e-05	down	yes
MSTRG.12604	MPP7	NM_001100347.1	0.133572	0.103289	0.0217561	0.564416	0.81792	0.335082	0.150585	-2.73135	7.42318e-06	5.10826e-05	down	yes
MSTRG.19691	AKAP6	XM_024981884.1;XM_010817158.3;XM_024981887.1;XM_024981886.1;NM_001192923.2;XM_024981881.1;XM_024981882.1;XM_024981885.1	8.30959	6.9772	5.90162	15.7819	27.962	15.5618	0.357275	-1.48489	7.44723e-06	5.12287e-05	down	yes
MSTRG.20200	ANO10	XM_024982850.1;XM_024982851.1;XM_024982847.1;NM_001102169.1;XM_024982852.1;XM_024982848.1;XM_024982849.1	68.8198	67.1232	70.0172	173.891	164.496	160.167	0.413115	-1.27538	7.4793e-06	5.14297e-05	down	yes
MSTRG.19001	ZSWIM6	XM_024981456.1	47.3539	39.6135	39.2909	19.2996	18.0921	16.6511	2.33626	1.2242	7.53178e-06	5.1771e-05	up	yes
MSTRG.24297	ARL2	NM_001038079.2;XM_024987063.1	0.777187	0.849158	0.784432	2.3701	2.22939	2.48826	0.340133	-1.55583	7.5467e-06	5.18539e-05	down	yes
[truncated: 1,791 more rows]

## Sheet: 6d vs 0d
Supplementary Table S3. DE mRNAs during intramuscular preadipocyte differentiation
gene_id	gene_name	transcript_id	FPKM.AI_6d_1	FPKM.AI_6d_2	FPKM.AI_6d_3	FPKM.AI_0d_1	FPKM.AI_0d_2	FPKM.AI_0d_3	fc	log2(fc)	pval	qval	regulation	significant
MSTRG.694	PTX3	NM_001076259.2	1215.81	1350.09	1335.86	9.39991	11.0567	11.5367	121.956	6.93021	1.00718e-117	1.73405e-113	up	yes
MSTRG.4530	NTS	NM_173945.4	92.4698	94.8654	103.986	1.17014	0.908551	1.32609	85.5623	6.4189	1.36107e-85	1.17168e-81	up	yes
MSTRG.21046	TNXB	NM_174703.2	2.35466	2.86587	2.87537	158.973	163.534	139.681	0.0175165	-5.83514	8.81021e-82	5.05618e-78	down	yes
MSTRG.13962	ZBTB16	XM_005215851.4;XM_005215849.4;XM_005215850.4;NM_001037476.2	84.39	92.9685	63.2552	0.534587	0.248842	0.247925	233.299	7.86604	6.66948e-80	2.87071e-76	up	yes
MSTRG.679	RARRES1	NM_001075430.2	287.945	305.947	331.764	8.74698	7.35492	8.90213	37.0202	5.21024	2.08572e-73	7.18196e-70	up	yes
MSTRG.4509	PTPRQ	NM_001192555.1	11.3517	11.8887	13.5086	0.397433	0.302981	0.265612	38.0414	5.2495	7.28284e-66	1.79127e-62	up	yes
MSTRG.12664	THBD	NM_001166522.1	1.2316	0.968613	1.21573	70.275	69.2748	70.5961	0.0162551	-5.94297	1.45701e-58	3.13566e-55	down	yes
MSTRG.17742	TRARG1	NM_001083707.1	11.4216	13.8164	10.4038	0.0001	0.0001	0.0001	118806	16.8583	2.30022e-55	4.40031e-52	up	yes
MSTRG.1793	DNER	XM_003585774.2	1.40806	1.56625	1.44275	0.0231013	0.0170753	0.021697	71.3884	6.15762	2.90203e-55	4.99642e-52	up	yes
MSTRG.8241	CA9	XM_002689698.4;XM_010807959.2	59.3581	68.6063	57.873	1.17359	0.985366	1.21506	55.0791	5.78343	3.41315e-51	5.3422e-48	up	yes
MSTRG.13968	LOC101907641	XR_811436.3	17.3734	14.1746	9.80131	0.0504986	0.0001	0.0472854	422.432	8.72258	1.11041e-49	1.59315e-46	up	yes
MSTRG.14330	P4HA3	XM_024975049.1;XM_024975048.1;XM_024975046.1;NM_001001598.2;XM_024975047.1;XR_237556.4	101.243	116.602	106.477	7.80301	7.30879	7.97752	14.0464	3.81213	1.95888e-48	2.59431e-45	up	yes
MSTRG.15217	LAMC2	XM_002694208.5;XM_024976879.1;XM_010813534.3	22.4227	26.1568	25.7512	0.392148	0.366495	0.183691	78.8793	6.30158	4.13733e-47	5.08803e-44	up	yes
MSTRG.22904	SFRP5	NM_174461.3	4.99037	6.17775	5.01673	0.0171021	0.0762391	0.0240181	137.909	7.10757	2.83881e-45	3.25838e-42	up	yes
MSTRG.7458	TGFBI	NM_001205402.1	680.205	743.343	711.683	66.0422	63.3107	69.7908	10.7221	3.42251	6.79585e-44	7.31276e-41	up	yes
MSTRG.8153	PGM5	NM_001102335.1	71.1467	84.5326	81.0407	6.91341	7.37027	6.63754	11.3148	3.50014	1.81825e-43	1.84146e-40	up	yes
MSTRG.19181	C1QTNF3	XM_005221604.4;NM_001101138.1;XM_010816812.3	45.362	47.5843	44.4313	4.76421	4.49787	4.46402	10.0085	3.32315	5.43548e-42	4.9254e-39	up	yes
MSTRG.880	TF	NM_177484.3	15.8429	17.8394	18.873	0.0001	0.0001	0.147405	356.055	8.47596	1.16104e-41	9.99482e-39	up	yes
MSTRG.21533	FOXQ1	XM_024983875.1	6.75993	7.88437	7.54404	0.487621	0.513459	0.564925	14.1688	3.82464	1.96444e-40	1.61056e-37	up	yes
MSTRG.21677	LAMA3	XM_024984437.1;XM_015460080.2	12.0299	12.1812	10.9106	321.964	324.535	300.081	0.0371038	-4.75229	2.57924e-39	1.93073e-36	down	yes
MSTRG.12554	ITGA8	XM_002692081.6	26.065	25.8411	25.7719	2.88471	2.53114	2.3638	9.98476	3.31973	5.89308e-39	4.22755e-36	up	yes
MSTRG.19661	ISLR	XM_005221945.4;NM_001080729.1	0.0970564	0.0176384	0.0788928	7.11189	6.4264	7.7715	0.00908444	-6.78239	6.6241e-39	4.56189e-36	down	yes
MSTRG.23909	CXCL12	XM_005226617.2;XM_005226616.2;XM_005226615.4;XM_005226618.4;NM_001113174.1	84.5803	82.3102	93.4858	10.4665	9.97389	9.87957	8.58762	3.10226	1.14507e-37	7.30173e-35	up	yes
MSTRG.14098	CALCB	XM_005215943.4;NM_001143737.2	1.92868	1.61472	1.28069	0.0221435	0.0001	0.0001	215.906	7.75426	1.13849e-35	6.75908e-33	up	yes
MSTRG.22928	SCD	NM_173959.4	203.955	237.012	208.221	28.3197	30.1222	22.9148	7.97953	2.9963	1.08729e-34	6.03865e-32	up	yes
MSTRG.8315	COL15A1	NM_001191285.2;XM_005210199.4;XM_024995422.1;XM_024995423.1;XM_015472559.2;XM_024995424.1	28.0475	23.8867	28.433	267.02	269.987	273.02	0.0992156	-3.33329	2.03088e-34	1.09268e-31	down	yes
MSTRG.6331	CXCL2	NM_174299.3;XM_005208062.4	0.0294703	0.0392245	0.0350339	1.548	1.39673	1.41492	0.0237929	-5.39333	2.14791e-34	1.12062e-31	down	yes
506828	LOC506828	XM_024992660.1;XM_024992661.1	0.26278	0.248709	0.276101	0.0001	0.0001	0.0001	2625.3	11.3583	2.34781e-34	1.18889e-31	up	yes
MSTRG.10746	ACTG2	NM_001013592.1	1369.96	1467.63	1452.91	189.02	190.567	202.56	7.37013	2.88169	2.84856e-34	1.40124e-31	up	yes
MSTRG.15034	MEGF6	XM_010813409.3;XM_005217190.4;XM_024976783.1;XM_024976782.1;XM_024976784.1	5.5152	4.8976	4.70352	54.19	51.129	55.1484	0.0942018	-3.4081	3.54498e-34	1.69539e-31	down	yes
MSTRG.7462	SPOCK1	XM_005209367.3;XM_024994095.1;NM_001075500.1	75.1588	71.0312	73.659	7.97221	10.2258	7.87319	8.43265	3.07599	5.43031e-34	2.52686e-31	up	yes
MSTRG.8385	STC1	NM_176669.3	18.8677	64.844	56.0999	0.658468	0.572323	0.602381	76.2676	6.253	3.09032e-33	1.36426e-30	up	yes
MSTRG.5457	CD163	NM_001163413.1;XM_010805535.1;XM_010805536.1	28.2835	26.4119	12.9647	0.586848	0.7854	0.567785	34.8757	5.12415	4.666e-33	2.00836e-30	up	yes
MSTRG.6343	EREG	XM_010806225.3;XM_010806226.3	5.16858	5.82725	5.02089	0.4136	0.460726	0.391711	12.6511	3.66119	5.36633e-32	2.19981e-29	up	yes
MSTRG.12361	CCDC3	NM_001172375.1	107.36	118.249	111.16	14.3728	13.954	15.1918	7.7385	2.95205	5.66462e-32	2.26809e-29	up	yes
MSTRG.9165	ENPP1	NM_001206212.1;XM_010808572.3	27.9324	45.5497	34.2517	2.85793	2.41317	2.72567	13.4722	3.75191	1.91371e-31	7.16268e-29	up	yes
MSTRG.19452	ANPEP	NM_001075144.1;XM_024981617.1;XM_024981618.1	7.96547	8.05522	12.0215	0.492122	0.547437	0.693259	16.183	4.01641	2.69527e-31	9.87328e-29	up	yes
MSTRG.13144	LOC112449239	XM_025000902.1	0.244193	0.292154	0.245001	0.0001	0.0001	0.0001	2604.49	11.3468	6.76895e-31	2.37839e-28	up	yes
MSTRG.8209	GNA14	NM_174323.2	1.5832	1.87122	1.38716	21.1288	20.8472	20.2312	0.0778299	-3.68353	8.69441e-31	2.97851e-28	down	yes
MSTRG.19129	C7	NM_001045966.1	19.5761	24.3054	23.1821	0.0001	0.320444	0.107845	156.548	7.29046	8.8229e-31	2.97851e-28	up	yes
MSTRG.16370	MT2A	NM_001075140.1	41.9512	50.8704	43.3849	2.48134	2.73032	3.95356	14.8612	3.89348	1.49682e-30	4.95592e-28	up	yes
MSTRG.13615	FABP4	NM_174314.2	24.5051	26.409	28.4027	3.35926	3.0228	3.52229	8.00828	3.00149	2.34029e-30	7.60242e-28	up	yes
MSTRG.22771	DKK1	NM_001205544.1	1.5337	2.11887	2.08488	0.0001	0.0001	0.0001	19124.8	14.2232	3.18341e-30	1.01498e-27	up	yes
MSTRG.4601	PPP1R1A	XM_024992263.1;XM_024992264.1;XR_003034614.1;NM_001130760.1;XR_003034615.1	41.8666	23.867	42.2744	1.56331	1.11441	1.59801	25.2607	4.65882	8.32619e-30	2.6064e-27	up	yes
MSTRG.18248	PLXDC1	NM_001099077.1;XM_024980291.1	0.129974	0.220261	0.299616	7.43322	7.1316	7.70613	0.0291793	-5.09891	2.68128e-29	8.24349e-27	down	yes
788123	WSCD1	XM_005220255.4;XM_005220252.4;XM_015458645.2;XM_015458644.2;NM_001206900.1	0.0001	0.0001	0.0001	0.169782	0.346105	0.280527	0.000376688	-11.3743	2.75381e-29	8.31796e-27	down	yes
MSTRG.19844	SERPINA11	NM_001099083.1;XM_005222227.4	20.4766	26.564	23.445	0.075268	0.0847834	0.498588	107.017	6.7417	2.92006e-29	8.66806e-27	up	yes
MSTRG.8635	PALM2;AKAP2	NM_001204119.1;NM_001193034.3	92.3088	80.446	91.4898	8.54986	13.5081	6.52559	9.24465	3.20862	1.57348e-28	4.59164e-26	up	yes
MSTRG.23742	DDIT4	NM_001075922.1	681.424	755.741	690.052	109.257	108.531	122.73	6.24701	2.64317	3.08977e-28	8.72074e-26	up	yes
MSTRG.10380	MAP3K9	XM_005212015.4;XM_024997709.1;XM_024997710.1;NM_001206852.1	353.607	393.332	346.407	54.1403	43.5658	38.3751	8.03451	3.00621	2.69413e-27	7.48143e-25	up	yes
MSTRG.3607	KIF1A	XM_010803926.3;XM_010803923.3;XM_002686593.6;XM_010803925.3;XM_010803931.3;XM_005205061.4;XM_005205062.4;XM_005205060.4;XM_010803924.3;XM_005205055.4;XM_024990339.1;XM_010803927.3;XM_024990340.1;XM_010803929.3;XM_024990341.1;XM_005205058.4	4.56755	3.5646	4.10466	58.3235	56.055	55.246	0.0721406	-3.79305	3.18699e-27	8.70958e-25	down	yes
MSTRG.18560	SLC16A3	XM_010816461.3;NM_001109980.2;XM_010816462.3;XM_005221027.4;XM_024979890.1;XM_024979888.1;XM_024979889.1	49.1538	58.7576	29.8623	3.62316	4.27423	3.48618	12.1029	3.59728	3.46601e-27	9.32412e-25	up	yes
MSTRG.4314	FAM180A	XM_002686969.5	0.883427	1.03008	0.956945	9.56858	10.331	10.0644	0.0957964	-3.38388	5.14145e-27	1.34122e-24	down	yes
MSTRG.6094	SLIT2	XM_005207792.4;XM_005207790.4;NM_001191516.2	0.554639	0.623817	0.644993	9.84299	10.1724	9.88801	0.060978	-4.03557	5.58131e-27	1.43423e-24	down	yes
MSTRG.4999	NDUFA4L2	NM_001113305.2	12.849	15.0878	13.5556	0.983917	1.1114	1.02703	13.2888	3.73214	6.05248e-27	1.53243e-24	up	yes
MSTRG.350	ADCY5	NM_001192069.1	0.552811	0.490947	0.54023	0.0146447	0.0307825	0.0177873	25.0574	4.64716	6.90609e-27	1.72322e-24	up	yes
MSTRG.6111	LGI2	NM_001192816.1	0.017374	0.00955651	0.0354196	1.02051	0.879461	0.853765	0.022642	-5.46486	7.78307e-27	1.9143e-24	down	yes
MSTRG.6330	CXCL5	NM_174300.2	10.4987	8.02043	10.7805	87.6661	74.6822	75.9649	0.122946	-3.02391	8.32723e-27	2.01929e-24	down	yes
MSTRG.6199	GABRA4	NM_174543.2	1.11134	1.2606	1.12813	0.0001	0.0001	0.0001	11666.9	13.5101	8.98108e-27	2.1476e-24	up	yes
MSTRG.13969	LOC511161	XM_015474625.2	2.2819	1.76596	1.38002	0.0001	0.0001	0.0001	18092.9	14.1431	9.83487e-27	2.31955e-24	up	yes
MSTRG.21469	LOC101906324	XR_003032150.1;XR_003032154.1;XR_003032152.1;XR_003032153.1;XR_003032151.1	3.00915	6.20977	4.67864	0.229516	0.32748	0.270165	16.8015	4.07052	9.97492e-27	2.32079e-24	up	yes
MSTRG.2499	S100A9	XM_005203730.4;XM_005203729.4;NM_001046328.2;XM_005203728.2	0.53149	0.434943	0.369765	0.0001	0.0001	0.0001	4453.99	12.1209	1.11631e-26	2.5626e-24	up	yes
MSTRG.2874	F3	NM_173878.2	12.1542	13.0785	12.0858	1.41337	1.05215	1.4518	9.52651	3.25195	1.70477e-26	3.86197e-24	up	yes
MSTRG.4718	FAIM2	XM_024991565.1;NM_001075418.2	0.954672	0.68985	0.8314	7.26488	6.86356	6.97134	0.117343	-3.09119	3.25164e-26	7.27058e-24	down	yes
MSTRG.5448	MFAP5	XM_005207048.4;XM_005207047.1;NM_174386.2;XM_010805526.3	103.027	103.586	111.29	17.4643	18.4424	19.0711	5.78238	2.53166	3.34944e-26	7.39324e-24	up	yes
MSTRG.9971	NID2	NM_001102065.1	1938.59	2012.81	1885.74	369.426	370.311	364.925	5.28411	2.40166	4.27714e-26	9.32146e-24	up	yes
MSTRG.11006	EFEMP1	XM_010809931.3;XM_005212601.4;NM_001081717.2;XM_005212602.4;XM_024998511.1	12.6783	11.9728	13.9373	78.74	89.669	91.6076	0.148408	-2.75236	1.03245e-25	2.22197e-23	down	yes
MSTRG.25236	MAOA	NM_181014.2	1475.72	1502.77	1501.83	281.776	264.938	231.099	5.76014	2.5261	1.87976e-25	3.99554e-23	up	yes
MSTRG.13141	LOC618696	XM_025000900.1	0.228265	0.53806	0.374213	0.0001	0.0001	0.0001	3801.79	11.8925	2.12212e-25	4.45568e-23	up	yes
MSTRG.3828	SEMA3D	NM_001206096.1	6.66534	5.96371	7.32466	64.9722	67.4096	60.8601	0.103258	-3.27568	2.19355e-25	4.55017e-23	down	yes
MSTRG.21662	DSC3	XM_005223956.4;NM_001178103.1	12.2842	11.5215	11.853	1.34976	1.15386	1.25344	9.49112	3.24658	6.64644e-25	1.34412e-22	up	yes
MSTRG.24469	CDKN1C	XR_003033185.1;NM_001077903.2	4.97079	5.43977	5.14352	37.5278	33.1529	40.6933	0.139656	-2.84005	6.81284e-25	1.34412e-22	down	yes
536944	CLEC1A	NM_001076081.1	0.288884	0.256163	0.380387	0.0001	0.0001	0.0001	3084.78	11.591	6.82726e-25	1.34412e-22	up	yes
MSTRG.4531	KITLG	NM_174375.2	12.2477	12.6596	12.72	1.89679	2.04369	1.9312	6.40827	2.67994	6.87011e-25	1.34412e-22	up	yes
MSTRG.1871	MARCKSL1	NM_001076172.1	1352	1499.39	1443.59	251.787	233.721	260.135	5.7601	2.52609	9.04524e-25	1.72032e-22	up	yes
MSTRG.14960	ERRFI1	NM_001077930.1	136.303	155.264	139.279	27.1913	31.4572	26.6782	5.04937	2.3361	9.09272e-25	1.72032e-22	up	yes
MSTRG.11528	OLFML2A	XM_002691603.5	4.09568	3.70538	3.95382	29.5378	28.0781	29.2403	0.135337	-2.88537	1.28858e-24	2.38554e-22	down	yes
MSTRG.372	SNX4	XM_010801174.2;NM_001080281.2;XM_010801175.3	5.56254	4.882	5.52349	41.1929	36.7492	39.5882	0.135863	-2.87978	2.36637e-24	4.28862e-22	down	yes
MSTRG.19609	TMEM266	XM_005221973.4;NM_001101168.1;XM_024981880.1;XM_005221970.4;XM_005221971.4	2.69812	2.86978	3.27391	0.0387911	0.129688	0.106184	32.1915	5.00861	4.40573e-24	7.9014e-22	up	yes
MSTRG.20829	FKBP5	XM_024983659.1;XM_005223348.4;NM_001192862.1;XM_024983658.1;XM_024983656.1;XM_024983660.1;XM_005223349.4;XM_024983657.1	9.69152	9.33614	39.8315	0.501038	0.479234	0.287589	46.424	5.5368	1.13458e-23	2.01383e-21	up	yes
MSTRG.5280	TMTC1	NM_001192761.2	39.3606	33.2618	36.3024	252.876	248.452	241.09	0.146716	-2.7689	1.89618e-23	3.33128e-21	down	yes
MSTRG.11828	UAP1L1	XM_002691711.6	3.92347	6.38137	5.44322	49.5214	51.0056	56.271	0.100435	-3.31566	2.37501e-23	4.13036e-21	down	yes
MSTRG.15871	ACACB	NM_001205333.1;XM_010813916.3;XM_010813919.3;XM_010813915.3;XM_010813917.3	15.343	13.5452	12.4653	0.884424	1.48093	0.953686	12.4595	3.63917	2.46515e-23	4.24426e-21	up	yes
MSTRG.12094	SHISA2	NM_001101265.1	0.541836	0.712483	0.912913	9.98717	8.71083	9.37865	0.0771898	-3.69545	3.19121e-23	5.33428e-21	down	yes
MSTRG.4083	OSBPL3	XM_005205542.4;XM_005205541.4;NM_001192901.2	14.3072	13.8784	10.8308	1.24306	1.39532	1.56457	9.28308	3.2146	3.66751e-23	6.07149e-21	up	yes
MSTRG.2069	EPHB2	NM_001191498.1;XM_024975897.1;XM_024975895.1	3.34952	1.93182	3.42745	47.7803	40.7297	46.2401	0.0646292	-3.95167	3.79453e-23	6.22194e-21	down	yes
MSTRG.8355	LGI3	XM_024996248.1;XR_003036074.1;XM_024996246.1;XM_024996247.1	6.90936	6.03805	5.50611	0.251635	0.488882	0.369099	16.6305	4.05576	3.98738e-23	6.47649e-21	up	yes
MSTRG.10611	ADRA2B	NM_001206628.1	0.350934	0.490491	0.393127	0.0142828	0.0001	0.00703525	57.6406	5.84901	5.46062e-23	8.70513e-21	up	yes
MSTRG.3781	MACC1	XM_010804071.3;XM_010804076.3;XM_024991007.1;XM_010804075.3;XM_024991008.1	9.30415	8.41906	8.62675	0.697751	1.05452	0.563786	11.3771	3.50806	6.4273e-23	1.01522e-20	up	yes
MSTRG.4518	LIN7A	XM_024991836.1;NM_001079602.2	8.64191	10.6999	9.32343	0.864332	1.05301	0.786778	10.6006	3.40607	7.2005e-23	1.12701e-20	up	yes
529800	EPHB6	NM_001098067.1;XM_005205862.3;XM_010804570.3	0.0469866	0.0711573	0.0779426	1.30489	1.07868	1.39016	0.051961	-4.26643	8.68136e-23	1.34655e-20	down	yes
MSTRG.20975	CLIC5	XM_005223375.4;NM_174276.3	0.203377	0.0572969	0.121547	2.75017	3.45955	3.07258	0.0411774	-4.602	9.23676e-23	1.4199e-20	down	yes
MSTRG.8155	TMEM252	XM_002689632.5	15.3179	14.6498	15.0093	1.50131	1.26161	1.01672	11.8998	3.57287	3.02566e-22	4.52981e-20	up	yes
MSTRG.6292	EPHA5	XM_024993586.1;XM_005208051.4;XM_010806168.3;XM_002688311.5;XM_024993587.1;XM_003586208.5;XM_005208053.4;XM_005208052.4;XM_024993585.1	2.1659	2.01346	2.31033	15.6161	17.9812	14.5526	0.134781	-2.89131	3.69183e-22	5.4795e-20	down	yes
MSTRG.22067	ABCA3	XM_010819068.3;NM_001113746.1;XM_024984697.1;XM_005224397.4;XM_010819069.3	0.283721	0.359922	0.301353	3.6786	3.5484	3.13723	0.0911786	-3.45516	3.76766e-22	5.54426e-20	down	yes
MSTRG.5441	A2M	XM_005207056.4;NM_001109795.1	9.67249	8.93385	9.22344	0.269884	0.759589	0.601305	17.0653	4.093	6.02023e-22	8.78392e-20	up	yes
MSTRG.24681	MIR424;MIR503	NR_036341.1;NR_107789.1	17.3834	22.083	14.8158	2.94227	3.09137	3.4068	5.74997	2.52355	7.48746e-22	1.07426e-19	up	yes
MSTRG.19597	CRABP1	NM_181028.2	1.32314	0.864508	1.29304	9.68324	9.16298	11.1678	0.115969	-3.10819	1.16434e-21	1.65674e-19	down	yes
MSTRG.19112	FGF10	NM_001206326.1	19.4369	24.4993	24.5836	3.68305	3.64981	3.47755	6.33832	2.6641	1.25401e-21	1.76969e-19	up	yes
MSTRG.20998	ADGRF5	XM_010818206.2;XM_005223455.3;XM_005223453.3;XM_005223454.4;XM_024983638.1;NM_001193243.1;XM_005223457.3;XM_024983637.1	0.132646	0.184806	0.179468	0.0001	0.00616462	0.0001	78.0752	6.28679	2.67886e-21	3.74976e-19	up	yes
539071	FAM84A	XM_005213028.4;NM_001034659.2	0.826084	1.1352	0.852691	0.077609	0.029296	0.054669	17.416	4.12234	4.291e-21	5.95791e-19	up	yes
MSTRG.8486	GAS1	XM_002689821.6	50.1179	42.1733	49.847	490.478	329.751	432.761	0.113439	-3.14001	6.0399e-21	8.31912e-19	down	yes
MSTRG.1302	SCN7A	XM_010802033.3	4.50468	4.48369	4.86387	0.836083	0.871323	0.806119	5.51108	2.46234	6.1764e-21	8.43961e-19	up	yes
MSTRG.13121	WISP2	NM_001102176.1;XM_005214780.4;XM_005214779.4;XM_010811504.3	40.3988	36.3906	42.4988	325.133	333.977	345.463	0.118745	-3.07406	7.78237e-21	1.05503e-18	down	yes
MSTRG.14198	AKIP1	XM_005215912.4;NM_001034203.2	0.498725	0.497685	0.482207	3.7589	3.44539	4.03895	0.131512	-2.92674	8.73805e-21	1.17534e-18	down	yes
MSTRG.20272	LRRN1	NM_001080738.1;XR_814472.3;XM_005222669.4;XM_005222668.4	13.9288	13.1275	13.2297	79.4341	75.3773	74.3872	0.175769	-2.50825	1.02154e-20	1.35292e-18	down	yes
MSTRG.12287	COL4A2	XM_025000171.1	27.4795	27.0566	27.0474	6.27529	6.49822	6.58217	4.21497	2.07552	1.08856e-20	1.43067e-18	up	yes
MSTRG.20833	ARMC12	XM_024984147.1;XM_024984146.1;XM_015459776.2;XM_024984150.1;XM_024984154.1;XM_024984152.1;XM_024984151.1;XM_024984148.1;XM_024984153.1;XM_024984149.1	10.8571	11.0472	5.50935	0.313037	0.843147	0.513288	16.4205	4.03743	1.18062e-20	1.53991e-18	up	yes
MSTRG.24657	LOC783362	XM_024988742.1;XM_002699566.6	0.130438	0.15475	0.14501	0.00335746	0.00674974	0.0001	42.1465	5.39734	2.21972e-20	2.87345e-18	up	yes
100139162	FAM83G	XM_005220289.4;NM_001205516.1	0.006771	0.0001	0.005504	0.201699	0.273092	0.393857	0.0142463	-6.13327	2.50458e-20	3.21801e-18	down	yes
MSTRG.18649	C1QTNF1	XM_015458963.2;NM_001083409.1;XM_005221201.4;XM_005221200.4;XM_005221199.4;XM_010816533.3;XM_024979967.1	2690.16	1962.84	1078.56	274.94	205.834	186.803	8.5856	3.10192	2.82496e-20	3.60277e-18	up	yes
MSTRG.16397	ADGRG1	XM_024978089.1;XM_024978087.1;XM_024978085.1;XM_024978088.1;XM_024978086.1;NM_001083656.1;XM_024978084.1	0.644436	1.92593	0.361199	39.6182	37.4353	29.1288	0.0276088	-5.17873	4.20846e-20	5.32772e-18	down	yes
MSTRG.21688	ANKRD29	XM_024984285.1;XM_024984286.1;XM_024984287.1;NM_001102104.1	0.179306	0.117086	0.2143	2.80475	3.15879	2.77705	0.0584277	-4.0972	4.76342e-20	5.96963e-18	down	yes
MSTRG.18054	MFAP4	NM_001080217.1	0.412774	0.396767	0.288441	3.42743	3.27187	3.53023	0.107335	-3.21981	4.78486e-20	5.96963e-18	down	yes
MSTRG.23241	MYOM2	NM_001038140.1;XM_024986270.1;XM_024986271.1	21.3031	22.7728	17.5687	112.021	121.042	110.938	0.179199	-2.48037	5.84731e-20	7.24267e-18	down	yes
530102	LOC530102	XR_003036496.1;XM_015474150.2	0.042426	0.025108	0.039871	0.450688	0.530063	0.533908	0.0709104	-3.81786	6.35395e-20	7.81399e-18	down	yes
MSTRG.8573	S1PR3	XM_005210473.4;XM_024995881.1;NM_001101186.1	5.33897	6.91401	5.3967	0.512848	0.488713	0.653657	10.6631	3.41455	7.36714e-20	8.9324e-18	up	yes
MSTRG.4800	AMIGO2	NM_001205786.1	1.35362	1.45086	1.48233	10.4651	8.71922	9.0872	0.15163	-2.72138	8.39476e-20	1.01072e-17	down	yes
MSTRG.24733	GABRA3	XM_024987769.1;NM_174542.2	2.01909	1.87963	1.80476	0.00983214	0.101021	0.0183664	44.1379	5.46395	9.01341e-20	1.07767e-17	up	yes
MSTRG.19652	LMAN1L	XM_005222016.4;XM_010817138.3;XM_015459268.2	0.48914	0.539473	0.508938	0.0345626	0.0231339	0.0536493	13.8088	3.78751	2.36325e-19	2.79356e-17	up	yes
MSTRG.20337	ADAMTS9	XM_005222686.4;XM_024982902.1;NM_001206573.1	44.5856	44.4896	40.3579	9.39289	10.6347	6.12003	4.9501	2.30746	2.54714e-19	2.97724e-17	up	yes
MSTRG.6497	HTRA3	XM_024993710.1	238.463	222.965	232.53	1104.1	1133.98	1204.18	0.201599	-2.31044	2.55928e-19	2.97724e-17	down	yes
MSTRG.15209	GLUL	NM_001040474.2;XM_005217263.4;XM_024976006.1	98.6787	116.848	107.882	25.771	23.9101	24.9934	4.33091	2.11467	3.02501e-19	3.49541e-17	up	yes
MSTRG.20108	SUSD5	XM_024983199.1	2.91285	3.18032	3.28848	0.433858	0.373775	0.347317	8.12299	3.02201	3.63036e-19	4.13933e-17	up	yes
MSTRG.24781	L1CAM	XM_015461516.2;XM_024987989.1;XM_015461515.2;XM_024987990.1;NM_001192435.1;XM_024987986.1;XM_024987988.1;XM_024987987.1	3.98594	3.98332	4.22074	0.949399	0.834684	0.988617	4.39644	2.13634	3.69138e-19	4.18122e-17	up	yes
MSTRG.25427	XG	XM_024988870.1;XM_005228484.4;XM_024988869.1;XM_010822241.3;XM_010822242.3;XM_024988873.1;XM_010822246.3;XM_010822244.3;XM_024988874.1;XM_010822245.3;XM_010822243.3;XM_024988871.1;XM_010822240.3;XM_024988872.1;XM_024988875.1;XM_010822247.3	11.4192	9.21355	9.9165	50.9794	51.7654	52.5772	0.196683	-2.34606	4.38926e-19	4.9392e-17	down	yes
MSTRG.14877	TNFRSF1B	NM_001040490.2	8.66176	7.2778	9.08132	71.2927	65.5744	72.1473	0.119709	-3.0624	5.5658e-19	6.22249e-17	down	yes
MSTRG.7644	GPX3	NM_174077.4;NR_138142.1	65.4237	69.5211	70.7165	11.769	12.2854	14.8948	5.28025	2.40061	7.07537e-19	7.80876e-17	up	yes
MSTRG.8830	RIMS1	XM_003586450.5;XM_024996907.1;XM_024996904.1;XM_024996891.1;XM_024996894.1;XM_024996903.1;XM_024996910.1;XM_024996889.1;XM_024996909.1;XM_024996897.1;XM_024996908.1;XM_024996887.1;XM_005210652.4;XM_015472747.2;XM_015472751.2;XM_024996912.1;XM_015472759.2;XM_024996901.1;XM_024996881.1;XM_024996896.1;XM_024996902.1;XM_015472748.2;XM_024996885.1;XM_024996906.1;XM_024996895.1;XM_024996882.1;XM_024996…	4.89995	3.15123	3.54631	44.4312	44.1214	54.0444	0.0813305	-3.62006	9.97251e-19	1.09361e-16	down	yes
MSTRG.22273	ACSM1	XM_005224691.4;NM_174682.2;XM_005224692.4;XM_015460313.2	0.976833	1.51391	1.52446	0.0001	0.0001	0.0499155	80.1189	6.32407	1.0053e-18	1.09545e-16	up	yes
MSTRG.12860	LAMA5	XM_025001135.1;XM_025001133.1	79.5488	81.1439	79.6877	405.03	405.846	396.294	0.199127	-2.32824	1.23149e-18	1.32516e-16	down	yes
MSTRG.21532	LOC101904396	XR_001494951.2	1.42373	1.80999	1.49948	0.119498	0.166013	0.161971	10.5774	3.40292	1.36425e-18	1.4523e-16	up	yes
MSTRG.1787	PID1	NM_001079584.2;XM_005202921.4	34.4836	33.667	16.7328	4.34456	4.59019	4.5436	6.29775	2.65484	1.36651e-18	1.4523e-16	up	yes
MSTRG.16738	RYR1	NM_001206777.1;XM_005218897.4	11.0448	10.1349	9.58853	57.9865	62.1839	50.7288	0.180037	-2.47363	1.42023e-18	1.50013e-16	down	yes
MSTRG.9530	CILP	XM_015473050.2;XM_024997908.1;XM_003586505.5;XM_024997906.1	5.65658	5.34674	3.8679	0.437804	0.577535	0.569352	9.3843	3.23025	1.43608e-18	1.50762e-16	up	yes
MSTRG.3080	PTGER3	XM_005204445.4;XM_005204444.4;XM_005204440.4;XM_005204443.4;NM_181032.1;XM_010803428.3;XM_024984845.1	0.308827	0.614404	0.537279	0.0001	0.0221615	0.0001	65.3137	6.02931	1.70414e-18	1.7782e-16	up	yes
MSTRG.20802	ITPR3	XR_003031979.1;NM_174370.3;XM_024983379.1	0.903688	0.366443	0.726624	7.35374	8.74951	7.72248	0.0838067	-3.57679	1.81493e-18	1.88239e-16	down	yes
407140	ADRA1B	NM_001191139.1	0.681995	0.67205	0.710715	0.033978	0.0001	0.029725	32.3615	5.01621	2.36943e-18	2.42824e-16	up	yes
MSTRG.14354	DGAT2	NM_205793.2	7.7135	8.96997	8.13496	0.0377948	0.0001	0.175982	116.041	6.85849	3.01933e-18	3.05787e-16	up	yes
MSTRG.6473	PROM1	XR_003035042.1;XR_003035034.1;XM_024993438.1;NM_001245952.2;XR_003035036.1;XR_003035038.1;XR_003035037.1;XR_003035041.1;XR_003035040.1;XR_003035035.1;XR_003035039.1	0.926435	0.892741	0.834334	6.7344	6.1119	6.70537	0.135718	-2.88132	3.52485e-18	3.54897e-16	down	yes
MSTRG.11293	FNDC4	XM_024999241.1;NM_001102324.1	0.025905	0.0288473	0.0250894	0.243239	0.311474	0.266081	0.0972737	-3.36181	3.58105e-18	3.58459e-16	down	yes
MSTRG.7397	ADAMTSL5	XM_024995148.1;XM_024995153.1;XM_024995146.1;XM_024995154.1;XM_024995151.1;XM_024995152.1;XM_024995149.1;XM_024995150.1;XM_024995147.1;XM_024995155.1;XM_024995145.1	9.64844	8.17484	9.93869	49.1608	50.9882	50.5985	0.184162	-2.44095	3.68543e-18	3.66775e-16	down	yes
MSTRG.9829	THBS1	NM_174196.1;XM_024997243.1	14183.7	13981.3	14436.5	3881.22	3823.46	3764.16	3.71454	1.89318	5.2611e-18	5.17602e-16	up	yes
MSTRG.23944	FAT3	XM_024987225.1;NM_001206882.1	330.024	316.877	266.047	57.156	61.2025	43.3202	5.64667	2.4974	5.29799e-18	5.1827e-16	up	yes
MSTRG.10799	XDH	NM_173972.2	19.8343	18.3249	17.8436	5.02181	5.12213	4.81598	3.74353	1.9044	5.36002e-18	5.21376e-16	up	yes
MSTRG.23814	KCNMA1	NM_174680.2;XM_024986563.1;XM_024986568.1;XM_024986573.1;XM_024986564.1;XM_024986562.1;XM_024986557.1;XM_024986561.1;XM_024986569.1;XM_024986571.1;XM_024986566.1;XM_024986560.1;XM_024986570.1;XM_024986572.1;XM_024986558.1;XM_024986559.1;XM_024986567.1	0.782495	0.765465	0.901654	5.39374	5.48634	5.41715	0.150309	-2.734	5.86227e-18	5.67026e-16	down	yes
MSTRG.13901	SLN	NM_001206365.1	0.202236	0.205638	0.208678	2.02981	1.91186	2.18958	0.100559	-3.31389	6.27853e-18	6.03896e-16	down	yes
MSTRG.3848	CD36	XM_005205326.4;XM_024990418.1;XM_015468815.2;XM_015468812.2;XM_024990427.1;XM_024990419.1;NM_001278621.1;XM_024990429.1;XM_024990413.1;XM_024990414.1;XM_024990422.1;XM_024990434.1;XM_015468818.2;XM_024990432.1;XM_024990415.1;XM_024990430.1;XM_024990423.1;NM_174010.3;XM_024990433.1;XM_024990421.1;XM_024990428.1;XM_024990417.1;XM_024990438.1;XM_015468814.2;XM_024990424.1;XM_005205324.4;XM_024990431…	1.35033	2.01667	1.94073	0.313667	0.309552	0.304329	5.72232	2.5166	6.4359e-18	6.15594e-16	up	yes
MSTRG.20835	SRPK1	XM_002697203.4	146.573	150.949	152.721	32.9322	33.3944	33.4725	4.5115	2.17361	8.15451e-18	7.71408e-16	up	yes
MSTRG.19417	ST8SIA2	XM_005221765.4;NM_001098113.1	6.17152	7.75437	7.17123	52.7141	54.3417	51.296	0.133229	-2.90802	8.31834e-18	7.82606e-16	down	yes
MSTRG.12831	EEF1A2	XM_005214699.1;NM_001037464.2	0.210329	0.201315	0.315816	2.30289	2.11837	2.4365	0.106078	-3.2368	1.11114e-17	1.03409e-15	down	yes
MSTRG.25356	S100G	NM_174257.3	0.385328	0.500295	0.435697	0.0427873	0.0354596	0.0183807	13.6744	3.7734	1.16154e-17	1.07517e-15	up	yes
MSTRG.1698	IGFBP2	NM_174555.1	19.4749	19.0043	19.2735	4.10218	3.94666	4.8392	4.48111	2.16386	1.3187e-17	1.21412e-15	up	yes
MSTRG.11678	PTGES	NM_174443.2	3.72438	2.14442	3.21397	22.9442	22.0945	24.7828	0.130086	-2.94247	1.33766e-17	1.22503e-15	down	yes
MSTRG.513	CHRD	XM_024995306.1;XM_024995305.1	2.16584	2.14114	2.70089	16.6484	17.9304	20.3334	0.12762	-2.97008	1.39979e-17	1.27514e-15	down	yes
MSTRG.23532	ACTA1	XM_005226192.3;NM_174225.1	9.22081	8.11307	8.28192	38.3489	38.7835	39.6924	0.219267	-2.18924	1.43757e-17	1.30267e-15	down	yes
MSTRG.23341	MICU3	XM_005225991.4;XM_005225989.4;XM_005225990.4;NM_001206097.1	158.42	167.047	175.716	45.2852	30.1269	26.4787	4.91883	2.29831	1.57004e-17	1.41526e-15	up	yes
MSTRG.16796	LTBP4	XM_024979090.1;XM_024979091.1	10.007	9.12536	9.30193	44.0995	46.9758	48.3893	0.203882	-2.2942	1.8245e-17	1.63607e-15	down	yes
MSTRG.20635	CLEC3B	NM_001046212.1	14.7925	15.3511	15.0324	3.13956	3.35934	3.64432	4.45381	2.15504	1.99331e-17	1.77817e-15	up	yes
MSTRG.24373	ACTN3	NM_001076157.1;XM_024987257.1	5.67278	5.73109	6.55777	46.5946	46.5622	50.3554	0.125158	-2.99818	2.10895e-17	1.87164e-15	down	yes
MSTRG.2484	NPR1	NM_001192751.1	0.268001	0.346452	0.292042	2.28344	2.60964	2.70053	0.119376	-3.06642	2.18202e-17	1.92656e-15	down	yes
MSTRG.24439	CPT1A	XM_005227376.4;NM_001304989.1;XM_024987034.1	275.88	294.875	228.441	1331.89	1322.95	1394.78	0.197351	-2.34116	2.35472e-17	2.06843e-15	down	yes
MSTRG.24716	AFF2	XM_024988032.1;XM_024988036.1;XM_024988035.1;XM_024988033.1;NM_001191543.1;XM_005227590.4;XM_024988034.1;XM_005227591.4;XM_005227592.4	10.4457	11.268	10.4326	1.53165	1.69942	0.91555	7.75242	2.95465	3.18581e-17	2.78427e-15	up	yes
MSTRG.4377	ARHGEF5	XM_005205839.3;XM_024990664.1;NM_001110075.2	0.144673	0.136766	0.13368	1.51833	1.31685	1.29192	0.100583	-3.31353	3.32627e-17	2.89235e-15	down	yes
MSTRG.3803	GPNMB	NM_001038065.1;XM_024990593.1	2.87494	3.55514	3.45559	16.4599	15.1113	16.6898	0.204837	-2.28745	4.37267e-17	3.78313e-15	down	yes
MSTRG.12097	LOC782264	gene-LOC782264	5.55722	6.51953	7.09935	0.917796	0.654427	0.99321	7.47481	2.90204	4.69218e-17	4.03926e-15	up	yes
MSTRG.23286	ING2	XM_024986199.1;NM_001193225.2	0.231503	0.275666	0.372124	0.00894378	0.0147329	0.0221809	19.1744	4.26111	4.95964e-17	4.24826e-15	up	yes
MSTRG.12285	COL4A1	NM_001166511.2	270.149	279.754	267.543	75.8649	75.4892	77.7686	3.56772	1.835	6.8509e-17	5.81044e-15	up	yes
MSTRG.16909	CKM	NM_174773.4	19.1553	10.9024	10.0592	132.051	135.662	130.333	0.100785	-3.31065	7.4657e-17	6.3006e-15	down	yes
MSTRG.12022	POSTN	XM_005213544.2;XM_005213548.3;XM_005213547.3;XM_005213546.3;NM_001040479.1;XM_005213545.3;XM_005213549.3	11.3682	10.5325	12.7174	59.4439	52.2555	58.0766	0.203904	-2.29404	7.50202e-17	6.3006e-15	down	yes
MSTRG.14301	PDE2A	XM_024975019.1;XM_024975017.1;NM_001143846.1;NM_001256273.1;XM_024975018.1;XM_024975020.1	0.864168	0.627605	0.36669	6.47656	5.9217	6.84669	0.0965688	-3.3723	7.75073e-17	6.47788e-15	down	yes
MSTRG.18806	SSTR2	NM_174467.1;XM_005221140.4	2.09967	2.21528	2.09826	0.119875	0.140481	0.179576	14.5777	3.86569	8.63466e-17	7.18179e-15	up	yes
MSTRG.12280	IRS2	XM_025000170.1	23.4636	25.8694	22.083	5.79708	6.27029	6.54084	3.83787	1.94031	1.35663e-16	1.12294e-14	up	yes
MSTRG.10004	CA12	XM_002690877.6;XM_005211744.4;XM_024998203.1	1.25827	0.592815	0.520205	0.0796315	0.0618147	0.0373172	13.265	3.72955	1.40695e-16	1.15902e-14	up	yes
MSTRG.15608	GUCY1A1	XM_024976999.1;NM_175778.2;XM_005217641.4;XM_024976998.1;XM_024977000.1;XM_005217642.4;XM_024977001.1;XM_005217643.4;XM_005217640.4	45.0119	37.0067	51.2595	705.763	285.23	383.749	0.0969477	-3.36665	1.58957e-16	1.30322e-14	down	yes
MSTRG.4674	SLC4A8	XM_002687293.5;XM_015471003.2;XM_024992438.1;XM_024992437.1;XM_015471000.2;XM_015471001.2;XM_015470999.2;XM_024992434.1;XM_024992433.1;XM_024992436.1;XM_024992435.1	54.0787	52.1236	59.5326	7.29646	8.42504	9.8615	6.47832	2.69562	1.78899e-16	1.45977e-14	up	yes
MSTRG.9133	NT5E	NM_174129.3	144.412	150.3	145.927	40.1901	38.3543	41.1186	3.68233	1.88062	1.82693e-16	1.48369e-14	up	yes
112441493	LOC112441493	XM_005216156.4;XM_002693385.5;XM_024975846.1;XM_010812646.3	0.251829	0.158669	0.275488	0.0118627	0.018791	0.0130776	15.6864	3.97144	1.88686e-16	1.51288e-14	up	yes
MSTRG.21048	LOC107131209;C4A	XM_024983948.1;XM_005223693.4;NM_001166485.1;XM_024983371.1;XM_024983949.1;XM_024983372.1	4.76873	6.21503	5.27336	28.9628	30.6104	31.3177	0.178864	-2.48307	1.88806e-16	1.51288e-14	down	yes
MSTRG.13928	ARHGAP20	NM_001206733.1;XM_024975250.1;XM_024975249.1;XM_005215783.4	0.158661	0.125007	0.122643	1.01678	0.911063	0.962719	0.140565	-2.8307	1.88924e-16	1.51288e-14	down	yes
539517	MYOCD	XM_010816079.3;XM_024980796.1;XM_015458753.2;XM_015458755.2;XM_002695810.6;XM_024980795.1;XM_024980794.1	0.182188	0.255873	0.167829	0.0190133	0.00656507	0.00554408	19.468	4.28303	2.00298e-16	1.59654e-14	up	yes
MSTRG.15544	PCDH18	XM_005217569.4;NM_001102229.2	1687.03	1795.39	1732.67	462.585	517.203	506.522	3.50875	1.81096	2.14516e-16	1.70199e-14	up	yes
MSTRG.439	LRRC15	XM_003585659.4	0.985243	0.921356	1.0407	0.142801	0.0802406	0.132487	8.28991	3.05136	2.17119e-16	1.71474e-14	up	yes
MSTRG.7087	PLIN4	XM_024995005.1;XM_024995014.1;XM_024995012.1;XM_024995006.1;XM_024995007.1;XM_024995013.1;XM_024995015.1;XM_024995011.1;XM_015472089.2;XM_024995010.1;XM_024995009.1;XM_024995008.1;XM_024995004.1	1.22537	1.42504	1.23451	0.130792	0.211558	0.177442	7.47399	2.90188	2.22309e-16	1.74771e-14	up	yes
MSTRG.14532	LRRC55	XM_002693757.5	0.0001	0.202354	0.277691	10.7491	12.0744	11.6756	0.0139176	-6.16695	2.27167e-16	1.77779e-14	down	yes
MSTRG.8076	LOC101903205	XR_003036014.1;XM_024996093.1;XM_024996086.1;XM_024996096.1;XM_024996097.1;XM_024996094.1;XM_024996083.1;XM_024996087.1;XM_024996089.1;XM_024996095.1;XM_024996092.1;XM_024996090.1;XM_024996082.1;XM_024996084.1;XM_024996085.1;XM_024996091.1;XM_024996098.1	0.263172	0.232203	0.380656	3.56532	2.88801	3.96274	0.084104	-3.57168	2.6276e-16	2.04409e-14	down	yes
614354	CERS3	NM_001099389.1	0.580606	0.849821	0.812213	0.017973	0.07523	0.04145	16.655	4.05788	2.63569e-16	2.04409e-14	up	yes
MSTRG.23424	ZNF703	NM_001191480.1	31.841	33.6754	33.9776	6.7229	6.08883	7.3628	4.93166	2.30207	2.75486e-16	2.12693e-14	up	yes
MSTRG.18812	KCNJ2	NM_174373.2	7.28667	6.78075	6.60927	44.6865	39.8745	41.3701	0.164191	-2.60656	2.81708e-16	2.16526e-14	down	yes
MSTRG.21470	NEDD9	XM_024983429.1;NM_001101847.3;XM_005223846.4;XM_010818583.3;XM_024983431.1;XM_010818579.3;XM_024983430.1;XM_024983428.1;XM_005223847.4	98.5961	179.061	94.2589	25.996	27.5733	20.7054	5.0073	2.32403	2.91299e-16	2.22902e-14	up	yes
MSTRG.290	UPK1B	XM_010801071.3;XM_005201259.4;XM_005201261.4;NM_174482.2;XM_024992546.1	33.1232	33.5762	33.5629	5.16556	5.59154	6.45132	5.82635	2.54259	3.02517e-16	2.30462e-14	up	yes
MSTRG.5242	CSF2RB	XM_005206838.4;XM_024991839.1;NM_001192664.2	1.85407	2.67434	1.78782	0.340525	0.247162	0.26738	7.38683	2.88495	3.19035e-16	2.41975e-14	up	yes
MSTRG.2915	TGFBR3	XM_005204336.4;XM_024990080.1;XM_005204338.4;XM_005204335.4;XM_024990081.1	49.0431	33.8686	32.2497	191.765	192.652	173.243	0.206508	-2.27573	5.76476e-16	4.35315e-14	down	yes
MSTRG.7137	TLE2	XM_024995031.1;XM_024995030.1	7.99143	2.24738	4.05853	81.1756	72.4187	63.5388	0.065846	-3.92476	6.11801e-16	4.59973e-14	down	yes
MSTRG.5216	MB	NM_173881.2	41.0676	42.0945	49.806	322.029	317.53	229.513	0.153	-2.70839	7.39467e-16	5.53539e-14	down	yes
MSTRG.13648	RIMS2	XM_025001672.1;XM_025001653.1;XM_025001669.1;XM_025001673.1;NM_001102190.1;XM_025001658.1;XM_025001656.1;XM_025001671.1;XM_025001675.1;XM_025001670.1;XM_005215574.4;XM_025001674.1;XM_025001665.1;XM_025001664.1;XM_025001662.1;XM_025001668.1;XM_025001659.1;XM_025001667.1;XM_025001661.1;XM_025001657.1;XM_005215575.4;XM_025001663.1;XM_025001654.1;XM_025001666.1;XM_025001660.1	3.43572	3.70752	3.11196	0.24465	0.465277	0.104305	12.5949	3.65477	7.78586e-16	5.80299e-14	up	yes
MSTRG.8286	FRMPD1	XM_010807992.3;XM_010807991.3;XM_005210184.4;XM_024996218.1	1.73251	1.54521	0.926246	12.9824	15.3365	13.109	0.101477	-3.30078	7.86697e-16	5.83817e-14	down	yes
521475	FGF19	XM_010821272.2	0.0001	0.0001	0.030367	0.46819	0.564031	0.662156	0.0180403	-5.79264	8.86283e-16	6.54898e-14	down	yes
MSTRG.24654	MBNL3	XM_024988191.1;XM_010821424.3;XM_024988192.1;XM_024988186.1;XM_024988185.1;XM_024988180.1;XM_015461426.2;XM_024988189.1;XM_024988182.1;XM_024988184.1;NM_001192740.1;XM_010821415.3;XM_024988183.1;XM_024988188.1;XM_010821421.3;XM_024988187.1	11.8569	6.63848	12.5282	0.920568	0.558512	1.69481	9.77461	3.28904	9.41816e-16	6.92959e-14	up	yes
532273	SYT17	XM_005224748.4;NM_001193210.1;XM_005224749.4	0.0113636	0.0495622	0.0165411	0.636023	0.698725	0.448659	0.0434375	-4.52491	1.08273e-15	7.89889e-14	down	yes
MSTRG.9519	ERO1A	XM_010808857.3;NM_001103348.1;XM_015473005.2	491.473	532.017	478.479	106.855	142.058	147.407	3.78979	1.92212	1.35999e-15	9.8797e-14	up	yes
MSTRG.21649	ASXL3	XM_024984461.1	2.11815	2.31503	1.78043	0.288725	0.298627	0.323636	6.82074	2.76993	1.37301e-15	9.93238e-14	up	yes
MSTRG.4602	PDE1B	XM_005206092.4;XM_024991364.1;XM_010804820.3;XM_005206097.4;XM_024991363.1;XM_024991362.1;XM_005206100.4;NM_174415.2;XM_024991365.1	5.17983	5.00899	4.83833	0.421616	0.53283	0.95498	7.86998	2.97636	1.52708e-15	1.10007e-13	up	yes
MSTRG.21056	CFB;C2	NM_001040526.1;XR_001494868.2;XM_005223654.4;XM_015459885.2;NM_001034492.1	37.7564	34.0699	34.3927	8.16911	9.38853	8.85124	4.0221	2.00795	1.7577e-15	1.2557e-13	up	yes
MSTRG.2775	LOC615514	NM_001083772.1;XM_024989710.1	2.05529	0.828576	2.57709	22.6341	21.998	25.7336	0.0776082	-3.68765	1.80647e-15	1.28521e-13	down	yes
MSTRG.2958	LOC100336669	XM_002686267.6;XM_005204356.4	0.0485851	0.0001	0.0275189	0.783936	0.729879	0.865757	0.0320242	-4.96469	2.00896e-15	1.41755e-13	down	yes
MSTRG.8476	NTRK2	XM_024995508.1;XM_005210371.4;XM_005210372.4;XM_024995507.1;XM_024995505.1;XM_015472635.2;XR_003035866.1;NM_001075225.2;XM_024995506.1;XM_010808129.3	5.64825	5.34741	5.48932	42.9492	41.5859	34.2045	0.138833	-2.84858	2.04031e-15	1.43379e-13	down	yes
MSTRG.10512	FLRT2	XM_003586603.5	72.7016	69.3132	73.3662	295.596	296.901	271.727	0.249219	-2.00451	2.95202e-15	2.04939e-13	down	yes
MSTRG.2774	GSTM3	NM_001046560.1	0.22636	0.146591	0.203295	1.63355	1.63226	1.60818	0.118229	-3.08034	3.24664e-15	2.2359e-13	down	yes
MSTRG.20023	AHNAK2	XM_024982212.1	5.01795	6.0078	5.73827	28.6566	30.7053	30.9873	0.185547	-2.43014	3.53088e-15	2.42196e-13	down	yes
MSTRG.24908	KCNE5	NM_001077875.1	3.40835	2.13266	2.64895	20.0361	22.7898	25.5742	0.119736	-3.06207	4.023e-15	2.74857e-13	down	yes
MSTRG.19631	CSPG4	NM_001192782.2	44.2319	49.7729	47.2627	199.568	192.584	210.581	0.234378	-2.09309	4.26341e-15	2.90131e-13	down	yes
MSTRG.2702	AMPD1	NM_001100349.1	0.48204	0.611069	0.615032	3.90465	4.07484	3.84614	0.144444	-2.79142	4.53615e-15	3.07476e-13	down	yes
MSTRG.14612	CHI3L1	NM_001080219.1	6.1837	6.31563	6.90205	1.09875	1.01957	1.10947	6.01075	2.58755	5.08102e-15	3.41719e-13	up	yes
280968	TPPP	NM_173976.3;XM_024981200.1;XM_024981198.1;XM_024981196.1;XM_024981199.1;XM_024981197.1	0.0866474	0.062161	0.0495861	0.586318	0.717341	0.788572	0.0948244	-3.3986	5.33648e-15	3.57503e-13	down	yes
MSTRG.13994	CD3G	NM_001040472.2	0.0290809	0.00457452	0.0303373	0.500651	0.383836	0.395858	0.0499808	-4.32248	5.47344e-15	3.65257e-13	down	yes
MSTRG.12818	TNFRSF6B	NM_001101306.2	266.671	295.361	283.128	79.6037	69.0786	84.2309	3.62865	1.85943	5.93219e-15	3.94341e-13	up	yes
MSTRG.1112	NAB1	XM_005202200.4;XM_010801793.2;XM_005202199.4;NM_001102039.1	0.824797	0.82496	0.716774	6.71668	3.63553	5.46558	0.149612	-2.7407	6.22973e-15	4.12528e-13	down	yes
281051	CD34	NM_174009.1	0.0001	0.031232	0.034016	0.643881	0.492658	0.764607	0.034373	-4.86258	6.5678e-15	4.33248e-13	down	yes
MSTRG.18702	CYGB	NM_001206720.1;XM_005221178.4	171.23	154.254	178.735	721.864	765.549	787.774	0.221617	-2.17386	7.09372e-15	4.64383e-13	down	yes
MSTRG.17989	MYH3	NM_001101835.1	4.64283	4.30964	4.26352	17.5778	17.3965	17.7049	0.250877	-1.99495	7.13278e-15	4.65171e-13	down	yes
MSTRG.12784	TGM3	NM_001101848.1;XM_025000366.1	0.469969	0.677157	0.636163	0.0795885	0.0496707	0.0766922	8.65879	3.11416	7.23691e-15	4.7018e-13	up	yes
MSTRG.22372	SULT1A1	NM_177521.2;XM_024984665.1;XM_005224835.4;XM_024984667.1;XM_005224836.4;XM_005224839.4;XM_010819388.3;XM_024984664.1;XM_024984666.1;XM_010819389.3;XM_024984668.1	427.591	445.062	438.867	121.565	124.798	133.619	3.45153	1.78723	7.68785e-15	4.97601e-13	up	yes
MSTRG.4095	STEAP1	NM_001205806.1;XM_010804350.3;XM_005205566.4	4.09648	4.40718	4.52665	1.35484	1.15645	1.18003	3.52999	1.81966	7.80949e-15	5.0358e-13	up	yes
MSTRG.2020	MAN1C1	XM_002685706.5	0.472797	0.529153	0.49453	3.23204	3.29716	3.31291	0.152049	-2.7174	8.11033e-15	5.21028e-13	down	yes
MSTRG.1755	EPHA4	NM_001083441.1	479.53	481.489	483.825	2042.04	1961.57	2006.3	0.24041	-2.05643	8.97639e-15	5.74522e-13	down	yes
MSTRG.16888	BCAM	NM_174741.2	13.139	14.6532	16.1189	67.2716	70.5538	76.9959	0.204407	-2.29048	9.0539e-15	5.7612e-13	down	yes
MSTRG.1773	SERPINE2	NM_174669.2;XM_024999003.1	214.298	224.27	226.79	73.3454	59.4829	66.5237	3.33761	1.73881	9.06828e-15	5.7612e-13	up	yes
MSTRG.15759	HSPB8	NM_001014955.1	48.6386	50.1254	50.2313	200.181	188.263	207.734	0.249917	-2.00048	1.10455e-14	6.96594e-13	down	yes
MSTRG.481	MASP1	NM_001076968.1;XM_015471853.2;XM_005201489.4;XM_024989607.1;XM_015471855.2;XM_005201484.4	486.625	444.464	471.08	106.132	105.706	118.795	4.24085	2.08435	1.1484e-14	7.21606e-13	up	yes
MSTRG.21620	FHOD3	XM_005224042.3;XM_005224047.3;XM_010818734.3;XM_010818738.3;XM_010818733.3;XM_005224045.3;NM_001191215.1;XM_010818735.3	1.06355	1.03414	1.35831	10.6581	6.66232	10.1092	0.125995	-2.98856	1.3056e-14	8.17402e-13	down	yes
MSTRG.8539	WNK2	XM_002689849.6;XM_005210448.4;XM_005210447.4;XM_005210450.4;XM_005210449.4;XM_005210451.4;XM_005210446.4	0.43582	0.417979	0.29251	3.01771	2.83138	2.99534	0.129608	-2.94777	1.33779e-14	8.34518e-13	down	yes
MSTRG.12337	JAG1	NM_001191178.2	83.9359	84.8739	83.5266	350.07	339.795	337.428	0.245632	-2.02543	1.46281e-14	9.09214e-13	down	yes
MSTRG.3382	SLC2A1	NM_174602.2	4.55953	5.58396	4.59831	1.34071	1.2762	1.46907	3.6079	1.85116	1.4856e-14	9.20055e-13	up	yes
MSTRG.14617	FMOD	NM_174058.2	439.13	390.113	435.153	1631.68	1607.82	1749.19	0.253452	-1.98021	1.513e-14	9.33667e-13	down	yes
MSTRG.793	PLSCR4	NM_001081732.1;XM_005201815.4;XM_024991025.1;XM_005201814.4;XM_024991020.1	91.7972	78.4028	81.7225	22.2928	20.827	24.18	3.74328	1.9043	1.72672e-14	1.05797e-12	up	yes
MSTRG.6377	FRAS1	XM_024993475.1	46.6183	53.0623	48.7779	275.827	320.296	267.717	0.171859	-2.5407	1.94565e-14	1.18368e-12	down	yes
782368	AQP5	NM_001191160.1;XM_024992303.1	0.0320129	0.104657	0.0780654	1.02241	0.968754	0.983379	0.0721908	-3.79204	2.06586e-14	1.248e-12	down	yes
MSTRG.14874	DHRS3	XM_024976016.1;XM_024976015.1;NM_174180.3	135.446	127.17	125.589	37.7715	41.2683	41.7858	3.21293	1.68389	2.35486e-14	1.40776e-12	up	yes
MSTRG.4551	LUM	XM_005206042.2;NM_173934.1	661.665	692.972	728.34	231.767	199.558	215.487	3.22037	1.68723	2.50016e-14	1.48945e-12	up	yes
MSTRG.17623	UNC45B	XM_002695630.5	0.246697	0.233103	0.2649	1.69254	1.85541	2.02118	0.133719	-2.90272	2.53108e-14	1.49751e-12	down	yes
529059	MEOX1	NM_001035376.2;XM_005220894.4	0.0001	0.0001	0.0179455	0.335468	0.21324	0.260291	0.0224297	-5.47845	2.55164e-14	1.5007e-12	down	yes
MSTRG.10439	PGF	NM_173950.2;XM_024997229.1;XM_005211921.4	0.544049	0.592831	0.599178	0.0856701	0.0368806	0.0687887	9.07318	3.18161	2.5539e-14	1.5007e-12	up	yes
MSTRG.20759	PSMB8	NM_001040480.2;XM_005223194.3;XM_005223195.4;XM_024983381.1	0.666279	0.477634	0.795839	5.12203	5.13908	4.67456	0.129874	-2.94482	2.61529e-14	1.53154e-12	down	yes
537640	HUNK	XM_002684590.3	0.034828	0.023813	0.047338	0.395094	0.438446	0.373396	0.0878083	-3.5095	2.84113e-14	1.65816e-12	down	yes
MSTRG.19294	ADAMTS16	XM_024981542.1	1.58558	1.40049	1.3036	9.83886	9.81924	9.58381	0.146696	-2.7691	2.87791e-14	1.67395e-12	down	yes
616407	SLC24A3	XM_025001037.1	0.017932	0.009776	0.021451	0.234726	0.292606	0.306644	0.0589453	-4.08448	3.63123e-14	2.09795e-12	down	yes
MSTRG.4552	DCN	XM_005206039.2;NM_173906.4;XM_024991338.1	30688.3	31332	32373	10152	9342.87	10352.2	3.16256	1.66109	3.74768e-14	2.15799e-12	up	yes
MSTRG.6694	CRLF1	XM_024994753.1	10.208	10.7303	10.804	2.82786	2.90609	3.40505	3.47327	1.7963	3.88792e-14	2.23128e-12	up	yes
540990	LCP1	XM_005213674.4;NM_001034720.2	0.33242	0.260414	0.375323	0.0271747	0.0001	0.00671144	28.4869	4.83222	3.97323e-14	2.27266e-12	up	yes
MSTRG.4850	CNTN1	XM_010805057.3;XM_024991352.1;NM_174280.2;XM_005206412.4	0.542797	0.436561	0.684832	0.0642968	0.0459278	0.0905145	8.29032	3.05143	4.03993e-14	2.30099e-12	up	yes
MSTRG.1856	FNDC5	NM_001105421.1	0.252347	0.227507	0.196402	1.3966	1.24964	1.38995	0.167548	-2.57735	4.04948e-14	2.30099e-12	down	yes
281361	NRG1	XM_005226080.4;XM_005226079.4;XM_024986182.1;XM_024986183.1;XM_024986185.1;XM_024986176.1;XM_024986184.1;XM_005226085.4;XM_024986177.1;XM_024986186.1;XM_005226084.4;NM_174128.3;XM_024986178.1;XM_005226081.4;XM_024986180.1;XM_024986179.1;XM_024986181.1	0.294757	0.556734	0.26959	0.0366924	0.014981	0.0061138	19.4001	4.278	4.24613e-14	2.39691e-12	up	yes
MSTRG.16222	CRISPLD2	NM_001100299.1	228.389	266.488	254.306	79.3919	75.4604	81.8172	3.16552	1.66244	4.47401e-14	2.51729e-12	up	yes
MSTRG.17804	ASPA	XM_005220208.4;XM_010815906.2;NM_001046033.2	1.3936	1.8814	2.06079	0.290148	0.30604	0.260876	6.22568	2.63823	4.54734e-14	2.55021e-12	up	yes
MSTRG.23102	ATRNL1	XM_024985966.1;XM_024985963.1;XM_024985965.1;XM_024985964.1;XM_024985967.1	2.36338	2.74574	3.48269	17.6402	19.9368	16.2846	0.159517	-2.64822	4.70676e-14	2.63105e-12	down	yes
MSTRG.18422	FZD2	XM_003587455.5	4.44215	6.58492	5.27344	30.5658	28.3205	33.7993	0.175869	-2.50743	4.7685e-14	2.65694e-12	down	yes
MSTRG.3996	ELMO1	XM_015469366.2;XM_005205454.3;XM_015469370.2;XM_015469371.2;NM_001113227.2;NM_001024505.3;XM_015469368.2	17.4338	16.4237	16.4359	5.79574	4.88035	4.01979	3.42227	1.77496	6.11899e-14	3.39841e-12	up	yes
MSTRG.9795	GREM1	XM_024997727.1;XM_024997728.1;NM_001082450.1	4.91889	4.24247	2.0669	30.2772	25.6319	26.5921	0.136098	-2.87728	6.86147e-14	3.78634e-12	down	yes
MSTRG.15888	MYO18B	XM_024977798.1	0.283907	0.232856	0.250176	1.34892	1.57333	1.44136	0.175758	-2.50834	7.24548e-14	3.98548e-12	down	yes
MSTRG.7775	EDIL3	XM_005209726.4;XM_002689374.6;XM_015472359.2	51.7278	54.7745	55.8093	10.2751	13.2956	5.12069	5.65716	2.50008	7.59652e-14	4.16527e-12	up	yes
MSTRG.10279	HIF1A	NM_174339.3;XM_024997269.1;XR_003036597.1;XM_024997270.1;XR_003036596.1	221.936	247.176	242.617	80.0968	76.4354	75.6988	3.06475	1.61577	7.76603e-14	4.24469e-12	up	yes
MSTRG.23873	MMRN2	XM_002698938.5	4.45451	4.62768	3.85084	0.926847	0.763253	0.95294	4.89324	2.29079	8.71852e-14	4.74876e-12	up	yes
MSTRG.11782	SARDH	XM_005213365.4;XM_024999141.1;NM_001193041.1	0.567531	0.643343	0.565272	3.96941	4.25327	3.71876	0.148738	-2.74916	8.74343e-14	4.74876e-12	down	yes
MSTRG.2103	ALPL	XM_024998233.1;XM_015460007.2;XM_015460001.2;XM_015460000.2;XM_024998229.1;NM_176858.2;XM_015459997.2;XM_024998232.1;XM_024998230.1	11.3856	14.9378	9.5098	0.675813	1.83305	1.08658	9.96628	3.31706	9.10856e-14	4.93151e-12	up	yes
MSTRG.512	EPHB3	NM_001192796.1	2.14455	1.7966	1.78038	7.83611	7.87696	8.25315	0.238733	-2.06653	1.16291e-13	6.27643e-12	down	yes
MSTRG.5167	C5H12orf75	XR_003034548.1;NM_001145202.1;XM_024991328.1;XR_806707.3;XR_003034551.1;XM_015471059.2;XR_003034552.1;XM_005206486.4;XR_001500342.2;XR_806706.3;XM_015471060.2;XR_003034549.1;XR_003034550.1	37.4102	45.9232	40.4978	13.1894	13.5514	12.8598	3.127	1.64478	1.20705e-13	6.49429e-12	up	yes
MSTRG.11076	SMYD1	NM_001083484.1;XM_005212791.4	6.6292	5.93588	5.11013	33.0419	27.212	32.2337	0.191109	-2.38753	1.3524e-13	7.25365e-12	down	yes
MSTRG.5054	ERBB3	NM_001103105.1	1.68397	1.47931	1.42534	7.94374	7.95157	8.52807	0.187878	-2.41213	1.41742e-13	7.57882e-12	down	yes
MSTRG.1414	NEB	XM_024980659.1;XM_024980562.1;XM_024980637.1;XM_024980615.1;XM_024980587.1;XM_024980656.1;XM_024980645.1;XM_024980576.1;XM_024980629.1;XM_024980573.1;XM_024980602.1;XM_024980589.1;XM_024980641.1;XM_024980648.1;XM_024980609.1;XM_024980632.1;XM_024980651.1;XM_024980634.1;XM_024980595.1;XM_024980625.1;XM_024980568.1;XM_024980597.1;XM_024980592.1;XM_024980574.1;XM_024980577.1;XM_024980560.1;XM_024980…	34.6154	28.5645	31.9156	123.425	134.807	104.313	0.262301	-1.9307	1.62165e-13	8.61729e-12	down	yes
MSTRG.6969	CNN1	NM_001046379.1	42.3367	51.9043	48.2987	11.4734	10.2522	13.7116	4.02231	2.00802	1.6399e-13	8.68744e-12	up	yes
MSTRG.7636	SYNPO	XM_005209596.4;XM_015472302.2;NM_001206025.1;XM_005209595.3;XM_024994350.1	6.72701	4.04656	4.4609	36.8894	29.7761	34.619	0.150412	-2.733	1.68607e-13	8.90462e-12	down	yes
MSTRG.7774	ATP6AP1L	NM_001207027.1;NM_001207028.1;XM_010807588.3	3.61644	4.71136	4.71277	0.773328	0.50241	0.780594	6.34166	2.66486	1.69155e-13	8.90626e-12	up	yes
MSTRG.24565	IL13RA1	NM_001206677.1	872.568	884.473	871.151	272.061	235.821	301.526	3.24706	1.69913	1.69942e-13	8.92039e-12	up	yes
MSTRG.22358	ATP2A1	XM_024984881.1;NM_001075767.1	10.0894	10.1558	10.2536	40.2987	39.2515	40.3726	0.25432	-1.97528	1.79661e-13	9.4019e-12	down	yes
MSTRG.8174	KLF9;LOC104969351	NM_001193214.1;XR_808310.2	292.637	286.125	283.179	96.5675	87.2697	89.761	3.15039	1.65553	1.8154e-13	9.47143e-12	up	yes
539126	NTRK3	XM_024981890.1;XM_024981894.1;XM_024981897.1;XM_024981896.1;XM_024981892.1;XM_024981889.1;NM_001206483.1;XM_024981895.1;XM_024981891.1	0.110556	0.174403	0.127426	0.00801376	0.0001	0.0112542	21.292	4.41224	2.09312e-13	1.08056e-11	up	yes
MSTRG.9805	ACTC1	NM_001034585.2	251.415	230.921	251.182	908.669	866.278	958.646	0.268335	-1.89789	2.1465e-13	1.10317e-11	down	yes
MSTRG.2043	MYOM3	XM_024982647.1;XM_024982648.1	0.479905	0.445725	0.399798	2.18964	2.16045	2.2136	0.201934	-2.30805	2.17738e-13	1.11571e-11	down	yes
513753	EDN3	XM_025000539.1;NM_001101979.1	0.0001	0.0001	0.019681	0.259885	0.256585	0.254232	0.025796	-5.27671	2.22568e-13	1.13708e-11	down	yes
MSTRG.16337	ADCY7	XM_005218443.4;XM_010814407.3;NM_174230.2;XM_010814409.3;XM_005218441.4;XM_005218440.4;XM_024977937.1;XM_010814410.3;XM_005218444.4;XM_024977938.1;XM_005218439.4	0.635713	0.588083	0.563102	2.51835	2.36527	2.59251	0.239014	-2.06483	2.45369e-13	1.24986e-11	down	yes
MSTRG.3840	SEMA3C	XM_024990627.1;NM_001101082.1	27.399	26.7203	29.5797	108.197	101.543	96.7872	0.273055	-1.87273	2.48257e-13	1.26084e-11	down	yes
MSTRG.11930	HTR2A	NM_001001157.1	7.34593	7.88547	7.32327	1.32242	1.32286	1.90217	4.95985	2.3103	2.55253e-13	1.29256e-11	up	yes
511961	PRKAG3	XM_015459133.2;NM_001030302.2;NM_001162421.1;XM_025000849.1;XM_025000873.1;XM_025000863.1;NM_001162420.1;NM_001162419.1;XM_025000860.1	0.0663688	0.0452872	0.039905	0.546151	0.4184	0.544779	0.100416	-3.31594	2.82931e-13	1.42433e-11	down	yes
MSTRG.22046	IGFALS	NM_001075963.1	7.33753	9.47569	9.07706	55.5946	58.8743	63.2464	0.145684	-2.77908	2.96126e-13	1.48641e-11	down	yes
MSTRG.913	BACE2	NM_001206062.2	330.878	311.259	328.887	101.868	112.353	108.493	3.00894	1.58925	3.17817e-13	1.59065e-11	up	yes
MSTRG.1333	ITGB6	XM_005202407.4;XM_005202409.4;XM_024999020.1;XM_010801958.3;XM_024999025.1;NM_174698.2	0.870707	0.742703	0.847499	7.5258	6.10012	4.05192	0.139209	-2.84468	3.21119e-13	1.60252e-11	down	yes
MSTRG.6174	RBM47	XM_024993386.1;XM_024993388.1;XM_010806078.3;XM_024993395.1;XM_015471601.2;XM_010806077.2;XM_024993394.1;XM_010806080.3;XM_005207883.4;XM_024993384.1;XM_024993392.1;XM_024993393.1;XM_015471600.2;XM_024993382.1;XM_005207888.4;XM_024993391.1;XM_015471603.2;XM_005207889.4;XM_024993390.1;NM_001206034.1;XM_024993385.1;XM_005207885.4;XM_024993381.1;XM_005207887.4;XM_024993380.1;XM_015471605.2;XM_024993…	2.23015	2.12757	1.84862	0.257866	0.423743	0.233401	6.78281	2.76188	3.82675e-13	1.90419e-11	up	yes
MSTRG.16939	HIF3A	XM_010815016.3;XM_010815019.3;XM_015458155.2;NM_001105342.1	0.393459	0.432015	0.293361	0.0434632	0.0311972	0.0203522	11.7756	3.55773	3.95347e-13	1.95534e-11	up	yes
MSTRG.18003	PMP22	NM_001101156.1;XM_005220380.4	28.1737	31.1507	30.8542	113.453	113.892	117.152	0.261769	-1.93363	3.9636e-13	1.95534e-11	down	yes
MSTRG.17632	CCL2	NM_174006.2	24.3968	19.8166	24.8265	6.02547	5.05603	6.02096	4.03684	2.01323	3.9947e-13	1.96505e-11	up	yes
MSTRG.8979	LAMA4	XM_024996679.1;XM_024996678.1;XM_024996682.1;NM_001205965.1;XM_024996680.1;XM_024996681.1	4874.59	4950.22	4789.82	1695.98	1762.72	1597.38	2.89051	1.53132	4.01889e-13	1.97131e-11	up	yes
MSTRG.175	TMEM45A	NM_001075405.1;XM_015470833.2	168.008	182.656	178.099	55.9771	57.5575	57.659	3.08869	1.62699	4.72761e-13	2.31236e-11	up	yes
MSTRG.4603	ITGA5	XM_024991353.1;NM_001166500.1	455.058	510.58	481.372	160.942	156.037	168.868	2.97833	1.5745	4.77547e-13	2.32916e-11	up	yes
MSTRG.19522	SH3GL3	XM_015459230.2;XM_015459227.2;XM_024982354.1;XM_010817041.3;XM_010817039.3;XM_024982352.1;XM_024982357.1;XM_024982353.1;XM_002696595.6;XM_024982350.1;XM_024982360.1;XM_024982351.1;XM_024982355.1;XM_024982358.1;XM_024982359.1;XM_015459228.2;XM_024982361.1;XM_015459231.2;XM_024982356.1	1.59856	1.66173	1.75113	0.370435	0.358145	0.35827	4.61096	2.20507	4.87934e-13	2.3731e-11	up	yes
MSTRG.20864	MDGA1	NM_001192882.2;XM_024983665.1	12.0813	13.4864	10.6832	2.29713	2.22781	3.42949	4.55733	2.18819	4.93758e-13	2.39466e-11	up	yes
MSTRG.17930	SHBG	XM_024979687.1;XM_024979691.1;XM_024979689.1;XM_024979693.1;XM_024979694.1;XM_024979688.1;XM_024979692.1;NM_001098858.2	0.243868	0.182222	0.262717	1.55591	1.69446	1.75414	0.137637	-2.86106	4.97502e-13	2.40604e-11	down	yes
MSTRG.9755	ANG;RNASE4;ANG2	NM_001078144.1;NM_001040590.1;NM_001099396.1;XM_024997876.1	11.2842	11.923	14.2666	2.94046	2.76153	2.84244	4.38575	2.13282	5.172e-13	2.4943e-11	up	yes
MSTRG.18159	ITGA3	XM_024979862.1;NM_001302664.1	4.96274	5.40065	4.65987	21.0494	17.7173	28.8756	0.222099	-2.17073	5.25148e-13	2.52555e-11	down	yes
107131874	LOC107131874	XM_024978986.1	0.038191	0.017095	0.061157	0.549811	0.416412	0.515331	0.0785952	-3.66942	6.20509e-13	2.97585e-11	down	yes
MSTRG.3575	LOC101905509	XR_234160.4;XR_001498508.2;XR_001498511.2;XR_003034113.1;XR_001498509.2;XR_805876.3;XR_001498507.2	0.377109	0.411375	0.551459	3.01159	4.91869	3.63645	0.115845	-3.10974	6.51272e-13	3.11471e-11	down	yes
MSTRG.5547	SLC6A13	XM_010805662.2;XM_024991800.1;XM_024991801.1;NM_001099027.1;XM_010805663.2	0.0366806	0.0267186	0.0299772	0.227691	0.189932	0.209537	0.148888	-2.7477	7.68751e-13	3.65624e-11	down	yes
MSTRG.2159	MFAP2	NM_174388.2;XM_005203076.3;XM_005203073.2;XM_005203074.3	27.9171	27.835	28.7291	114.746	111.027	134.114	0.234744	-2.09084	8.35951e-13	3.9649e-11	down	yes
MSTRG.24326	LTBP3	XM_005227116.4;XM_005227115.4;XM_005227114.4;NM_001192738.1	11.2698	10.2725	9.8748	39.2076	39.9218	40.1652	0.263358	-1.92491	9.2127e-13	4.35756e-11	down	yes
MSTRG.128	CADM2	XM_010800962.3;XM_024993936.1;XM_024993939.1	2.38904	2.26992	2.10563	0.32975	0.085698	0.0775929	13.7201	3.77822	9.25743e-13	4.36672e-11	up	yes
MSTRG.7696	ADAM19	XM_015472341.2;XM_015472343.2;XM_024995279.1	420.717	433.991	404.577	147.734	144.417	144.303	2.88526	1.5287	9.52481e-13	4.48056e-11	up	yes
MSTRG.6071	NAP1L5	NM_001077878.2	8.27123	7.79104	8.10189	1.25797	1.61997	1.68526	5.29545	2.40475	1.04595e-12	4.90683e-11	up	yes
MSTRG.12755	ADAM33	XM_002692232.6	221.39	208.821	207.579	801.826	783.987	745.631	0.27356	-1.87007	1.08761e-12	5.08842e-11	down	yes
MSTRG.25422	MXRA5	XM_005228468.4;XM_002700420.5	77.3222	72.8032	65.9433	22.1346	20.7637	24.9269	3.18567	1.6716	1.13567e-12	5.29886e-11	up	yes
MSTRG.46	C1H21orf62	XM_005201104.4;NM_001163694.1	0.554837	0.735926	0.609341	0.0992435	0.109945	0.133838	5.53922	2.46968	1.15721e-12	5.38477e-11	up	yes
[truncated: 1,643 more rows]

## Sheet: 9d vs 0d
Supplementary Table S3. DE mRNAs during intramuscular preadipocyte differentiation
[truncated: 1,908 more rows]
