# Supplementary material for: A genome-wide landscape of mRNAs, lncRNAs, circRNAs and miRNAs during intramuscular adipogenesis in cattle
Source: BMC Genomics. 2022 Oct 6;23:691. doi: 10.1186/s12864-022-08911-z (PMC9535873; doi:10.1186/s12864-022-08911-z)
Supplement: Supplementary file 4 — Additional file 4: Supplementary Table S4. DE circRNAs during intramuscular preadipocyte differentiation. [file 12864_2022_8911_MOESM4_ESM.xlsx]

## Sheet: 3d vs 0d
Supplementary Table S4. DE circRNAs during intramuscular preadipocyte differentiation
Accession	AI_3d_1_srpbm	AI_3d_2_srpbm	AI_3d_3_srpbm	AI_0d_1_srpbm	AI_0d_2_srpbm	AI_0d_3_srpbm	AI_3d_1_count	AI_3d_2_count	AI_3d_3_count	AI_0d_1_count	AI_0d_2_count	AI_0d_3_count	log2FoldChange	regulation	pvalue	qvalue	significant
circRNA5401	266.591	191.121	103.452	0	0	0	16	14	8	0	0	0	inf	up	3.70852e-06	0.00657992	yes
circRNA5443	199.944	150.166	116.384	0	0	0	12	11	9	0	0	0	inf	up	6.44912e-06	0.00657992	yes
circRNA2074	0	0	0	204.372	101.845	182.661	0	0	0	13	6	13	-inf	down	7.46304e-06	0.00657992	yes
circRNA1045	0	0	0	235.813	152.768	98.3562	0	0	0	15	9	7	-inf	down	1.08268e-05	0.0071592	yes
ciRNA75	33.3239	27.3029	38.7947	424.464	186.717	309.119	2	2	3	27	11	22	-3.21047	down	3.87708e-05	0.0205097	yes
circRNA5844	83.3098	95.5603	375.015	0	0	0	5	7	29	0	0	0	inf	up	5.94116e-05	0.0228855	yes
circRNA3361	0	0	0	0	1256.09	941.409	0	0	0	0	74	67	-inf	down	6.05665e-05	0.0228855	yes
circRNA2024	0	0	0	110.046	101.845	126.458	0	0	0	7	6	9	-inf	down	7.20917e-05	0.0238353	yes
circRNA2036	0	0	0	345.86	0	1700.16	0	0	0	22	0	121	-inf	down	0.000129735	0.0381276	yes
circRNA2022	233.267	313.984	297.426	31.4418	0	56.2035	14	23	23	2	0	4	3.26865	up	0.000144355	0.038182	yes
circRNA2023	0	0	0	47.1627	118.82	196.712	0	0	0	3	7	14	-inf	down	0.000202043	0.0485821	yes
circRNA4383	466.535	341.287	258.631	0	0	84.3053	28	25	20	0	0	6	3.66105	up	0.000528979	0.109341	yes
circRNA5507	66.6478	68.2573	155.179	0	0	0	4	5	12	0	0	0	inf	up	0.000537405	0.109341	yes
ciRNA123	0	0	0	345.86	0	266.967	0	0	0	22	0	19	-inf	down	0.000585571	0.110631	yes
circRNA5819	349.901	286.681	0	0	0	0	21	21	0	0	0	0	inf	up	0.000670977	0.118316	yes
circRNA5749	116.634	81.9088	51.7262	0	0	0	7	6	4	0	0	0	inf	up	0.000794902	0.125983	yes
circRNA1849	33.3239	0	0	172.93	101.845	140.509	2	0	0	11	6	10	-3.63947	down	0.000809719	0.125983	yes
circRNA2027	0	0	0	31.4418	118.82	112.407	0	0	0	2	7	8	-inf	down	0.00104286	0.14967	yes
circRNA1620	16.662	0	0	78.6045	84.8712	154.56	1	0	0	5	5	11	-4.25456	down	0.00107513	0.14967	yes
circRNA2229	149.958	163.818	38.7947	0	16.9742	0	9	12	3	0	1	0	4.37649	up	0.00171432	0.226718	yes
circRNA1852	0	0	0	78.6045	33.9485	112.407	0	0	0	5	2	8	-inf	down	0.00201167	0.243124	yes
circRNA4560	199.944	95.5603	181.042	0	0	42.1527	12	7	14	0	0	3	3.49892	up	0.0020222	0.243124	yes
circRNA2228	116.634	109.212	155.179	0	33.9485	14.0509	7	8	12	0	2	1	2.98879	up	0.0027135	0.312053	yes
circRNA3295	0	0	0	0	220.665	140.509	0	0	0	0	13	10	-inf	down	0.00300545	0.331225	yes
circRNA2032	0	0	25.8631	125.767	101.845	84.3053	0	0	2	8	6	6	-3.5922	down	0.00429046	0.431752	yes
circRNA1597	366.563	245.726	323.289	110.046	33.9485	84.3053	22	18	25	7	2	6	2.03493	up	0.00434945	0.431752	yes
ciRNA105	0	0	0	62.8836	84.8712	42.1527	0	0	0	4	5	3	-inf	down	0.0044073	0.431752	yes
circRNA3362	0	0	0	0	135.794	140.509	0	0	0	0	8	10	-inf	down	0.00526387	0.469039	yes
circRNA2038	116.634	191.121	142.247	377.302	390.408	646.341	7	14	11	24	23	46	-1.65183	down	0.00549907	0.469039	yes
circRNA3349	0	0	0	0	118.82	168.611	0	0	0	0	7	12	-inf	down	0.00557155	0.469039	yes
circRNA184	166.62	191.121	116.384	15.7209	0	56.2035	10	14	9	1	0	4	2.72071	up	0.00562952	0.469039	yes
circRNA5804	99.9718	81.9088	25.8631	0	0	0	6	6	2	0	0	0	inf	up	0.00567458	0.469039	yes
circRNA1143	133.296	136.515	142.247	361.581	322.511	519.883	8	10	11	23	19	37	-1.54689	down	0.00586604	0.470172	yes
circRNA5807	49.9859	81.9088	51.7262	0	0	0	3	6	4	0	0	0	inf	up	0.00623262	0.484783	yes
circRNA3473	116.634	68.2573	51.7262	0	0	14.0509	7	5	4	0	0	1	4.07382	up	0.0064149	0.484783	yes
circRNA4491	149.958	122.863	90.5209	0	0	42.1527	9	9	7	0	0	3	3.10763	up	0.00669208	0.486852	yes
ciRNA489	99.9718	40.9544	51.7262	0	0	0	6	3	4	0	0	0	inf	up	0.00681041	0.486852	yes
circRNA5713	149.958	122.863	0	0	0	0	9	9	0	0	0	0	inf	up	0.00734005	0.510906	yes
ciRNA141	0	0	0	31.4418	67.897	84.3053	0	0	0	2	4	6	-inf	down	0.00756999	0.513401	yes
circRNA1041	16.662	0	0	125.767	101.845	28.1018	1	0	0	8	6	2	-3.9399	down	0.00782788	0.517619	yes
circRNA1144	1016.38	1160.37	1086.25	2358.13	1833.22	2711.82	61	85	84	150	108	193	-1.08106	down	0.00941751	0.566898	yes
circRNA32	416.549	546.059	426.741	157.209	84.8712	210.763	25	40	33	10	5	15	1.61732	up	0.00948442	0.566898	yes
circRNA5810	99.9718	27.3029	51.7262	0	0	0	6	2	4	0	0	0	inf	up	0.00961847	0.566898	yes
circRNA862	16.662	0	0	62.8836	84.8712	56.2035	1	0	0	4	5	4	-3.61364	down	0.00964477	0.566898	yes
circRNA1708	183.282	259.378	116.384	31.4418	33.9485	70.2544	11	19	9	2	2	5	2.04313	up	0.0107212	0.616467	yes
circRNA2076	0	0	0	62.8836	67.897	28.1018	0	0	0	4	4	2	-inf	down	0.0121697	0.670934	yes
ciRNA76	0	0	0	62.8836	67.897	28.1018	0	0	0	4	4	2	-inf	down	0.0121757	0.670934	yes
circRNA4843	149.958	81.9088	0	0	0	0	9	6	0	0	0	0	inf	up	0.0132232	0.705184	yes
circRNA2117	0	0	0	47.1627	50.9227	56.2035	0	0	0	3	3	4	-inf	down	0.0133305	0.705184	yes
circRNA2209	33.3239	109.212	64.6578	0	16.9742	0	2	8	5	0	1	0	3.60956	up	0.0143254	0.742955	yes
circRNA5695	66.6478	40.9544	38.7947	0	0	0	4	3	3	0	0	0	inf	up	0.0147345	0.747754	yes
circRNA2018	133.296	259.378	155.179	78.6045	0	0	8	19	12	5	0	0	2.8011	up	0.0150863	0.747754	yes
circRNA405	0	0	0	31.4418	33.9485	98.3562	0	0	0	2	2	7	-inf	down	0.0152661	0.747754	yes
circRNA523	0	0	0	62.8836	50.9227	28.1018	0	0	0	4	3	2	-inf	down	0.0167738	0.806665	yes
circRNA375	149.958	177.469	51.7262	31.4418	33.9485	14.0509	9	13	4	2	2	1	2.25482	up	0.0180539	0.843939	yes
circRNA1057	183.282	109.212	129.316	62.8836	0	28.1018	11	8	10	4	0	2	2.21288	up	0.018187	0.843939	yes
circRNA4776	99.9718	54.6059	12.9316	0	0	0	6	4	1	0	0	0	inf	up	0.0199085	0.896988	yes
circRNA2031	0	0	504.33	1870.79	1833.22	2051.43	0	0	39	119	108	146	-3.51248	down	0.0200084	0.896988	yes
circRNA2098	66.6478	136.515	206.905	62.8836	0	0	4	10	16	4	0	0	2.70511	up	0.0207231	0.913542	yes
circRNA6869	0	95.5603	90.5209	0	0	0	0	7	7	0	0	0	inf	up	0.0216008	0.936625	yes
circRNA2627	33.3239	54.6059	103.452	0	16.9742	0	2	4	8	0	1	0	3.49504	up	0.0243361	1	yes
circRNA5096	49.9859	27.3029	51.7262	0	0	0	3	2	4	0	0	0	inf	up	0.0250966	1	yes
circRNA5513	49.9859	27.3029	51.7262	0	0	0	3	2	4	0	0	0	inf	up	0.0251023	1	yes
circRNA2041	0	0	0	31.4418	33.9485	70.2544	0	0	0	2	2	5	-inf	down	0.0260445	1	yes
circRNA1290	83.3098	177.469	116.384	15.7209	50.9227	14.0509	5	13	9	1	3	1	2.22465	up	0.0285182	1	yes
circRNA3251	0	0	0	0	67.897	112.407	0	0	0	0	4	8	-inf	down	0.0299356	1	yes
circRNA6856	0	68.2573	103.452	0	0	0	0	5	8	0	0	0	inf	up	0.0299522	1	yes
circRNA5688	116.634	68.2573	0	0	0	0	7	5	0	0	0	0	inf	up	0.0317602	1	yes
circRNA4965	16.662	54.6059	64.6578	0	0	0	1	4	5	0	0	0	inf	up	0.0320661	1	yes
circRNA1285	16.662	0	0	47.1627	33.9485	98.3562	1	0	0	3	2	7	-3.42909	down	0.0330306	1	yes
circRNA1231	0	0	0	47.1627	33.9485	42.1527	0	0	0	3	2	3	-inf	down	0.0330375	1	yes
circRNA2025	49.9859	0	38.7947	110.046	84.8712	168.611	3	0	3	7	5	12	-2.03375	down	0.0333371	1	yes
circRNA1778	0	13.6515	25.8631	125.767	50.9227	70.2544	0	1	2	8	3	5	-2.64373	down	0.033596	1	yes
circRNA5755	33.3239	40.9544	38.7947	0	0	0	2	3	3	0	0	0	inf	up	0.0338686	1	yes
circRNA5278	33.3239	40.9544	38.7947	0	0	0	2	3	3	0	0	0	inf	up	0.033919	1	yes
circRNA5497	33.3239	54.6059	38.7947	0	0	0	2	4	3	0	0	0	inf	up	0.0346412	1	yes
circRNA3038	299.915	286.681	271.563	0	101.845	140.509	18	21	21	0	6	10	1.82413	up	0.0355012	1	yes
ciRNA500	49.9859	40.9544	25.8631	0	0	0	3	3	2	0	0	0	inf	up	0.0358189	1	yes
circRNA4800	49.9859	40.9544	25.8631	0	0	0	3	3	2	0	0	0	inf	up	0.0358253	1	yes
ciRNA506	49.9859	27.3029	38.7947	0	0	0	3	2	3	0	0	0	inf	up	0.0359859	1	yes
circRNA5454	33.3239	54.6059	25.8631	0	0	0	2	4	2	0	0	0	inf	up	0.0384641	1	yes
circRNA5647	83.3098	13.6515	38.7947	0	0	0	5	1	3	0	0	0	inf	up	0.0385863	1	yes
circRNA1855	0	40.9544	0	267.255	0	154.56	0	3	0	17	0	11	-3.36452	down	0.0409615	1	yes
circRNA5649	116.634	0	51.7262	0	0	0	7	0	4	0	0	0	inf	up	0.041658	1	yes
circRNA3812	33.3239	81.9088	51.7262	0	0	14.0509	2	6	4	0	0	1	3.57076	up	0.04298	1	yes
circRNA588	83.3098	95.5603	142.247	31.4418	16.9742	42.1527	5	7	11	2	1	3	1.82602	up	0.0435723	1	yes
circRNA2034	116.634	136.515	142.247	251.534	356.459	266.967	7	10	11	16	21	19	-1.14592	down	0.0435788	1	yes
circRNA5797	33.3239	40.9544	25.8631	0	0	0	2	3	2	0	0	0	inf	up	0.0463505	1	yes
circRNA5689	33.3239	27.3029	38.7947	0	0	0	2	2	3	0	0	0	inf	up	0.0467006	1	yes
circRNA5373	33.3239	27.3029	38.7947	0	0	0	2	2	3	0	0	0	inf	up	0.0468177	1	yes
circRNA779	0	0	0	31.4418	33.9485	42.1527	0	0	0	2	2	3	-inf	down	0.0482314	1	yes

## Sheet: 6d vs 0d
Supplementary Table S4. DE circRNAs during intramuscular preadipocyte differentiation
Accession	AI_6d_1_srpbm	AI_6d_2_srpbm	AI_6d_3_srpbm	AI_0d_1_srpbm	AI_0d_2_srpbm	AI_0d_3_srpbm	AI_6d_1_count	AI_6d_2_count	AI_6d_3_count	AI_0d_1_count	AI_0d_2_count	AI_0d_3_count	log2FoldChange	regulation	pvalue	qvalue	significant
circRNA292	0	17.4122	0	125.767	271.588	182.661	0	1	0	8	16	13	-5.05793	down	6.14409e-05	0.145123	yes
circRNA2036	0	0	0	345.86	0	1700.16	0	0	0	22	0	121	-inf	down	0.000225408	0.165966	yes
circRNA858	18.7601	0	0	110.046	118.82	252.916	1	0	0	7	7	18	-4.68264	down	0.000258463	0.165966	yes
circRNA2066	0	0	0	172.93	50.9227	168.611	0	0	0	11	3	12	-inf	down	0.000283571	0.165966	yes
circRNA2037	0	0	0	440.185	0	435.577	0	0	0	28	0	31	-inf	down	0.000443914	0.165966	yes
circRNA3592	112.56	156.71	111.369	0	0	14.0509	6	9	7	0	0	1	4.75969	up	0.000537945	0.165966	yes
circRNA8721	412.721	330.831	0	0	0	0	22	19	0	0	0	0	inf	up	0.000561246	0.165966	yes
circRNA2095	0	0	0	455.906	322.511	0	0	0	0	29	19	0	-inf	down	0.000562119	0.165966	yes
circRNA7549	0	261.183	397.746	0	0	0	0	15	25	0	0	0	inf	up	0.000667876	0.172959	yes
circRNA6872	56.2802	104.473	127.279	0	0	0	3	6	8	0	0	0	inf	up	0.000732257	0.172959	yes
ciRNA123	0	0	0	345.86	0	266.967	0	0	0	22	0	19	-inf	down	0.00109095	0.21228	yes
circRNA8741	318.921	0	254.557	0	0	0	17	0	16	0	0	0	inf	up	0.00113552	0.21228	yes
circRNA7974	243.881	0	334.107	0	0	0	13	0	21	0	0	0	inf	up	0.00116835	0.21228	yes
circRNA2027	0	0	0	31.4418	118.82	112.407	0	0	0	2	7	8	-inf	down	0.00174739	0.294809	yes
circRNA8504	75.0402	87.0608	63.6393	0	0	0	4	5	4	0	0	0	inf	up	0.00215615	0.339522	yes
circRNA1511	18.7601	0	0	62.8836	101.845	112.407	1	0	0	4	6	8	-3.88486	down	0.00445858	0.654508	yes
circRNA1865	0	0	0	94.3254	33.9485	84.3053	0	0	0	6	2	6	-inf	down	0.00497212	0.654508	yes
circRNA3295	0	0	0	0	220.665	140.509	0	0	0	0	13	10	-inf	down	0.00498779	0.654508	yes
circRNA7125	75.0402	69.6487	47.7295	0	0	0	4	4	3	0	0	0	inf	up	0.00541835	0.673586	yes
circRNA8655	75.0402	34.8243	79.5492	0	0	0	4	2	5	0	0	0	inf	up	0.00635749	0.730111	yes
circRNA2228	93.8003	104.473	175.008	0	33.9485	14.0509	5	6	11	0	2	1	2.95918	up	0.00649125	0.730111	yes
circRNA1442	225.121	174.122	175.008	62.8836	50.9227	0	12	10	11	4	3	0	2.3351	up	0.00734114	0.788172	yes
circRNA1849	37.5201	0	31.8197	172.93	101.845	140.509	2	0	2	11	6	10	-2.58234	down	0.00807426	0.829191	yes
ciRNA105	0	0	0	62.8836	84.8712	42.1527	0	0	0	4	5	3	-inf	down	0.00938083	0.92323	yes
circRNA1285	0	0	0	47.1627	33.9485	98.3562	0	0	0	3	2	7	-inf	down	0.0123641	1	yes
circRNA2022	112.56	174.122	143.189	31.4418	0	56.2035	6	10	9	2	0	4	2.29415	up	0.0136308	1	yes
circRNA849	0	17.4122	0	31.4418	101.845	98.3562	0	1	0	2	6	7	-3.73374	down	0.0151694	1	yes
circRNA2007	187.601	243.77	397.746	62.8836	118.82	0	10	14	25	4	7	0	2.18999	up	0.0154419	1	yes
circRNA8616	93.8003	17.4122	63.6393	0	0	0	5	1	4	0	0	0	inf	up	0.0158653	1	yes
circRNA5844	0	87.0608	127.279	0	0	0	0	5	8	0	0	0	inf	up	0.0160721	1	yes
circRNA2627	131.32	104.473	15.9098	0	16.9742	0	7	6	1	0	1	0	3.8903	up	0.0163596	1	yes
circRNA5688	112.56	104.473	0	0	0	0	6	6	0	0	0	0	inf	up	0.0169508	1	yes
circRNA1757	0	0	0	47.1627	50.9227	56.2035	0	0	0	3	3	4	-inf	down	0.0198404	1	yes
circRNA920	0	0	15.9098	31.4418	50.9227	154.56	0	0	1	2	3	11	-3.89643	down	0.0208172	1	yes
circRNA5443	37.5201	52.2365	47.7295	0	0	0	2	3	3	0	0	0	inf	up	0.0224929	1	yes
circRNA719	168.84	52.2365	79.5492	15.7209	16.9742	28.1018	9	3	5	1	1	2	2.3059	up	0.0244352	1	yes
circRNA2023	56.2802	0	0	47.1627	118.82	196.712	3	0	0	3	7	14	-2.68806	down	0.0255621	1	yes
ciRNA75	93.8003	52.2365	143.189	424.464	186.717	309.119	5	3	9	27	11	22	-1.66991	down	0.026075	1	yes
circRNA3319	0	0	0	0	101.845	98.3562	0	0	0	0	6	7	-inf	down	0.0265552	1	yes
circRNA1837	93.8003	121.885	143.189	235.813	407.382	379.374	5	7	9	15	24	27	-1.51065	down	0.0286684	1	yes
circRNA5497	56.2802	17.4122	79.5492	0	0	0	3	1	5	0	0	0	inf	up	0.0300153	1	yes
circRNA1290	75.0402	174.122	111.369	15.7209	50.9227	14.0509	4	10	7	1	3	1	2.15958	up	0.031052	1	yes
circRNA1948	0	0	0	47.1627	33.9485	56.2035	0	0	0	3	2	4	-inf	down	0.0333751	1	yes
circRNA1876	0	0	0	78.6045	0	112.407	0	0	0	5	0	8	-inf	down	0.0335327	1	yes
circRNA5272	75.0402	52.2365	15.9098	0	0	0	4	3	1	0	0	0	inf	up	0.0352531	1	yes
circRNA7597	18.7601	34.8243	95.459	0	0	0	1	2	6	0	0	0	inf	up	0.0358353	1	yes
circRNA3251	0	0	0	0	67.897	112.407	0	0	0	0	4	8	-inf	down	0.0371364	1	yes
ciRNA823	37.5201	52.2365	31.8197	0	0	0	2	3	2	0	0	0	inf	up	0.0376665	1	yes
circRNA1320	0	34.8243	31.8197	47.1627	135.794	154.56	0	2	2	3	8	11	-2.34041	down	0.0390116	1	yes
circRNA2041	0	0	0	31.4418	33.9485	70.2544	0	0	0	2	2	5	-inf	down	0.0395884	1	yes
circRNA263	0	0	0	31.4418	67.897	28.1018	0	0	0	2	4	2	-inf	down	0.0438737	1	yes
circRNA4810	0	52.2365	111.369	0	0	0	0	3	7	0	0	0	inf	up	0.0491759	1	yes
circRNA6856	0	52.2365	111.369	0	0	0	0	3	7	0	0	0	inf	up	0.049561	1	yes
circRNA5749	37.5201	34.8243	47.7295	0	0	0	2	2	3	0	0	0	inf	up	0.0495731	1	yes

## Sheet: 9d vs 0d
Supplementary Table S4. DE circRNAs during intramuscular preadipocyte differentiation
Accession	AI_9d_1_srpbm	AI_9d_2_srpbm	AI_9d_3_srpbm	AI_0d_1_srpbm	AI_0d_2_srpbm	AI_0d_3_srpbm	AI_9d_1_count	AI_9d_2_count	AI_9d_3_count	AI_0d_1_count	AI_0d_2_count	AI_0d_3_count	log2FoldChange	regulation	pvalue	qvalue	significant
circRNA7972	2087.42	2590.21	2065.79	0	0	0	125	147	145	0	0	0	inf	up	1.12677e-19	3.1775e-16	yes
circRNA7974	333.988	405.271	256.443	0	0	0	20	23	18	0	0	0	inf	up	2.09625e-08	2.95572e-05	yes
circRNA6464	267.19	140.964	270.69	0	0	0	16	8	19	0	0	0	inf	up	2.55136e-06	0.00239828	yes
circRNA2074	0	0	0	204.372	101.845	182.661	0	0	0	13	6	13	-inf	down	7.30773e-06	0.00515195	yes
circRNA1045	0	0	0	235.813	152.768	98.3562	0	0	0	15	9	7	-inf	down	1.15709e-05	0.00652599	yes
circRNA6869	116.896	193.825	99.7279	0	0	0	7	11	7	0	0	0	inf	up	7.161e-05	0.0336567	yes
circRNA2066	0	0	0	172.93	50.9227	168.611	0	0	0	11	3	12	-inf	down	9.74127e-05	0.0392434	yes
circRNA4843	83.497	123.343	85.481	0	0	0	5	7	6	0	0	0	inf	up	0.000604438	0.212888	yes
ciRNA123	0	0	0	345.86	0	266.967	0	0	0	22	0	19	-inf	down	0.00067943	0.212888	yes
circRNA2627	83.497	140.964	156.715	0	16.9742	0	5	8	11	0	1	0	4.48904	up	0.000889809	0.250926	yes
circRNA5401	350.687	0	227.949	0	0	0	21	0	16	0	0	0	inf	up	0.00113224	0.275782	yes
circRNA2027	0	0	0	31.4418	118.82	112.407	0	0	0	2	7	8	-inf	down	0.00117354	0.275782	yes
circRNA5819	0	317.168	213.703	0	0	0	0	18	15	0	0	0	inf	up	0.00156708	0.332537	yes
circRNA2029	0	0	0	188.651	0	238.865	0	0	0	12	0	17	-inf	down	0.00170638	0.332537	yes
circRNA5655	66.7976	88.1023	85.481	0	0	0	4	5	6	0	0	0	inf	up	0.00176881	0.332537	yes
circRNA1852	0	0	0	78.6045	33.9485	112.407	0	0	0	5	2	8	-inf	down	0.00209107	0.368552	yes
circRNA632	150.295	123.343	99.7279	15.7209	0	14.0509	9	7	7	1	0	1	3.64857	up	0.00224605	0.372153	yes
circRNA5443	116.896	88.1023	42.7405	0	0	0	7	5	3	0	0	0	inf	up	0.00237544	0.372153	yes
circRNA10879	66.7976	70.4818	85.481	0	0	0	4	4	6	0	0	0	inf	up	0.00333316	0.494711	yes
circRNA5688	100.196	0	299.184	0	0	0	6	0	21	0	0	0	inf	up	0.00371001	0.523112	yes
ciRNA105	0	0	0	62.8836	84.8712	42.1527	0	0	0	4	5	3	-inf	down	0.00399061	0.535882	yes
circRNA2023	0	0	28.4937	47.1627	118.82	196.712	0	0	2	3	7	14	-3.67004	down	0.00480688	0.616155	yes
circRNA3349	0	0	0	0	118.82	168.611	0	0	0	0	7	12	-inf	down	0.00506723	0.621286	yes
circRNA1827	0	0	0	78.6045	50.9227	42.1527	0	0	0	5	3	3	-inf	down	0.0057815	0.679326	yes
circRNA5695	133.595	70.4818	28.4937	0	0	0	8	4	2	0	0	0	inf	up	0.00647789	0.730706	yes
circRNA7925	66.7976	70.4818	56.9874	0	0	0	4	4	4	0	0	0	inf	up	0.00703536	0.763066	yes
circRNA7125	50.0982	52.8614	99.7279	0	0	0	3	3	7	0	0	0	inf	up	0.00745719	0.776345	yes
circRNA1764	283.89	193.825	199.456	62.8836	33.9485	42.1527	17	11	14	4	2	3	2.28459	up	0.00770839	0.776345	yes
circRNA2117	0	0	0	47.1627	50.9227	56.2035	0	0	0	3	3	4	-inf	down	0.00816728	0.784093	yes
circRNA6955	150.295	140.964	0	0	0	0	9	8	0	0	0	0	inf	up	0.00834141	0.784093	yes
circRNA2030	0	52.8614	28.4937	141.488	101.845	154.56	0	3	2	9	6	11	-2.29008	down	0.0101425	0.922636	yes
circRNA1871	0	0	0	31.4418	67.897	56.2035	0	0	0	2	4	4	-inf	down	0.0106209	0.935963	yes
circRNA3361	0	0	85.481	0	1256.09	941.409	0	0	6	0	74	67	-4.68412	down	0.0109557	0.936215	yes
circRNA1562	33.3988	17.6205	14.2468	62.8836	118.82	168.611	2	1	1	4	7	12	-2.42424	down	0.0114448	0.949243	yes
circRNA4560	233.792	70.4818	128.222	0	0	42.1527	14	4	9	0	0	3	3.35899	up	0.0121849	0.955023	yes
circRNA2022	183.693	229.066	113.975	31.4418	0	56.2035	11	13	8	2	0	4	2.58733	up	0.0123938	0.955023	yes
circRNA5707	66.7976	52.8614	56.9874	0	0	0	4	3	4	0	0	0	inf	up	0.0125304	0.955023	yes
circRNA1866	0	0	0	47.1627	84.8712	28.1018	0	0	0	3	5	2	-inf	down	0.0130178	0.966059	yes
circRNA3570	83.497	140.964	28.4937	0	0	14.0509	5	8	2	0	0	1	4.17014	up	0.0155265	1	yes
circRNA523	0	0	0	62.8836	50.9227	28.1018	0	0	0	4	3	2	-inf	down	0.0158438	1	yes
circRNA1371	16.6994	0	0	62.8836	84.8712	42.1527	1	0	0	4	5	3	-3.50743	down	0.0162188	1	yes
circRNA375	150.295	211.446	99.7279	31.4418	33.9485	14.0509	9	12	7	2	2	1	2.53827	up	0.0170689	1	yes
circRNA5260	33.3988	35.2409	113.975	0	0	0	2	2	8	0	0	0	inf	up	0.0176755	1	yes
circRNA8703	100.196	52.8614	28.4937	0	0	0	6	3	2	0	0	0	inf	up	0.0183249	1	yes
circRNA1041	16.6994	17.6205	0	125.767	101.845	28.1018	1	1	0	8	6	2	-2.89742	down	0.019754	1	yes
circRNA1948	0	0	0	47.1627	33.9485	56.2035	0	0	0	3	2	4	-inf	down	0.020354	1	yes
circRNA3251	0	0	0	0	67.897	112.407	0	0	0	0	4	8	-inf	down	0.0223017	1	yes
ciRNA365	200.393	88.1023	71.2342	0	0	42.1527	12	5	5	0	0	3	3.09322	up	0.0229622	1	yes
circRNA6032	50.0982	35.2409	56.9874	0	0	0	3	2	4	0	0	0	inf	up	0.0240682	1	yes
circRNA5497	100.196	70.4818	14.2468	0	0	0	6	4	1	0	0	0	inf	up	0.0242053	1	yes
circRNA7888	83.497	52.8614	28.4937	0	0	0	5	3	2	0	0	0	inf	up	0.0243786	1	yes
circRNA10871	83.497	52.8614	28.4937	0	0	0	5	3	2	0	0	0	inf	up	0.0244387	1	yes
circRNA635	150.295	211.446	199.456	15.7209	84.8712	0	9	12	14	1	5	0	2.47999	up	0.0245365	1	yes
circRNA1708	317.289	140.964	128.222	31.4418	33.9485	70.2544	19	8	9	2	2	5	2.11223	up	0.024578	1	yes
circRNA2041	0	0	0	31.4418	33.9485	70.2544	0	0	0	2	2	5	-inf	down	0.0250291	1	yes
circRNA4724	66.7976	105.723	156.715	0	0	42.1527	4	6	11	0	0	3	2.96543	up	0.0279413	1	yes
ciRNA75	217.092	88.1023	56.9874	424.464	186.717	309.119	13	5	4	27	11	22	-1.34539	down	0.0286336	1	yes
circRNA2872	50.0982	35.2409	128.222	0	16.9742	0	3	2	9	0	1	0	3.65323	up	0.0289982	1	yes
ciRNA104	0	0	0	62.8836	118.82	0	0	0	0	4	7	0	-inf	down	0.0293158	1	yes
circRNA312	16.6994	0	14.2468	94.3254	33.9485	70.2544	1	0	1	6	2	5	-2.68151	down	0.0297442	1	yes
circRNA6063	33.3988	35.2409	85.481	0	0	0	2	2	6	0	0	0	inf	up	0.031017	1	yes
circRNA1231	0	0	0	47.1627	33.9485	42.1527	0	0	0	3	2	3	-inf	down	0.0310782	1	yes
circRNA588	83.497	211.446	128.222	31.4418	16.9742	42.1527	5	12	9	2	1	3	2.22413	up	0.0311708	1	yes
circRNA7764	50.0982	0	142.468	0	0	0	3	0	10	0	0	0	inf	up	0.0329661	1	yes
circRNA1903	0	0	0	94.3254	0	70.2544	0	0	0	6	0	5	-inf	down	0.0331718	1	yes
circRNA348	217.092	440.512	398.912	94.3254	135.794	98.3562	13	25	28	6	8	7	1.68546	up	0.0332213	1	yes
circRNA4867	133.595	17.6205	28.4937	0	0	0	8	1	2	0	0	0	inf	up	0.0333998	1	yes
ciRNA904	116.896	0	71.2342	0	0	0	7	0	5	0	0	0	inf	up	0.0338744	1	yes
circRNA10921	116.896	0	71.2342	0	0	0	7	0	5	0	0	0	inf	up	0.0340863	1	yes
circRNA6981	33.3988	70.4818	42.7405	0	0	0	2	4	3	0	0	0	inf	up	0.0343119	1	yes
ciRNA390	33.3988	52.8614	56.9874	0	0	0	2	3	4	0	0	0	inf	up	0.0344067	1	yes
circRNA490	0	0	0	31.4418	33.9485	56.2035	0	0	0	2	2	4	-inf	down	0.0345329	1	yes
circRNA5640	33.3988	52.8614	42.7405	0	0	0	2	3	3	0	0	0	inf	up	0.0356924	1	yes
circRNA6847	0	140.964	56.9874	0	0	0	0	8	4	0	0	0	inf	up	0.0361187	1	yes
circRNA10873	133.595	70.4818	0	0	0	0	8	4	0	0	0	0	inf	up	0.0364242	1	yes
circRNA1417	166.994	70.4818	28.4937	15.7209	16.9742	0	10	4	2	1	1	0	3.02411	up	0.0364832	1	yes
circRNA2032	0	0	56.9874	125.767	101.845	84.3053	0	0	4	8	6	6	-2.45245	down	0.0369803	1	yes
circRNA1063	0	0	0	31.4418	50.9227	28.1018	0	0	0	2	3	2	-inf	down	0.038544	1	yes
circRNA3592	83.497	35.2409	71.2342	0	0	14.0509	5	2	5	0	0	1	3.75705	up	0.0397678	1	yes
circRNA6824	33.3988	70.4818	28.4937	0	0	0	2	4	2	0	0	0	inf	up	0.0400257	1	yes
circRNA6233	66.7976	35.2409	28.4937	0	0	0	4	2	2	0	0	0	inf	up	0.04089	1	yes
circRNA6506	83.497	35.2409	28.4937	0	0	0	5	2	2	0	0	0	inf	up	0.0412599	1	yes
circRNA1356	16.6994	0	0	15.7209	84.8712	70.2544	1	0	0	1	5	5	-3.35483	down	0.0415346	1	yes
circRNA1132	183.693	52.8614	85.481	15.7209	33.9485	14.0509	11	3	6	1	2	1	2.3374	up	0.0419174	1	yes
circRNA9451	116.896	17.6205	28.4937	0	0	0	7	1	2	0	0	0	inf	up	0.0431727	1	yes
circRNA1161	150.295	70.4818	56.9874	31.4418	0	14.0509	9	4	4	2	0	1	2.61015	up	0.0449692	1	yes
circRNA7667	66.7976	70.4818	14.2468	0	0	0	4	4	1	0	0	0	inf	up	0.0458185	1	yes
circRNA3387	83.497	105.723	42.7405	0	33.9485	0	5	6	3	0	2	0	2.77246	up	0.0471753	1	yes
ciRNA103	33.3988	0	0	47.1627	84.8712	56.2035	2	0	0	3	5	4	-2.49469	down	0.0483447	1	yes
circRNA1206	66.7976	52.8614	28.4937	157.209	101.845	112.407	4	3	2	10	6	8	-1.32613	down	0.0486486	1	yes
circRNA405	0	17.6205	0	31.4418	33.9485	98.3562	0	1	0	2	2	7	-3.21614	down	0.0487174	1	yes
circRNA5905	66.7976	52.8614	14.2468	0	0	0	4	3	1	0	0	0	inf	up	0.0488465	1	yes
circRNA909	0	17.6205	28.4937	47.1627	84.8712	84.3053	0	1	2	3	5	6	-2.23001	down	0.0498884	1	yes
