# Supplementary material for: A genome-wide landscape of mRNAs, lncRNAs, circRNAs and miRNAs during intramuscular adipogenesis in cattle
Source: BMC Genomics. 2022 Oct 6;23:691. doi: 10.1186/s12864-022-08911-z (PMC9535873; doi:10.1186/s12864-022-08911-z)
Supplement: Supplementary file 5 — Additional file 5: Supplementary Table S5. DE lncRNAs during intramuscular preadipocyte differentiation. [file 12864_2022_8911_MOESM5_ESM.xlsx]

## Sheet: 3d vs 0d
Supplementary Table S5. DE lncRNAs during intramuscular preadipocyte differentiation
chr	t_name	length	FPKM.AI_3d_1	FPKM.AI_3d_2	FPKM.AI_3d_3	FPKM.AI_0d_1	FPKM.AI_0d_2	FPKM.AI_0d_3	fc	log2(fc)	pval	qval	regulation	significant
NC_037328.1	MSTRG.286.1	17056	5.11505	3.53412	3.34306	0.0001	0.0001	0.0001	39974.1	15.2868	9.9907e-12	2.1449e-08	up	yes
NC_037335.1	MSTRG.8564.3	4749	8.18048	3.60018	2.69937	0.0001	0.0001	0.0001	48266.8	15.5587	1.23536e-08	5.81652e-06	up	yes
NC_037342.1	MSTRG.13964.1	2276	14.2206	5.1602	4.22243	0.0001	0.0001	0.0001	78677.3	16.2637	5.24309e-08	1.67018e-05	up	yes
NC_037342.1	MSTRG.13965.1	4872	4.61288	2.46234	1.90392	0.0001	0.0001	0.0001	29930.5	14.8693	8.2218e-08	2.42928e-05	up	yes
NC_037342.1	MSTRG.13883.1	4723	3.74529	1.50898	1.62203	0.0001	0.0001	0.0001	22921	14.4844	3.43589e-07	6.67398e-05	up	yes
NC_037353.1	MSTRG.23120.1	6479	0.0001	0.0001	0.0001	1.50264	1.53525	1.06166	7.31788e-05	-13.7382	4.75257e-07	8.57797e-05	down	yes
NC_037354.1	MSTRG.23263.17	2300	947.385	925.779	0.0001	0.0001	0.0001	0.0001	6.24388e+06	22.574	4.95322e-07	8.82301e-05	up	yes
NC_037334.1	MSTRG.7808.8	1879	0.0001	0.0001	0.0001	5.90991	4.73114	3.43247	2.13166e-05	-15.5177	5.04153e-07	8.94126e-05	down	yes
NC_037356.1	MSTRG.24321.5	5529	0.000788	45.0661	28.7534	0.0001	0.0001	0.0001	246068	17.9087	5.56137e-07	9.61246e-05	up	yes
NC_037356.1	MSTRG.24321.1	5355	0.000144	16.9228	30.5589	0.0001	0.0001	0.0001	158273	17.2721	9.78799e-07	0.000150665	up	yes
NC_037337.1	MSTRG.10214.2	356	0.079942	0.001359	0.058572	38.0638	33.7774	45.3676	0.00119337	-9.71075	1.53206e-06	0.000210419	down	yes
NC_037332.1	MSTRG.5458.1	925	5.30493	4.53206	4.68273	0.0001	0.0001	0.0001	48399.1	15.5627	3.37903e-06	0.000378665	up	yes
NC_037342.1	MSTRG.13963.1	7476	7.78825	2.69841	2.30543	0.0001	0.008778	0.01183	617.737	9.27085	4.30591e-06	0.000449214	up	yes
NC_037348.1	MSTRG.19664.3	1035	0.0001	0.0001	0.0001	2.55517	3.72172	3.17471	3.17407e-05	-14.9433	5.67034e-06	0.000548101	down	yes
NC_037338.1	MSTRG.10862.1	877	0.0001	0.0001	0.0001	2.69697	3.6776	3.25903	3.1141e-05	-14.9708	6.23756e-06	0.00058124	down	yes
NC_037348.1	MSTRG.19346.4	4439	0.0001	0.0001	0.0001	0.576313	0.577481	1.09357	0.000133489	-12.871	6.26671e-06	0.00058124	down	yes
NC_037332.1	MSTRG.5459.1	1430	2.65143	1.92491	1.32672	0.0001	0.0001	0.0001	19676.8	14.2642	7.16796e-06	0.000639799	up	yes
NC_037340.1	MSTRG.12441.1	6887	0.0001	0.0001	0.0001	0.348621	0.434966	0.307037	0.000275072	-11.8279	8.55788e-06	0.00072152	down	yes
NC_037342.1	MSTRG.13884.1	1661	3.40331	1.27052	0.999985	0.0001	0.0001	0.0001	18912.7	14.2071	8.92718e-06	0.000744479	up	yes
NC_037354.1	MSTRG.23264.22	2430	173.324	0.0001	10.5311	0.0001	1e-06	0.000355	403192	18.6211	1.17068e-05	0.000899308	up	yes
NC_037342.1	MSTRG.13967.1	386	10.5636	4.88161	3.38934	0.0001	0.0001	0.0001	62781.9	15.9381	1.43316e-05	0.0010458	up	yes
NC_037332.1	MSTRG.5138.1	633	5.67327	2.72936	2.51807	0.0001	0.0001	0.0001	36402.3	15.1517	1.4924e-05	0.00106428	up	yes
NC_037335.1	MSTRG.8720.1	3344	0.257639	0.172162	0.189962	15.4807	19.3347	8.903	0.0141762	-6.14038	1.93096e-05	0.00127453	down	yes
NC_037356.1	MSTRG.24320.19	6338	0.723005	0.0001	29.2477	0.0001	0.0001	0.0001	99902.7	16.6082	1.96791e-05	0.00128778	up	yes
NC_037335.1	MSTRG.8723.1	17327	0.086802	0.071228	0.079476	4.20047	6.30702	3.23081	0.0172879	-5.8541	2.53635e-05	0.00158028	down	yes
NC_037350.1	MSTRG.20830.1	8996	10.3015	5.12317	4.56426	0.103695	0.108204	0.100225	64.0416	6.00094	2.72836e-05	0.00165861	up	yes
NC_037332.1	MSTRG.5338.3	846	0.0001	0.0001	0.0001	2.30292	1.67868	2.2117	4.84394e-05	-14.3335	3.45685e-05	0.00197768	down	yes
NC_037328.1	MSTRG.35.4	588	0.128718	27.9675	5.60885	0.0001	0.0001	0.0001	112350	16.7776	3.55081e-05	0.002012	up	yes
NC_037333.1	MSTRG.6011.1	5902	0.0001	5.00537	5.18065	0.0001	0.0001	0.0001	33953.7	15.0513	4.14336e-05	0.00225349	up	yes
NC_037355.1	MSTRG.23915.1	1171	1.76938	1.29265	1.04875	0.0001	0.0001	0.0001	13702.6	13.7422	4.41798e-05	0.00235574	up	yes
NC_037332.1	MSTRG.5140.1	1437	1.61113	0.885772	0.955997	0.0001	0.0001	0.0001	11509.7	13.4906	4.43791e-05	0.00236327	up	yes
NC_037345.1	MSTRG.17421.2	1473	1.24723	1.89366	0.513746	0.0001	0.0001	0.0001	12182.1	13.5725	4.67048e-05	0.00246141	up	yes
NC_037332.1	MSTRG.5134.1	3239	4.94813	2.30168	3.20202	0.014475	0.040278	0.00851	165.212	7.36818	5.02649e-05	0.00259868	up	yes
NC_037343.1	MSTRG.14864.3	1957	0.0001	0.0001	0.0001	0.208031	0.968753	1.89662	9.76116e-05	-13.3226	6.04436e-05	0.00300677	down	yes
NC_037332.1	MSTRG.5206.1	4576	0.156314	0.066665	0.062673	5.80831	9.47509	4.34313	0.0145544	-6.1024	6.49596e-05	0.00315448	down	yes
NC_037347.1	MSTRG.19113.1	10491	7.95499	2.73722	2.62666	0.094879	0.101491	0.02866	59.1871	5.88721	7.77489e-05	0.00359107	up	yes
NC_037330.1	MSTRG.3153.9	3860	0.267716	1.53292	0.048309	0.0001	0.0001	0.0001	6163.15	12.5895	7.92905e-05	0.00364227	up	yes
NC_037332.1	MSTRG.5205.1	8008	0.199305	0.095347	0.071847	5.52131	11.124	2.66104	0.0189834	-5.71912	8.88513e-05	0.00393949	down	yes
NC_037340.1	MSTRG.13119.1	1126	0.0001	0.0001	0.0001	1.10068	1.38486	0.691783	9.44191e-05	-13.3706	9.17673e-05	0.00404242	down	yes
NC_037350.1	MSTRG.21249.2	485	7.97069	7.17122	6.61567	0.0001	0.0001	0.041517	521.552	9.02667	9.87342e-05	0.00427091	up	yes
NC_037332.1	MSTRG.5208.1	692	0.0001	0.0001	0.0001	1.11916	2.04474	1.51819	6.40739e-05	-13.9299	0.0001151	0.00479574	down	yes
NC_037353.1	MSTRG.23114.3	1306	0.0001	0.0001	0.0001	0.447238	1.21019	0.889196	0.000117803	-13.0513	0.000121161	0.00499725	down	yes
NC_037335.1	MSTRG.8020.8	5249	0.0001	0.0001	0.0001	4.18986	0.0001	2.00754	4.84066e-05	-14.3344	0.000121801	0.00501351	down	yes
NC_037343.1	MSTRG.14683.1	5321	0.0001	0.0001	0.0001	0.258651	0.181952	0.128382	0.000527255	-10.8892	0.000139869	0.00559352	down	yes
NC_037347.1	MSTRG.19091.1	2851	0.0001	4.21783	4.74437	0.0001	0.0001	0.0001	29874.3	14.8666	0.000168943	0.00646468	up	yes
NC_037337.1	MSTRG.10356.28	1989	9.92039	0.0001	3.50217	0.0001	0.0001	0.0001	44742.2	15.4493	0.000192331	0.00703621	up	yes
NC_037332.1	MSTRG.5136.1	8316	4.56371	0.603046	0.804365	0.0001	0.0001	0.011057	530.437	9.05104	0.000217665	0.00764095	up	yes
NC_037352.1	MSTRG.22057.1	3975	0.006496	1.08402	2.66611	0.0001	0.0001	0.0001	12522.1	13.6122	0.00021865	0.00765695	up	yes
NC_037349.1	MSTRG.20646.1	3254	2.18145	2.29065	1.50773	0.009048	0.010083	0.033884	112.795	6.81756	0.000222922	0.00778528	up	yes
NC_037337.1	MSTRG.9941.4	458	0.0001	0.0001	0.0001	0.0001	9.19639	45.1784	5.51725e-06	-17.4676	0.000223499	0.00779208	down	yes
NC_037329.1	MSTRG.1451.1	1120	0.0001	0.0001	0.0001	0.730353	1.52141	0.281722	0.000118414	-13.0439	0.000231544	0.00797278	down	yes
NC_037331.1	MSTRG.3835.1	487	0.0001	0.0001	0.0001	1.97958	1.71662	1.00216	6.38521e-05	-13.9349	0.000251994	0.00844625	down	yes
NC_037350.1	MSTRG.20831.1	3267	7.42158	3.44195	3.38769	0.090118	0.094274	0.023636	68.5063	6.09816	0.000257138	0.00858099	up	yes
NC_037349.1	MSTRG.20293.2	515	1.48029	1.06252	1.51393	0.0001	0.0001	0.0001	13522.5	13.7231	0.000291773	0.00945429	up	yes
NC_037349.1	MSTRG.20293.1	1216	0.636802	0.953239	0.249983	0.0001	0.0001	0.0001	6133.41	12.5825	0.000332526	0.0103701	up	yes
NC_037357.1	MSTRG.25034.5	2606	2.75134	0.0001	3.17236	0.0001	0.0001	0.0001	19746	14.2693	0.000353417	0.010918	up	yes
NC_037331.1	MSTRG.4358.5	3370	0.011236	0.252485	1.07751	0.0001	0.0001	0.0001	4470.77	12.1263	0.000363006	0.0111083	up	yes
NC_037342.1	MSTRG.14331.1	2691	17.0714	10.9706	11.3157	0.444381	0.518548	0.294477	31.3008	4.96813	0.000377869	0.0113942	up	yes
NC_037344.1	MSTRG.15601.2	2416	0.0001	0.0001	0.0001	2.9194	2.61351	0.0001	5.422e-05	-14.1708	0.000415352	0.0122241	down	yes
NC_037340.1	MSTRG.12364.1	3365	2.77958	1.6046	1.50896	0.047498	0.014557	0.012287	79.2707	6.30872	0.000421943	0.0123646	up	yes
NC_037331.1	MSTRG.3821.3	956	0.0001	8.80567	4.10123	0.0001	0.0001	0.0001	43023.3	15.3928	0.000433935	0.0125943	up	yes
NC_037356.1	MSTRG.24233.28	361	0.0001	0.0001	1e-06	0.0001	51.0412	17.587	2.92882e-06	-18.3812	0.000437629	0.0126785	down	yes
NC_037348.1	MSTRG.19932.28	6746	3.0725	0.117162	0.0001	0.0001	0.0001	0.0001	10632.5	13.3762	0.00046095	0.013129	up	yes
NC_037346.1	MSTRG.18390.1	252	0.0001	24.6866	18.6912	0.0001	0.0001	0.0001	144593	17.1416	0.000464884	0.0131688	up	yes
NC_037341.1	MSTRG.13736.2	2757	0.0001	0.0001	0.0001	5.17041	0.538678	0.0001	5.25469e-05	-14.216	0.000496027	0.0137269	down	yes
NC_037341.1	MSTRG.13408.4	5489	0.0001	0.601333	1.11837	0.0001	0.0001	0.0001	5732.69	12.485	0.000530968	0.0142492	up	yes
NC_037344.1	MSTRG.15944.2	2110	2.35112	0.0001	2.00934	0.0001	0.0001	0.0001	14535.2	13.8273	0.000535594	0.014298	up	yes
NC_037328.1	MSTRG.904.4	3979	1.79128	0.0001	0.773994	0.0001	0.0001	0.0001	8551.25	13.0619	0.00054228	0.0143787	up	yes
NC_037342.1	MSTRG.14115.1	1101	5.11814	3.46566	4.64301	0.0001	0.0001	0.050072	263.105	8.03949	0.000593753	0.0150996	up	yes
NC_037345.1	MSTRG.17169.12	9396	0.0001	0.0001	0.0001	0.564937	0.0001	0.249794	0.000368175	-11.4073	0.000645563	0.0160177	down	yes
NC_037345.1	MSTRG.16763.2	307	0.033317	0.0001	0.0001	0.0001	38.7581	53.5457	0.000363116	-11.4273	0.000704539	0.0171831	down	yes
NC_037355.1	MSTRG.23806.1	1476	0.0001	0.0001	0.0001	0.0001	2.35708	2.42739	6.27015e-05	-13.9611	0.000714024	0.0173781	down	yes
NC_037338.1	MSTRG.10745.4	599	0.0001	0.0001	0.0001	0.0001	12.1219	2.01383	2.12227e-05	-15.524	0.00073448	0.0176756	down	yes
NC_037332.1	MSTRG.5141.1	2896	2.28916	0.969612	1.40704	0.020333	0.0001	0.0001	227.235	7.82804	0.000755208	0.018015	up	yes
NC_037329.1	MSTRG.1078.7	1239	0.0001	0.021276	0.0001	1.64745	1.67507	1.61187	0.0043523	-7.844	0.000777871	0.0183755	down	yes
NC_037332.1	MSTRG.5137.1	1695	4.3891	2.38821	1.7832	0.086602	0.019358	0.016262	70.0407	6.13012	0.000799561	0.0187399	up	yes
NC_037336.1	MSTRG.9204.3	1644	0.0001	0.0001	0.0001	2.57772	1.56571	0.0001	7.2402e-05	-13.7536	0.000828369	0.0192207	down	yes
NC_037348.1	MSTRG.19454.1	3011	5.95317	4.4955	4.60719	0.091684	0.099311	0.0001	78.7873	6.29989	0.0011565	0.0254647	up	yes
NC_037331.1	MSTRG.4084.1	2739	1.4755	0.713134	0.700229	0.010749	0.029226	0.017344	50.3998	5.65535	0.00117107	0.0257099	up	yes
NC_037340.1	MSTRG.13225.2	10514	6.09539	3.70405	3.16716	0.181578	0.296519	0.169863	20.0114	4.32275	0.001187	0.025948	up	yes
NC_037348.1	MSTRG.19346.6	6286	0.0001	0.0001	0.0001	0.327932	0.604079	0.0001	0.00032185	-11.6013	0.00123591	0.0265898	down	yes
NC_037354.1	MSTRG.23264.11	2953	0.0001	0.414328	0.385952	25.1885	1.1544	55.2943	0.00980411	-6.6724	0.00128536	0.0275253	down	yes
NC_037352.1	MSTRG.22585.1	277	0.00934	0.013696	0.016919	4.53909	0.255335	6.32254	0.00359405	-8.12017	0.00133998	0.0283702	down	yes
NC_037357.1	MSTRG.25184.6	788	10.1637	23.68	0.0001	0.0001	0.024133	0.0001	1390.86	10.4418	0.00134023	0.0283702	up	yes
NC_037330.1	MSTRG.3548.1	2938	0.023935	0.010609	0.0001	0.880209	0.857198	0.786503	0.0137263	-6.18691	0.00137239	0.0288861	down	yes
NC_037357.1	MSTRG.24873.2	844	0.0001	0.0001	0.0001	2.89008	0.0001	2.70785	5.35903e-05	-14.1877	0.00139376	0.0291552	down	yes
NC_037328.1	MSTRG.531.2	4111	0.0001	0.0001	0.0001	0.522652	0.703975	0.0001	0.000244553	-11.9976	0.00142307	0.0295413	down	yes
NC_037334.1	MSTRG.6875.4	695	30.4805	21.5802	0.482157	0.163568	0.315483	0.317727	65.9441	6.04317	0.00148276	0.0303937	up	yes
NC_037354.1	MSTRG.23264.6	1871	0.12549	0.0001	0.975944	386.036	5.43823	0.268851	0.00281188	-8.47425	0.00156461	0.0316734	down	yes
NC_037330.1	MSTRG.2850.1	3267	0.032286	0.04591	0.017887	1.27591	1.44152	1.14146	0.0248991	-5.32776	0.0015751	0.0318383	down	yes
NC_037341.1	MSTRG.13408.17	7762	0.0001	0.0001	0.0001	0.0001	0.46261	0.140953	0.000496966	-10.9746	0.00162356	0.0326196	down	yes
NC_037350.1	MSTRG.20832.1	6429	4.28585	2.22907	2.11361	0.045813	0.082484	0.0001	67.2019	6.07043	0.00166495	0.0332917	up	yes
NC_037339.1	MSTRG.11965.3	3198	0.0001	0.0001	0.0001	0.504258	0.85895	0.0001	0.000220053	-12.1499	0.0017018	0.0338625	down	yes
NC_037349.1	MSTRG.20298.1	2062	1.29101	0.529222	0.64377	0.0001	0.015912	0.011661	89.0399	6.47638	0.0017508	0.0346347	up	yes
NC_037337.1	MSTRG.10451.1	996	1.43758	1.31636	1.28077	0.0001	0.0001	0.027675	144.743	7.17735	0.00177249	0.0348945	up	yes
NC_037336.1	MSTRG.9180.3	2881	3.07566	5.4037	0.0001	0.006352	0.0001	0.0078	594.966	9.21666	0.00181378	0.0354623	up	yes
NC_037328.1	MSTRG.459.1	638	2.78188	1.83888	2.01715	0.044674	0.049378	0.043205	48.3611	5.59578	0.00194344	0.0375354	up	yes
NC_037344.1	MSTRG.15601.4	3084	0.014015	0.017468	0.013338	0.596966	0.45859	0.8276	0.023801	-5.39283	0.00196094	0.0378324	down	yes
NC_037332.1	MSTRG.5340.4	2215	0.0001	0.0001	0.0001	0.0001	0.523726	1.13039	0.000181355	-12.4289	0.00200887	0.0384138	down	yes
NC_037349.1	MSTRG.20303.1	3601	2.12878	1.06432	0.977578	0.008176	0.06921	0.015309	44.9935	5.49165	0.00205311	0.0390618	up	yes
NC_037335.1	MSTRG.8726.1	2974	0.0001	0.0001	0.005672	0.208307	0.434619	0.346674	0.00593371	-7.39685	0.00207962	0.0394374	down	yes
NC_037337.1	MSTRG.10275.1	1129	1.27806	1.06956	0.969843	0.026078	0.0001	0.0001	126.245	6.98008	0.00209082	0.0395945	up	yes
NC_037331.1	MSTRG.4086.1	2413	1.69929	0.8917	0.829869	0.036604	0.027196	0.034189	34.9106	5.12559	0.00211909	0.0400185	up	yes
NC_037340.1	MSTRG.12365.1	1415	2.82482	2.2045	2.31054	0.104034	0.046377	0.058959	35.0569	5.13163	0.00213863	0.0403066	up	yes
NC_037352.1	MSTRG.22730.1	2558	0.0001	0.356504	1.00645	0.0001	0.0001	0.0001	4543.52	12.1496	0.00217248	0.0408377	up	yes
NC_037330.1	MSTRG.2685.1	5095	0.268425	0.172356	0.155364	4.27649	4.21687	3.70179	0.0488838	-4.3545	0.00233227	0.0431453	down	yes
NC_037352.1	MSTRG.22366.1	4924	7.89257	8.1331	6.92617	0.488078	0.474272	0.493416	15.7662	3.97876	0.00246808	0.0450919	up	yes
NC_037338.1	MSTRG.10583.2	1318	0.813919	1.10405	0.984357	18.6299	17.0814	19.1611	0.0528922	-4.2408	0.00248152	0.04527	down	yes
NC_037349.1	MSTRG.20297.1	2949	1.50496	0.303515	0.445815	0.009984	0.022253	0.0001	69.7125	6.12335	0.002608	0.0468647	up	yes
NC_037344.1	MSTRG.16048.1	512	2.85134	1.32398	2.08374	0.02345	0.0001	0.053837	80.8799	6.33771	0.00276911	0.0488983	up	yes
NC_037349.1	MSTRG.20382.3	2622	0.098794	0.0001	0.088357	3.4446	3.12399	3.65109	0.0183226	-5.77023	0.00282208	0.0495973	down	yes
NC_037347.1	MSTRG.19114.1	572	5.64676	1.06442	1.38787	0.0001	0.057363	0.040671	82.5305	6.36686	0.00282966	0.0496236	up	yes
NC_037337.1	MSTRG.10285.2	5796	4.30861	3.23747	3.2811	0.170364	0.194559	0.186832	19.6232	4.29449	0.00291506	0.0507522	up	yes
NC_037333.1	MSTRG.6499.1	784	0.0001	0.039757	0.0001	1.44353	1.01155	1.54613	0.00998623	-6.64584	0.00296089	0.0513075	down	yes
NC_037342.1	MSTRG.14311.1	844	0.041659	0.0001	0.0001	1.38457	1.62866	0.821587	0.0109155	-6.51748	0.00308299	0.0527068	down	yes
NC_037349.1	MSTRG.20301.1	4827	1.52528	0.536892	0.495706	0.042652	0.020368	0.007148	36.4536	5.18799	0.00314721	0.0534463	up	yes
NC_037352.1	MSTRG.22084.1	280	0.0001	0.0001	0.0001	3.58281	5.20823	0.0001	3.41253e-05	-14.8388	0.00317126	0.0537545	down	yes
NC_037349.1	MSTRG.20304.1	1940	1.94277	0.87244	1.02889	0.015176	0.084565	0.014209	33.735	5.07617	0.00322259	0.0543641	up	yes
NC_037337.1	MSTRG.10277.1	748	1.53317	1.61213	0.976401	0.0395	0.0001	0.0001	103.821	6.69796	0.003235	0.0545059	up	yes
NC_037335.1	MSTRG.8721.1	1546	0.068066	0.080788	0.0001	2.45211	3.06239	2.41605	0.0187823	-5.73448	0.00324633	0.0546291	down	yes
NC_037352.1	MSTRG.22302.5	778	0.033793	0.0001	0.037555	1.49692	2.07256	0.749897	0.0165413	-5.91778	0.00326506	0.054861	down	yes
NC_037330.1	MSTRG.3052.1	2405	1.07656	0.741994	0.755471	13.0543	16.7074	9.39565	0.0657353	-3.92719	0.00328822	0.0551293	down	yes
NC_037335.1	MSTRG.8285.1	984	0.035478	0.062341	0.034431	1.13061	1.85135	1.51806	0.0293888	-5.08859	0.00329886	0.0552623	down	yes
NC_037331.1	MSTRG.4186.1	1358	162.874	142.934	86.3454	16.8611	6.29869	6.2486	13.3348	3.73712	0.00343898	0.057117	up	yes
NC_037332.1	MSTRG.5341.1	8550	0.120219	0.141645	0.148774	2.43113	2.51614	2.18533	0.057572	-4.11849	0.0036185	0.0593733	down	yes
NC_037337.1	MSTRG.9973.1	1095	17.0932	6.51921	7.3532	0.502659	0.5858	0.143363	25.1381	4.6518	0.003638	0.0595975	up	yes
NC_037335.1	MSTRG.8387.1	859	1.08105	1.26382	1.63026	0.034274	0.0001	0.032089	59.8097	5.90231	0.00364097	0.0596222	up	yes
NC_037338.1	MSTRG.10585.1	1774	0.236641	0.085981	0.131761	2.82929	6.67734	2.18642	0.0388592	-4.6856	0.00378328	0.0614835	down	yes
NC_037352.1	MSTRG.22750.1	3178	2.20065	4.03922	8.30776	0.144532	0.023374	0.324216	29.561	4.88562	0.00380965	0.0618137	up	yes
NC_037352.1	MSTRG.22302.3	853	0.027323	0.0001	0.010111	1.03434	0.43226	1.30019	0.0135659	-6.20387	0.00382014	0.0619591	down	yes
NC_037330.1	MSTRG.2693.1	775	0.045368	0.0001	0.0001	1.34363	1.95067	0.613348	0.0116612	-6.42213	0.00390498	0.0630082	down	yes
NC_037350.1	MSTRG.20964.1	411	2.59767	2.38162	1.59575	0.069094	0.0001	0.0001	94.8861	6.56813	0.00405836	0.0649959	up	yes
NC_037340.1	MSTRG.13101.1	718	0.048969	0.043411	0.0001	1.53972	1.95206	1.05385	0.0203448	-5.6192	0.0040905	0.0654336	down	yes
NC_037335.1	MSTRG.8706.1	774	0.084409	0.190784	0.037749	2.51497	3.50245	2.46818	0.0368792	-4.76105	0.00420742	0.0669625	down	yes
NC_037356.1	MSTRG.24182.1	705	2.22197	0.608773	1.25846	0.0001	0.0001	0.038267	106.304	6.73205	0.00424672	0.0675089	up	yes
NC_037352.1	MSTRG.22523.1	425	0.206237	0.220018	0.068505	4.3009	6.02897	4.00304	0.0345192	-4.85646	0.00428785	0.0679509	down	yes
NC_037336.1	MSTRG.9195.1	4324	4.77282	1.87956	2.12398	0.11889	0.216156	0.070055	21.6646	4.43727	0.00431257	0.0682366	up	yes
NC_037332.1	MSTRG.5340.2	5447	0.0001	0.0001	0.005193	0.580362	1.7635	0.0001	0.00230081	-8.76365	0.00454202	0.0713139	down	yes
NC_037340.1	MSTRG.12440.1	4349	0.008085	0.010751	0.0001	0.341295	0.30197	0.212486	0.0221279	-5.49799	0.00455862	0.0715195	down	yes
NC_037331.1	MSTRG.3763.1	4757	2.50447	1.76566	1.92255	0.086701	0.136612	0.073994	20.8292	4.38054	0.00461254	0.0721434	up	yes
NC_037347.1	MSTRG.19075.1	921	0.002437	0.060005	0.012037	1.11227	0.989816	1.10398	0.0232306	-5.42783	0.00469386	0.0732468	down	yes
NC_037336.1	MSTRG.9196.1	1477	4.57622	2.82138	2.35041	0.116278	0.21049	0.074651	24.2839	4.60193	0.00481715	0.0748558	up	yes
NC_037331.1	MSTRG.3836.1	1300	0.054092	0.0001	0.0001	1.66868	1.15072	1.42358	0.0127957	-6.28819	0.00488379	0.0756305	down	yes
NC_037331.1	MSTRG.3767.1	2586	18.1275	17.5543	20.0138	1.57165	0.173431	1.73087	16.0231	4.00208	0.00497959	0.076853	up	yes
NC_037330.1	MSTRG.2684.1	5579	0.030662	0.033521	0.070832	1.05612	1.16936	0.761882	0.0451953	-4.46768	0.00516616	0.0793123	down	yes
NC_037338.1	MSTRG.10583.1	1191	1.74555	1.77965	1.58503	22.3453	21.0463	24.9073	0.0748216	-3.7404	0.00518767	0.0796126	down	yes
NC_037349.1	MSTRG.20342.1	1354	4.38049	2.06169	1.19664	0.041098	0.196355	0.033713	28.1703	4.8161	0.00519405	0.0796805	up	yes
NC_037343.1	MSTRG.15051.2	1816	0.009202	0.057266	0.006609	0.722554	0.728867	0.987697	0.0299604	-5.0608	0.00524795	0.0803262	down	yes
NC_037328.1	MSTRG.35.3	707	0.047531	0.061134	0.072108	7.226	2.77204	0.025192	0.0180354	-5.79302	0.00529296	0.0809543	down	yes
NC_037345.1	MSTRG.16897.1	1949	1.63275	1.14264	0.929834	0.030212	0.100198	0.028286	23.3479	4.54522	0.00561902	0.0851116	up	yes
NC_037330.1	MSTRG.2352.1	889	0.040251	0.01753	0.164331	2.61218	1.9399	2.17309	0.0330269	-4.92021	0.00571931	0.0863741	down	yes
NC_037342.1	MSTRG.14367.1	1423	0.111188	0.298421	0.123196	3.53296	4.40643	3.47261	0.0466882	-4.4208	0.00579895	0.0873827	down	yes
NC_037349.1	MSTRG.20341.1	13684	4.58534	2.20163	2.12642	0.225392	0.359118	0.137974	12.3371	3.62494	0.00581485	0.0875576	up	yes
NC_037355.1	MSTRG.23911.1	410	9.6582	7.53917	5.55123	0.284434	0.0001	0.268924	41.1027	5.36116	0.00581888	0.0875743	up	yes
NC_037348.1	MSTRG.19547.1	275	0.378015	0.174324	0.099379	6.87782	6.00741	4.31311	0.0378942	-4.72188	0.00586921	0.0882784	down	yes
NC_037352.1	MSTRG.22133.1	1467	0.169745	0.017339	0.267443	3.40494	4.03687	3.95463	0.0398832	-4.64807	0.0060021	0.0900374	down	yes
NC_037340.1	MSTRG.13140.2	3497	0.017381	0.0001	0.0001	0.330942	0.485067	0.394455	0.0145242	-6.1054	0.00609995	0.0912108	down	yes
NC_037332.1	MSTRG.5374.1	3335	9.64289	7.66794	9.0358	0.809739	0.828108	0.396998	12.9477	3.69463	0.00623817	0.0931069	up	yes
NC_037331.1	MSTRG.4056.1	2731	4.31037	1.47865	1.36693	0.080472	0.183326	0.070653	21.3961	4.41927	0.0065004	0.0961762	up	yes
NC_037334.1	MSTRG.7718.1	1798	2.75414	2.74141	2.90143	0.190747	0.125412	0.111882	19.6172	4.29405	0.00681586	0.0999609	up	yes
NC_037328.1	MSTRG.674.1	701	0.100314	0.052978	0.041385	1.35128	2.52456	1.19221	0.0384126	-4.70228	0.00701703	0.102445	down	yes
NC_037335.1	MSTRG.8152.1	767	2.90196	3.16471	2.91932	0.230312	0.155035	0.029821	21.6442	4.43591	0.00711874	0.103596	up	yes
NC_037340.1	MSTRG.13102.1	3054	0.057033	0.050813	0.057403	0.839253	1.52839	0.727122	0.0533963	-4.22712	0.00731231	0.105734	down	yes
NC_037338.1	MSTRG.10592.1	3350	0.131194	0.088324	0.074135	1.594	2.3425	1.28743	0.056213	-4.15295	0.00737284	0.106383	down	yes
NC_037337.1	MSTRG.10276.1	1220	1.52448	2.12841	1.30124	0.09653	0.0001	0.022514	41.581	5.37785	0.00766452	0.109815	up	yes
NC_037331.1	MSTRG.3764.1	2255	2.81132	1.66745	1.54854	0.065281	0.087355	0.146686	20.1365	4.33174	0.00771505	0.110358	up	yes
NC_037347.1	MSTRG.18898.1	994	0.212233	0.062715	0.058789	2.2351	2.30175	1.93872	0.0515378	-4.27822	0.0077993	0.111199	down	yes
NC_037335.1	MSTRG.8724.1	337	0.312997	0.09249	0.0001	4.33256	6.95145	3.87973	0.0267472	-5.22447	0.00782177	0.111442	down	yes
NC_037329.1	MSTRG.1454.1	3029	0.046267	0.004853	0.041047	0.543004	1.37656	0.283593	0.041834	-4.57918	0.00811297	0.11467	down	yes
NC_037330.1	MSTRG.2303.1	1708	0.020585	0.018249	0.032211	0.443354	0.665862	0.567886	0.0423618	-4.56109	0.00860992	0.1204	down	yes
NC_037347.1	MSTRG.18899.2	3911	0.063533	0.0001	0.132532	2.32224	2.72881	1.55534	0.0296932	-5.07372	0.00892187	0.124082	down	yes
NC_037334.1	MSTRG.7695.1	930	0.037806	0.0001	0.047126	1.05357	1.39047	0.556666	0.0283373	-5.14115	0.00892974	0.124149	down	yes
NC_037339.1	MSTRG.12279.1	1515	1.71788	0.945517	0.969422	0.092688	0.043315	0.041099	20.5126	4.35844	0.00900847	0.125027	up	yes
NC_037342.1	MSTRG.14459.1	673	0.052244	0.046314	0.0001	1.32062	1.59678	0.505003	0.0288271	-5.11643	0.00910329	0.125961	down	yes
NC_037338.1	MSTRG.10594.1	4545	0.170329	0.11656	0.145966	2.29073	2.41061	1.73276	0.0672752	-3.89378	0.00912102	0.126163	down	yes
NC_037329.1	MSTRG.1448.1	2692	0.063406	0.023157	0.052998	0.609585	1.38443	0.552715	0.0548001	-4.18968	0.00916934	0.126746	down	yes
NC_037347.1	MSTRG.19110.1	3592	2.54981	0.960423	1.22264	0.050487	0.120078	0.095706	17.7747	4.15175	0.00942238	0.129891	up	yes
NC_037353.1	MSTRG.22800.1	1632	0.079377	0.036911	0.053138	1.12943	1.35417	0.758919	0.0522514	-4.25839	0.00945377	0.130272	down	yes
NC_037334.1	MSTRG.7800.1	396	4.38964	3.8434	4.29825	0.27208	0.244751	0.034804	22.7167	4.50568	0.00958805	0.131553	up	yes
NC_037331.1	MSTRG.4269.3	3546	0.015033	0.025141	0.0001	1.44583	0.027121	0.382531	0.0217054	-5.5258	0.00969149	0.132571	down	yes
NC_037338.1	MSTRG.10964.1	680	0.0001	0.091674	0.0001	1.79864	1.50882	1.55907	0.0188788	-5.72709	0.00984074	0.134252	down	yes
NC_037352.1	MSTRG.22368.1	1948	1.33424	1.66146	1.38805	0.075569	0.098195	0.099052	16.0685	4.00616	0.0100725	0.136819	up	yes
NC_037332.1	MSTRG.5375.1	2245	1.46979	1.01529	1.06541	0.039343	0.1092	0.06592	16.5553	4.04922	0.0102008	0.138194	up	yes
NC_037336.1	MSTRG.9116.1	787	2.21257	1.24335	1.06915	0.074422	0.103342	0.026082	22.1984	4.47239	0.0102299	0.138403	up	yes
NC_037339.1	MSTRG.12019.1	5865	0.231459	0.101568	0.072141	1.64025	3.22608	1.11	0.0677953	-3.88267	0.0103757	0.140005	down	yes
NC_037335.1	MSTRG.8386.1	1737	1.07597	1.15308	1.39483	0.067438	0.0001	0.0001	53.5776	5.74356	0.0104157	0.140374	up	yes
NC_037329.1	MSTRG.1453.1	2122	0.063104	0.0001	0.0001	0.728703	1.89947	0.587866	0.0196838	-5.66685	0.0104168	0.140374	down	yes
NW_020192294.1	MSTRG.25626.1	1470	0.239862	0.195795	0.128491	3.04622	2.86053	2.88062	0.0641999	-3.96128	0.0105495	0.141678	down	yes
NC_037338.1	MSTRG.10589.1	5529	0.195714	0.094716	0.100968	1.82358	2.63376	1.15048	0.069795	-3.84073	0.0105577	0.141711	down	yes
NC_037347.1	MSTRG.19111.1	446	3.44885	2.0785	27.9087	0.556658	0.220704	0.0001	43.0066	5.42649	0.0105669	0.14175	up	yes
NC_037329.1	MSTRG.1458.1	3071	0.044375	0.01015	0.037956	0.395377	1.40839	0.221085	0.045673	-4.45252	0.0106246	0.142374	down	yes
NC_037344.1	MSTRG.16045.1	590	1.36494	1.33178	1.12549	0.038222	0.0001	0.07008	35.2596	5.13994	0.0108058	0.144234	up	yes
NC_037335.1	MSTRG.8707.1	423	0.207801	0.0001	0.066134	3.10567	2.85297	2.61907	0.0319473	-4.96816	0.0109136	0.145198	down	yes
NC_037335.1	MSTRG.8708.1	2878	0.207751	0.134456	0.131979	1.94781	3.39718	1.59551	0.0683216	-3.87152	0.0109597	0.145527	down	yes
NC_037345.1	MSTRG.16187.2	4814	22.2083	19.2231	20.8505	2.62468	2.35368	2.31236	8.54262	3.09468	0.0110466	0.146205	up	yes
NC_037339.1	MSTRG.12146.1	675	0.052089	0.121255	0.128016	2.40714	1.31108	1.85539	0.0540691	-4.20905	0.0117716	0.15302	down	yes
NC_037340.1	MSTRG.12913.1	2369	1.92358	2.12292	2.3047	0.152087	0.179857	0.087267	15.1504	3.92128	0.0117853	0.153149	up	yes
NC_037334.1	MSTRG.7027.1	3594	0.029349	0.026079	0.024216	0.611775	0.366863	0.395014	0.0579798	-4.10831	0.0117911	0.153176	down	yes
NC_037342.1	MSTRG.14114.1	944	3.37497	1.18626	1.69706	0.031188	0.206328	0.0876	19.2494	4.26674	0.0133375	0.169327	up	yes
NC_037337.1	MSTRG.9797.1	2019	0.052244	0.135712	0.121469	1.7613	1.50503	1.26423	0.0682974	-3.87203	0.0135948	0.171952	down	yes
NC_037351.1	MSTRG.21593.1	4218	0.074194	0.080787	0.128027	1.36342	1.68465	0.856992	0.072472	-3.78643	0.0139896	0.176017	down	yes
NC_037356.1	MSTRG.24253.1	1373	5.01502	2.40379	2.58995	0.299977	0.237959	0.15762	14.3896	3.84695	0.0144529	0.180788	up	yes
NC_037337.1	MSTRG.9431.2	2599	0.187569	16.0447	13.7428	0.767919	0.824683	0.326534	15.619	3.96523	0.0147772	0.183717	up	yes
NC_037344.1	MSTRG.16050.1	1848	4.37901	2.78728	2.80017	0.250838	0.245045	0.252937	13.3095	3.73439	0.0148738	0.1845	up	yes
NC_037356.1	MSTRG.23973.2	1158	6.31918	4.02809	3.74512	0.031824	0.10259	0.578677	19.7624	4.30469	0.0149026	0.184757	up	yes
NC_037331.1	MSTRG.3752.6	1008	0.073063	0.034988	0.112553	1.25338	1.41991	0.880058	0.0620835	-4.00965	0.0150471	0.185996	down	yes
NC_037357.1	MSTRG.24681.2	5795	12.7279	9.14763	11.7648	1.01885	1.12882	1.92103	8.26809	3.04755	0.0151674	0.187087	up	yes
NC_037357.1	MSTRG.25225.2	1453	0.133175	0.273141	0.118479	2.91906	1.34544	2.99044	0.0723362	-3.78914	0.0154855	0.190032	down	yes
NC_037348.1	MSTRG.19852.1	794	0.314037	5.13844	9.01009	0.0001	0.000736	0.294697	48.9372	5.61286	0.0154994	0.190146	up	yes
NC_037353.1	MSTRG.22883.6	5262	0.264184	0.125588	0.092832	0.132752	0.151275	10.0245	0.0468158	-4.41686	0.0159795	0.194689	down	yes
NC_037352.1	MSTRG.22303.1	958	0.397339	0.144103	0.149034	2.83893	4.17703	2.12554	0.0755321	-3.72677	0.0160256	0.195161	down	yes
NC_037351.1	MSTRG.21586.1	784	0.044847	0.159027	0.055902	1.32687	1.89503	1.13743	0.0595907	-4.06877	0.0163546	0.198076	down	yes
NC_037351.1	MSTRG.21590.1	4253	0.074081	0.075237	0.0687	0.994858	1.37678	0.500573	0.0759061	-3.71964	0.0163766	0.198283	down	yes
NC_037335.1	MSTRG.8172.1	2132	1.37225	1.17015	0.877042	0.095686	0.053865	0.103249	13.5263	3.75769	0.0164665	0.199077	up	yes
NC_037331.1	MSTRG.4322.1	4934	0.144897	0.099687	0.121334	1.39329	1.71777	1.24217	0.0840568	-3.57249	0.0165511	0.199863	down	yes
NC_037331.1	MSTRG.4293.10	4410	4.90549	3.45614	3.30603	27.0581	29.6288	24.8958	0.143016	-2.80575	0.0167423	0.201573	down	yes
NC_037334.1	MSTRG.6618.1	3021	1.94277	1.58883	1.53182	0.188692	0.134647	0.066071	13.0028	3.70075	0.0169146	0.203049	up	yes
NC_037333.1	MSTRG.6093.1	959	0.073326	0.065004	0.0001	1.10848	0.874523	1.27041	0.0425492	-4.55472	0.0172304	0.206113	down	yes
NC_037342.1	MSTRG.14397.1	2373	0.378351	0.315192	0.378681	4.19292	3.81398	3.83249	0.0905641	-3.46492	0.0176851	0.210135	down	yes
NC_037328.1	MSTRG.698.1	2361	1.4545	0.663971	0.577294	0.03741	0.129116	0.022274	14.2784	3.83577	0.0177412	0.210556	up	yes
NC_037345.1	MSTRG.16624.11	1459	0.128865	0.560783	0.0001	4.64824	4.61769	7.67589	0.0407127	-4.61838	0.017777	0.210919	down	yes
NC_037329.1	MSTRG.1457.1	4323	0.077093	0.057527	0.019078	0.507885	1.41768	0.286888	0.0694695	-3.84748	0.0178144	0.211302	down	yes
NC_037342.1	MSTRG.14310.1	2675	0.0001	0.034956	0.087381	0.847165	1.0015	0.824439	0.0458033	-4.4484	0.0178659	0.211728	down	yes
NC_037328.1	MSTRG.697.1	2837	2.02232	0.979997	0.842431	0.114081	0.136695	0.029148	13.735	3.77978	0.0182093	0.215164	up	yes
NC_037357.1	MSTRG.24658.1	6384	2.20134	1.26976	2.60147	0.250012	0.213419	0.086279	11.0469	3.46556	0.0182826	0.215664	up	yes
NC_037352.1	MSTRG.22369.1	6429	1.78354	1.79436	1.65604	0.210868	0.139952	0.124354	11.0148	3.46137	0.0184158	0.216797	up	yes
NC_037330.1	MSTRG.3220.1	6619	4.03369	2.02593	1.95275	0.283712	0.346649	0.158369	10.1586	3.34463	0.0186891	0.219317	up	yes
NC_037331.1	MSTRG.3843.1	1235	0.220647	0.050118	0.140296	1.5712	3.05286	0.917242	0.0741813	-3.7528	0.0187591	0.21995	down	yes
NC_037344.1	MSTRG.15426.1	2430	0.043407	0.025654	0.048096	0.541906	0.570376	0.536283	0.071066	-3.8147	0.0187706	0.219989	down	yes
NC_037332.1	MSTRG.4577.1	614	1.51891	1.33193	0.853962	0.0001	0.105343	0.0001	35.1023	5.1335	0.0194683	0.2267	up	yes
NC_037349.1	MSTRG.20561.1	3701	3.16317	1.85319	1.85653	0.217155	0.289985	0.072419	11.8588	3.56789	0.0196225	0.228075	up	yes
NC_037349.1	MSTRG.20291.2	975	1.51423	0.992844	1.77606	0.113394	0.090164	0.098354	14.1867	3.82647	0.0197701	0.229103	up	yes
NC_037349.1	MSTRG.20344.1	3439	3.56745	2.02639	1.4964	0.191046	0.299931	0.115057	11.6994	3.54836	0.0198063	0.229264	up	yes
NC_037337.1	MSTRG.10293.1	670	1.69752	1.5715	1.46925	0.108454	0.12764	0.100665	14.0702	3.81457	0.0200645	0.231725	up	yes
NC_037330.1	MSTRG.2771.2	1557	0.789629	1.1934	0.726535	0.024375	0.098704	0.0001	21.997	4.45923	0.0201789	0.232717	up	yes
NC_037334.1	MSTRG.7896.1	209	4.02916	3.96795	5.01989	0.337319	0.0001	0.0001	38.5667	5.26928	0.0207035	0.237785	up	yes
NC_037341.1	MSTRG.13408.3	7863	0.045555	0.017685	0.022811	0.339424	0.494862	0.178421	0.0849713	-3.55688	0.0207672	0.238288	down	yes
NC_037349.1	MSTRG.20346.1	922	1.58948	1.27888	1.11398	0.063865	0.106257	0.119587	13.746	3.78094	0.0213578	0.243422	up	yes
NC_037347.1	MSTRG.19106.1	1285	1.89292	0.7233	0.656977	0.114559	0.076421	0.042902	13.9951	3.80685	0.0218272	0.247389	up	yes
NC_037334.1	MSTRG.7782.1	8187	28.5782	14.9113	14.9643	2.7989	4.19653	1.62187	6.78331	2.76199	0.0219884	0.248732	up	yes
NC_037349.1	MSTRG.20296.1	1745	1.48295	0.420328	0.630449	0.067488	0.0001	0.0001	37.4325	5.22622	0.0223046	0.25189	up	yes
NC_037351.1	MSTRG.21819.1	329	2.77746	2.98194	3.35835	0.326853	0.216437	0.118247	13.7827	3.78479	0.0223894	0.252778	up	yes
NC_037337.1	MSTRG.10280.1	1295	20.9649	12.2293	11.7473	1.84224	2.13235	1.03884	8.96422	3.16418	0.0225345	0.253714	up	yes
NC_037330.1	MSTRG.3053.1	1006	0.192226	0.0001	0.169408	2.02871	3.01963	1.42597	0.0558722	-4.16172	0.0236733	0.263618	down	yes
NC_037338.1	MSTRG.10800.3	1684	4.02039	2.08544	0.783602	0.125482	0.323781	0.11725	12.1611	3.6042	0.0242015	0.267792	up	yes
NC_037352.1	MSTRG.22302.2	1738	0.075018	0.0001	0.155863	1.45716	1.47187	1.13983	0.0567681	-4.13878	0.0244878	0.269749	down	yes
NC_037348.1	MSTRG.19346.8	19999	3.85578	0.007879	2.63776	0.114577	0.237785	0.002728	18.3092	4.1945	0.0247403	0.27165	up	yes
NC_037352.1	MSTRG.22302.9	3941	0.380313	0.407731	0.345592	3.39845	3.63938	2.96751	0.113303	-3.14174	0.0248738	0.272737	down	yes
NC_037354.1	MSTRG.23227.8	2774	1.72885	0.797021	0.0001	0.0001	0.0001	0.024998	100.245	6.64738	0.0248739	0.272737	up	yes
NC_037328.1	MSTRG.669.1	764	0.092042	0.122248	0.0001	1.09554	2.85764	0.652246	0.0465516	-4.42503	0.0249256	0.273023	down	yes
NC_037347.1	MSTRG.19100.1	7775	1.34986	0.523016	0.454694	0.028749	0.142031	0.011439	12.7735	3.67508	0.0249883	0.273343	up	yes
NC_037329.1	MSTRG.1456.1	2252	0.056638	0.0001	0.038923	0.4585	1.26923	0.250705	0.0483518	-4.37029	0.0253495	0.276627	down	yes
NC_037329.1	MSTRG.1450.1	1765	0.118959	0.052979	0.049662	0.620501	1.76757	0.453791	0.0779771	-3.68081	0.0255189	0.277807	down	yes
NC_037338.1	MSTRG.10590.1	1549	0.28357	0.246675	0.131436	2.31755	2.95966	1.6217	0.0959109	-3.38216	0.0263741	0.285318	down	yes
NC_037351.1	MSTRG.21874.1	870	1.3937	1.10542	1.17568	11.4889	10.4332	11.2953	0.110629	-3.1762	0.0267747	0.288704	down	yes
NC_037334.1	MSTRG.7683.1	3303	0.100183	0.009437	0.079206	0.688274	1.34902	0.297799	0.0808643	-3.62835	0.0268237	0.289079	down	yes
NC_037349.1	MSTRG.20716.2	1542	1.85121	1.4201	1.45342	0.11571	0.136509	0.200312	10.4407	3.38414	0.0268621	0.289264	up	yes
NC_037343.1	MSTRG.15352.1	1954	2.09801	1.01648	0.350652	0.149498	0.09962	0.028214	12.4946	3.64323	0.0269584	0.290147	up	yes
NC_037346.1	MSTRG.18715.1	3175	2.98492	2.67568	2.33098	0.22038	0.304715	0.305279	9.62407	3.26665	0.0276821	0.295365	up	yes
NC_037330.1	MSTRG.3526.17	2678	0.53827	0.559833	0.591911	4.51772	5.61054	4.06403	0.11908	-3.07	0.028316	0.300869	down	yes
NC_037342.1	MSTRG.14389.1	886	2.81095	1.06013	1.30939	0.149063	0.144062	0.155116	11.5573	3.53074	0.0285011	0.30219	up	yes
NC_037350.1	MSTRG.20757.1	2423	0.410526	0.444717	0.574966	4.53986	4.32789	3.67037	0.114069	-3.13202	0.0287642	0.304665	down	yes
NC_037338.1	MSTRG.10593.1	863	0.285047	0.126411	0.117537	2.10765	3.01653	0.903398	0.0877624	-3.51025	0.0293383	0.309155	down	yes
NC_037354.1	MSTRG.23263.19	4200	1.02804	0.0001	2.40486	0.0001	2111.28	0.0001	0.00162603	-9.26443	0.0293923	0.309578	down	yes
NC_037330.1	MSTRG.3218.1	2360	1.86097	1.28003	1.0721	0.124	0.187498	0.113279	9.91838	3.3101	0.0296034	0.311225	up	yes
NC_037342.1	MSTRG.14064.1	1260	0.223238	0.098424	0.046378	1.01743	2.41773	0.815414	0.086586	-3.52972	0.0297471	0.31203	down	yes
NC_037352.1	MSTRG.22302.6	810	0.213343	0.01924	0.121917	1.42518	1.5876	1.32595	0.0817058	-3.61342	0.0297556	0.31203	down	yes
NC_037336.1	MSTRG.9312.1	2523	0.166636	0.129717	0.125416	1.35078	2.26064	0.647542	0.099031	-3.33598	0.0297565	0.31203	down	yes
NC_037334.1	MSTRG.7874.1	668	4.95345	5.66247	5.47629	0.489036	0.811854	0.326605	9.88772	3.30564	0.0299811	0.313848	up	yes
NC_037337.1	MSTRG.10356.14	4312	0.024644	0.61024	0.063297	0.341971	11.7307	0.502827	0.055519	-4.17088	0.0299837	0.313848	down	yes
NC_037343.1	MSTRG.15355.1	6350	2.08017	0.89184	0.615232	0.085002	0.170131	0.107968	9.87945	3.30443	0.0302762	0.316085	up	yes
NC_037330.1	MSTRG.3219.1	2057	2.69491	1.52645	1.28941	0.185712	0.284517	0.053602	10.5201	3.39508	0.0303482	0.316526	up	yes
NC_037338.1	MSTRG.11050.1	2800	4.1333	3.23142	0.390972	0.199417	0.275047	0.234733	10.9359	3.451	0.0307455	0.319598	up	yes
NC_037339.1	MSTRG.12020.1	1831	0.22975	0.167997	0.055172	1.39572	2.57418	0.703883	0.0969063	-3.36727	0.0308296	0.320237	down	yes
NC_037335.1	MSTRG.8701.14	3696	0.086044	0.057141	0.10837	0.676452	0.509504	1.21657	0.104704	-3.25561	0.0311585	0.322749	down	yes
NC_037332.1	MSTRG.4545.1	3177	17.0426	13.1696	14.9126	2.5823	2.60418	2.06337	6.22424	2.6379	0.0314094	0.32472	up	yes
NC_037330.1	MSTRG.2871.1	2414	1.50247	0.766974	1.14139	0.137185	0.126185	0.096816	9.46964	3.24331	0.0315096	0.32545	up	yes
NC_037348.1	MSTRG.19644.1	1856	1.31869	1.39192	1.01243	0.197161	0.069147	0.110598	9.8779	3.3042	0.0318114	0.327848	up	yes
NC_037335.1	MSTRG.8489.1	5096	3.26142	1.60207	1.69806	0.241585	0.353829	0.162541	8.65691	3.11385	0.0323399	0.331868	up	yes
NC_037337.1	MSTRG.10214.3	288	0.339052	0.0001	0.40998	3.55413	8.12156	1.70492	0.0559864	-4.15878	0.0325777	0.333973	down	yes
NC_037331.1	MSTRG.3844.1	895	0.713118	0.520537	0.097938	4.03029	7.55796	2.51172	0.0944394	-3.40447	0.0326579	0.334207	down	yes
NC_037333.1	MSTRG.5854.2	1502	2.30337	0.46075	1.15859	0.139076	0.0001	0.064705	19.2402	4.26605	0.0329833	0.336386	up	yes
NC_037332.1	MSTRG.5171.1	1532	0.774006	0.273401	0.569924	13.0458	2.32845	1.3914	0.0964669	-3.37382	0.0331529	0.337326	down	yes
NC_037335.1	MSTRG.8709.1	3638	0.106311	0.18062	0.229121	1.67725	1.64349	1.3174	0.111263	-3.16796	0.0336808	0.341335	down	yes
NC_037344.1	MSTRG.15459.1	340	0.310235	0.091024	0.214839	1.82828	2.82326	2.42931	0.0870092	-3.52269	0.0337942	0.342154	down	yes
NC_037345.1	MSTRG.16621.8	850	0.424388	0.449106	0.125214	3.16237	4.00279	2.13219	0.107418	-3.21869	0.0337951	0.342154	down	yes
NC_037350.1	MSTRG.21233.1	224	0.435269	0.378957	0.554592	5.1162	4.3788	4.66787	0.0966484	-3.37111	0.0339038	0.342662	down	yes
NC_037337.1	MSTRG.9430.1	2097	0.083779	0.022296	0.0001	0.600198	0.793002	0.343595	0.0611327	-4.03191	0.0339142	0.342678	down	yes
NC_037356.1	MSTRG.24320.14	5950	3.86188	7.32906	134.734	5.34129	6.0229	5.81081	8.49639	3.08685	0.0341828	0.344966	up	yes
NC_037335.1	MSTRG.8484.1	1022	2.52338	1.21993	0.652176	0.086423	0.223141	0.08627	11.1044	3.47306	0.034505	0.347358	up	yes
NC_037337.1	MSTRG.9541.1	426	1.26203	2.14053	2.58758	0.172779	0.280775	0.064706	11.5582	3.53084	0.0345229	0.34745	up	yes
NC_037335.1	MSTRG.8739.1	4159	4.16686	1.55783	1.28363	0.260995	0.400398	0.10642	9.12764	3.19024	0.0350879	0.351071	up	yes
NC_037356.1	MSTRG.24320.20	5740	0.0001	0.0001	62.3794	0.150905	0.0001	0.0001	412.823	8.68938	0.0351115	0.351071	up	yes
NC_037357.1	MSTRG.24919.8	5905	0.236228	0.336398	0.257824	2.12172	2.27927	1.92725	0.131229	-2.92984	0.0353073	0.352045	down	yes
NC_037343.1	MSTRG.15354.1	6549	1.77929	0.736642	0.458944	0.076393	0.195093	0.025239	10.0257	3.32563	0.035641	0.354421	up	yes
NC_037333.1	MSTRG.6477.1	3701	2.59805	1.62801	1.51468	0.21645	0.26452	0.181946	8.65983	3.11434	0.0357668	0.355585	up	yes
NC_037344.1	MSTRG.15704.1	8451	5.39065	3.11212	2.59098	0.509932	0.849244	0.370968	6.41204	2.68078	0.0362092	0.358672	up	yes
NC_037338.1	MSTRG.10709.3	4626	0.169684	1.16402	0.548919	0.0001	0.0001	0.063054	29.7629	4.89544	0.0364149	0.360185	up	yes
NC_037349.1	MSTRG.20681.3	1653	2.67461	7.96654	7.04101	1.36867	0.217668	0.129399	10.3058	3.36539	0.0364503	0.360447	up	yes
NC_037349.1	MSTRG.20343.1	2176	4.13407	2.46176	2.35266	0.319397	0.553957	0.139613	8.83394	3.14306	0.0364636	0.360491	up	yes
NC_037343.1	MSTRG.14685.1	1971	1.69318	0.807689	0.668809	0.054311	0.058265	0.191232	10.4331	3.3831	0.0371285	0.365382	up	yes
NC_037332.1	MSTRG.5051.3	622	217.948	6.39745	5.54855	774.888	599.616	494.377	0.123012	-3.02313	0.0374361	0.367429	down	yes
NC_037354.1	MSTRG.23263.8	3678	0.0001	281.754	14.8726	0.0001	0.0001	1.87591	158.107	7.30476	0.0377337	0.369555	up	yes
NC_037338.1	MSTRG.11792.1	3360	2.28895	2.29184	1.99721	0.230774	0.217018	0.323119	8.53276	3.09301	0.0377575	0.369633	up	yes
NC_037331.1	MSTRG.3841.1	2761	0.725325	0.165574	0.177424	2.33237	6.73954	1.06973	0.10534	-3.24687	0.0377689	0.369633	down	yes
NC_037338.1	MSTRG.10712.1	506	1.73534	0.108566	0.025387	12.8604	6.51701	4.97566	0.0767578	-3.70354	0.0379589	0.371186	down	yes
NC_037338.1	MSTRG.11439.1	1344	1.64496	1.26007	0.923241	0.075816	0.248201	0.062401	9.90706	3.30846	0.0383116	0.374226	up	yes
NC_037347.1	MSTRG.19103.1	1765	2.41634	0.783098	0.566246	0.025021	0.257096	0.070278	10.686	3.41764	0.038328	0.374297	up	yes
NC_037339.1	MSTRG.12228.1	274	3.13067	3.43286	1.48684	0.185181	0.350756	0.17409	11.3381	3.50311	0.0385813	0.375781	up	yes
NC_037335.1	MSTRG.8177.1	406	3.67616	1.56817	2.15738	0.258925	0.204556	0.247519	10.4103	3.37994	0.0386694	0.376518	up	yes
NC_037345.1	MSTRG.16614.1	900	1.38811	1.44904	1.82665	0.126791	0.278858	0.091882	9.37388	3.22865	0.0391099	0.37975	up	yes
NC_037351.1	MSTRG.21949.4	2069	0.126876	0.160676	0.0001	1.24144	1.52129	1.0829	0.0747996	-3.74083	0.0401027	0.386996	down	yes
NC_037346.1	MSTRG.18473.1	840	0.308882	0.46567	0.197476	2.45172	3.49376	2.08458	0.121049	-3.04634	0.0401611	0.387376	down	yes
NC_037341.1	MSTRG.13529.3	883	0.208902	0.373396	0.234697	2.19654	2.28375	2.27946	0.120862	-3.04857	0.0403731	0.388524	down	yes
NC_037337.1	MSTRG.10285.3	4135	3.54335	2.26106	2.33745	0.351393	0.543884	0.036928	8.73398	3.12664	0.0404446	0.389006	up	yes
NC_037329.1	MSTRG.1447.1	1046	0.16783	0.080519	0.0419	0.807374	1.36697	0.728619	0.0999836	-3.32216	0.0411614	0.394227	down	yes
NC_037335.1	MSTRG.8127.1	10718	3.31705	1.09898	1.20904	0.123602	0.529726	0.052221	7.9726	2.99505	0.0412109	0.394274	up	yes
NC_037335.1	MSTRG.8649.1	1242	1.60137	1.23513	1.34593	0.184176	0.20104	0.066581	9.25734	3.2106	0.0412478	0.394499	up	yes
NC_037347.1	MSTRG.19104.1	3442	1.91828	0.590956	0.605105	0.118355	0.175036	0.014938	10.1007	3.33638	0.0412629	0.394551	up	yes
NC_037343.1	MSTRG.14864.2	4078	0.050586	0.056837	0.083419	0.166861	1.21686	0.384688	0.107918	-3.212	0.0414166	0.395266	down	yes
NC_037338.1	MSTRG.11531.1	5087	2.09541	0.974382	0.977606	0.155732	0.236662	0.098055	8.25243	3.04482	0.0414346	0.395266	up	yes
NC_037337.1	MSTRG.9461.1	941	1.51353	1.54988	1.38921	0.124817	0.139474	0.205051	9.48693	3.24594	0.0416573	0.397112	up	yes
NC_037332.1	MSTRG.5163.1	1712	0.292039	0.191855	0.194209	1.56659	2.48204	1.39858	0.124486	-3.00594	0.0421558	0.400274	down	yes
NC_037353.1	MSTRG.22780.1	6925	2.63234	0.846657	1.04255	0.181108	0.286761	0.092908	8.063	3.01132	0.0423519	0.401459	up	yes
NC_037340.1	MSTRG.12519.1	1450	0.14291	0.107251	0.253309	1.29661	1.66769	1.20324	0.120808	-3.04922	0.0427359	0.404023	down	yes
NC_037332.1	MSTRG.4871.1	7820	3.02874	1.65574	1.73302	0.296199	0.422648	0.19502	7.02236	2.81196	0.0428891	0.404975	up	yes
NC_037335.1	MSTRG.8741.1	4789	2.15425	1.28619	1.04826	0.132133	0.319659	0.100625	8.12557	3.02247	0.0431235	0.406321	up	yes
NC_037335.1	MSTRG.8129.1	9636	5.1422	1.75973	1.98745	0.333388	0.828377	0.213852	6.4621	2.692	0.044324	0.413924	up	yes
NC_037332.1	MSTRG.5117.1	1217	1.33246	1.30337	1.22255	0.129281	0.121324	0.18674	8.82228	3.14115	0.0444083	0.41452	up	yes
NC_037342.1	MSTRG.14200.1	1583	0.306858	0.11814	0.092287	1.26761	2.49463	0.581482	0.119088	-3.0699	0.0449173	0.418315	down	yes
NC_037335.1	MSTRG.8171.1	449	20.632	20.0009	20.3244	2.75935	2.25449	3.0306	7.57758	2.92174	0.044939	0.418326	up	yes
NC_037334.1	MSTRG.7711.1	6253	10.5427	3.80599	4.38881	0.848462	1.8095	0.53185	5.87417	2.55439	0.0455276	0.42121	up	yes
NC_037350.1	MSTRG.20966.1	775	1.46235	1.66835	1.59749	0.151452	0.169349	0.213404	8.85089	3.14582	0.0461674	0.425444	up	yes
NC_037354.1	MSTRG.23501.1	459	3.01869	1.64445	1.06906	0.15204	0.283149	0.179639	9.32325	3.22083	0.0470285	0.43069	up	yes
NC_037347.1	MSTRG.18877.1	1427	2.07082	1.23875	1.07553	0.22534	0.160953	0.154532	8.10816	3.01937	0.0471136	0.430899	up	yes
NC_037354.1	MSTRG.23264.5	1939	3.52815	2.09539	5.25077	63.3764	9.28524	2.88545	0.143941	-2.79645	0.0473157	0.432171	down	yes
NC_037331.1	MSTRG.3939.1	328	4.52006	4.50305	4.89527	0.087533	0.900312	0.0001	14.0882	3.81642	0.0473263	0.432171	up	yes
NC_037330.1	MSTRG.2870.1	792	1.46264	0.846833	1.22501	0.074347	0.207142	0.104412	9.15903	3.19519	0.0477392	0.434391	up	yes
NC_037328.1	MSTRG.904.2	4448	0.000423	0.202637	0.264781	3.70851	0.306694	1.76179	0.0809836	-3.62623	0.0480571	0.436587	down	yes
NC_037328.1	MSTRG.129.1	1400	1.26106	1.11871	0.636166	0.124538	0.149845	0.078547	8.54543	3.09515	0.0484364	0.43867	up	yes
NC_037355.1	MSTRG.23819.1	6408	4.79926	1.90064	1.46969	0.394981	0.624159	0.142685	7.03168	2.81387	0.0487836	0.440735	up	yes
NC_037338.1	MSTRG.10952.1	5334	0.001366	0.10361	0.116586	0.547927	1.30195	0.622036	0.0896318	-3.47985	0.0489736	0.441672	down	yes
NC_037345.1	MSTRG.16329.5	3076	13.8922	0.565123	0.720786	0.454617	0.620585	0.492651	9.68085	3.27513	0.0493971	0.444116	up	yes
NC_037328.1	MSTRG.676.1	2098	0.368516	0.146933	0.139168	1.47537	2.66362	0.997973	0.127433	-2.97219	0.0494367	0.444173	down	yes
NC_037335.1	MSTRG.8126.1	2208	7.54387	2.62527	3.05692	0.332027	1.1076	0.279297	7.69436	2.9438	0.0496117	0.444771	up	yes
NC_037340.1	MSTRG.12609.1	4157	0.194804	0.108748	0.199294	0.939348	1.90393	0.920264	0.13361	-2.9039	0.0499398	0.44652	down	yes
NC_037356.1	MSTRG.24449.1	3028	1.48468	1.06278	0.864262	0.155501	0.195009	0.091033	7.72681	2.94987	0.0499491	0.44652	up	yes

## Sheet: 6d vs 0d
Supplementary Table S5. DE lncRNAs during intramuscular preadipocyte differentiation
chr	t_name	length	FPKM.AI_6d_1	FPKM.AI_6d_2	FPKM.AI_6d_3	FPKM.AI_0d_1	FPKM.AI_0d_2	FPKM.AI_0d_3	fc	log2(fc)	pval	qval	regulation	significant
NC_037356.1	MSTRG.24320.19	6338	1.14853	3.13882	13.9901	0.0001	0.0001	0.0001	60924.8	15.8947	4.5417e-09	5.42004e-06	up	yes
NC_037354.1	MSTRG.23264.11	2953	0.000202	0.002619	0.0001	25.1885	1.1544	55.2943	3.57802e-05	-14.7705	1.01875e-08	1.04118e-05	down	yes
NC_037350.1	MSTRG.21469.9	3388	2.39161	2.79032	1.20867	0.0001	0.0001	0.0001	21302	14.3787	2.00491e-06	0.000589233	up	yes
NC_037335.1	MSTRG.8734.6	1612	5.29906	5.60576	1.62069	0.0001	0.0001	0.0001	41751.7	15.3495	3.08788e-06	0.000805344	up	yes
NC_037342.1	MSTRG.13964.1	2276	2.52774	1.39763	1.10863	0.0001	0.0001	0.0001	16780	14.0345	7.21723e-06	0.00135347	up	yes
NC_037335.1	MSTRG.8734.19	4019	0.607857	0.60067	1.14625	0.0001	0.0001	0.0001	7849.27	12.9383	9.7244e-06	0.00160876	up	yes
NC_037348.1	MSTRG.19346.4	4439	0.0001	0.0001	0.0001	0.576313	0.577481	1.09357	0.000133489	-12.871	1.03127e-05	0.00163229	down	yes
NC_037338.1	MSTRG.10862.1	877	0.0001	0.0001	0.0001	2.69697	3.6776	3.25903	3.1141e-05	-14.9708	1.04717e-05	0.00164301	down	yes
NC_037342.1	MSTRG.13965.1	4872	0.663053	0.526745	0.396429	0.0001	0.0001	0.0001	5287.42	12.3683	1.08825e-05	0.0016873	up	yes
NC_037335.1	MSTRG.8734.14	2100	0.692437	1.69012	1.37192	0.0001	0.0001	0.0001	12514.9	13.6114	1.22186e-05	0.00182962	up	yes
NC_037335.1	MSTRG.8734.16	1398	1.93328	0.942915	2.53392	0.0001	0.0001	0.0001	18033.7	14.1384	1.33539e-05	0.0019406	up	yes
NC_037335.1	MSTRG.8734.3	2455	0.103304	1.7306	2.87556	0.0001	0.0001	0.0001	15698.2	13.9383	3.11651e-05	0.00353165	up	yes
NC_037332.1	MSTRG.5175.6	2216	1.08569	0.650402	0.927904	0.0001	0.0001	0.0001	8879.97	13.1163	4.5221e-05	0.00466202	up	yes
NC_037346.1	MSTRG.18388.4	248	0.017097	0.074731	0.401275	151.903	0.153006	340.143	0.00100184	-9.96314	5.44092e-05	0.00518824	down	yes
NC_037339.1	MSTRG.12278.1	1831	0.622343	0.910325	1.25964	0.0001	0.0001	0.0001	9307.71	13.1842	7.14592e-05	0.00626772	up	yes
NC_037338.1	MSTRG.11761.3	1030	0.0001	0.0001	0.0001	30.7474	0.0001	16.0183	6.41494e-06	-17.2501	8.66043e-05	0.00725671	down	yes
NC_037343.1	MSTRG.14759.2	883	0.0001	0.0001	0.0001	1.75982	1.32317	2.62179	5.25875e-05	-14.2149	9.16419e-05	0.00757657	down	yes
NC_037335.1	MSTRG.8564.3	4749	2.94987	0.0001	4.22686	0.0001	0.0001	0.0001	23922.8	14.5461	0.000122848	0.00936111	up	yes
NC_037354.1	MSTRG.23264.15	2802	0.0001	67.1247	12.5226	0.0001	0.0001	0.014657	5360.93	12.3883	0.000144239	0.0104001	up	yes
NC_037335.1	MSTRG.8735.1	2161	59.9115	63.6005	58.2411	2.21251	2.09736	2.0669	28.5024	4.83301	0.000160645	0.0111346	up	yes
NC_037341.1	MSTRG.13386.1	1196	1.13433	0.502796	1.60064	0.0001	0.0001	0.0001	10792.6	13.3977	0.000171885	0.0116911	up	yes
NC_037357.1	MSTRG.24985.3	3194	0.0001	0.0001	0.0001	0.454074	0.234202	0.598648	0.000233114	-12.0667	0.000174707	0.0118626	down	yes
NC_037335.1	MSTRG.8020.8	5249	0.0001	0.0001	0.0001	4.18986	0.0001	2.00754	4.84066e-05	-14.3344	0.000178473	0.0120353	down	yes
NC_037350.1	MSTRG.21469.2	2646	0.366213	0.449031	0.490985	0.0001	0.0001	0.0001	4354.1	12.0882	0.000201217	0.013101	up	yes
NC_037353.1	MSTRG.22931.4	570	0.0001	0.0001	0.0001	6.3593	0.14632	4.11712	2.82413e-05	-15.1118	0.000235109	0.0143113	down	yes
NC_037348.1	MSTRG.19605.2	1819	0.004286	0.003633	0.000743	1.05744	0.862885	0.871245	0.00310292	-8.33216	0.000293209	0.016449	down	yes
NC_037350.1	MSTRG.21469.8	6370	0.0001	1.49995	1.28657	0.0001	0.0001	0.0001	9288.76	13.1813	0.000333692	0.017962	up	yes
NC_037337.1	MSTRG.9853.4	675	0.0001	0.0001	0.0001	1.65337	2.41303	0.759105	6.21697e-05	-13.9734	0.000334319	0.017962	down	yes
NC_037335.1	MSTRG.8734.10	1633	1.04263	1.06993	0.111813	0.0001	0.0001	0.0001	7414.56	12.8561	0.000340741	0.0181073	up	yes
NC_037340.1	MSTRG.13142.1	498	1.57294	1.37824	2.35661	0.0001	0.0001	0.0001	17692.7	14.1109	0.000370564	0.0190838	up	yes
NC_037339.1	MSTRG.12278.2	2205	2.29007	3.07036	2.39164	0.026704	0.0001	0.0001	288.138	8.17062	0.000427123	0.0209476	up	yes
NC_037344.1	MSTRG.15601.2	2416	0.0001	0.0001	0.0001	2.9194	2.61351	0.0001	5.422e-05	-14.1708	0.000471497	0.0219376	down	yes
NC_037329.1	MSTRG.2125.3	1220	0.650426	0.329903	1.0353	0.0001	0.0001	0.0001	6718.76	12.714	0.000476848	0.0220434	up	yes
NC_037337.1	MSTRG.9966.5	3718	0.0001	0.0001	0.0001	0.0001	2.41282	0.98569	8.82715e-05	-13.4677	0.000534565	0.0234203	down	yes
NC_037346.1	MSTRG.18678.6	3908	0.0001	0.0001	0.0001	1.73104	0.0001	1.11674	0.000105342	-13.2126	0.000554092	0.0238484	down	yes
NC_037329.1	MSTRG.1118.2	3892	1.28306	0.0001	1.0849	0.0001	0.0001	0.0001	7893.54	12.9465	0.000559067	0.02403	up	yes
NC_037337.1	MSTRG.10356.28	1989	1.16717	4.0978	0.0001	0.0001	0.0001	0.0001	17550.2	14.0992	0.000621351	0.0254102	up	yes
NC_037342.1	MSTRG.13963.1	7476	1.1757	0.782108	0.634546	0.0001	0.008778	0.01183	125.186	6.96793	0.000722936	0.0275617	up	yes
NC_037345.1	MSTRG.17169.12	9396	0.0001	0.0001	0.0001	0.564937	0.0001	0.249794	0.000368175	-11.4073	0.000805399	0.0296987	down	yes
NC_037338.1	MSTRG.10745.4	599	0.0001	0.0001	0.0001	0.0001	12.1219	2.01383	2.12227e-05	-15.524	0.000862413	0.0312165	down	yes
NC_037345.1	MSTRG.16361.1	858	7.97662	10.0854	8.11757	1123.22	243.132	4.72502	0.0190943	-5.71072	0.00102497	0.0354392	down	yes
NC_037332.1	MSTRG.4513.1	2001	1.58988	1.89318	1.69954	0.0001	0.03169	0.0001	162.515	7.34443	0.00114742	0.0391236	up	yes
NC_037354.1	MSTRG.23264.6	1871	0.0001	0.596727	0.005782	386.036	5.43823	0.268851	0.00153828	-9.34447	0.00116418	0.0395617	down	yes
NC_037334.1	MSTRG.7591.7	1491	2.3947	7.33297	2.04042	0.10773	0.101758	0.031152	48.9033	5.61186	0.0015241	0.0487996	up	yes
NC_037333.1	MSTRG.6087.3	1813	0.0001	0.0001	0.000126	0.775648	4.17666	0.0001	6.58266e-05	-13.891	0.00173296	0.0535694	down	yes
NC_037328.1	MSTRG.531.2	4111	0.0001	0.0001	0.0001	0.522652	0.703975	0.0001	0.000244553	-11.9976	0.002031	0.0600037	down	yes
NC_037357.1	MSTRG.24873.2	844	0.0001	0.0001	0.0001	2.89008	0.0001	2.70785	5.35903e-05	-14.1877	0.00209527	0.0613759	down	yes
NC_037332.1	MSTRG.4515.1	1391	1.19142	1.32145	1.09189	0.0001	0.02752	0.019817	75.9905	6.24775	0.00224996	0.0647247	up	yes
NC_037341.1	MSTRG.13408.17	7762	0.0001	0.0001	0.0001	0.0001	0.46261	0.140953	0.000496966	-10.9746	0.00242851	0.0682164	down	yes
NC_037330.1	MSTRG.2838.5	746	0.0001	0.0001	0.0001	0.0001	2.36152	3.3908	5.21519e-05	-14.2269	0.00244759	0.0687035	down	yes
NC_037339.1	MSTRG.11965.3	3198	0.0001	0.0001	0.0001	0.504258	0.85895	0.0001	0.000220053	-12.1499	0.00252623	0.0705089	down	yes
NC_037350.1	MSTRG.20830.1	8996	2.48814	2.01295	1.87536	0.103695	0.108204	0.100225	20.4292	4.35256	0.00259685	0.0717176	up	yes
NC_037345.1	MSTRG.16763.2	307	0.123848	0.0001	0.0001	0.0001	38.7581	53.5457	0.00134391	-9.53935	0.00327972	0.0846962	down	yes
NC_037356.1	MSTRG.23955.2	956	0.981934	0.0001	1.85766	0.0001	0.0001	0.0001	9465.63	13.2085	0.00367516	0.0917205	up	yes
NC_037357.1	MSTRG.24765.2	3577	0.227716	0.0001	0.436011	0.0001	0.0001	0.0001	2212.76	11.1116	0.00418433	0.100911	up	yes
NC_037332.1	MSTRG.5175.7	2161	0.812177	0.392596	0.0001	0.0001	0.0001	0.0001	4016.24	11.9716	0.00423244	0.101512	up	yes
NC_037341.1	MSTRG.13408.5	3782	0.0001	0.0001	0.0001	0.0001	0.266261	0.441194	0.000423995	-11.2037	0.00431099	0.102583	down	yes
NC_037339.1	MSTRG.12278.3	961	2.36277	3.7289	3.26693	0.087889	0.130276	0.0001	42.8773	5.42214	0.00436375	0.103588	up	yes
NC_037332.1	MSTRG.4516.1	865	1.17799	1.42598	1.04923	0.0001	0.037932	0.0001	95.8042	6.58202	0.00458118	0.107072	up	yes
NC_037352.1	MSTRG.22084.1	280	0.0001	0.0001	0.0001	3.58281	5.20823	0.0001	3.41253e-05	-14.8388	0.00471096	0.109133	down	yes
NC_037332.1	MSTRG.4514.1	894	1.10775	1.27042	1.29497	0.0001	0.036702	0.027006	57.5655	5.84713	0.00485099	0.111655	up	yes
NC_037329.1	MSTRG.1157.1	646	1.1989	1.59005	0.799732	0.045575	0.0001	0.005901	69.5804	6.12061	0.00492558	0.113041	up	yes
NC_037335.1	MSTRG.8734.15	5837	2.89941	2.43049	2.00755	0.166931	0.142777	0.10749	17.5875	4.13648	0.00495922	0.113615	up	yes
NC_037344.1	MSTRG.15601.4	3084	0.023804	0.022634	0.009019	0.596966	0.45859	0.8276	0.029449	-5.08564	0.00508852	0.11597	down	yes
NC_037332.1	MSTRG.5050.6	3036	0.0001	0.328297	0.288389	0.0001	0.0001	0.0001	2055.95	11.0056	0.00525851	0.118609	up	yes
NC_037345.1	MSTRG.17421.2	1473	0.581825	0.585879	0.0001	0.0001	0.0001	0.0001	3892.68	11.9265	0.00601236	0.132057	up	yes
NC_037332.1	MSTRG.4919.1	2137	1.90674	2.05951	2.37819	0.120818	0.10579	0.10287	19.2561	4.26724	0.00665552	0.144332	up	yes
NC_037332.1	MSTRG.5175.1	3991	1.06249	2.22138	2.18769	0.105803	0.132519	0.054112	18.7104	4.22577	0.0073075	0.15615	up	yes
NC_037344.1	MSTRG.15545.1	1843	2.1252	1.24174	1.5479	0.0001	0.035606	0.102627	35.5291	5.15093	0.00756282	0.16056	up	yes
NC_037332.1	MSTRG.4607.1	1940	1.69499	0.975827	1.10021	0.091056	0.050499	0.071043	17.7378	4.14875	0.00770667	0.163294	up	yes
NC_037340.1	MSTRG.12364.1	3365	0.65935	0.559523	0.495062	0.047498	0.014557	0.012287	23.0547	4.52699	0.00794363	0.167113	up	yes
NC_037350.1	MSTRG.20831.1	3267	1.28485	1.40799	1.18824	0.090118	0.094274	0.023636	18.6565	4.22161	0.00842944	0.175924	up	yes
NC_037335.1	MSTRG.8387.1	859	0.847855	0.997482	0.967515	0.034274	0.0001	0.032089	42.3221	5.40334	0.00857939	0.17858	up	yes
NC_037357.1	MSTRG.24985.8	6577	0.062792	0.646104	0.660395	6.36591	8.42416	4.64385	0.0704588	-3.82708	0.00911718	0.188578	down	yes
NC_037332.1	MSTRG.4774.1	1864	0.207181	0.212953	0.322982	9.66274	0.274402	8.80717	0.0396449	-4.65672	0.00972814	0.200164	down	yes
NC_037332.1	MSTRG.4559.1	2874	1.07345	0.379591	0.338416	0.0001	0.040529	0.002121	41.9053	5.38906	0.011085	0.22273	up	yes
NC_037332.1	MSTRG.5175.2	2383	0.000974	0.612215	1.42132	0.01961	0.0001	0.0001	102.701	6.68231	0.0112859	0.225771	up	yes
NC_037335.1	MSTRG.8386.1	1737	0.75832	1.18653	1.13751	0.067438	0.0001	0.0001	45.5713	5.51005	0.01331	0.25796	up	yes
NC_037335.1	MSTRG.8152.1	767	1.83725	2.20789	3.47259	0.230312	0.155035	0.029821	18.1077	4.17853	0.013554	0.261659	up	yes
NC_037342.1	MSTRG.14331.1	2691	5.19731	5.00471	3.85677	0.444381	0.518548	0.294477	11.1808	3.48295	0.0153424	0.28731	up	yes
NC_037337.1	MSTRG.10091.3	2402	0.054842	16.4238	0.08184	0.019065	0.370627	0.041807	38.379	5.26224	0.0186517	0.335089	up	yes
NC_037335.1	MSTRG.8677.4	1581	0.244742	3.0571	1.18583	0.137433	0.13507	0.021712	15.253	3.93102	0.0191681	0.342815	up	yes
NC_037357.1	MSTRG.24681.2	5795	9.34659	12.1366	7.51138	1.01885	1.12882	1.92103	7.12626	2.83315	0.0191773	0.342824	up	yes
NC_037331.1	MSTRG.4022.1	3604	14.244	1.85191	1.43527	0.411072	0.357044	0.753149	11.5241	3.52658	0.0195001	0.348121	up	yes
NC_037332.1	MSTRG.5175.8	3639	2.23253	2.11051	1.8476	0.254177	0.069055	0.198061	11.8755	3.56992	0.0199467	0.353053	up	yes
NC_037338.1	MSTRG.10995.9	995	1.07205	0.182019	1.85644	0.047731	0.083259	0.027703	19.6008	4.29284	0.020128	0.355622	up	yes
NC_037348.1	MSTRG.19333.2	2925	1.30038	0.814559	1.02676	0.0001	0.0001	0.087484	35.8298	5.16309	0.0205209	0.360944	up	yes
NC_037341.1	MSTRG.13662.1	249	2.96342	4.91447	4.20203	0.327883	0.329431	0.166053	14.6714	3.87493	0.022481	0.388085	up	yes
NC_037357.1	MSTRG.24658.1	6384	2.27376	1.58998	1.54751	0.250012	0.213419	0.086279	9.84384	3.29922	0.0227931	0.39211	up	yes
NC_037341.1	MSTRG.13655.1	922	0.439715	1.32149	1.16511	0.023779	0.103228	0.0001	23.0224	4.52497	0.0237396	0.404373	up	yes
NC_037337.1	MSTRG.9431.2	2599	1.66592	13.0872	4.01584	0.767919	0.824683	0.326534	9.7799	3.28982	0.0244011	0.412963	up	yes
NC_037351.1	MSTRG.21648.1	994	1.39991	1.49954	1.00967	0.11228	0.096921	0.100697	12.6142	3.65698	0.0260912	0.435023	up	yes
NC_037330.1	MSTRG.2871.1	2414	1.32736	0.926073	1.28906	0.137185	0.126185	0.096816	9.8352	3.29795	0.0262182	0.436771	up	yes
NC_037356.1	MSTRG.24320.14	5950	7.84457	145.796	3.33704	5.34129	6.0229	5.81081	9.13988	3.19218	0.0263223	0.437764	up	yes
NC_037332.1	MSTRG.5374.1	3335	5.60503	5.32521	5.07779	0.809739	0.828108	0.396998	7.86695	2.9758	0.0271927	0.448376	up	yes
NC_037331.1	MSTRG.3836.1	1300	0.106953	0.14721	0.065845	1.66868	1.15072	1.42358	0.0754206	-3.7289	0.0272381	0.448636	down	yes
NC_037332.1	MSTRG.5331.2	3205	2.07235	1.8747	1.82883	0.127531	0.32127	0.135375	9.88723	3.30557	0.0278765	0.456289	up	yes
NC_037350.1	MSTRG.20832.1	6429	0.973559	0.626294	0.58507	0.045813	0.082484	0.0001	17.0169	4.0889	0.0293643	0.473944	up	yes
NC_037335.1	MSTRG.8734.1	1432	4.58339	7.32594	6.84669	0.0001	0.5985	0.0001	31.3279	4.96938	0.0296749	0.477249	up	yes
NC_037330.1	MSTRG.2870.1	792	1.36012	1.72999	1.54913	0.074347	0.207142	0.104412	12.0218	3.58759	0.0299315	0.48054	up	yes
NC_037332.1	MSTRG.5279.1	4116	2.57232	2.90581	2.79047	19.8293	19.1749	16.2733	0.149583	-2.74098	0.0300768	0.48189	down	yes
NC_037335.1	MSTRG.8734.11	3277	0.394121	0.422744	0.216331	0.021634	0.03805	0.02316	12.4716	3.64057	0.03021	0.482946	up	yes
NC_037347.1	MSTRG.19078.1	3156	0.10995	0.042447	7.3045	36.1227	32.3443	33.521	0.0731154	-3.77368	0.0325148	0.50972	down	yes
NC_037345.1	MSTRG.16519.3	5841	0.062015	0.0001	0.53401	4.61616	8.8434	0.355148	0.0431515	-4.53445	0.0328129	0.512997	down	yes
NW_020192089.1	MSTRG.25566.2	3098	13.5328	204.483	236.067	4933.76	79.8055	365.293	0.08442	-3.56627	0.0335448	0.52154	down	yes
NC_037333.1	MSTRG.6093.1	959	0.109809	0.079822	0.054863	1.10848	0.874523	1.27041	0.0751501	-3.73408	0.0357214	0.546747	down	yes
NC_037332.1	MSTRG.5596.2	2926	0.0001	0.0001	0.115656	0.295644	0.936313	2.28881	0.0329064	-4.92549	0.038161	0.572339	down	yes
NC_037330.1	MSTRG.2352.1	889	0.118315	0.353437	0.111424	2.61218	1.9399	2.17309	0.0867154	-3.52757	0.0382272	0.572855	down	yes
NC_037352.1	MSTRG.22259.1	815	1.01253	9.47218	7.01409	0.723389	0.707679	0.390578	9.60604	3.26394	0.0392217	0.583981	up	yes
NC_037332.1	MSTRG.5175.4	4712	1.98268	2.97257	1.59135	0.078034	0.339728	0.377653	8.23043	3.04097	0.0393195	0.585216	up	yes
NC_037338.1	MSTRG.10945.2	1107	19.5919	2.32887	20.1683	0.159829	0.050644	3.12174	12.631	3.65889	0.0399551	0.591546	up	yes
NC_037334.1	MSTRG.7808.4	1967	2.90015	2.18054	0.030515	0.276388	0.066058	0.020136	14.0967	3.81728	0.0404648	0.597743	up	yes
NC_037341.1	MSTRG.13654.1	1535	1.27517	0.525219	0.702462	0.047882	0.14887	0.059731	9.75833	3.28663	0.044361	0.637368	up	yes
NC_037347.1	MSTRG.19110.1	3592	0.85234	0.684675	0.520887	0.050487	0.120078	0.095706	7.7286	2.95021	0.0444649	0.638599	up	yes
NC_037332.1	MSTRG.5328.1	947	1.60307	1.53383	1.57401	0.231847	0.223613	0.058215	9.171	3.19708	0.0447052	0.64091	up	yes
NC_037332.1	MSTRG.5205.1	8008	1.39774	0.853168	0.766965	5.52131	11.124	2.66104	0.156315	-2.67747	0.0458726	0.652657	down	yes
NC_037342.1	MSTRG.13915.1	1181	3.77922	3.88928	3.57918	0.273488	0.618738	0.562826	7.73009	2.95048	0.0469627	0.664326	up	yes
NC_037332.1	MSTRG.5334.1	1710	1.25407	1.52489	1.41445	0.241042	0.171263	0.176002	7.12794	2.83349	0.0492658	0.688498	up	yes
NC_037338.1	MSTRG.11798.2	2846	1.76898	1.40499	0.812316	0.168505	0.0001	0.149941	12.514	3.64547	0.0494413	0.689727	up	yes
NC_037328.1	MSTRG.59.1	373	3.3772	7.6898	0.038248	0.325804	0.0001	0.179072	21.9916	4.45888	0.0498316	0.692961	up	yes

## Sheet: 9d vs 0d
Supplementary Table S5. DE lncRNAs during intramuscular preadipocyte differentiation
chr	t_name	length	FPKM.AI_9d_1	FPKM.AI_9d_2	FPKM.AI_9d_3	FPKM.AI_0d_1	FPKM.AI_0d_2	FPKM.AI_0d_3	fc	log2(fc)	pval	qval	regulation	significant
NC_037354.1	MSTRG.23264.8	1951	169.395	28.1962	0.249199	0.0001	0.0001	0.0001	659468	19.3309	2.87292e-08	2.56251e-05	up	yes
NC_037353.1	MSTRG.23039.6	5997	1.37795	2.71173	3.61097	0.0001	0.0001	0.0001	25668.8	14.6477	8.08411e-08	5.47015e-05	up	yes
NC_037335.1	MSTRG.8734.3	2455	3.29729	4.75045	2.18803	0.0001	0.0001	0.0001	34119.2	15.0583	7.6479e-07	0.000303181	up	yes
NC_037343.1	MSTRG.14738.1	2085	0.0001	0.0001	0.0001	3.71514	3.79071	3.15162	2.81493e-05	-15.1165	1.3354e-06	0.000472154	down	yes
NC_037356.1	MSTRG.24320.19	6338	0.079047	2.75929	3.88296	0.0001	0.0001	0.0001	22404.3	14.4515	1.53858e-06	0.000529676	up	yes
NC_037341.1	MSTRG.13263.4	1382	5.17005	4.68326	3.46609	0.0001	0.0001	0.0001	44398	15.4382	1.65275e-06	0.000545076	up	yes
NC_037356.1	MSTRG.24320.15	7509	0.0001	0.0001	0.0001	2.55235	1.87169	0.163346	6.53968e-05	-13.9004	1.89619e-06	0.000581389	down	yes
NC_037336.1	MSTRG.9180.3	2881	5.72611	5.79787	5.00964	0.006352	0.0001	0.0078	1160.09	10.18	2.40388e-06	0.000693695	up	yes
NC_037335.1	MSTRG.8734.16	1398	4.26847	3.28688	2.88341	0.0001	0.0001	0.0001	34795.9	15.0866	2.89103e-06	0.000793436	up	yes
NC_037335.1	MSTRG.8734.6	1612	1.93769	3.39198	1.76086	0.0001	0.0001	0.0001	23635.1	14.5286	5.14801e-06	0.00112871	up	yes
NC_037335.1	MSTRG.8734.14	2100	1.70444	3.02953	1.09353	0.0001	0.0001	0.0001	19425	14.2456	5.28939e-06	0.00114087	up	yes
NC_037335.1	MSTRG.8734.19	4019	0.87435	1.36673	0.641308	0.0001	0.0001	0.0001	9607.97	13.23	5.31974e-06	0.00114087	up	yes
NC_037337.1	MSTRG.10356.28	1989	1.14483	2.43855	1.57671	0.0001	0.0001	0.0001	17200.3	14.0701	6.23429e-06	0.00125472	up	yes
NC_037334.1	MSTRG.6651.1	2077	1.34583	1.47917	1.38152	0.0001	0.0001	0.0001	14021.7	13.7754	7.22568e-06	0.00135684	up	yes
NC_037338.1	MSTRG.10862.1	877	0.0001	0.0001	0.0001	2.69697	3.6776	3.25903	3.1141e-05	-14.9708	9.49871e-06	0.00166314	down	yes
NC_037354.1	MSTRG.23264.9	2584	0.0001	0.0001	0.0001	1.71642	53.1079	1.5e-05	5.47202e-06	-17.4795	9.60113e-06	0.00166489	down	yes
NC_037335.1	MSTRG.8734.8	1506	4.35296	0.536952	1.73068	0.0001	0.0001	0.0001	22068.7	14.4297	1.36243e-05	0.00210193	up	yes
NC_037335.1	MSTRG.8735.1	2161	115.96	121.732	95.7545	2.21251	2.09736	2.0669	52.2909	5.70849	1.47223e-05	0.00218527	up	yes
NC_037331.1	MSTRG.4269.10	4638	0.101136	0.440432	2.23897	0.0001	0.0001	0.0001	9268.48	13.1781	2.19018e-05	0.00295381	up	yes
NC_037332.1	MSTRG.5175.6	2216	0.360742	1.88148	0.743762	0.0001	0.0001	0.0001	9953.27	13.281	2.60154e-05	0.00328046	up	yes
NC_037335.1	MSTRG.8734.4	1538	1.72875	0.147773	2.54015	0.0001	0.0001	0.0001	14722.3	13.8457	4.72075e-05	0.00508985	up	yes
NC_037346.1	MSTRG.18735.3	2956	0.0001	0.0001	0.0001	10.3672	0.0001	10.0974	1.46594e-05	-16.0578	5.29766e-05	0.00550422	down	yes
NC_037335.1	MSTRG.8734.9	1521	1.07956	0.637671	1.12741	0.0001	0.0001	0.0001	9482.14	13.211	9.39716e-05	0.00832645	up	yes
NC_037345.1	MSTRG.16519.2	7168	0.0001	0.0001	0.0001	6.8999	0.825798	0.0001	3.88309e-05	-14.6524	9.88238e-05	0.00859964	down	yes
NC_037335.1	MSTRG.7971.3	12672	0.0001	0.0001	0.0001	1.1171	1.78643	0.0001	0.000103319	-13.2406	0.000129931	0.0102601	down	yes
NC_037335.1	MSTRG.8734.10	1633	1.14635	0.180692	1.38468	0.0001	0.0001	0.0001	9039.07	13.142	0.000155287	0.0113901	up	yes
NC_037336.1	MSTRG.8877.9	1542	9.0201	0.00634	8.18184	1e-06	0.008581	0.008191	1025.95	10.0027	0.000172886	0.0123141	up	yes
NC_037353.1	MSTRG.22931.4	570	0.0001	0.0001	0.0001	6.3593	0.14632	4.11712	2.82413e-05	-15.1118	0.000226739	0.0145456	down	yes
NC_037356.1	MSTRG.24233.28	361	0.0001	0.0001	0.0001	0.0001	51.0412	17.587	4.37138e-06	-17.8035	0.000239523	0.0150405	down	yes
NC_037345.1	MSTRG.17350.1	7537	0.0001	1.3327	1.2356	0.0001	0.0001	0.0001	8561.34	13.0636	0.000245856	0.0152914	up	yes
NC_037348.1	MSTRG.19605.2	1819	0.002176	0.002339	0.001932	1.05744	0.862885	0.871245	0.00230946	-8.75823	0.000280413	0.0166703	down	yes
NC_037332.1	MSTRG.5050.6	3036	0.041009	1.04621	0.331879	0.0001	0.0001	0.0001	4730.32	12.2077	0.000294867	0.0171952	up	yes
NC_037337.1	MSTRG.9853.4	675	0.0001	0.0001	0.0001	1.65337	2.41303	0.759105	6.21697e-05	-13.9734	0.00032193	0.0181414	down	yes
NC_037348.1	MSTRG.19932.36	7153	0.0001	0.0001	0.0001	0.955392	1.64733	0.0001	0.00011526	-13.0828	0.000335091	0.0187043	down	yes
NC_037344.1	MSTRG.15601.2	2416	0.0001	0.0001	0.0001	2.9194	2.61351	0.0001	5.422e-05	-14.1708	0.000449859	0.0221243	down	yes
NC_037346.1	MSTRG.18678.6	3908	0.0001	0.0001	0.0001	1.73104	0.0001	1.11674	0.000105342	-13.2126	0.000508247	0.023746	down	yes
NC_037342.1	MSTRG.13964.1	2276	0.417937	0.403072	0.128306	0.0001	0.0001	0.0001	3164.38	11.6277	0.000573137	0.0253875	up	yes
NC_037353.1	MSTRG.23218.2	4235	0.0001	0.379165	1.38699	0.0001	0.0001	0.0001	5887.5	12.5234	0.000723186	0.0294726	up	yes
NC_037352.1	MSTRG.22730.1	2558	1.3304	0.000326	0.596499	0.0001	0.0001	0.0001	6424.08	12.6493	0.000742101	0.0300074	up	yes
NC_037333.1	MSTRG.6087.3	1813	0.0001	0.0001	0.0001	0.775648	4.17666	0.0001	6.05766e-05	-14.0109	0.000781636	0.0309961	down	yes
NC_037345.1	MSTRG.17169.12	9396	0.0001	0.0001	0.0001	0.564937	0.0001	0.249794	0.000368175	-11.4073	0.00079206	0.0312728	down	yes
NC_037338.1	MSTRG.10745.4	599	0.0001	0.0001	0.0001	0.0001	12.1219	2.01383	2.12227e-05	-15.524	0.00083718	0.0326669	down	yes
NC_037345.1	MSTRG.16763.2	307	0.030625	0.032464	0.0001	0.0001	38.7581	53.5457	0.000684576	-10.5125	0.000854335	0.033204	down	yes
NC_037337.1	MSTRG.9825.1	1154	0.926292	1.06219	0.33339	0.0001	0.0001	0.004066	544.273	9.08819	0.00097048	0.0365874	up	yes
NC_037356.1	MSTRG.24321.4	4292	0.0001	0.0001	0.0001	0.430974	1.31164	0.0001	0.000172145	-12.5041	0.00098383	0.0369841	down	yes
NC_037346.1	MSTRG.17661.3	5255	1.18305	1.18188	0.0001	0.0001	0.0001	0.000154	6680.88	12.7058	0.000994371	0.0372491	up	yes
NC_037344.1	MSTRG.15545.1	1843	4.26215	5.28344	3.77407	0.0001	0.035606	0.102627	96.2869	6.58927	0.000994677	0.0372491	up	yes
NC_037335.1	MSTRG.8734.15	5837	4.0942	4.15977	2.62035	0.166931	0.142777	0.10749	26.0651	4.70405	0.00126273	0.0455328	up	yes
NC_037329.1	MSTRG.1699.2	522	15.8607	3.369	9.21905	0.214896	0.000398	0.0001	132.078	7.04524	0.00127007	0.0456787	up	yes
NC_037345.1	MSTRG.16329.4	2038	0.0001	1.14986	1.56692	0.0001	0.0001	0.0001	9056.27	13.1447	0.00139488	0.0489654	up	yes
NC_037348.1	MSTRG.19346.6	6286	0.0001	0.0001	0.0001	0.327932	0.604079	0.0001	0.00032185	-11.6013	0.00164403	0.0552319	down	yes
NC_037329.1	MSTRG.1118.2	3892	0.0001	0.664251	0.520955	0.0001	0.0001	0.0001	3951.02	11.948	0.0017499	0.0574218	up	yes
NC_037337.1	MSTRG.9794.3	4240	0.0001	0.452897	0.597726	0.0001	0.0001	0.0001	3502.41	11.7741	0.00184211	0.0595023	up	yes
NC_037335.1	MSTRG.8725.2	593	1.86942	1.43652	0.012599	0.0001	0.0001	0.0001	11061.8	13.4333	0.00201583	0.0639556	up	yes
NC_037357.1	MSTRG.24873.2	844	0.0001	0.0001	0.0001	2.89008	0.0001	2.70785	5.35903e-05	-14.1877	0.00202892	0.0642673	down	yes
NC_037348.1	MSTRG.19932.8	22404	0.008416	0.020925	0.004612	0.174371	0.999994	0.402176	0.0215364	-5.53708	0.0020434	0.0645696	down	yes
NC_037354.1	MSTRG.23264.21	2406	0.0001	0.048683	0.0001	2.69466	51.114	0.0001	0.000908458	-10.1043	0.00227151	0.0691068	down	yes
NC_037328.1	MSTRG.904.2	4448	0.041262	0.043849	0.038314	3.70851	0.306694	1.76179	0.0213649	-5.54861	0.0023432	0.0706655	down	yes
NC_037341.1	MSTRG.13408.17	7762	0.0001	0.0001	0.0001	0.0001	0.46261	0.140953	0.000496966	-10.9746	0.00234511	0.0706655	down	yes
NC_037348.1	MSTRG.19932.6	24316	0.022038	0.025526	0.013963	0.23301	1.22271	0.623918	0.0295854	-5.07897	0.00243104	0.0727754	down	yes
NC_037335.1	MSTRG.8734.13	4217	0.442281	0.185001	0.549983	0.007467	0.0001	0.0001	153.55	7.26256	0.00247974	0.0738952	up	yes
NC_037328.1	MSTRG.477.8	4146	0.0001	0.0001	0.0001	0.457196	0.0001	0.467317	0.00032446	-11.5897	0.00273473	0.0796196	down	yes
NC_037340.1	MSTRG.12481.1	1032	1.9455	0.0001	1.20249	0.0001	0.0001	0.0001	10493.6	13.3572	0.00293276	0.0835555	up	yes
NC_037335.1	MSTRG.8734.17	4815	0.52892	0.0001	0.536494	0.001605	0.0001	0.0001	590.312	9.20533	0.00320556	0.089861	up	yes
NC_037329.1	MSTRG.2125.3	1220	0.649975	0.0001	1.79112	0.0001	0.0001	0.0001	8137.32	12.9903	0.00341667	0.0942971	up	yes
NC_037340.1	MSTRG.12364.1	3365	0.740448	0.703293	0.532504	0.047498	0.014557	0.012287	26.5832	4.73244	0.00384918	0.102905	up	yes
NC_037336.1	MSTRG.9005.3	1190	0.699945	0.0001	1.48367	0.0001	0.0001	0.0001	7279.03	12.8295	0.00392176	0.104211	up	yes
NC_037355.1	MSTRG.23806.1	1476	0.007435	0.0001	0.0001	0.0001	2.35708	2.42739	0.00159575	-9.29155	0.00416158	0.108666	down	yes
NC_037352.1	MSTRG.22084.1	280	0.0001	0.0001	0.0001	3.58281	5.20823	0.0001	3.41253e-05	-14.8388	0.00475873	0.119642	down	yes
NC_037332.1	MSTRG.4919.1	2137	2.23127	2.54605	1.94402	0.120818	0.10579	0.10287	20.3999	4.35049	0.00495361	0.123192	up	yes
NC_037334.1	MSTRG.7450.1	334	0.0001	2.50886	2.81308	0.0001	0.0001	0.0001	17740.1	14.1147	0.00534043	0.130912	up	yes
NC_037337.1	MSTRG.10356.14	4312	0.054422	0.131737	0.116952	0.341971	11.7307	0.502827	0.0241032	-5.37463	0.0054297	0.132028	down	yes
NC_037332.1	MSTRG.5175.1	3991	2.92489	1.1632	1.48842	0.105803	0.132519	0.054112	19.0693	4.25318	0.00599984	0.142691	up	yes
NC_037344.1	MSTRG.15601.4	3084	0.015213	0.026995	0.020696	0.596966	0.45859	0.8276	0.0334035	-4.90386	0.0070134	0.161341	down	yes
NW_020192089.1	MSTRG.25566.2	3098	16.2991	32.8704	160.666	4933.76	79.8055	365.293	0.0390111	-4.67997	0.00732247	0.167469	down	yes
NC_037335.1	MSTRG.8734.1	1432	18.5781	11.7311	10.7259	0.0001	0.5985	0.0001	68.5403	6.09888	0.00756718	0.171765	up	yes
NC_037337.1	MSTRG.10356.21	3438	4.10951	2.4505	1.65941	0.0001	0.129698	0.0001	63.2759	5.98359	0.00918489	0.201155	up	yes
NC_006853.1	MSTRG.3.3	900	439.028	0.0001	206.965	1.80537	0.0001	0.0001	357.777	8.48292	0.00952118	0.206447	up	yes
NC_037335.1	MSTRG.8728.1	1305	1.52701	1.55094	1.12563	0.044161	0.096559	0.074602	19.5223	4.28705	0.00971482	0.209373	up	yes
NC_037332.1	MSTRG.4513.1	2001	0.505961	0.819774	0.545993	0.0001	0.03169	0.0001	58.6933	5.87512	0.00978543	0.210432	up	yes
NC_037332.1	MSTRG.5374.1	3335	7.32736	7.07297	7.36498	0.809739	0.828108	0.396998	10.6963	3.41904	0.0101144	0.215734	up	yes
NC_037335.1	MSTRG.8731.1	3495	1.21227	1.30715	0.650433	0.056548	0.129436	0.023577	15.1261	3.91897	0.0123784	0.25609	up	yes
NC_037335.1	MSTRG.8734.5	12238	2.86745	0.687662	1.90414	0.017016	0.296431	0.113455	12.7881	3.67673	0.0145568	0.292672	up	yes
NC_037344.1	MSTRG.15909.1	331	0.365301	0.51458	0.211924	4.00331	8.05433	8.1902	0.0539221	-4.21298	0.014616	0.293569	down	yes
NC_037339.1	MSTRG.12278.2	2205	0.464945	0.51676	0.347378	0.026704	0.0001	0.0001	49.4009	5.62647	0.0146164	0.293569	up	yes
NC_037338.1	MSTRG.10709.3	4626	0.973762	1.06094	0.546705	0.0001	0.0001	0.063054	40.8101	5.35086	0.0175198	0.339045	up	yes
NC_037335.1	MSTRG.8729.1	2349	1.03827	1.28155	0.566851	0.012534	0.145527	0.046939	14.0813	3.81571	0.017942	0.345084	up	yes
NC_037332.1	MSTRG.5175.8	3639	2.24575	2.01148	1.79711	0.254177	0.069055	0.198061	11.6141	3.5378	0.0180601	0.346426	up	yes
NC_037357.1	MSTRG.24985.8	6577	0.421918	0.0001	0.0001	6.36591	8.42416	4.64385	0.0217207	-5.52479	0.0208132	0.38621	down	yes
NC_037342.1	MSTRG.13963.1	7476	0.250872	0.134483	0.103844	0.0001	0.008778	0.01183	23.6237	4.56216	0.0209503	0.387837	up	yes
NC_037332.1	MSTRG.5375.1	2245	0.859166	0.794498	0.905313	0.039343	0.1092	0.06592	11.932	3.57677	0.0212558	0.392751	up	yes
NC_037335.1	MSTRG.8386.1	1737	0.631542	0.733614	0.931013	0.067438	0.0001	0.0001	33.9479	5.08525	0.0219275	0.401758	up	yes
NC_037335.1	MSTRG.8734.11	3277	0.321237	0.546217	0.272657	0.021634	0.03805	0.02316	13.7621	3.78263	0.0224071	0.408828	up	yes
NC_037353.1	MSTRG.23120.4	1030	2.2774	0.574539	1.17411	0.031718	0.005178	0.165341	19.9075	4.31524	0.0226542	0.411805	up	yes
NC_037353.1	MSTRG.22940.1	2124	1.18331	1.47513	0.736969	0.092704	0.123364	0.114269	10.2786	3.36157	0.0226917	0.412197	up	yes
NC_037347.1	MSTRG.19159.1	1606	1.4907	2.06041	0.88357	0.139182	0.079041	0.205963	10.4546	3.38606	0.0238445	0.428676	up	yes
NC_037356.1	MSTRG.24004.1	4815	0.057081	0.044516	0.088311	0.77193	1.53277	0.346389	0.071634	-3.80321	0.0245067	0.438373	down	yes
NC_037335.1	MSTRG.8736.2	8198	5.34771	7.7409	2.81155	0.481494	0.0001	0.0001	33.0089	5.04478	0.0252725	0.447381	up	yes
NC_037354.1	MSTRG.23264.6	1871	6.64591	0.74625	0.0001	386.036	5.43823	0.268851	0.0188702	-5.72775	0.0263893	0.463145	down	yes
NC_037344.1	MSTRG.15710.13	7836	0.022487	0.125123	0.937448	0.024118	0.022954	0.029339	14.2003	3.82785	0.0266106	0.466025	up	yes
NC_037346.1	MSTRG.18388.1	2939	0.62292	0.273091	0.161991	0.817046	0.312204	17.1418	0.0579059	-4.11015	0.026626	0.466085	down	yes
NC_037356.1	MSTRG.23998.1	5222	0.081285	0.073181	0.053224	0.633734	1.57989	0.417981	0.0789214	-3.66344	0.0281312	0.486788	down	yes
NC_037334.1	MSTRG.7813.4	1381	0.058141	0.01361	0.036195	1.71018	1.3428	0.011746	0.0352221	-4.82738	0.0283645	0.490177	down	yes
NC_037330.1	MSTRG.2771.2	1557	0.521262	1.06093	0.71133	0.024375	0.098704	0.0001	18.6194	4.21874	0.0292199	0.499243	up	yes
NC_037329.1	MSTRG.1298.1	1912	1.78831	1.76312	2.07156	0.073494	0.397691	0.104765	9.76298	3.28732	0.0296376	0.504405	up	yes
NC_037356.1	MSTRG.24018.1	1882	0.069363	0.060495	0.042223	0.76782	1.40637	0.382471	0.067307	-3.8931	0.029741	0.505507	down	yes
NC_037347.1	MSTRG.19158.1	1602	1.09682	1.32138	0.672628	0.131774	0.099938	0.060101	10.5918	3.40488	0.029999	0.509451	up	yes
NC_037331.1	MSTRG.4225.1	2468	8.12606	4.0879	11.4625	1.4706	1.103	0.644781	7.35663	2.87904	0.0306434	0.518649	up	yes
NC_037333.1	MSTRG.6087.2	2791	3.11814	2.2463	0.20616	0.0001	0.0001	0.159712	34.8354	5.12248	0.0311508	0.523278	up	yes
NC_037356.1	MSTRG.24000.1	5348	0.071435	0.070735	0.066864	0.583644	1.44283	0.446059	0.0845425	-3.56418	0.0312304	0.523789	down	yes
NC_037340.1	MSTRG.13140.2	3497	2.90096	3.07681	3.43853	0.330942	0.485067	0.394455	7.77909	2.9596	0.0313214	0.524643	up	yes
NC_037341.1	MSTRG.13531.1	3119	0.00353	0.0001	0.020872	0.0001	0.25988	1.43478	0.0144575	-6.11203	0.0319377	0.53224	down	yes
NC_037337.1	MSTRG.10153.1	362	5.14939	4.71186	4.95227	0.364833	0.677222	0.455794	9.88987	3.30595	0.0321527	0.535369	up	yes
NC_037335.1	MSTRG.8736.1	8950	2.38623	0.846293	4.91832	0.004418	0.412437	0.366656	10.403	3.37892	0.0328118	0.543576	up	yes
NC_037356.1	MSTRG.23997.1	3685	0.078066	0.035937	0.1224	0.65999	1.64532	0.508737	0.0840082	-3.57333	0.0334559	0.551453	down	yes
NC_037330.1	MSTRG.3573.2	3456	1.56746	1.27448	1.54531	0.105346	0.0001	0.181531	15.2878	3.93431	0.034334	0.562149	up	yes
NC_037337.1	MSTRG.10152.1	1504	3.29764	3.81495	3.16229	0.487964	0.521941	0.27142	8.01895	3.00341	0.035617	0.577137	up	yes
NC_037331.1	MSTRG.4225.2	2989	6.63594	8.61733	5.67801	0.798338	1.39792	1.03649	6.47477	2.69483	0.0361986	0.584896	up	yes
NC_037332.1	MSTRG.5170.1	1343	1.48077	1.13393	1.26129	0.114042	0.126835	0.178536	9.24146	3.20812	0.0368407	0.592319	up	yes
NC_037348.1	MSTRG.19540.1	2196	1.19911	1.10439	0.827051	0.066047	0.216094	0.109841	7.98647	2.99756	0.0383925	0.610763	up	yes
NC_037356.1	MSTRG.24008.1	2262	0.070479	0.023944	0.093679	0.465889	1.58362	0.441548	0.075511	-3.72717	0.0393412	0.620854	down	yes
NC_037356.1	MSTRG.24007.1	2440	0.070081	0.08836	0.032567	0.688245	1.40004	0.309546	0.0796586	-3.65003	0.0396988	0.624457	down	yes
NC_037356.1	MSTRG.24022.1	1188	0.148501	0.099173	0.044592	1.19334	1.73402	0.833979	0.0777027	-3.68589	0.0401217	0.62837	down	yes
NC_037357.1	MSTRG.24626.3	2986	15.8151	22.2975	32.3058	0.0001	0.0001	2.67802	26.2929	4.7166	0.0405373	0.633252	up	yes
NC_037332.1	MSTRG.5175.4	4712	2.40978	1.99026	1.67323	0.078034	0.339728	0.377653	7.63535	2.93269	0.0407653	0.63588	up	yes
NC_037335.1	MSTRG.8734.7	2124	1.01478	1.33131	0.496864	0.0001	0.0001	0.12221	23.2248	4.53759	0.0415711	0.645831	up	yes
NC_037356.1	MSTRG.24017.1	3818	0.132969	0.091318	0.067999	0.767379	1.80087	0.461471	0.0964729	-3.37373	0.0415842	0.645831	down	yes
NC_037333.1	MSTRG.6341.2	6110	1.67979	0.252874	0.24206	0.07585	0.116162	0.068199	8.35753	3.06308	0.0465407	0.699233	up	yes
NC_037330.1	MSTRG.2352.1	889	0.099223	0.231719	0.294887	2.61218	1.9399	2.17309	0.0930576	-3.42573	0.0472995	0.707978	down	yes
NC_037332.1	MSTRG.5604.1	3345	1.85669	2.07049	1.25904	0.36374	0.178616	0.202537	6.96237	2.79958	0.0488559	0.723002	up	yes
NC_037332.1	MSTRG.5341.1	8550	0.280252	0.235222	0.434698	2.43113	2.51614	2.18533	0.133215	-2.90817	0.0488761	0.723027	down	yes
NC_037345.1	MSTRG.17260.1	1474	0.033528	0.0001	0.0001	0.0001	1.34463	0.753795	0.0160723	-5.95928	0.0499085	0.732281	down	yes
NC_037341.1	MSTRG.13408.15	10208	0.0001	0.648759	0.175274	0.0001	0.0001	0.017784	45.8259	5.51809	0.0499122	0.732281	up	yes
