# Supplementary material for: A genome-wide landscape of mRNAs, lncRNAs, circRNAs and miRNAs during intramuscular adipogenesis in cattle
Source: BMC Genomics. 2022 Oct 6;23:691. doi: 10.1186/s12864-022-08911-z (PMC9535873; doi:10.1186/s12864-022-08911-z)
Supplement: Supplementary file 6 — Additional file 6: Supplementary Table S6. GO&KEGG analysis of DE mRNAs circRNAs lncRNAs. [file 12864_2022_8911_MOESM6_ESM.xlsx]

## Sheet: GO_BP for DE mRNAs
Supplementary Table S6. GO&KEGG analysis of DE mRNAs circRNAs lncRNAs
Category	Term	Count	%	PValue	Genes	List Total	Pop Hits	Pop Total
GOTERM_BP_DIRECT	cell migration	64	1.34993	2.6e-13	WWC1, USP33, LAMC1, PTPRK, LIMD1, CTGF, PSTPIP1, RASGEF1A, CDH2, TNN, PSTPIP2, SIX2, MYO18A, ITGAV, JAK3, TNS3, EPHB3, RHBDF1, PDPK1, RHOA, FGR, TIAM1, MMP14, DEPDC1B, PALLD, PEAK1, ELMO1, ELMO3, FSCN2, LCP1, ERG, DOCK1, CD63, RAB1A, ENPEP, CD151, SDC2, SDC3, ASAP3, ADAMTS12, THBS1, EFNB2, STRIP2, FUT8, S1PR1, ABL2, HES1, FYN, PLCG1, LOC530348, LYN, TGFB2, JUP, NFATC2, EFNA1, FMNL3, APC, BAMBI, S…	3207	118	13824
GOTERM_BP_DIRECT	positive regulation of cell migration	65	1.37102	5.6e-12	SEMA5A, RET, COL18A1, SEMA5B, FLT1, ONECUT2, ATP8A1, IRS2, CIB1, FGF1, AQP1, MYLK, PLAU, ITGAV, PDGFRA, WNT5B, MYOC, SEMA6D, SPHK1, HGF, DAPK3, F2R, RRAS2, ACTN4, RHOD, FGR, MMP14, LOC520336, RUFY3, NUMB, CDH13, LRRC15, CEMIP, SEMA7A, NOTCH1, SEMA3C, SEMA3D, SEMA3B, SEMA3G, PDGFA, SEMA3E, PIK3R1, SEMA3F, CORO1A, FAM83H, PAK1, WNT11, PODXL, PDGFD, PDGFC, ZNF703, HAS2, LYN, SEMA4D, FOXF1, LAMB1, SE…	3207	127	13824
GOTERM_BP_DIRECT	cell adhesion	81	1.7085	6.2e-12	LGALS3BP, ACHE, COL18A1, SPON1, TINAGL1, ITGA2B, TNC, TCAM1, CIB1, HAPLN3, F11R, WISP1, WISP2, CTGF, ICAM1, ISLR, ALCAM, ADGRE5, STAB1, OLR1, FLOT2, CD36, CD34, EPHB4, ITGA4, ITGA3, PRKCE, OMD, ROM1, RHOB, CLDN11, VCAN, NOV, CERCAM, TLN2, MFGE8, VCL, CD44, ITGA9, CD63, COL15A1, TNXB, NLGN2, LAMA2, LAMA1, LAMA4, AMIGO1, DPT, THBS1, FBLN5, THBS3, EFNB2, ACAN, GPNMB, HAS1, SPP1, HAS2, HES1, IGFBP7, …	3207	173	13824
GOTERM_BP_DIRECT	angiogenesis	66	1.39211	3.5e-11	ACVRL1, COL18A1, CLIC4, SERPINE1, RORA, CIB1, TSPAN12, FGF1, HS6ST1, SAT1, FGF2, CTGF, TMEM100, ESM1, HEY1, ANPEP, GJA5, CYP1B1, ITGAV, NRCAM, PKNOX1, HOXA7, EPHB2, EPHB3, ANXA2, ANG2, MMP2, IL18, PGF, RHOB, CCDC80, NOV, MYH9, ADAM8, ANG, ANGPTL4, MFGE8, SCG2, ENPEP, RAMP2, CALCRL, EPAS1, PRKX, THY1, HIF1A, RASIP1, SRPX2, S1PR1, WASF2, ANGPT4, CAV1, C1GALT1, VEGFB, FN1, VEGFC, VEGFD, PLXDC1, VEGF…	3207	134	13824
GOTERM_BP_DIRECT	response to hypoxia	41	0.864796	1.2e-09	RYR1, CITED2, CHRNA7, SRF, PLAT, PLOD1, HIF3A, NOL3, LIMD1, HIF1A, SLC2A8, EDNRA, PLAU, MB, UCP2, EGR1, EGLN3, MYOCD, TGFB2, NOS2, TGFB3, PRKCB, CAV1, MMP2, VEGFB, VEGFC, ARNT, VEGFD, SOD3, PGF, VEGFA, NR4A2, BMP2, TH, KCNMA1, DDIT4, ANG, CD24, AJUBA, CRYAB, ADA	3207	73	13824
GOTERM_BP_DIRECT	positive regulation of angiogenesis	45	0.949167	2.5e-09	ACVRL1, RAMP2, ECM1, FLT1, BTG1, CXCL8, CHRNA7, SERPINE1, GATA6, HSPB1, ADM, FGF1, GATA2, FGF2, HIF1A, THBS1, CX3CL1, AQP1, C3, RRAS, CYP1B1, PLCG1, CD34, SASH1, CCBE1, PTGIS, PRKCB, ANXA3, SPHK1, ERAP1, VASH2, VEGFB, VEGFC, VEGFD, F3, PGF, HIPK2, VEGFA, RHOB, GREM1, IL1A, SFRP2, CHI3L1, ANGPTL4, RAPGEF3	3207	85	13824
GOTERM_BP_DIRECT	skeletal muscle cell differentiation	28	0.590593	2.4e-08	HLF, NOTCH1, CITED2, ANKRD33, LOC782101, ANKRD1, SMYD1, SOX8, HIVEP3, ANKRD2, MEF2D, BCL9L, MYOG, EGR1, EGR2, MEF2C, FOS, KLHL41, SAP30, NR4A1, BCL9, HEYL, MYOD1, MYF6, NUPR1, ASB2, ATF3, MYF5	3207	45	13824
GOTERM_BP_DIRECT	regulation of cell shape	50	1.05463	3.4e-08	WIPF1, WIPF3, LIMD1, SYNE3, EPS8, PALM, ANXA7, BVES, ANXA1, DAPK3, VRK2, FGR, KIT, RHOJ, CDC42EP3, MYH9, CDC42EP1, PLEKHO1, RHOU, EZR, RHOQ, PALM2, LPAR1, ARHGAP18, SEMA3E, CORO1A, FGD1, MYL12A, COCH, TTBK2, GNA13, STRIP2, EPB41L3, GNA12, CCL2, FYN, SEMA4D, MYO10, FN1, MSN, CDC7, BAIAP2, VEGFA, FMNL3, DIAPH1, DLG1, FMNL1, BAMBI, PLXNB3, CDC42SE2	3207	105	13824
GOTERM_BP_DIRECT	substrate adhesion-dependent cell spreading	23	0.48513	4.5e-07	RAB1A, LAMA5, ITGA4, FZD4, FN1, PARVA, LAMB1, LAMC1, ANTXR1, EFNA1, SFRP1, FER, PEAK1, AXL, AKIP1, ABL1, TYRO3, ITGA8, MICALL2, RADIL, ITGAV, BVES, EPHB3	3207	37	13824
GOTERM_BP_DIRECT	negative regulation of cell proliferation	82	1.72959	8.3e-07	DDR1, PTPRU, RARG, TES, BTG1, SERPINE2, CIB1, PTH1R, ADARB1, FGF2, GLI3, IFIT3, FGFRL1, RERG, MTBP, ING2, GJA1, RPS6KA2, FTH1, RASSF5, CYP1B1, JARID2, SOX4, MYOG, MYOCD, MSX2, ITGA1, F2R, P3H2, DLEC1, WNT9A, PROX1, SSTR2, SIRT2, EREG, IL1A, KAT2B, SFRP4, ZEB1, SFRP5, IRF1, CDH13, ATF5, PTGES, HDAC4, KANK2, CEBPA, DPT, FOXO4, NDRG1, NACC2, SMYD2, SH3BP4, MSX1, FKTN, SMAD1, CDKN2B, TGFB2, CDKN2C, B…	3207	217	13824
GOTERM_BP_DIRECT	semaphorin-plexin signaling pathway	16	0.337482	1.2e-06	SEMA5A, SEMA5B, SEMA6A, SEMA3C, SEMA4D, SEMA3D, SEMA3A, SEMA6D, SEMA3B, SEMA3G, SEMA4F, SEMA3E, SEMA3F, ARHGDIA, FLNA, MET	3207	22	13824
GOTERM_BP_DIRECT	positive regulation of MAPK cascade	28	0.590593	2.7e-06	TNFRSF6B, WWC1, PELI2, LPAR1, PDGFA, ADRB2, ADRA1B, CDC42, C1QTNF1, CDH2, RELT, CDON, NGFR, IL11, KSR1, IGFBP3, PRKCE, F2R, LIF, IGF2, TNFRSF1B, SORBS3, IL6, LEP, CDK10, FAS, TNFRSF25, FGFR2	3207	53	13824
GOTERM_BP_DIRECT	heart development	47	0.991352	3.1e-06	RAMP2, CALCRL, DNAH5, GATA6, ADM, ECE1, CACNA1C, MOSPD3, GATA2, GLI3, ROBO1, GLI2, ZFP36L1, GYS1, ACAN, CASP7, EDNRA, PDLIM3, GJA1, TBC1D32, MB, RPS6KA2, XIRP1, SMYD1, DNAI1, CC2D2A, SOX4, HEXIM1, MEF2C, TGFB2, KCNJ8, GAB1, MICAL2, ACVR2B, HOPX, EPOR, NFATC4, ADAM19, TH, LOX, FGF19, MYL2, ID1, ARMC4, ID3, RBM20, ZFPM1	3207	109	13824
GOTERM_BP_DIRECT	actin cytoskeleton organization	37	0.780426	3.3e-06	TNXB, ROCK2, KLHL17, CORO1A, FGD1, AMOT, ABR, PAK1, ABLIM2, ABLIM3, XIRP1, ABL2, XIRP2, FLNB, WASF1, PAK3, WASF2, SH2B2, CAP1, TMOD3, MKL1, CORO2A, ARHGAP26, MTSS1, FMNL3, SFRP1, BCL6, PALLD, DAAM2, RHOJ, CORO6, ELMO1, TRIP10, KRAS, RHOU, FSCN2, ARHGEF5	3207	79	13824
GOTERM_BP_DIRECT	muscle contraction	20	0.421852	4.5e-06	RYR1, TMOD1, CHRNB1, MYOM1, MYBPC1, ACTN3, STAC, ACTN2, TPM2, TMOD2, LMOD1, MYOM2, LMOD3, LMOD2, MYH2, COL4A3BP, MYL1, SLMAP, SCN7A, CACNA1S	3207	33	13824
GOTERM_BP_DIRECT	cell-matrix adhesion	30	0.632778	5.3e-06	ITGB1, SNED1, CD63, TNXB, COL13A1, ITGB4, ITGB3, SRF, ITGA2B, PXN, MSLN, ADAMTS12, NID2, CTGF, BCL2L11, TNN, ITGB8, ITGAV, ITGB6, CD34, ITGA1, EPDR1, TIAM1, BCAM, ITGA10, COL5A3, ITGA11, ZYX, ITGA8, ITGA6	3207	60	13824
GOTERM_BP_DIRECT	brown fat cell differentiation	17	0.358574	5.4e-06	ERO1A, BNIP3, LAMA4, RARRES2, ADIPOQ, ADRB1, ADRB2, PTGS2, METRNL, ARL4A, RGS2, FABP4, MB, PRDM16, ZNF516, ITGA6, SH2B2	3207	26	13824
GOTERM_BP_DIRECT	positive regulation of gene expression	56	1.18119	1e-05	CNTF, CSF1, ITGB3, HFE, HMGB2, TNC, PRDM1, PIK3CB, LRRC32, ACTG2, YY1, EPB41L4B, GJA1, C1QTNF1, RPS6KA2, ITGB8, CD34, OSR2, MEF2C, TLE1, IL18, SERPINB9, NGF, ACTA2, SFRP4, ACTA1, KIT, GAS6, EZR, RAMP2, ROCK2, ACVR1B, PPM1F, CNN2, CDC42, WNT11, ERBB3, SEC16B, NTRK2, TGFB2, CAV1, FN1, DTNBP1, MSN, QKI, P2RX7, MAPK11, FABP4, ACTC1, TRPV4, CNTN1, KRAS, VIM, FGFR4, IL7R, LIMS1	3207	142	13824
GOTERM_BP_DIRECT	positive regulation of myoblast differentiation	13	0.274204	1.4e-05	MYOG, MEF2C, BTG1, IGFBP3, FLT3LG, NR2C2, MYOD1, BOC, MYF6, SMYD1, PLCB1, CDON, MYF5	3207	18	13824
GOTERM_BP_DIRECT	cellular calcium ion homeostasis	30	0.632778	1.8e-05	SLC24A3, CHRNA7, ATP2A3, ATP2A2, STC1, ATP2A1, PTH1R, GRIK2, PIK3CB, SLC8A1, TMEM165, PKHD1, CSRP3, PLN, SV2A, STC2, ANXA7, DMPK, EDN3, VDR, PRKCB, ATP2B4, SYPL2, ATP1B1, XK, STIM1, STIM2, TRPV4, RGN, ATP13A3	3207	63	13824

## Sheet: KEGG for DE mRNAs
Supplementary Table S6. GO&KEGG analysis of DE mRNAs circRNAs lncRNAs
Category	Term	Input	%	Pvalue	Genes	List Total	Pop Hits	Pop Total
KEGG_PATHWAY	Focal adhesion	109	2.29909	1.6e-23	ITGA2B, TNC, ACTB, MYLK, ACTG1, CCND1, TNN, AKT3, CAPN2, PDGFRB, PDGFRA, ACTN3, ACTN2, PRKCB, ACTN1, HGF, ACTN4, PGF, COL4A2, COL4A1, MYL2, COL4A5, TLN2, MYL9, VCL, SHC4, PXN, PDGFA, PIK3R3, PIK3R1, MYL12A, PDGFD, PDGFC, VASP, COL24A1, CAV3, CAV1, FN1, PARVA, PARVB, IGF1, MYLPF, COL1A1, DIAPH1, COL1A2, COL5A1, ITGA10, COL5A3, ITGA11, BCL2, ITGB1, FLT1, ITGB4, ITGB3, RASGRF1, LAMC2, PIK3CB, LAMC1,…	1616	208	7550
KEGG_PATHWAY	ECM-receptor interaction	52	1.09682	6.6e-15	ITGB1, ITGB4, ITGB3, ITGA2B, TNC, LAMC2, LAMC1, TNN, ITGB8, ITGAV, ITGB6, CD36, ITGA4, ITGA3, ITGA1, COL4A2, COL4A1, COL6A2, COL6A1, ITGA8, ITGA7, COL6A3, COL4A5, ITGA6, COL6A5, ITGA5, CD44, ITGA9, LAMA5, TNXB, LAMA2, LAMA1, LAMA4, COL11A1, LOC530599, LAMA3, THBS1, THBS3, SV2A, SPP1, LOC530102, COL24A1, LAMB2, FN1, LAMB1, COL1A1, COL1A2, COL5A1, ITGA10, COL5A3, ITGA11, SDC1	1616	87	7550
KEGG_PATHWAY	PI3K-Akt signaling pathway	132	2.78422	3.4e-13	CSF1, IRS1, ITGA2B, TNC, FGF1, FGF2, FGF7, CCND1, TNN, CREB3L1, MYC, AKT3, IL6R, PDGFRB, PDGFRA, IL4R, HGF, F2R, PGF, COL4A2, COL4A1, CDC37, DDIT4, COL4A5, ATF4, LPAR1, LPAR2, PDGFA, PIK3R3, LPAR3, PIK3R1, EFNA5, FOXO3, EFNA4, BCL2L11, PDGFD, PDGFC, PCK2, NGFR, COL24A1, FN1, IGF1, GNG12, GNG11, COL1A1, EFNA1, NR4A1, IL6, COL1A2, COL5A1, IL7, FGF19, ITGA10, COL5A3, CDK2, FGF18, ITGA11, BCL2, FGFR4…	1616	347	7550
KEGG_PATHWAY	Pathways in cancer	146	3.07952	5.1e-13	ITGA2B, FGF1, FGF2, RASSF1, EDNRA, FGF7, EDNRB, CCND1, CDH1, MYC, RASSF5, AKT3, PDGFRB, PDGFRA, WNT5B, DAPK1, PRKCB, HGF, DAPK3, F2R, FLT3LG, PGF, COL4A2, COL4A1, AGTR1, COL4A5, EPAS1, MAX, TCF7, LPAR1, LPAR2, PDGFA, PIK3R3, LPAR3, PIK3R1, RASGRP2, HIF1A, FOXO1, PLCG2, ABL1, PLCG1, FADD, WNT2, RALGDS, SMAD2, FZD1, WNT10B, TGFB2, FZD3, FZD2, JUP, TGFB3, FZD4, ZBTB16, FZD6, FZD9, FN1, IGF1, GNG12, …	1616	398	7550
KEGG_PATHWAY	Proteoglycans in cancer	86	1.81396	7.8e-12	ITGB1, WNT2B, ITGB3, PIK3CB, FGF2, ACTB, ACTG1, CCND1, CTSL, PLAU, CASP3, MYC, AKT3, TIMP3, ITGAV, WNT5B, PDPK1, PRKCB, HGF, MMP2, GAB1, PLAUR, RRAS2, FRS2, WNT9A, ANK3, ANK1, RHOA, DCN, TIAM1, MRAS, CTTN, ITGA5, EZR, MET, PPP1R12C, TLR4, CD44, HBEGF, CD63, ROCK2, SDC2, CAMK2A, PXN, PIK3R3, WNT8B, ITPR3, PIK3R1, THBS1, HIF1A, CDC42, PAK1, WNT11, RRAS, ERBB3, GPC1, PLCG2, FLNA, FLNB, PLCG1, FLNC, …	1616	203	7550
KEGG_PATHWAY	Hypertrophic cardiomyopathy (HCM)	45	0.949167	8.7e-12	ITGB1, PRKAA2, ITGB4, ITGB3, ITGA2B, CACNA1C, ACTB, PRKAG3, TTN, ACTG1, SGCD, SGCA, LMNA, ITGB8, ITGAV, CACNG1, CACNA1S, ITGB6, CACNG4, SGCG, PRKAB2, TGFB2, ITGA4, TPM4, TGFB3, ITGA3, TNNC1, TPM2, CACNA2D1, ITGA1, IGF1, CACNB3, IL6, ACTC1, DES, ITGA10, TNNT2, MYL2, ITGA11, MYL3, ITGA8, ITGA7, ITGA6, ITGA5, ITGA9	1616	80	7550
KEGG_PATHWAY	Dilated cardiomyopathy	47	0.991352	1.2e-11	ITGB1, ITGB4, ITGB3, ITGA2B, ADCY3, ADRB1, ADCY2, CACNA1C, ADCY7, ACTB, ADCY5, TTN, ACTG1, SGCD, PLN, SGCA, LMNA, ITGB8, ITGAV, CACNG1, CACNA1S, ITGB6, CACNG4, SGCG, TGFB2, ITGA4, TPM4, TGFB3, ITGA3, TNNC1, TPM2, CACNA2D1, ITGA1, IGF1, CACNB3, ACTC1, DES, ITGA10, TNNT2, MYL2, ITGA11, MYL3, ITGA8, ITGA7, ITGA6, ITGA5, ITGA9	1616	86	7550
KEGG_PATHWAY	Regulation of actin cytoskeleton	88	1.85615	1.7e-11	ITGB1, CYFIP2, NCKAP1, ITGB4, ITGB3, ITGA2B, PIK3CB, FGF1, FGF2, ACTB, ACTG1, MYLK, FGF7, TMSB4X, CFL2, BDKRB1, ITGB8, ITGAV, ITGB6, PIP4K2C, PDGFRB, VAV3, PDGFRA, ITGA4, ACTN3, ACTN2, ITGA3, ACTN1, ITGA1, F2R, RRAS2, ACTN4, RHOA, ENAH, TIAM1, MRAS, MYL2, ITGA8, ITGA7, ITGA6, ITGA5, EZR, PPP1R12C, MYL9, DOCK1, VCL, ITGA9, ARHGEF6, ROCK2, PXN, PIK3R3, PDGFA, PIK3R1, IQGAP2, FGD1, MYL12A, GNA13, CD…	1616	212	7550
KEGG_PATHWAY	Arrhythmogenic right ventricular cardiomyopathy (ARVC)	38	0.801519	7.7e-11	ITGB1, ITGB4, ITGB3, ITGA2B, TCF7, CACNA1C, ACTB, ACTG1, GJA1, SGCD, CDH2, SGCA, LMNA, ITGB8, ITGAV, CTNNA3, CACNG1, CACNA1S, ITGB6, CACNG4, SGCG, TCF7L2, TCF7L1, ITGA4, JUP, ITGA3, CACNA2D1, ITGA1, CACNB3, DES, ITGA10, ITGA11, ITGA8, ITGA7, ITGA6, ITGA5, DSC2, ITGA9	1616	65	7550
KEGG_PATHWAY	Axon guidance	59	1.24446	9.2e-11	EPHB6, SEMA5A, ITGB1, ROBO2, SEMA5B, LRRC4, ROBO1, RGS3, CFL2, PLXNC1, EPHB2, EPHB4, EPHB3, EPHA5, EPHA4, SEMA6A, UNC5B, DCC, SEMA6D, RHOD, RHOA, MET, EPHA3, SEMA7A, SEMA3C, ROCK2, SEMA3D, SEMA3A, SEMA3B, SEMA3G, NTN4, SEMA3E, SEMA3F, EFNA5, EFNA4, NTN3, EFNB2, CDC42, PAK1, ABLIM2, EFNB3, ABLIM3, ABL1, PLXNA2, FYN, SLIT2, SRGAP3, PAK3, PLXNA4, NTNG2, SEMA4D, LIMK2, NFATC2, SEMA4F, L1CAM, NFATC4, …	1616	125	7550
KEGG_PATHWAY	Rap1 signaling pathway	83	1.75069	3.4e-09	ITGB1, FLT1, CSF1, ITGB3, ITGA2B, PIK3CB, FGF1, SIPA1L2, FGF2, ACTB, ACTG1, FGF7, SIPA1L1, CDH1, RASSF5, AKT3, PDGFRB, PDGFRA, PRKCB, HGF, MAGI2, F2R, ARAP3, NGF, RHOA, PGF, APBB1IP, TIAM1, PLCB4, MRAS, ADORA2B, KIT, TLN2, RAPGEF5, PLCB1, MET, RAPGEF3, LPAR1, PARD6G, PIK3R3, LPAR2, PDGFA, ADCY3, LPAR3, ADCY2, PIK3R1, EFNA5, RASGRP2, ADCY7, THBS1, EFNA4, ADCY5, CDC42, PARD6A, RRAS, CNR1, PDGFD, PD…	1616	214	7550
KEGG_PATHWAY	cGMP-PKG signaling pathway	65	1.37102	1.6e-08	IRS1, PDE3B, ATP2A3, ATP2A2, IRS2, ADRA1D, ATP2A1, ADRA1B, SLC8A1, MYLK, EDNRA, RGS2, EDNRB, CREB3L1, AKT3, ADORA1, PRKG2, PRKG1, MEF2A, MEF2C, PRKCE, ATP1B4, ATP1B1, ADRA2B, RHOA, PLCB4, KCNMA1, AGTR1, PDE5A, PLCB1, MYL9, ATF4, CREB5, NPR1, ROCK2, SRF, ADCY3, ADRB1, ITPR3, ATP1A2, ADCY2, ADRB2, CACNA1C, ADCY7, ADCY5, GNA13, PLN, KCNMB1, GNA12, KCNMB4, CACNA1S, MEF2D, VASP, KCNJ8, PDE2A, ATP2B4, …	1616	159	7550
KEGG_PATHWAY	Amoebiasis	47	0.991352	6.4e-07	LAMA5, CXCL8, LAMA2, LAMA1, LAMA4, COL11A1, LOC530599, LAMA3, HSPB1, PIK3R3, LAMC2, PIK3R1, LAMC1, PIK3CB, GNA14, CASP3, CD14, SERPINB1, TGFB2, ACTN3, NOS2, COL24A1, TGFB3, PRKCB, ACTN2, LAMB2, ACTN1, IL1R2, FN1, LAMB1, SERPINB9, ACTN4, SERPINB6, COL1A1, IL6, PLCB4, COL1A2, COL4A2, COL5A1, COL4A1, COL5A3, COL4A5, RAB7B, PLCB1, TLR4, VCL, RAB7A	1616	112	7550
KEGG_PATHWAY	Leukocyte transendothelial migration	46	0.970259	5.4e-06	ITGB1, ROCK2, NCF4, PXN, LOC534578, PIK3R3, PIK3R1, THY1, PIK3CB, F11R, ACTB, MYL12A, ACTG1, ICAM1, CDC42, RASSF5, PLCG2, CTNNA3, PLCG1, JAM2, VASP, VAV3, VCAM1, ITGA4, ACTN3, PRKCB, ACTN2, ACTN1, MMP2, MSN, CYBA, ACTN4, RHOA, CLDN11, MYLPF, MAPK11, AFDN, OCLN, CXCL12, CLDN15, MYL2, EZR, MYL9, VCL, RAPGEF3, BCAR1	1616	116	7550
KEGG_PATHWAY	Bacterial invasion of epithelial cells	34	0.717148	5.9e-06	ITGB1, SHC4, ARHGEF26, PXN, CLTB, PIK3R3, PIK3R1, PIK3CB, ACTB, ACTG1, SEPT8, CDC42, CDH1, CTNNA3, WASF1, WASF2, SEPT11, CAV3, CAV1, FN1, GAB1, RHOA, DNM1, CD2AP, ARPC2, CTTN, ELMO1, ELMO2, ELMO3, ITGA5, MET, DOCK1, VCL, BCAR1	1616	77	7550
KEGG_PATHWAY	Small cell lung cancer	37	0.780426	6.8e-06	ITGB1, LAMA5, LAMA2, MAX, LAMA1, LAMA4, LOC530599, ITGA2B, LAMA3, PIK3R3, XIAP, LAMC2, PIK3R1, LAMC1, PIK3CB, PTGS2, CCND1, MYC, AKT3, E2F1, E2F2, E2F3, ITGAV, CDKN2B, NOS2, ITGA3, LAMB2, FN1, LAMB1, NFKBIA, COL4A2, COL4A1, CDK2, BCL2, COL4A5, ITGA6, BCL2L1	1616	87	7550
KEGG_PATHWAY	Hematopoietic cell lineage	38	0.801519	1.2e-05	CSF1, TFRC, ITGB3, ITGA2B, CD3G, CD1D, THPO, ANPEP, CD37, CD59, CD36, CD14, FCGR1A, IL6R, CD34, CD55, IL11, IL4R, ITGA4, MME, IL11RA, ITGA3, IL1R2, ITGA1, FLT3LG, EPOR, IL1A, KITLG, IL6, IL7, KIT, CD9, ITGA6, ITGA5, IL7R, CD24, CD44, IL9R	1616	92	7550
KEGG_PATHWAY	Hippo signaling pathway	55	1.16009	1.4e-05	PATJ, BMPR2, WNT2B, WWC1, SERPINE1, LIMD1, FGF1, ACTB, CTGF, ACTG1, BBC3, GLI2, AMOT, RASSF1, CCND1, CDH1, MYC, YWHAH, TEAD4, WNT5B, WNT9A, YWHAZ, AJUBA, YAP1, CRB1, TCF7, PARD6G, WNT8B, PPP2CB, WNT11, PARD6A, CTNNA3, WNT2, SMAD2, FZD1, SMAD1, WNT10B, TCF7L2, TGFB2, TCF7L1, FZD3, FZD2, TGFB3, FZD4, FZD6, FZD9, BMP6, BMP5, PPP1CA, BMP4, DLG1, BMP2, APC, ID1, BMPR1B	1616	151	7550
KEGG_PATHWAY	Regulation of lipolysis in adipocytes	26	0.548408	1.7e-05	IRS1, NPR1, PDE3B, PTGER3, PIK3R3, ADCY3, ADRB1, IRS2, ADCY2, ADRB2, PIK3R1, ABHD5, PIK3CB, PTGS2, ADCY7, ADCY5, PTGS1, LIPE, AKT3, ADORA1, PRKG2, PRKG1, PLA2G16, FABP4, MGLL, PNPLA2	1616	55	7550
KEGG_PATHWAY	Signaling pathways regulating pluripotency of stem cells	51	1.07572	2.3e-05	BMPR2, WNT2B, PIK3CB, FGF2, MYC, LOC615792, AKT3, JARID2, JAK3, WNT5B, LIFR, WNT9A, DLX5, PIK3R3, WNT8B, PIK3R1, ACVR1B, WNT11, PCGF1, WNT2, SKIL, SMAD2, FZD1, SMAD1, WNT10B, FZD3, ZFHX3, FZD2, PCGF5, FZD4, FZD6, LIF, FZD9, INHBA, IGF1, KLF4, ACVR2B, TBX3, BMP4, MAPK11, REST, BMP2, APC, ID1, ID3, KRAS, FGFR4, BMPR1B, FGFR3, FGFR2, MYF5	1616	139	7550

## Sheet: GO_BP for DE circRNAs
Supplementary Table S6. GO&KEGG analysis of DE mRNAs circRNAs lncRNAs
Category	Term	Count	%	PValue	Genes	List Total	Pop Hits	Pop Total
GOTERM_BP_DIRECT	peptidyl-threonine phosphorylation	4	3.00752	0.00078	MAPK8, DYRK1A, TGFBR2, CIT	118	58	16524
GOTERM_BP_DIRECT	negative regulation of vascular endothelial growth factor signaling pathway	2	1.50376	0.0022	XDH, DCN	118	10	16524
GOTERM_BP_DIRECT	elastic fiber assembly	2	1.50376	0.0022	TNXB, LOX	118	10	16524
GOTERM_BP_DIRECT	fatty acid beta-oxidation	3	2.25564	0.0029	CPT2, SCP2, AUH	118	40	16524
GOTERM_BP_DIRECT	collagen metabolic process	2	1.50376	0.0032	TNXB, HIF1A	118	12	16524
GOTERM_BP_DIRECT	epithelial cell morphogenesis	2	1.50376	0.0032	PALLD, FAT1	118	12	16524
GOTERM_BP_DIRECT	negative regulation of mRNA splicing, via spliceosome	2	1.50376	0.0037	HNRNPK, DYRK1A	118	13	16524
GOTERM_BP_DIRECT	muscle fiber development	2	1.50376	0.0037	LOX, NEB	118	13	16524
GOTERM_BP_DIRECT	embryonic hemopoiesis	2	1.50376	0.0044	HIF1A, TGFBR2	118	14	16524
GOTERM_BP_DIRECT	regulation of gene expression	5	3.7594	0.0088	HNRNPK, LOX, AFF4, HIF1A, TGFBR2	118	177	16524
GOTERM_BP_DIRECT	heart development	4	3.00752	0.009	COL3A1, LOX, RB1CC1, TGFBR2	118	114	16524
GOTERM_BP_DIRECT	positive regulation of phosphatidylinositol 3-kinase signaling	3	2.25564	0.009	UBE3A, DCN, IGF1R	118	60	16524
GOTERM_BP_DIRECT	homophilic cell adhesion via plasma membrane adhesion molecules	4	3.00752	0.0093	PALLD, FAT1, NCAM1, FAT3	118	115	16524
GOTERM_BP_DIRECT	cell-matrix adhesion	3	2.25564	0.0095	COL3A1, TNXB, NID2	118	61	16524
GOTERM_BP_DIRECT	intracellular signal transduction	7	5.26316	0.011	SRPK2, ARFGEF2, MAPK8, MAPKAPK5, MAPK14, MYO9A, CIT	118	342	16524
GOTERM_BP_DIRECT	axon guidance	4	3.00752	0.015	ENAH, LAMA2, PALLD, NCAM1	118	133	16524
GOTERM_BP_DIRECT	cytoskeleton organization	3	2.25564	0.016	ARHGAP10, ZRANB1, BRWD1	118	74	16524
GOTERM_BP_DIRECT	positive regulation of transcription, DNA-templated	6	4.51128	0.018	KMT2E, DYRK1A, HIF1A, LGR4, PICALM, MAP3K5	118	291	16524
GOTERM_BP_DIRECT	positive regulation of cell proliferation	6	4.51128	0.024	SRPK2, TNC, LIFR, CACUL1, EZH2, IGF1R	118	311	16524
GOTERM_BP_DIRECT	positive regulation of GTPase activity	5	3.7594	0.028	ARHGAP10, RABGAP1, MYO9A, EZH2, PICALM	118	237	16524

## Sheet: KEGG for DE circRNAs
Supplementary Table S6. GO&KEGG analysis of DE mRNAs circRNAs lncRNAs
Category	Term	Input	%	Pvalue	Genes	List Total	Pop Hits	Pop Total
KEGG_PATHWAY	MAPK signaling pathway	8	6.01504	0.00055	ELK4, MAPK8, CSF1, MAPKAPK5, MAPK14, TGFBR2, MAP3K5, IGF1R	59	292	9094
KEGG_PATHWAY	Relaxin signaling pathway	5	3.7594	0.0015	ACTA2, COL3A1, MAPK8, MAPK14, TGFBR2	59	131	9094
KEGG_PATHWAY	Focal adhesion	6	4.51128	0.0018	MAPK8, TNXB, LAMA2, ITGA3, TNC, IGF1R	59	201	9094
KEGG_PATHWAY	Autophagy - animal	5	3.7594	0.0024	MAPK8, RB1CC1, AMBRA1, HIF1A, IGF1R	59	145	9094
KEGG_PATHWAY	Diabetic cardiomyopathy	6	4.51128	0.0026	COL3A1, MAPK8, TBC1D4, CPT2, MAPK14, TGFBR2	59	215	9094
KEGG_PATHWAY	ECM-receptor interaction	4	3.00752	0.0026	TNXB, LAMA2, ITGA3, TNC	59	89	9094
KEGG_PATHWAY	Endocrine resistance	4	3.00752	0.0032	MAPK8, NCOR1, MAPK14, IGF1R	59	94	9094
KEGG_PATHWAY	AGE-RAGE signaling pathway in diabetic complications	4	3.00752	0.0044	COL3A1, MAPK8, MAPK14, TGFBR2	59	103	9094
KEGG_PATHWAY	Th17 cell differentiation	4	3.00752	0.0067	MAPK8, MAPK14, HIF1A, TGFBR2	59	116	9094
KEGG_PATHWAY	Sphingolipid signaling pathway	4	3.00752	0.0075	ABCC1, MAPK8, MAPK14, MAP3K5	59	120	9094
KEGG_PATHWAY	Thyroid hormone signaling pathway	4	3.00752	0.0077	NCOR1, TBC1D4, HIF1A, MED17	59	121	9094
KEGG_PATHWAY	TNF signaling pathway	4	3.00752	0.0084	MAPK8, CSF1, MAPK14, MAP3K5	59	124	9094
KEGG_PATHWAY	Transcriptional misregulation in cancer	5	3.7594	0.0096	ELK4, NCOR1, NSD2, TGFBR2, IGF1R	59	201	9094
KEGG_PATHWAY	Lysine degradation	3	2.25564	0.0096	KMT2E, NSD2, EZH2	59	68	9094
KEGG_PATHWAY	Proteoglycans in cancer	5	3.7594	0.01	LUM, MAPK14, HIF1A, DCN, IGF1R	59	204	9094
KEGG_PATHWAY	FoxO signaling pathway	4	3.00752	0.01	MAPK8, MAPK14, TGFBR2, IGF1R	59	131	9094
KEGG_PATHWAY	Osteoclast differentiation	4	3.00752	0.012	MAPK8, CSF1, MAPK14, TGFBR2	59	138	9094
KEGG_PATHWAY	Mitophagy - animal	3	2.25564	0.012	MAPK8, AMBRA1, HIF1A	59	73	9094
KEGG_PATHWAY	Spinocerebellar ataxia	4	3.00752	0.015	MAPK8, RB1CC1, AMBRA1, MAP3K5	59	146	9094
KEGG_PATHWAY	Ras signaling pathway	5	3.7594	0.02	MAPK8, CSF1, SHOC2, EXOC2, IGF1R	59	243	9094

## Sheet: GO_BP for DE lncRNAs
Supplementary Table S6. GO&KEGG analysis of DE mRNAs circRNAs lncRNAs
Category	Term	Count	%	PValue	Genes	List Total	Pop Hits	Pop Total
GOTERM_BP_DIRECT	regulation of ion transport	4	1.0101	4.5e-06	FXYD3, FXYD1, FXYD7, FXYD5	318	7	16524
GOTERM_BP_DIRECT	behavioral response to nicotine	3	0.757576	6.9e-05	CHRNB4, CHRNA3, CHRNA5	318	5	16524
GOTERM_BP_DIRECT	regulation of sodium ion transmembrane transporter activity	4	1.0101	0.00016	FXYD1, FXYD7, FXYD5, SCN3B	318	15	16524
GOTERM_BP_DIRECT	synaptic transmission involved in micturition	2	0.505051	0.00037	CHRNB4, CHRNA3	318	2	16524
GOTERM_BP_DIRECT	positive regulation of macroautophagy	4	1.0101	0.00051	BNIP3, TRIM13, SUPT5H, HIF1A	318	20	16524
GOTERM_BP_DIRECT	positive regulation of cytokine production	5	1.26263	0.00059	SCAMP5, HILPDA, CLEC4E, AGPAT2, FAM71F2	318	36	16524
GOTERM_BP_DIRECT	ion transmembrane transport	6	1.51515	0.00085	LOC616094, TMEM120B, CHRNB4, CHRNA3, CHRNA5, HTR3C	318	58	16524
GOTERM_BP_DIRECT	ion transport	5	1.26263	0.0014	TMEM63B, FXYD3, FXYD1, FXYD7, FXYD5	318	43	16524
GOTERM_BP_DIRECT	negative regulation of catalytic activity	4	1.0101	0.0019	CLN3, SCGB1A1, PTN, ARPP19	318	28	16524
GOTERM_BP_DIRECT	positive regulation of hippo signaling	2	0.505051	0.0022	DLG5, SCHIP1	318	4	16524
GOTERM_BP_DIRECT	[2Fe-2S] cluster assembly	2	0.505051	0.0022	GLRX5, HSCB	318	4	16524
GOTERM_BP_DIRECT	regulation of extrinsic apoptotic signaling pathway via death domain receptors	2	0.505051	0.0022	LGALS3, TMC8	318	4	16524
GOTERM_BP_DIRECT	neurological system process	5	1.26263	0.0024	LOC616094, CHRNB4, CHRNA3, CHRNA5, HTR3C	318	49	16524
GOTERM_BP_DIRECT	cell-substrate junction assembly	2	0.505051	0.0036	ITGB3, ITGA5	318	5	16524
GOTERM_BP_DIRECT	anterograde axonal transport	3	0.757576	0.0039	BLOC1S3, AP3S2, TERF2	318	17	16524
GOTERM_BP_DIRECT	regulation of actin filament polymerization	4	1.0101	0.004	PLEKHG2, ELN, ARPC5L, PAK3	318	34	16524
GOTERM_BP_DIRECT	cell adhesion mediated by integrin	3	0.757576	0.0054	ITGB4, ITGB3, ITGA5	318	19	16524
GOTERM_BP_DIRECT	regulation of membrane potential	6	1.51515	0.007	LOC616094, RIMS4, CHRNB4, CHRNA3, CHRNA5, HTR3C	318	88	16524
GOTERM_BP_DIRECT	negative regulation of osteoblast differentiation	4	1.0101	0.0078	SKI, RANBP3L, IGFBP5, TWIST2	318	41	16524
GOTERM_BP_DIRECT	regulation of neuron differentiation	3	0.757576	0.0083	BDNF, NREP, NGF	318	22	16524

## Sheet: KEGG for DE lncRNAs
Supplementary Table S6. GO&KEGG analysis of DE mRNAs circRNAs lncRNAs
Category	Term	Input	%	Pvalue	Genes	List Total	Pop Hits	Pop Total
KEGG_PATHWAY	Ether lipid metabolism	6	1.51515	0.00048	PLA2G16, LOC614402, LPCAT2, LOC101906447, LOC101905992, LOC100336631	168	54	8979
KEGG_PATHWAY	alpha-Linolenic acid metabolism	4	1.0101	0.0019	PLA2G16, LOC614402, ACOX3, LOC100336631	168	29	8979
KEGG_PATHWAY	Regulation of actin cytoskeleton	11	2.77778	0.0025	LOC529425, CXCL12, ITGB4, ITGB3, LIMK1, ARPC5L, LPAR1, BRAF, ITGA5, PAK3, FGF10	168	217	8979
KEGG_PATHWAY	Ras signaling pathway	11	2.77778	0.0059	LOC529425, PLA2G16, LOC614402, GNG2, CSF1, BDNF, LOC100336631, NGF, PAK3, ARF6, FGF10	168	243	8979
KEGG_PATHWAY	Glycerophospholipid metabolism	6	1.51515	0.013	PLA2G16, LOC614402, LPCAT2, LOC101905992, LOC100336631, AGPAT2	168	104	8979
KEGG_PATHWAY	Proteoglycans in cancer	9	2.27273	0.014	ERBB3, ITGB3, MMP2, TWIST2, FZD8, TIMP3, BRAF, ITGA5, HIF1A	168	204	8979
KEGG_PATHWAY	Axon guidance	8	2.0202	0.019	CXCL12, RGS3, SEMA3C, TRPC4, LIMK1, SLIT2, PAK3, PRKCZ	168	179	8979
KEGG_PATHWAY	Tight junction	8	2.0202	0.019	TUBA3E, CLDN20, MYL6, DLG2, ARPC5L, MYL6B, PRKCZ, LOC100295712	168	178	8979
KEGG_PATHWAY	Regulation of lipolysis in adipocytes	4	1.0101	0.023	PLA2G16, LOC614402, IRS2, LOC100336631	168	58	8979
KEGG_PATHWAY	Herpes simplex virus 1 infection	14	3.53535	0.024	EIF2B5, ZNF275, ZNF792, LOC100847745, LOC100296121, ITGB3, LOC783540, LOC512684, LOC618456, ZNF304, LOC787812, SRSF5, ITGA5, ZNF135	168	416	8979
KEGG_PATHWAY	PI3K-Akt signaling pathway	13	3.28283	0.025	LOC529425, CSF1, BDNF, ITGB4, ITGB3, TNC, LPAR1, NGF, GNG2, ERBB3, IL2RA, ITGA5, FGF10	168	379	8979
KEGG_PATHWAY	Serotonergic synapse	6	1.51515	0.026	LOC616094, LOC529425, HTR6, GNG2, HTR3C, BRAF	168	121	8979
KEGG_PATHWAY	Neuroactive ligand-receptor interaction	13	3.28283	0.026	CHRNB4, CHRNA3, CHRNA5, LPAR1, RXFP1, APLN, P2RX6, HTR6, HRH1, GABRR1, P2RY6, GALR3, P2RY2	168	380	8979
KEGG_PATHWAY	Endocrine resistance	5	1.26263	0.031	CDKN2A, MMP2, GPER1, BRAF, DLL3	168	94	8979
KEGG_PATHWAY	Fc gamma R-mediated phagocytosis	5	1.26263	0.034	SPHK1, LIMK1, ARPC5L, LOC101905992, ARF6	168	96	8979
KEGG_PATHWAY	Glycerolipid metabolism	4	1.0101	0.036	LOC618076, LIPG, LOC101905992, AGPAT2	168	67	8979
KEGG_PATHWAY	Phagosome	7	1.76768	0.042	TUBA3E, SEC61A1, ITGB3, ITGA5, TUBB4A, ATP6V1C1, LOC100295712	168	172	8979
KEGG_PATHWAY	Renal cell carcinoma	4	1.0101	0.044	ARNT2, BRAF, PAK3, HIF1A	168	71	8979
KEGG_PATHWAY	Bladder cancer	3	0.757576	0.046	CDKN2A, MMP2, BRAF	168	43	8979
KEGG_PATHWAY	Linoleic acid metabolism	3	0.757576	0.046	PLA2G16, LOC614402, LOC100336631	168	43	8979
