# Supplementary material for: A genome-wide landscape of mRNAs, lncRNAs, circRNAs and miRNAs during intramuscular adipogenesis in cattle
Source: BMC Genomics. 2022 Oct 6;23:691. doi: 10.1186/s12864-022-08911-z (PMC9535873; doi:10.1186/s12864-022-08911-z)
Supplement: Supplementary file 7 — Additional file 7: Supplementary Table S7. WGCNA result of DEMs. [file 12864_2022_8911_MOESM7_ESM.xlsx]

## Sheet: Genes in all modules
Supplementary Table S7. WGCNA result of DEMs
Gene	transcript_id	Module
PTGS1	NM_001105323.1;XM_024998321.1;XM_024998320.1;XM_024998322.1	turquoise
TNXB	NM_174703.2	blue
PDE7B	XM_005210970.2;NM_001102068.1;XM_005210968.4;XM_005210969.4;XM_024996621.1	turquoise
ADAMTS4	NM_181667.1	brown
PTX3	NM_001076259.2	blue
C1QTNF3	NM_001101138.1;XM_010816812.3;XM_005221604.4	yellow
ENPP1	NM_001206212.1;XM_010808572.3	blue
KIAA0040	XR_003029772.1;XM_005217234.4	turquoise
CXCL12	NM_001113174.1;XM_005226617.2;XM_005226615.4;XM_005226618.4;XM_005226616.2	brown
ACTG2	NM_001013592.1	yellow
LOXL4	XM_024985468.1;NM_174384.2;XM_024985469.1	turquoise
PDK4	NM_001101883.1	turquoise
FGF10	NM_001206326.1	brown
SLC7A8	NM_001192889.2;XM_005211356.4;XM_024997694.1	turquoise
EMP3	NM_001024562.1;XM_015458173.2	turquoise
FABP4	NM_174314.2	brown
ZBTB16	XM_005215851.4;XM_005215849.4;NM_001037476.2;XM_005215850.4	blue
RIPOR3	XM_002692501.6;XM_010811762.3;XM_025001330.1	brown
CDH26	XM_025001142.1;XM_005214934.4;XM_025001141.1;XM_025001143.1	green
NTS	NM_173945.4	blue
SPOCK1	XM_005209367.3;XM_024994095.1;NM_001075500.1	yellow
SULT1A1	NM_177521.2;XM_024984665.1;XM_024984668.1;XM_024984667.1;XM_005224839.4;XM_005224835.4;XM_005224836.4;XM_010819388.3;XM_024984664.1;XM_024984666.1;XM_010819389.3	brown
RARRES1	NM_001075430.2	blue
ADGRF5	NM_001193243.1;XM_024983637.1;XM_010818206.2;XM_005223455.3;XM_005223453.3;XM_005223454.4;XM_024983638.1;XM_005223457.3	green
SOD2	NM_201527.2	brown
GLUL	NM_001040474.2;XM_005217263.4;XM_024976006.1	brown
FAM180A	XM_002686969.5	blue
P4HA3	XM_024975048.1;XM_024975049.1;XM_024975046.1;NM_001001598.2;XM_024975047.1;XR_237556.4	blue
STC1	NM_176669.3	blue
RTL5	XM_005227994.4	turquoise
BMPER	NM_001077997.1	turquoise
ABCA9	NM_001101837.1;XM_024979716.1;XM_024979718.1;XM_024979719.1;XM_024979717.1;XM_024979720.1	turquoise
ADAMTS15	NM_001192390.2	turquoise
ACTA2	NM_001034502.1;XM_005225364.3	turquoise
MEGF6	XM_010813409.3;XM_005217190.4;XM_024976783.1;XM_024976782.1;XM_024976784.1	blue
PRSS23	NM_001080306.1;XM_005226675.4	turquoise
CCND1	NM_001046273.2	turquoise
WISP2	NM_001102176.1;XM_010811504.3;XM_005214780.4;XM_005214779.4	turquoise
FST	NM_175801.3;XM_005221517.4;XM_005221516.4	turquoise
IL1R2	XM_010809815.3;NM_001046210.2	turquoise
PGM5	NM_001102335.1	blue
KCNJ8	NM_001040482.1	turquoise
CCDC3	NM_001172375.1	blue
COL15A1	NM_001191285.2;XM_005210199.4;XM_024995422.1;XM_024995423.1;XM_015472559.2;XM_024995424.1	blue
MYL2	NM_001035025.2;XM_005217753.3	brown
ALDH1A1	NM_174239.2	turquoise
DKK1	NM_001205544.1	turquoise
MAOA	NM_181014.2	blue
MXRA5	XM_002700420.5;XM_005228468.4	turquoise
ANPEP	NM_001075144.1;XM_024981617.1;XM_024981618.1	brown
VCAM1;LOC534578	NM_174484.1;XM_005204079.4;NM_001101158.1	green
F2RL2	NM_001038533.2	turquoise
PAPPA2	XM_010813486.3	turquoise
CD36	XM_015468814.2;XM_005205326.4;XM_024990431.1;XM_015468812.2;XM_024990427.1;XM_005205324.4;XM_024990418.1;NM_001278621.1;XM_024990419.1;XM_024990429.1;XM_015468815.2;XM_024990433.1;XM_024990413.1;XM_024990414.1;XM_024990422.1;XM_024990434.1;XM_015468818.2;XM_024990432.1;XM_024990415.1;XM_024990430.1;XM_024990423.1;NM_174010.3;XM_024990421.1;XM_024990428.1;XM_024990417.1;XM_024990438.1;XM_024990424…	blue
RNASE4;ANG2;ANG	NM_001040590.1;NM_001099396.1;NM_001078144.1;XM_024997876.1	brown
C7	NM_001045966.1	blue
PLA2G16	XM_024987032.1;XM_005227021.4;XM_005227022.4;NM_001075280.2;XM_024987033.1	turquoise
WISP1	XM_005215320.4	turquoise
CD163	NM_001163413.1;XM_010805535.1;XM_010805536.1	brown
GREM1	XM_024997727.1;XM_024997728.1;NM_001082450.1	brown
IL36A	XM_010810092.2;XM_024999417.1;XM_010810091.3;XM_003586640.5	green
TMEM119	NM_001083664.2;XM_015475460.2	turquoise
CSPG4	NM_001192782.2	brown
LAMA3	XM_024984437.1;XM_015460080.2	blue
TGFBI	NM_001205402.1	yellow
MAOB	NM_177944.2	turquoise
POSTN	XM_005213544.2;XM_005213548.3;XM_005213547.3;XM_005213546.3;NM_001040479.1;XM_005213545.3;XM_005213549.3	brown
S100A4	NM_174595.2	turquoise
ERRFI1	NM_001077930.1	yellow
TRIB3	NM_001076103.1;XM_005214812.4	brown
ISLR	XM_005221945.4;NM_001080729.1	blue
LAMC2	XM_002694208.5;XM_024976879.1;XM_010813534.3	yellow
MT2A	NM_001075140.1	blue
PTGFR	XM_024984696.1;NM_181025.3;XM_005204371.4	blue
LRRC32	XM_010812754.3;XM_024975537.1;XM_010812752.3;XM_015474814.2;NM_001193075.2	turquoise
PGF	NM_173950.2;XM_005211921.4;XM_024997229.1	turquoise
LPIN1	NM_001206156.2;XM_024998904.1;XM_024998907.1;XM_024998908.1;XM_024998905.1;XM_024998914.1;XM_024998913.1;XM_024998912.1;XM_024998906.1;XM_024998909.1;XM_024998902.1;XM_024998901.1;XM_024998903.1	turquoise
LOC404105	XM_015474207.2	green
NUPR1	NM_001114515.2	turquoise
CYP3A4	NM_001099367.1;XM_024984745.1	turquoise
TRARG1	NM_001083707.1	blue
HTRA3	XM_024993710.1	blue
EFEMP1	XM_010809931.3;XM_005212601.4;XM_024998511.1;NM_001081717.2;XM_005212602.4	blue
CFB;C2	NM_001040526.1;NM_001034492.1;XR_001494868.2;XM_005223654.4;XM_015459885.2	brown
RFLNB	XM_024980698.1	brown
PTPRQ	NM_001192555.1	blue
AOX1	XM_024999354.1;NM_176668.3	turquoise
FAM110C	XM_024996379.1	turquoise
PERP	NM_001034350.2	turquoise
LIPG	XM_024984468.1;XM_002697766.5	turquoise
CA4	XM_024979532.1;NM_173897.1;XM_005219973.2	green
PYCR1	NM_001014957.1;XM_024980346.1;XM_010816470.1	turquoise
GLIS3	XM_002689612.5;XM_024996131.1;XM_024996132.1	turquoise
TSPAN13	NM_001035362.1;XM_015468323.2	green
DSC3	XM_005223956.4;NM_001178103.1	yellow
MEDAG;TEX26	NM_001083660.1;NM_001098913.2;XM_024999824.1;XM_024999825.1;XM_015473764.2;XM_005213596.4	turquoise
HSPB7	XM_003585805.4	turquoise
CSF2RB	XM_024991839.1;XM_005206838.4;NM_001192664.2	yellow
ARRDC3	XR_003035396.1;NM_001076257.2;XM_024994544.1;XM_024994543.1	brown
SPRY3	XM_005227651.4	turquoise
CMC2	NM_001113175.2	turquoise
NPR3	XM_024981201.1;NM_174127.2	brown
CTGF	NM_174030.2	turquoise
ANGPT4	NM_001076483.2	turquoise
ADCY7	XM_005218443.4;XM_010814407.3;XM_010814409.3;NM_174230.2;XM_005218441.4;XM_005218440.4;XM_024977937.1;XM_010814410.3;XM_005218444.4;XM_024977938.1;XM_005218439.4	blue
PI15	XM_005215518.4;NM_001192742.1	turquoise
ITGA3	NM_001302664.1;XM_024979862.1	brown
LOC100847171	XR_003035631.1;XR_003035630.1;XR_003035628.1;XR_003035635.1;XR_003035636.1	turquoise
AXL	XM_024979096.1;XM_024979095.1	turquoise
PFKFB3	XM_005214136.4;NM_001077837.2;XM_005214135.4;XM_025000350.1;XM_025000348.1;XM_025000349.1;XM_015473973.2;XM_025000351.1	brown
LIMS2	NM_001130751.1;XM_005202198.3;XM_005202197.3	brown
TMEM100	NM_001046522.2;XM_024980401.1;XM_024980402.1;XM_010815688.2;XM_005219866.4	turquoise
CNN2	NM_001035420.1;XM_024994478.1	turquoise
S1PR1	NM_001013585.4;XM_024984567.1;XM_024984569.1	turquoise
CHRNA3	NM_174719.2	brown
ABCA1	XM_024995844.1;XM_010808222.3;XM_015472677.2;NM_001024693.1;XM_015472676.2;XM_015472675.2	brown
ITGA11	XM_002690525.6	turquoise
CXCL5	NM_174300.2	yellow
SEMA3C	XM_024990627.1;NM_001101082.1	brown
ADAMTS1	NM_001101080.1	yellow
CA9	XM_002689698.4;XM_010807959.2	blue
TF	NM_177484.3	blue
MYL9	NM_001075234.1	turquoise
CRISPLD2	NM_001100299.1	brown
FOXQ1	XM_024983875.1	blue
SELENOP	NM_174459.3	turquoise
SEMA6A	XM_005209140.4;XM_005209139.4;XM_005209138.4;NM_001193209.2	turquoise
VLDLR	NM_174489.2	turquoise
SLC4A11	XM_025000689.1;XM_025000686.1;XM_025000688.1;XM_025000681.1;NM_001191314.2;XM_025000684.1;XM_025000687.1;XM_025000685.1;XM_025000683.1	turquoise
EPHB6	XM_005205862.3;NM_001098067.1;XM_010804570.3	blue
APCDD1	XM_024984412.1;XM_002697746.5	turquoise
ID1	NM_001097568.2	turquoise
TNC	XM_005210551.4;XM_010808264.3;XM_010808265.3;XM_010808263.3;XM_010808268.3;XM_005210552.4;XM_024995898.1;XM_010808269.3;XM_005210546.4;NM_001078026.2;XM_005210549.4;XM_005210550.4;XM_005210548.4;XM_024995899.1;XM_005210547.4	turquoise
ANOS1	XM_005228535.2	turquoise
CXCL14	NM_001034410.2	turquoise
PMP22	NM_001101156.1;XM_005220380.4	brown
DNER	XM_003585774.2	blue
CNN1	NM_001046379.1	yellow
NPR1	NM_001192751.1	blue
FAP	XM_010801968.3;NM_001098001.1;XR_001502100.2;XM_010801969.3	brown
ITGA8	XM_002692081.6	blue
CRIP1	NM_001025349.2	turquoise
APOD	NM_001076301.2;XM_005201541.4	brown
HS3ST4	XM_024985282.1	brown
LMOD1	NM_001083715.1	turquoise
SLC6A9	XM_005204642.4;XM_024984906.1;NM_001242342.1;XM_024984913.1;XM_005204643.4;XM_005204641.4;XM_005204640.4;NM_001242343.1	turquoise
EEF1A2	NM_001037464.2;XM_005214699.1	brown
SFRP5	NM_174461.3	blue
HS3ST2	NM_001205994.1	turquoise
SEMA3D	NM_001206096.1	blue
LMAN1L	XM_005222016.4;XM_010817138.3;XM_015459268.2	yellow
SESN3	XM_024975719.1;XM_024975718.1	turquoise
LOC101903858	XR_237125.2	green
TGM2	NM_177507.2	brown
LAMA2	XM_024996984.1;XM_002690220.5	turquoise
F2R	NM_001103097.2;XM_024997572.1	turquoise
TAGLN	NM_001046149.1;XM_005215830.4	turquoise
SFRP4	NM_001075764.1	brown
IFI30	NM_001101251.2	brown
MASP1	NM_001076968.1;XM_015471855.2;XM_015471853.2;XM_005201489.4;XM_024989607.1;XM_005201484.4	blue
BCL6	XM_024990977.1;NM_001206450.1;XM_005201513.4;XM_024990969.1	brown
GPNMB	NM_001038065.1;XM_024990593.1	blue
COL11A1	XM_024985040.1;NM_001166509.2	turquoise
ANXA3	NM_001035325.1;XR_003035021.1;XM_005208151.2;XM_024993208.1;XM_024993207.1	turquoise
SCD	NM_173959.4	blue
MYH7	XM_024997290.1;NM_174727.1	brown
TMEM178B	XM_005205919.3;XR_234430.3	turquoise
ARSI	XM_002689292.6	brown
GRO1	NM_175700.2	turquoise
ANGPTL1	XM_024976168.1;XM_015475137.2;NM_001075426.1	turquoise
COL16A1	XM_005203054.3;XM_024982333.1;XM_010802506.2;XM_005203053.3;XM_005203056.3;XM_005203057.3;XM_015459964.2;XM_005203055.3	turquoise
CDKN1C	XR_003033185.1;NM_001077903.2	blue
AQP1	NM_174702.3	yellow
OSCAR	XM_005219777.4;XM_024978828.1	brown
SESN1	NM_001101174.1;XM_005210809.3	turquoise
AHR	NM_001206026.1	brown
SCP2;LOC100297152	XM_024986990.1;NM_001033990.3;XR_001497674.2;XM_010803499.3;XM_024986992.1;XM_010803500.3	turquoise
PIK3R1	XM_005221436.4;XM_005221437.4;XM_005221438.4;XM_024981213.1;XM_024981214.1;NM_174575.1	turquoise
ABHD6	XM_010817683.3;XM_005222733.4;XM_005222732.4;NM_001075196.1;XM_005222730.4	turquoise
XG	XM_024988870.1;XM_005228484.4;XM_024988869.1;XM_010822241.3;XM_010822242.3;XM_024988873.1;XM_010822246.3;XM_010822244.3;XM_024988874.1;XM_010822245.3;XM_010822243.3;XM_024988871.1;XM_010822240.3;XM_024988872.1;XM_024988875.1;XM_010822247.3	brown
MT1E	NM_001114857.2	turquoise
CALCB	XM_005215943.4;NM_001143737.2	yellow
SNED1	XM_024990349.1;XM_024990346.1;XR_003034130.1;XR_003034129.1;XR_003034128.1;XM_024990351.1;XM_024990344.1;XM_024990347.1;XM_024990348.1;XM_024990350.1;XM_024990352.1;XM_024990345.1;XR_003034131.1	brown
OSBPL3	XM_005205542.4;XM_005205541.4;NM_001192901.2	blue
WARS	NM_174218.1	brown
LOC104969351;KLF9	XR_808310.2;NM_001193214.1	blue
DDIT4	NM_001075922.1	blue
KCTD12	XM_005213872.4	green
LAMA5	XM_025001135.1;XM_025001133.1	blue
EBF1	XM_005209684.3;XM_005209685.3;XM_024994414.1;XM_024994417.1;XM_024994416.1;XM_024994415.1;XM_010807567.2;NM_001192916.2	turquoise
CYP1B1	NM_001192294.1	brown
LOC112449236	XM_025000898.1	brown
CXCL2	NM_174299.3;XM_005208062.4	blue
CD44	XM_024974980.1;XM_005216364.2;NM_174013.3;XM_005216354.1;XM_015474841.1;XM_005216360.2;XM_024974982.1;XM_005216359.2;XM_005216356.2;XM_015474840.1;XM_015474842.1;XM_005216357.2;XM_005216361.2;XM_005216358.2;XM_015474843.1;XM_024974981.1	turquoise
ADAMTS5	NM_001166515.1;XM_024993812.1	yellow
GPR65	XM_010809663.3;XM_010809662.3;XM_010809665.3;XM_024997886.1;NM_001101303.2	turquoise
SCARA5	NM_001102499.1	turquoise
RGS3	XM_015472689.2;XM_010808261.3;NM_001077973.2;XM_024995748.1;XM_024995752.1;XM_015472687.2;XM_024995747.1;XM_024995749.1;XM_005210524.4;XM_005210526.4;XM_024995750.1;XM_005210529.4;XM_024995751.1	turquoise
LOC530102	XR_003036496.1;XM_015474150.2	blue
SPON1	NM_174743.2	brown
LEP	XM_010804455.3;NM_173928.2;XM_010804453.3	green
FAIM2	XM_024991565.1;NM_001075418.2	blue
PLP2	NM_203363.1	turquoise
PLXDC1	NM_001099077.1;XM_024980291.1	yellow
NUAK1	NM_001205496.1	turquoise
DACT1	XM_002690960.5;XM_002690959.5	turquoise
LGI2	NM_001192816.1	blue
FAM107A	XM_024982910.1;XM_024982917.1;XM_024982916.1;XM_024982919.1;XM_024982913.1;XM_024982915.1;XM_024982914.1;XM_024982909.1;XM_024982912.1;XM_024982911.1;XM_024982918.1;NM_001083488.1	green
BHLHE40	NM_001024929.1;XM_024982503.1	turquoise
NLRP3	XM_010807177.3;XM_015472168.2;XM_024994442.1;XM_015472167.2;NM_001102219.1	green
SLIT2	XM_005207792.4;XM_005207790.4;NM_001191516.2	blue
CHRD	XM_024995306.1;XM_024995305.1	blue
PTGS2	NM_174445.2	green
P2RY2	XM_010812650.3;XM_024975029.1;XM_005216164.4;NM_001166525.1;XM_024975026.1;XR_003029360.1;XR_003029358.1;XM_024975028.1;XM_024975027.1;XR_003029359.1	turquoise
SPHK1	XM_002696204.6;XM_024981064.1;XM_024981061.1;XM_024981054.1;XM_024981051.1;XM_024981063.1;XM_024981060.1;XM_024981057.1;XM_024981055.1;XM_024981059.1;XM_024981056.1;XM_024981053.1;XM_024981058.1	turquoise
MBOAT1	NM_001192857.1;XM_024983702.1;XM_010818497.3;XM_024983700.1;XM_024983699.1;XM_024983704.1;XM_024983703.1	turquoise
MARCKSL1	NM_001076172.1	yellow
AMIGO2	NM_001205786.1	blue
COLEC12	NM_001101843.1	yellow
ADAMTSL4	NM_001101061.1;XM_024986850.1;XM_024986851.1;XM_024986852.1	brown
FBLN5	XM_005222224.4;XM_005222223.4;NM_001014946.1	turquoise
LOC511161	XM_015474625.2	turquoise
IL7R	XM_024981294.1;XM_024981295.1;NM_001205887.1	green
ASNS	XM_024990637.1;XM_015468126.2;NM_001075653.1;XM_024990638.1;XM_024990636.1;XM_024990635.1;XM_024990634.1;XM_010803999.3	brown
WFDC1	XM_010814390.2;XM_010814388.3;XM_010814386.3;XM_002694744.6;XM_024978896.1	turquoise
PDGFC	XM_024977618.1;XM_005217687.4;XM_002694441.5	turquoise
FADS3	NM_001083691.2;XM_024987145.1	turquoise
LOC112447469	XR_003035684.1	turquoise
DLG5	XM_024986712.1;XM_010820600.3;XM_010820601.3;NM_001206088.1;XM_010820599.3;XM_010820605.3;XM_010820602.3;XM_024986714.1;XM_024986713.1;XM_015461004.2	turquoise
GDF15	NM_001206298.1	blue
MEGF10	NM_001046451.2;XM_005209094.4	yellow
ARHGEF5	XM_005205839.3;XM_024990664.1;NM_001110075.2	blue
SELENOV	NM_001163244.2	turquoise
TIMP3	NM_174473.4	brown
PER1	XM_024980126.1;XM_010816024.3;XM_024980131.1;XM_024980129.1;NM_001289772.1;XM_024980130.1;XM_015458724.2;XM_015458725.2;XM_024980125.1;XM_024980128.1;XM_010816025.3;XM_015458723.2;XM_024980127.1	turquoise
CDH13	NM_001035277.2;XM_024978135.1	turquoise
VEGFC	NM_174488.2	turquoise
IL15	XM_005217529.4;NM_174090.1;XM_015475374.2;XM_015475373.2;XM_015475375.2;XM_015475376.2	blue
MFAP4	NM_001080217.1	blue
IER3	NM_001075202.2	turquoise
SNTB2	NM_001105466.1	turquoise
CHI3L1	NM_001080219.1	green
PAPPA	XM_024996354.1	brown
IGFBP6	XM_005206205.4;NM_001040495.2	turquoise
UAP1L1	XM_002691711.6	blue
ADAM33	XM_002692232.6	blue
CD248	XM_003588045.5	brown
TBXA2R	XM_024994470.1;NM_001167919.1;XM_024994467.1;XM_024994469.1;XM_024994468.1;XR_001500605.2;XR_003035389.1;XR_003035388.1;XM_005208963.4	turquoise
PLXNC1	XM_005206113.4;NM_001192481.1	brown
DPY19L1	XM_002686820.6;XM_010804278.3	turquoise
KCNE5	NM_001077875.1	blue
SLC7A11	XM_024977578.1	brown
SERPINA11	NM_001099083.1;XM_005222227.4	yellow
TNFRSF1B	NM_001040490.2	yellow
EDIL3	XM_005209726.4;XM_002689374.6;XM_015472359.2	yellow
TNFRSF12A	NM_001206327.1;NM_001206328.1	turquoise
GPC4	NM_001205784.1;XM_010821430.1	turquoise
PLPP3	NM_001076473.2	yellow
CD3G	NM_001040472.2	blue
P2RX7	NM_001206516.1;XM_005217740.4	brown
TYRO3	NM_001191228.1;XM_005211620.3;XM_005211621.4	brown
HSPB8	NM_001014955.1	blue
FHL5	XM_010808492.3;NM_001076379.2;XM_024996840.1	brown
XPNPEP2	NM_001205555.1	green
ADCY5	NM_001192069.1	brown
STC2	NM_001192745.2	turquoise
MAP3K9	XM_005212015.4;XM_024997709.1;XM_024997710.1;NM_001206852.1	yellow
UPP1	NM_001098976.2;XM_015467946.2;XM_024990661.1;XM_005205117.3;XM_015467942.2;XM_024990660.1;XM_015467949.2	brown
ANO1	XM_024987196.1;XM_024987202.1;XM_024987203.1;XM_015461361.2;XM_024987198.1;XM_024987199.1;XM_024987197.1;XM_015461360.2;XM_015461362.2;XM_024987200.1;NM_001192717.1;XM_024987204.1;XM_024987205.1	green
GPM6B	XM_005228442.4;XM_005228440.4;XM_005228439.4;NM_001104981.1;XM_005228438.4;XM_005228441.4	brown
FOXO1	XM_025000053.1	turquoise
CFAP47	XM_015461736.2;XM_024988430.1;XM_024988432.1;XM_024988431.1	turquoise
SLC32A1	XM_015474293.2	brown
FMOD	NM_174058.2	brown
SLC1A4	NM_001081577.1	brown
S100A9	XM_005203728.2;XM_005203730.4;XM_005203729.4;NM_001046328.2	green
RGS4	NM_001046600.2;XM_024989737.1	turquoise
NOTCH3	XM_003586246.3	brown
CKM	NM_174773.4	blue
TMEM176A	NM_205779.1	turquoise
TMEM252	XM_002689632.5	blue
GFPT2	NM_001076883.1	turquoise
MICAL2	XM_010812538.3;XM_010812542.3;XM_010812543.3;XM_010812544.3;XM_024975804.1;XM_005216092.4;XM_010812541.3;XM_010812546.3;XM_002693051.6;XM_005216093.4;XM_010812547.3;XM_010812545.3	turquoise
PCYT1A	XM_010801155.3;XM_005201384.4;NM_001105052.2;XM_015471394.2	turquoise
LRRN1	NM_001080738.1;XM_005222669.4;XR_814472.3;XM_005222668.4	blue
NDRG2	NM_001035304.1;XM_024997492.1;XM_024997493.1;XM_024997496.1;XM_024997498.1;XM_024997499.1;XM_024997497.1;XM_024997494.1;XM_024997491.1;XM_024997495.1	turquoise
ME3	XM_024987170.1;NM_001075877.1;XM_024987172.1;XM_024987171.1	turquoise
EREG	XM_010806226.3;XM_010806225.3	blue
GALNT16	XM_024997571.1;NM_001101127.1;XM_015473233.2	brown
ACTN1	NM_001035351.2;XM_005211978.3;XM_005211979.2;XM_005211976.2;XM_010809468.2	turquoise
KIF1A	XM_010803926.3;XM_010803923.3;XM_002686593.6;XM_010803925.3;XM_010803931.3;XM_005205061.4;XM_005205062.4;XM_005205060.4;XM_010803924.3;XM_005205055.4;XM_024990339.1;XM_010803927.3;XM_024990340.1;XM_010803929.3;XM_024990341.1;XM_005205058.4	blue
EHD3	NM_001098004.1	brown
SH3BGRL2	NM_001083791.1	turquoise
PSAT1	NM_001102150.1	turquoise
UPK1B	XM_005201259.4;NM_174482.2;XM_010801071.3;XM_005201261.4;XM_024992546.1	yellow
TNFSF18	NM_001077136.1	turquoise
PNP;RNASE10	NM_001007818.1;XM_005211535.4;XR_003036598.1;XM_002690744.5	turquoise
H19	NR_003958.2	yellow
PROM1	XR_003035042.1;XR_003035034.1;XM_024993438.1;NM_001245952.2;XR_003035036.1;XR_003035038.1;XR_003035037.1;XR_003035041.1;XR_003035040.1;XR_003035035.1;XR_003035039.1	blue
AKIP1	XM_005215912.4;NM_001034203.2	blue
TGFB1I1	NM_001035313.1;XM_005224908.3;XM_005224909.4;XM_024984849.1	turquoise
ITGB6	XM_005202407.4;XM_005202409.4;XM_024999020.1;XM_010801958.3;XM_024999025.1;NM_174698.2	blue
FNDC4	XM_024999241.1;NM_001102324.1	blue
TSC22D3	XM_024987707.1;XM_024987704.1;XM_024987705.1;NM_001103342.1;XM_024987702.1;XM_024987706.1	brown
EFNA4	XM_005203748.4;NM_001101249.2;XM_005203747.4;XM_005203749.4;XM_005203752.4;XM_005203751.4	turquoise
TGFBR3	XM_024990081.1;XM_024990080.1;XM_005204336.4;XM_005204338.4;XM_005204335.4	yellow
VAMP1	NM_001075630.2	turquoise
ITGB3	XM_024979641.1;NM_001206490.2;XM_024979642.1	turquoise
ARMC12	XM_024984148.1;XM_024984153.1;XM_024984147.1;XM_024984146.1;XM_015459776.2;XM_024984150.1;XM_024984154.1;XM_024984152.1;XM_024984151.1;XM_024984149.1	brown
MYOM2	NM_001038140.1;XM_024986270.1;XM_024986271.1	blue
TNFAIP3	XM_005210987.4;NM_001192170.1	turquoise
SLC25A20;LOC112443526	XR_814561.2;XR_003031941.1;NM_001077936.2;XM_024982713.1	turquoise
SH3TC2	XM_015472317.2;XM_002689285.5;XM_015472320.2	turquoise
CLEC3B	NM_001046212.1	yellow
NRCAM	XM_024990762.1;XM_015469213.2;XM_024990759.1;XM_010804207.3;XM_015469211.2;XM_005205426.4;XM_015469214.2;XM_015469215.2;XM_010804215.3;XM_005205427.4;XM_015469204.2;XM_005205430.4;XM_015469209.2;XM_005205429.4;XM_015469210.2;XM_024990760.1;NM_001206562.1;XM_015469201.2;XM_010804212.3	turquoise
STAC	NM_001077962.2;XM_005222469.4;XM_010817462.3	green
ADAMTSL5	XM_024995148.1;XM_024995154.1;XM_024995153.1;XM_024995149.1;XM_024995146.1;XM_024995155.1;XM_024995152.1;XM_024995151.1;XM_024995150.1;XM_024995147.1;XM_024995145.1	blue
ACACB	XM_010813919.3;NM_001205333.1;XM_010813916.3;XM_010813915.3;XM_010813917.3	blue
PLS3	XM_005227914.4;XM_005227915.4;NM_001045923.2;XM_024987805.1	turquoise
AHNAK2	XM_024982212.1	blue
PHGDH	NM_001035017.1	turquoise
EMP1	XM_002687764.6;XM_010805479.3;XM_010805480.3	yellow
ALDH1L2	NM_001191391.1	turquoise
CAPN11	XM_024983897.1;XM_024983898.1;XM_015459825.2;XM_024983899.1;XR_003032170.1	turquoise
LOC104971979	XR_003034309.1;XR_003034308.1	yellow
REV3L;MIR6536-1	XM_024996592.1;XM_024996590.1;XM_024996589.1;XM_024996591.1;NM_001206172.1;NR_107815.1	brown
ITGA4	NM_174748.1;XR_003037063.1;XM_024999069.1	brown
PTGDR	NM_001098034.1	green
SLC17A9	XM_005214706.4;NM_001100378.2;XM_025000591.1	turquoise
IGF1	XM_005206499.4;XM_015471061.2;NM_001077828.1;XM_005206497.4;XM_015471063.2;XM_005206500.4;XM_024991342.1;XM_015471062.2;XM_015471064.2	yellow
LAMA1	XM_024984605.1;XM_024984604.1;XM_024984606.1	turquoise
KIAA0513	XM_015475697.2;XM_024978899.1;XM_024978898.1;XM_005218426.4;XM_024978897.1	turquoise
SHISA3	NM_001205411.1	turquoise
FAT3	XM_024987225.1;NM_001206882.1	yellow
PDGFRA	NM_001192345.2;XM_024993021.1;XM_010806122.3;XM_005207944.4	turquoise
CLIC5	XM_005223375.4;NM_174276.3	blue
ARRDC4	NM_001192034.2	green
PLXNA4	XM_005205749.2;NM_001191504.2	yellow
PLD1	XM_005201678.2;XM_015472492.2;XM_005201677.4;XM_024986063.1;XM_005201679.4;XM_005201682.4;XM_010801376.3;XM_005201681.4;NM_001102001.1	turquoise
DGAT2	NM_205793.2	blue
PCYOX1	NM_001105474.2;XM_005212835.3;XM_010810115.3;XM_024998239.1	turquoise
TNFSF4	XM_010813221.3;NM_001205715.1	turquoise
CD9	NM_173900.2	turquoise
HACD4	NM_001076522.2	brown
LOC112441884	XM_024976946.1	brown
LRRC55	XM_002693757.5	blue
EDNRA	NM_174308.2	turquoise
PPP1R3B	XM_024986252.1;NM_001103247.1	turquoise
RENBP	XM_024987994.1;NM_001046223.1;XM_024987992.1;XM_024987993.1	blue
SLN	NM_001206365.1	yellow
EPHA4	NM_001083441.1	blue
FAM84A	XM_005213028.4;NM_001034659.2	yellow
KRT80	XM_005206215.4;NM_001077952.1	turquoise
VWCE	XM_005226957.4;XM_010821029.2;XM_015461242.2;NM_001191209.1;XM_024987367.1	turquoise
COL8A1	NM_001101176.1	brown
GAS1	XM_002689821.6	yellow
PTGER3	XM_024984845.1;XM_005204440.4;XM_005204445.4;XM_005204444.4;XM_005204443.4;NM_181032.1;XM_010803428.3	turquoise
CADM2	XM_010800962.3;XM_024993936.1;XM_024993939.1	blue
SLCO4A1	XM_015474137.2;XM_005214613.4;NM_001192727.1	turquoise
MYLK	XM_024994340.1;XM_024994421.1;XM_024994382.1;XM_024994569.1;XM_024994475.1;XM_024994520.1;NM_176636.2	turquoise
ARL4C	NM_001102348.1	turquoise
SMYD1	NM_001083484.1;XM_005212791.4	blue
LOC101909718	gene-LOC101909718	yellow
NAV3	XM_024991842.1;XM_024991844.1;XM_024991841.1;XM_024991845.1;NM_001192669.2;XM_024991846.1;XM_005206002.4;XM_024991843.1	turquoise
ARFGEF3	XM_002690274.5;XM_024997029.1;XM_005210993.4;XM_024997030.1	blue
PLEKHG4	XM_015475823.2;XR_003030355.1;XM_024978976.1;XR_003030357.1;XR_003030356.1	turquoise
ATP2A1	XM_024984881.1;NM_001075767.1	yellow
SLC16A3	XM_010816461.3;NM_001109980.2;XM_024979890.1;XM_010816462.3;XM_005221027.4;XM_024979888.1;XM_024979889.1	blue
NRG1	XM_005226079.4;XM_005226080.4;XM_024986182.1;XM_024986183.1;XM_024986185.1;XM_024986176.1;XM_024986184.1;XM_005226085.4;XM_024986177.1;XM_024986186.1;XM_005226084.4;NM_174128.3;XM_024986178.1;XM_005226081.4;XM_024986180.1;XM_024986179.1;XM_024986181.1	yellow
MFGE8	XM_024981609.1;NM_176610.1;XM_024981610.1;XM_024981608.1	turquoise
ATP8B1	NM_001192839.1;XM_024984399.1	yellow
LOC101905114	XR_235065.4	turquoise
MIR424;MIR503	NR_036341.1;NR_107789.1	brown
CLDN11	NM_001035055.2;XM_024975621.1	brown
HRH2	XR_003036732.1;XM_024997891.1;XR_001501097.2;XM_005211229.4;XM_024997887.1;XM_015472996.2;XM_024997890.1;XM_015472997.2;XM_024997889.1;XM_015472994.2;XR_003036733.1;XM_015472995.2;XM_015472993.2;XM_024997888.1	green
LOC104971683	XR_003034041.1	green
CRABP2	NM_001008670.1	brown
AQP5	NM_001191160.1;XM_024992303.1	blue
MYH3	NM_001101835.1	blue
MFAP5	NM_174386.2;XM_005207047.1;XM_005207048.4;XM_010805526.3	blue
TNFSF15	NM_001205782.1	turquoise
PLIN2	XM_005209905.3;NM_173980.2;XM_024995432.1	brown
PDE3A	XM_002687752.5	green
HTR2A	NM_001001157.1	green
IRS2	XM_025000170.1	blue
EZR	NM_174217.2;XM_010800726.3	brown
SEMA5B	XM_002684809.5;XM_010801202.3	turquoise
ZNF217	XM_025000905.1	turquoise
FAM160A1	XM_005217478.4;XM_010813681.3;XM_002694315.6	turquoise
SFRP2	NM_001034393.1	turquoise
FLRT2	XM_003586603.5	yellow
TOX	NM_001102096.2	turquoise
LOC281376	NM_001192079.1	turquoise
KCNQ4	XM_024990216.1	blue
EPHB2	NM_001191498.1;XM_024975897.1;XM_024975895.1	blue
LOC618696	XM_025000900.1	yellow
NOV	NM_001102382.1	brown
CITED2	NM_001075819.1	turquoise
SCN7A	XM_010802033.3	blue
WSCD1	XM_005220255.4;XM_005220252.4;XM_015458645.2;XM_015458644.2;NM_001206900.1	blue
CA2	NM_178572.2	turquoise
SMTNL2	NM_001046320.1	turquoise
NUDT4	NM_001081618.1;XM_005206121.4	turquoise
PDE3B	XM_002693045.6	turquoise
FCGR1A	NM_174538.2	yellow
MMRN2	XM_002698938.5	yellow
PCDH19	XM_003588123.5;XM_010821639.3;XM_010821638.3	turquoise
NREP	XM_024997205.1;NM_001105045.1;XM_024997206.1	blue
NID2	NM_001102065.1	blue
RIMS1	XM_003586450.5;XM_015472747.2;XM_024996907.1;XM_024996904.1;XM_024996891.1;XM_024996894.1;XM_024996903.1;XM_024996910.1;XM_024996889.1;XM_024996909.1;XM_024996897.1;XM_024996908.1;XM_024996887.1;XM_005210652.4;XM_015472751.2;XM_024996912.1;XM_015472759.2;XM_024996901.1;XM_024996881.1;XM_024996896.1;XM_024996902.1;XM_015472748.2;XM_024996885.1;XM_024996906.1;XM_024996895.1;XM_024996882.1;XM_024996…	blue
TRPC4	XM_015473752.2;XM_015473750.2;XM_010810662.3;XM_005213554.4;XM_024999784.1;XM_015473751.2;NM_174478.2	turquoise
GABRA4	NM_174543.2	yellow
CAPG	XM_024998361.1;XM_005212743.3;XM_024998360.1;NM_178574.3	turquoise
CPT1A	XM_005227376.4;NM_001304989.1;XM_024987034.1	yellow
MYO1D	NM_001075838.2	turquoise
NCF4;LOC101906435	XM_024991520.1;XR_234665.4;XM_024991519.1;XM_015471166.2;NM_001045983.1	green
CAVIN3	NM_001083401.1	turquoise
LOC100139670;LOC107131864;IFIT3	XM_024986120.1;XR_001495153.2;XM_024986121.1;XM_024985568.1;XM_024985567.1;NM_001075414.1;XM_015460598.2	brown
LOC101906053	XR_235898.4	turquoise
NEDD9	XM_010818583.3;XM_024983429.1;XM_024983431.1;NM_001101847.3;XM_005223846.4;XM_010818579.3;XM_024983430.1;XM_024983428.1;XM_005223847.4	yellow
KCNMA1	NM_174680.2;XM_024986563.1;XM_024986568.1;XM_024986573.1;XM_024986564.1;XM_024986562.1;XM_024986557.1;XM_024986561.1;XM_024986569.1;XM_024986571.1;XM_024986566.1;XM_024986560.1;XM_024986570.1;XM_024986572.1;XM_024986558.1;XM_024986559.1;XM_024986567.1	blue
ANXA6	NM_001103224.1;XM_010807429.3;XM_010807428.3;XM_024993876.1;XM_005209561.4;XM_010807430.3	turquoise
SGF29	XM_024984773.1;XM_024984772.1;XM_024984770.1;NM_001075472.2;XM_024984771.1	turquoise
SLC4A4	XM_005208064.4;XM_015471674.2;XM_005208069.4;XM_015471675.2;NM_174605.1	yellow
PRRX2	XM_024999588.1	turquoise
LGI3	XM_024996248.1;XM_024996247.1;XR_003036074.1;XM_024996246.1	blue
PRODH	NM_001075185.1;XM_024977055.1;XM_024977056.1;XM_024977057.1;XM_024977059.1;XM_024977058.1	turquoise
NFKBIA	NM_001045868.1	turquoise
SLC6A2	XM_024977952.1;NM_174608.2;XM_024977953.1;XM_015475703.2	turquoise
ANGPTL4	NM_001046043.2	turquoise
BOLA2B	XM_002698056.3;XM_024985256.1;XM_024985255.1	turquoise
HCRTR1	XM_024998911.1;XM_024998900.1;NM_001048182.1;XM_024998924.1;XR_001494607.2;XM_024998918.1;XM_024998928.1;XM_024998944.1;XM_015459346.2;XM_024998935.1	turquoise
ZNF703	NM_001191480.1	blue
SHISA2	NM_001101265.1	blue
ST5	XM_024975425.1;XM_010812501.3;NM_001098093.1	brown
CXCL3	NM_001046513.2	turquoise
DDAH1	XM_024989573.1;NM_001102201.2	yellow
KCNMB1	NM_001001141.1	brown
FRAT2	XM_005225655.4	turquoise
ANKRD1	NM_001034378.2	blue
PAMR1	NM_001015591.1	blue
HS3ST1	NM_001076122.1;XM_024993361.1;XM_024993360.1;XM_024993358.1;XM_024993359.1	green
SLC7A5	NM_174613.2	brown
LOC107131209;C4A	XM_005223693.4;XM_024983948.1;NM_001166485.1;XM_024983371.1;XM_024983949.1;XM_024983372.1	yellow
SNAPC1	NM_001101244.2	brown
KCNE4	NM_001081543.1	turquoise
PDLIM2	NM_001034430.2	brown
ERMP1	XM_024996124.1;XM_024996126.1;XM_024996125.1	yellow
C5H12orf75	NM_001145202.1;XR_003034548.1;XM_024991328.1;XR_806707.3;XR_003034551.1;XM_015471059.2;XR_003034552.1;XM_005206486.4;XR_001500342.2;XR_806706.3;XM_015471060.2;XR_003034549.1;XR_003034550.1	yellow
LOC506828	XM_024992660.1;XM_024992661.1	blue
SCN4A	XM_003587460.5;XM_005220988.4	blue
PDE1B	XM_010804820.3;XM_024991364.1;XM_005206092.4;XM_005206100.4;XM_005206097.4;XM_024991363.1;XM_024991362.1;NM_174415.2;XM_024991365.1	yellow
ABCA10	XR_003031028.1;XM_002696224.6;XM_024981112.1;XM_005221367.4;XM_024981113.1	turquoise
PLAT	NM_174146.3	blue
CSDC2	NM_001076877.1;XM_005207400.4;XM_024991815.1	blue
TIAM2	XM_024997095.1;XM_024997096.1;XM_015472916.2;XM_024997098.1;XM_024997097.1	brown
PCK2	XM_024997291.1;NM_001205594.1	turquoise
CTHRC1	NM_001081536.2	yellow
NCKAP5	XM_010802114.3;XM_024980966.1;XM_024980953.1;XM_015475847.2	turquoise
SHC4	NM_001205912.1;XM_005211817.4;XM_024997566.1	green
HR	XM_024996001.1;NM_001102535.1;XM_024996002.1	brown
EFHD1	NM_001075832.1	blue
OLR1	NM_174132.2;XM_005207046.4;XM_024991345.1;XM_024991346.1	turquoise
SCRN1	XM_010804300.3;XM_010804301.3;NM_001110803.1	brown
CILP	XM_015473050.2;XM_024997908.1;XM_003586505.5;XM_024997906.1	blue
TMC6	XM_024979767.1;NM_001075208.1;XM_024979771.1;XM_024979770.1;XM_005221163.4;XM_024979769.1;XM_024979768.1;XM_024979772.1;XM_024979773.1;XM_024979766.1;XM_010816518.3;XM_010816516.3	blue
IGFBP7	NM_001102300.2	green
TRPM6	XM_015472505.2;XM_024996175.1;XM_024996176.1	brown
ASPA	XM_005220208.4;XM_010815906.2;NM_001046033.2	yellow
PEA15	NM_001075456.1	brown
SLC38A5	NM_001015580.1;XM_010821892.3;XM_010821895.3;XM_010821894.3;XM_010821893.3	brown
MET	NM_001012999.2;XM_024990408.1;XM_024990407.1;XM_024990409.1	blue
SYNPO	XM_005209596.4;XM_015472302.2;XM_005209595.3;NM_001206025.1;XM_024994350.1	brown
NFIA	XM_005204523.4;XM_010803489.3;XM_005204524.4;NM_001038209.2;XM_005204525.4;XM_015465326.2;XM_024989708.1;XM_024989709.1	yellow
ANKRD29	XM_024984285.1;XM_024984286.1;XM_024984287.1;NM_001102104.1	blue
FNDC1	XM_024997129.1;XM_024997130.1	turquoise
IGFBP3	NM_174556.1	brown
ISG12(B)	XM_005222245.4;XM_024981949.1;NM_001076457.3	yellow
CPT2	XM_024985641.1;XM_024985645.1;XM_024985639.1;NM_001045889.2	turquoise
ITGA7	XM_024991496.1;XM_024991499.1;XM_024991497.1;XR_003034560.1;XM_024991500.1;XM_024991501.1;XM_024991498.1;NM_001191305.1	blue
FBLN1	NM_001098029.1;XM_024991686.1	yellow
TH	XM_024986968.1;XM_015461329.2;NM_173884.2	blue
ADAMTS16	XM_024981542.1	blue
MAPK11	XM_024992252.1;XM_024992251.1;XM_024992248.1;XM_024992253.1;NM_001080335.1;XM_024992254.1;XM_024992250.1;XM_024992249.1	brown
AVPI1	XM_005225616.3;XM_005225617.3;NM_001034760.2;XM_005225618.3	turquoise
CERS3	NM_001099389.1	yellow
MRVI1	XM_005215898.4;XM_024974998.1;NM_174392.3;XM_005215900.4;XM_024974996.1;XM_024974997.1;NM_194465.3;XM_024974995.1	brown
SARDH	XM_005213365.4;XM_024999141.1;NM_001193041.1	blue
SLC29A1	XM_024983522.1;XM_015459795.2;NM_001034398.2;XR_003031990.1;XM_024983521.1;XM_010818176.2;XM_005223409.4	turquoise
GLDN	XM_002690925.5;XM_024998043.1;XM_024998044.1;XM_024998042.1	yellow
FOLH1B	XM_024987022.1;NM_001101858.2	turquoise
SLCO5A1	XM_010812085.3;XM_010812086.3	turquoise
B3GALT5	XM_002685109.5;XM_010801643.3	blue
TMEM184C	NM_001075180.1	turquoise
STBD1	XM_002688357.5	blue
RPH3AL	NM_001035494.1	brown
DKK2	NM_001082615.1	turquoise
CRLF1	XM_024994753.1	blue
EFNA5	XM_024994616.1;NM_001076432.1	turquoise
FKBP5	XM_024983659.1;NM_001192862.1;XM_005223348.4;XM_024983658.1;XM_024983656.1;XM_024983660.1;XM_005223349.4;XM_024983657.1	brown
ASXL3	XM_024984461.1	yellow
KCNJ2	NM_174373.2	blue
HPCAL4	NM_001099382.1;XM_024989424.1	blue
GHR	NM_176608.1	turquoise
ITGB4	XM_024979798.1;NM_001193257.2;XM_024979795.1;XM_024979797.1;XM_024979796.1	blue
LGALS1	NM_175782.1	turquoise
STEAP1	XM_005205566.4;NM_001205806.1;XM_010804350.3	yellow
CHGA	NM_181005.2	turquoise
NIPAL4	XM_015472345.2;XR_003035683.1	turquoise
NDUFA4L2	NM_001113305.2	blue
MRC1	XM_003586772.5;XM_015474025.2	yellow
CHN1	NM_001075349.1;XM_015474801.2;XM_005202319.3;NM_001113247.1;XM_015474804.2	turquoise
ELOVL7	NM_001078042.1	turquoise
PID1	NM_001079584.2;XM_005202921.4	yellow
JADE1	XM_005217552.4;XM_024977135.1;XM_005217549.4;XM_005217545.4;XM_024977134.1;XM_015475379.2;NM_001015559.1;XM_005217547.4;XM_005217548.4;XR_003029916.1	brown
DBNDD2	XM_025000426.1;XM_025000425.1;NM_001130748.1;XM_025000428.1;XM_025000430.1;XM_025000429.1	brown
SPP1	NM_174187.2;XM_024992985.1;XM_024992986.1;XM_005207742.2;XM_024992983.1;XM_024992984.1	green
GARS	NM_001097566.1	brown
F3	NM_173878.2	blue
PLEKHA6	XM_024976631.1;XM_024976629.1;NM_001075973.1;XM_024976630.1;XM_024976632.1	brown
MYOC	NM_174118.2	brown
LOC101903205	XR_003036014.1;XM_024996093.1;XM_024996086.1;XM_024996096.1;XM_024996097.1;XM_024996094.1;XM_024996083.1;XM_024996087.1;XM_024996089.1;XM_024996095.1;XM_024996092.1;XM_024996090.1;XM_024996082.1;XM_024996084.1;XM_024996085.1;XM_024996091.1;XM_024996098.1	blue
FRAS1	XM_024993475.1	yellow
EPHA5	XM_024993586.1;XM_024993587.1;XM_005208051.4;XM_010806168.3;XM_002688311.5;XM_003586208.5;XM_005208053.4;XM_005208052.4;XM_024993585.1	blue
S1PR3	XM_005210473.4;XM_024995881.1;NM_001101186.1	blue
SUSD5	XM_024983199.1	yellow
APLN	XM_010821394.3;XM_005227485.4;NM_174503.1	green
OLFML2A	XM_002691603.5	blue
PEG3;MIR2900	NM_001002887.2;NR_036367.1	turquoise
FAS;LOC112444486;LOC112444519	NM_174662.2;XR_003032787.1;XR_003032879.1	turquoise
RUBCNL	NM_001102041.2;XR_003037436.1;XR_003037437.1;XR_003037438.1;XM_024999864.1;XR_003037435.1;XR_001501456.2	brown
LRRC15	XM_003585659.4	yellow
RAPGEF5	XM_005205289.4;XM_010804110.3	turquoise
COL4A2	XM_025000171.1	blue
RCAN2	NM_001015632.2;NM_001314032.1	brown
AVPR1A	NM_001104990.1	green
AMOTL2	XM_010801599.3;XM_005201937.4;XM_010801600.3	brown
FSTL3	NM_001075710.2	turquoise
IRAK2	NM_001075696.2;XM_024982660.1;XM_024982661.1	turquoise
CDS1	XM_003586222.4	brown
SPATA18	XM_024993573.1;XM_010806139.3;XM_010806140.3;XM_024993574.1	brown
CXCL8	NM_173925.2	yellow
NTRK2	XM_024995508.1;XM_005210371.4;XM_005210372.4;XM_024995507.1;XM_024995505.1;XM_015472635.2;XR_003035866.1;NM_001075225.2;XM_024995506.1;XM_010808129.3	blue
GUCY1A1	XM_024976999.1;NM_175778.2;XM_005217641.4;XM_024976998.1;XM_024977000.1;XM_005217642.4;XM_024977001.1;XM_005217643.4;XM_005217640.4	blue
SOCS5	NM_001046182.1;XM_005212610.4;XM_010809936.3;XM_024998577.1	turquoise
LOC521224	XM_024985149.1	green
RGS2	NM_001075596.1	turquoise
MYADM	XM_024978035.1;XM_005219677.4;NM_001075252.2;XM_024978036.1	turquoise
ACVRL1	XM_024991925.1;NM_001083479.1;XM_010804911.3;XM_024991926.1	turquoise
RSPO2	XM_025001676.1;NM_001206092.2;XM_015474498.2;XM_025001677.1	turquoise
DHCR24	NM_001103276.1	turquoise
MRPS30	NM_001079595.1	turquoise
LTBP4	XM_024979090.1;XM_024979091.1	blue
LOC112447838	XR_003036113.1;XR_003036114.1	turquoise
LOC112441493	XM_005216156.4;XM_002693385.5;XM_024975846.1;XM_010812646.3	yellow
PSPH	XM_005224923.4;NM_001046355.2;XM_005224925.4;XM_024984986.1;XM_024984985.1;XM_024984987.1	turquoise
GYG2	XM_024988453.1;XM_005228481.4;XM_005228482.3;XM_024988450.1;XM_024988451.1;XM_005228480.3;XM_024988452.1;XM_024988449.1;XM_024988448.1;XM_024988455.1	turquoise
CLIC1	NM_001015608.1	turquoise
IGSF9;SLAMF9	NM_001205532.1;XM_015461259.2;NM_001302662.1	turquoise
SERPINE2	NM_174669.2;XM_024999003.1	blue
TCF12	XM_024997393.1;NM_001077885.1;XM_024997391.1;XM_024997390.1;XM_024997392.1;XM_024997387.1;XM_024997388.1;XM_024997394.1;XM_024997389.1	brown
ITGA1;PELO	XM_024981466.1;NM_001034566.1;XM_005221521.4	turquoise
G0S2	XM_005217335.4;NM_001192147.1	turquoise
MME	NM_001192884.1;XM_024990577.1;XM_024990584.1;XM_024990592.1;XM_024990588.1	turquoise
AMPD1	NM_001100349.1	blue
PLAU	NM_174147.2;XM_024986518.1;XM_005226324.2;XM_024986517.1;XM_024986521.1;XM_024986519.1	turquoise
PCDH1	XM_024994063.1;NM_001083655.1;XM_024994062.1;XM_024994064.1;XM_024994061.1	blue
EFNB2	XM_025000166.1	turquoise
PPM1L	NM_001099118.2;XM_024991529.1	yellow
A2M	XM_005207056.4;NM_001109795.1	blue
ID3	NM_001014950.1	green
MYMX	XR_001494848.2	blue
ELN	XM_024984636.1;XM_010819614.3;XM_010819617.3;XM_024984637.1;NM_175772.2;XM_005225254.4;XM_010819618.3;XM_024984635.1;XM_010819619.3;XM_010819615.3;XM_024984638.1;XM_015460411.2	brown
NME8	XM_005205413.4;XM_015469155.2;XM_024990670.1;XM_024990671.1;NM_001046235.1;XM_024990672.1	brown
TGM3	NM_001101848.1;XM_025000366.1	blue
RYR1	NM_001206777.1;XM_005218897.4	yellow
FOSL1	NM_001205985.1;XM_024987190.1	turquoise
MREG	NM_001192953.1	brown
LOC104973767	XR_810598.3;XR_003037766.1;XR_003037765.1;XR_003037767.1	turquoise
MID2	XM_024988375.1;XM_010821742.3;XM_024988374.1;XM_024988373.1;XM_024988376.1	yellow
PCDH18	XM_005217569.4;NM_001102229.2	yellow
PLA2R1	XM_015475174.2;NM_175051.1	turquoise
CH25H	XM_005225361.4;XM_005225360.4;NM_001075243.1	green
ABCA3	XM_010819068.3;NM_001113746.1;XM_024984697.1;XM_005224397.4;XM_010819069.3	blue
KLHL41	NM_001083377.1	blue
ADGRD1	NM_001034564.2;XM_005217662.4	brown
LOC613519	gene-LOC613519	turquoise
LOC112442263	XR_003030294.1	turquoise
SLITRK6	XM_005213886.4;XM_010810897.3	turquoise
CNTN1	XM_010805057.3;XM_024991352.1;NM_174280.2;XM_005206412.4	blue
FXYD1	NM_001076410.1;XM_005219019.3;XM_005219017.2;XM_024978502.1;XM_010814805.3;XM_005219020.3;XM_024978500.1;XM_024978501.1	turquoise
SAT1	NM_001034333.2	brown
RAB11FIP1	XM_002698733.5;XM_005226137.4	turquoise
ADGRG1	XM_024978089.1;XM_024978087.1;XM_024978085.1;XM_024978088.1;XM_024978086.1;NM_001083656.1;XM_024978084.1	blue
SAMHD1	XM_025000620.1;NM_001075861.1;XM_025000618.1;XM_025000621.1	turquoise
TMEM59L	NM_001075301.1;XM_005208432.2	brown
ADAMTS3	XM_024993300.1;NM_001192797.1	brown
C1QTNF6	NM_001101872.2;XM_005206809.4	blue
LOC112447371	XR_003035533.1	turquoise
NEB	XM_024980659.1;XM_024980562.1;XM_024980637.1;XM_024980615.1;XM_024980587.1;XM_024980656.1;XM_024980645.1;XM_024980576.1;XM_024980629.1;XM_024980573.1;XM_024980602.1;XM_024980589.1;XM_024980641.1;XM_024980648.1;XM_024980609.1;XM_024980632.1;XM_024980651.1;XM_024980634.1;XM_024980595.1;XM_024980625.1;XM_024980568.1;XM_024980597.1;XM_024980592.1;XM_024980574.1;XM_024980577.1;XM_024980560.1;XM_024980…	yellow
FAM149A	XM_005225973.4;XM_005225976.4;NM_001101965.1;XM_005225977.4;XM_005225975.4	brown
CYP2J2	XM_002707809.6	blue
ACAN	XM_024981588.1;XM_024981589.1;XM_024981590.1;NM_173981.2	turquoise
RAI14	XM_005221621.4;XM_024981509.1;XM_024981508.1;XM_024981506.1;XM_024981507.1;XM_024981505.1	turquoise
WNT10B	XM_010805029.3	blue
CDKN2B	NM_001075894.1	brown
FRMPD1	XM_010807992.3;XM_010807991.3;XM_005210184.4;XM_024996218.1	blue
GLIPR1	XM_005206014.4;XM_005206011.4;NM_001076984.2;XR_003034613.1;XM_024992260.1;XM_024992258.1;XM_005206013.4;XM_024992259.1;XR_001500278.2;XM_024992261.1;XM_005206012.4	brown
TGFB2	XM_024976323.1;XM_005216785.4;XM_010813095.3;XM_005216784.4;NM_001113252.1;XM_010813094.3	green
LOC527744	XM_015475510.1	turquoise
SFRP1	NM_174460.2	brown
AEBP1;LOC112446407	XM_024991120.1;XM_024991122.1;XM_024991121.1	turquoise
RNF145	XM_010807566.3;NM_001102168.2;XM_024994381.1;XM_010807565.3;XM_010807564.3	brown
SLC6A17	XM_024985254.1;XM_024985257.1;XM_024985253.1;NM_001166573.2;XM_024985260.1	brown
ITPR3	XR_003031979.1;NM_174370.3;XM_024983379.1	blue
RNF157	XR_003030599.1;XM_024979846.1;NM_001205618.1;XM_024979848.1;XM_024979845.1;XM_024979847.1	brown
LOC112446717	XR_003034780.1	turquoise
TMEM266	XM_005221973.4;XM_024981880.1;NM_001101168.1;XM_005221970.4;XM_005221971.4	yellow
ATP10A	XM_015459144.2;XM_010816883.3;XM_015459143.2	brown
PIEZO2	XM_003587787.5;XR_001495001.2	green
NOG	XM_002695554.6	blue
ARHGEF2	XM_005203665.4;NM_001098881.2;XM_024986248.1;XM_024986265.1;XM_024986243.1;XM_005203664.4;XM_024986260.1;XM_005203666.4;XM_010802880.3;XM_015462085.2;XM_024986249.1	turquoise
LOC112448732	XR_003037071.1	brown
CA12	XM_002690877.6;XM_005211744.4;XM_024998203.1	green
PAQR3	XM_010806259.2;XR_807452.3;XR_003035029.1;NM_001206068.1	turquoise
HAS2	NM_174079.3	turquoise
CCL26	NM_001205635.1	green
LOC100847825	NR_045647.1	turquoise
LOC101906324	XR_003032151.1;XR_003032154.1;XR_003032150.1;XR_003032152.1;XR_003032153.1	yellow
CDH24	XM_002690508.6	turquoise
MFAP2	XM_005203073.2;XM_005203076.3;NM_174388.2;XM_005203074.3	blue
DNMBP	NM_001191163.2;XM_005225639.4;XM_024985835.1	turquoise
LOC112447791	XR_003036011.1;XR_003036012.1	brown
CORO1A	NM_174521.2;XM_005224833.4;XM_005224831.4	turquoise
PALLD	XM_010807668.3;XM_010807670.3;XM_005209784.4;XM_002689443.6;XM_010807669.3	turquoise
LOC112442284	XM_024978944.1;XM_024978945.1	turquoise
ARHGDIB	XM_005206973.1;NM_175797.2	turquoise
IL34	NM_001100324.2;XM_024978055.1;XM_005218331.4;XM_010814294.3;XM_010814297.3;XM_024978056.1;XM_010814296.3;XM_005218327.4;XM_010814298.3;XM_005218330.4;XM_010814299.3;XM_024978057.1;XM_010814295.3	turquoise
CTSL	XM_010808149.3;NM_001083686.2	blue
ALPL	XM_024998233.1;XM_015459997.2;XM_015460007.2;XM_015460001.2;XM_015460000.2;XM_024998229.1;NM_176858.2;XM_024998232.1;XM_024998230.1	blue
CSRP2	NM_001038183.1;XM_024992007.1	turquoise
CREB3L1	NM_001192341.2	turquoise
CRABP1	NM_181028.2	blue
L1CAM	XM_015461516.2;XM_024987989.1;XM_015461515.2;XM_024987990.1;NM_001192435.1;XM_024987986.1;XM_024987988.1;XM_024987987.1	yellow
COL18A1	XM_024975155.1;XM_024975014.1;XM_024975043.1;XM_024975114.1;NM_001083388.2;XM_024975076.1	brown
AKNA	XM_024996347.1;XM_024996348.1	brown
LOC617565	XM_002687810.6;XM_005207096.4	turquoise
PIK3C2B	XM_024976622.1;XM_024976625.1;XM_024976627.1;XM_024976628.1;XM_024976623.1;XM_024976626.1;XM_024976620.1;XM_024976621.1;XM_024976624.1	blue
BMP6	XM_005223892.4;XM_002697620.5	blue
LOC101907641	XR_811436.3	blue
RND3	NM_001191158.3	brown
ENGASE	XM_005221289.4;XM_010816579.3;XM_024980999.1;XM_003587480.5	turquoise
GNAT1	NM_181022.2;XM_024982388.1;XM_024982389.1;XM_010817664.3	brown
TLE2	XM_024995031.1;XM_024995030.1	blue
PTGES	NM_174443.2	blue
MACC1	XM_010804071.3;XM_010804076.3;XM_024991007.1;XM_010804075.3;XM_024991008.1	blue
THBS1	NM_174196.1;XM_024997243.1	yellow
FGF1	NM_174055.3;XM_015472278.2;XM_015472275.2;XM_015472276.2;XM_015472279.2;XM_015472277.2;NM_001314006.1;XM_024993835.1;XM_024993833.1;XM_015472280.2;XM_024993834.1	green
TOM1L1	NM_001075611.2;XM_005219863.3;XM_024980009.1	turquoise
XDH	NM_173972.2	blue
LOC101905533	XR_003035862.1;XR_233379.4	turquoise
NT5E	NM_174129.3	blue
LOC100848324	XR_003030105.1;XR_003030104.1	turquoise
DSC2	XM_005223953.4;XM_005223955.4;NM_001166526.1;XM_005223954.4	turquoise
MB	NM_173881.2	blue
TFPI2	NM_182788.1	brown
DUOX2	XM_005211901.4;XM_010809405.3	turquoise
UNC45B	XM_002695630.5	blue
TMEM176B	NM_001099145.2	turquoise
IL32	XM_002697939.5;XM_005224639.4;XM_024985319.1	blue
LOC782264	gene-LOC782264	yellow
TINAGL1	XM_015459967.2;XM_015459968.2	turquoise
COLEC10	XM_025001502.1;XR_001501838.2;NM_001205713.1	green
SLC4A3	XM_010802358.3;XM_010802359.3;NM_001191387.1;XM_024975886.1;XM_015459208.2;XM_005202858.4;XM_010802357.3;XM_024975884.1	brown
SPAG1	XM_025001876.1	brown
MSLN	NM_001100374.1	blue
THY1	NM_001034765.1	blue
TCAM1	NM_001038211.1;XM_024980444.1;XM_005220945.4;XM_024980445.1;XM_024980446.1	turquoise
FLT1	XM_024999786.1;NM_001191132.3;XM_015473753.2;XM_024999785.1	brown
TM7SF2	NM_174622.3;XM_024986986.1	blue
RTP4	NM_001075961.1	turquoise
GSC2	XM_024977880.1	blue
SLC22A15;LOC101905053	XM_024987734.1;NM_001193093.1;XM_024987729.1;XR_003033379.1;gene-LOC101905053;XR_001496419.2	brown
MICAL1	XM_024996481.1;NM_001081582.1;XM_024996479.1;XM_024996480.1	turquoise
ACTA1	XM_005226192.3;NM_174225.1	blue
LYST	XM_024986513.1;XM_024986510.1;NM_174020.2;XM_010820416.3;XM_024986514.1;XM_024986511.1;XM_024986512.1	blue
GSTM3	NM_001046560.1	yellow
FHL2	XM_005212433.4;XM_005212432.2;NM_001046046.2	turquoise
NRAP	XM_005225747.3;XM_010820038.3;XM_005225746.3;NM_001098072.1;XM_024985666.1;XM_005225745.3;XM_024985667.1	blue
LOC104975426	XR_814230.3	turquoise
HIF1A	XM_024997270.1;NM_174339.3;XR_003036596.1;XM_024997269.1;XR_003036597.1	blue
SEMA3F	XM_010817850.3;XM_002697033.6;XM_005223007.4;XM_024983273.1;XM_024983272.1	turquoise
HEYL	NM_001024565.2;XM_005204794.4;XM_005204796.1;XM_005204795.4;XM_024989590.1	blue
LOC107131364	gene-LOC107131364	brown
NTN4	XM_024991956.1;XM_010805194.3;NM_001102203.1;XM_005206644.4;XM_024991958.1	brown
PNMA2	NM_001046473.2	turquoise
SAMD9	NM_001205781.2	brown
VCL	XM_024986796.1;NM_001191370.1;XM_005226483.3	yellow
VSTM4	XM_024986842.1;XM_024986841.1;XM_024986844.1	turquoise
KIAA1217	XM_025000980.1;XM_025000976.1;XM_025000964.1;XM_025000979.1;XM_025000978.1;XM_025000971.1;XM_025000969.1;XM_025000985.1;XM_025000987.1;XM_025000983.1;XM_025000988.1;XM_025000975.1;XM_025000968.1;XM_025000984.1;XM_025000966.1;XM_025000989.1;XM_025000974.1;XM_025000967.1;XM_025000972.1;XM_025000973.1;XM_025000982.1;XM_025000977.1;XM_025000965.1;XM_025000990.1;XM_025000970.1;XM_025000981.1	turquoise
MYO18B	XM_024977798.1	blue
TMTC1	NM_001192761.2	blue
PAWR	XM_024992389.1	turquoise
MCAM	NM_001110062.1	turquoise
FRAT1	XM_002698415.5	turquoise
JAG1	NM_001191178.2	blue
MYOCD	XM_010816079.3;XM_024980794.1;XM_024980796.1;XM_015458753.2;XM_015458755.2;XM_002695810.6;XM_024980795.1	yellow
PIP4K2C	NM_001076196.1	brown
PLCB4	XM_025000311.1;XM_025000314.1;XM_025000310.1;XM_025000313.1;XM_025000312.1;XM_025000315.1;XM_025000317.1;NM_001166510.1;XM_025000320.1;XM_025000319.1;XM_025000316.1;XM_025000318.1	blue
MYH2;MYH1	NM_001166227.1;XM_024979592.1;NM_174117.1;XM_010816053.3;XM_010815980.3	brown
NRIP3	NM_001102218.2;XM_005216037.4	turquoise
GPD2	NM_001100296.1;XM_005202414.4;XM_024999673.1	green
ATP1A2	NM_001081524.1	blue
HILPDA;FAM71F2	NM_001105498.1;XM_024990842.1;XM_024990841.1;NM_001046467.3	blue
PRAG1	XM_005226034.4;XM_024986466.1;XM_005226036.4;XM_015460864.2	turquoise
ALCAM	XM_005201257.4;NM_174238.1;XM_005201256.4	blue
CDH2	NM_001166492.2	yellow
SCUBE2	XM_002693059.5;XM_005216101.3;XM_005216098.4;XM_005216099.3;XM_005216102.3;XM_005216097.3;XM_005216103.3	brown
FAM83G	XM_005220289.4;NM_001205516.1	blue
RHOD	NM_001192338.3	turquoise
FOXO4	XM_024988270.1;NM_001101277.1	turquoise
LGI4	NM_001103301.1;XM_010814812.3;XM_010814813.3;XM_015458073.2	brown
HSD3B7	XM_015460381.2;XM_015460383.2;NM_001034696.1;XM_015460382.2	turquoise
KLF6	NM_001035271.3;XM_025000385.1;XM_025000386.1;XR_810648.3	turquoise
LARP6	NM_001099205.1	brown
HCK	NM_001110194.1;NM_001037141.3	turquoise
LOC112443428	XR_003031787.1	turquoise
LOC112449239	XM_025000902.1	yellow
COL25A1	XM_024993507.1	turquoise
GPR75	NM_001205061.1;XM_015473447.2	blue
MKX	XM_025000608.1;NM_001192534.1;XM_005214351.4;XM_005214349.4;XM_005214350.4;XM_025000609.1;XM_025000610.1;XM_025000611.1	turquoise
PDE2A	XM_024975019.1;XM_024975017.1;NM_001143846.1;NM_001256273.1;XM_024975018.1;XM_024975020.1	blue
SH3BP4	XM_024989094.1;NM_001144088.1;XM_024989100.1;XM_005204956.4;XM_010803844.3;XM_024989088.1;XM_024989059.1;XM_024989086.1;XM_024989083.1;XM_015467119.2;XM_005204955.4;XM_024989079.1;XM_024989064.1;XM_005204954.4;XM_015467116.2	brown
SOCS2	XM_024991405.1;NM_177523.2;XM_005206101.4;XM_010804824.3;XM_024991406.1;XM_005206102.4	turquoise
ACSM1	XM_005224691.4;NM_174682.2;XM_005224692.4;XM_015460313.2	blue
MLKL	XM_002694707.6;XM_005218381.4;XM_024978879.1;XM_005218382.4;XM_010814341.3	brown
CDCP1	XM_002697118.6	turquoise
ATP6AP1L	NM_001207028.1;NM_001207027.1;XM_010807588.3	yellow
MMP23	XM_005217096.4;NM_001038556.2	brown
AARS	NM_001101075.2;XM_005218342.4;XM_005218343.3;XM_010814304.3;XM_005218341.2;XM_015475667.2	brown
ACTN3	NM_001076157.1;XM_024987257.1	blue
JUNB	NM_001075656.1	green
KLF2	XM_024994816.1	blue
DAAM2	XM_002697225.6;XM_010818159.3;XM_024983894.1;XM_010818160.3	brown
SPRY4	XM_005209526.4;XM_005209527.4;NM_001081512.1;XM_005209524.4;XM_010807408.3;XM_024993916.1;XM_015472282.2	turquoise
DZIP1L	XM_024996266.1;XM_024996271.1;XM_024996268.1;XM_024996274.1;XM_024996282.1;XM_024996264.1	turquoise
HAPLN3	NM_001098981.2	blue
CAPN5	XM_005216288.4;XM_024975408.1;XM_024975409.1;NM_001192894.2;XM_005216289.4;XM_010812728.3	blue
TSPAN15	NM_001075829.1;XM_010820586.3;XM_024986667.1;XM_010820587.3;XM_010820585.3	green
FZD6	XM_010812158.3;XM_003586904.5	blue
RAPGEF3	NM_001080302.1;XM_005206392.4;XM_005206393.2;XR_001500328.2;XR_003034590.1	turquoise
B3GNT8	XM_005218980.2;XM_005218979.2;NM_001076040.1	brown
LPCAT2	NM_001205797.1;XM_015475738.2	turquoise
PPM1K	NM_001046474.2;XM_005207798.4	brown
LOC751811	XM_015471297.2;XM_024992671.1;XM_024992672.1	turquoise
MYOM3	XM_024982648.1;XM_024982647.1	blue
LRIG1	XM_002696962.5;XM_024983155.1	turquoise
RHBDL2	NM_001102014.2;XM_024988579.1;XM_015466235.2;XM_015466237.2;XM_015466232.2;XM_015466234.2	turquoise
EPPK1	XM_003586872.5	blue
ARHGAP20	NM_001206733.1;XM_024975250.1;XM_024975249.1;XM_005215783.4	blue
LRRC8C	NM_001099039.2	brown
ACTC1	NM_001034585.2	blue
LIN7A	XM_024991836.1;NM_001079602.2	blue
LTBP3	XM_005227116.4;XM_005227115.4;XM_005227114.4;NM_001192738.1	blue
GABRA3	XM_024987769.1;NM_174542.2	yellow
EGLN3	NM_001101164.2	green
ADAMTS9	XM_024982902.1;XM_005222686.4;NM_001206573.1	blue
CX3CL1	XM_002694885.5;XM_015475803.2;XM_015475804.2	green
LOC104970145	XR_001495051.2;XR_001495050.2;XR_001495049.2	blue
RAB15	NM_001046538.1	blue
JPH2	XM_025001265.1	brown
TSPAN11	XR_003034608.1;XM_005207202.4;NM_001080325.1;XR_806919.3	brown
MKNK2	XM_024994436.1;NM_001205275.1;XM_010807047.3;XM_024994437.1	turquoise
LOC615277	XM_010817567.3;XM_010817569.3;XM_010817570.3;XM_002696864.6	turquoise
MDGA1	NM_001192882.2;XM_024983665.1	yellow
GSAP	NM_001193061.1;XM_024990898.1;XM_024990899.1	turquoise
FBP1	NM_001034447.2	brown
LOC615514	NM_001083772.1;XM_024989710.1	blue
RASIP1	NM_001193160.2	brown
IGFALS	NM_001075963.1	brown
LOC101906451	XR_003035638.1;XR_804304.2;XR_233322.4	blue
STRIP2	XM_003586002.5;XM_024991155.1;XM_005205741.4;XM_005205742.4	turquoise
KIAA1257	XM_024983328.1;XM_024983327.1	turquoise
COL4A5	XM_002699860.4;XM_002699862.5;XM_024988380.1	turquoise
TM4SF1	NM_001075980.1	turquoise
LBH	XM_005212885.3;NM_001099152.1;XM_024999162.1	yellow
FGF19	XM_010821272.2	blue
ERBB3	NM_001103105.1	blue
EPHB3	NM_001192796.1	blue
PEAR1	NM_001101300.1;XM_024989812.1;XM_005203783.4	blue
S100A10	NM_174650.1	turquoise
GPR83	XM_005215729.4;XM_010812291.3	blue
LOC101905365	XR_003032141.1	turquoise
USP43	XM_005220431.3;XM_010816072.3;XM_005220429.3;XM_010816071.3;XM_005220432.3	blue
TRIM66	XM_024975810.1;XM_002693107.6	blue
ESYT1	NM_001077943.1	brown
LOC520336;GCNT2;LOC100848875;LOC112443869	XM_002697593.5;NM_001101227.1;XM_024984142.1;XM_005223887.4;XM_024984143.1	green
WNK2	XM_002689849.6;XM_005210448.4;XM_005210447.4;XM_005210450.4;XM_005210449.4;XM_005210451.4;XM_005210446.4	blue
PRICKLE2	XM_005222690.4;XM_002696985.5	turquoise
TC2N	NM_001193204.1;XM_005222222.4	turquoise
KLF15	XM_024982424.1;NM_001082425.1	green
LMO7	XM_005213870.4;XM_005213869.4;XM_025000138.1;XM_005213871.4;XM_025000139.1;XM_015473856.2;XM_010810860.3;XM_025000137.1;XM_025000126.1;XM_005213861.4;XM_010810859.3;XM_010810857.3;XM_003586719.5;XM_025000133.1;XM_025000128.1;XM_025000123.1;XM_010810855.3;XM_010810852.3;XM_010810854.3;XM_025000132.1;XM_010810853.3;XM_005213866.4;XM_010810856.3;XM_025000121.1;XM_025000134.1;XM_015473851.2;XM_025000…	brown
STXBP6	XM_005221969.3;XM_005221968.4;NM_001076038.2	turquoise
LOC112443504	XR_003031898.1	turquoise
ABCC2	XM_024985942.1	turquoise
GJD4	XM_002692074.1	brown
CTXN3	XM_024993800.1;XM_024993806.1;XM_024993802.1;XM_024993799.1;XM_024993803.1;XM_024993805.1;XM_024993798.1;NM_001105486.2;XM_024993801.1;XM_024993804.1;XM_015472123.2;XM_010807088.3	blue
SLC16A5	XM_010816623.3;XM_024981074.1;XM_024981072.1;XM_024981075.1;XM_024981071.1;XM_024981076.1;XM_024981073.1;XM_024981070.1	brown
DST	XM_024984011.1;XM_024983995.1;XM_024984002.1;XM_024984001.1;XM_024983983.1;XM_024983997.1;XM_024983988.1;XM_024983985.1;XM_024984007.1;XM_024983994.1;XM_024983993.1;XM_024983986.1;XM_024984010.1;XM_024984005.1;XM_024983999.1;XM_024983989.1;XM_024983991.1;XM_024984000.1;XM_024983998.1;XM_024984008.1;XM_024983984.1;XM_024983992.1;XM_024984006.1;XM_024983990.1;XM_024984003.1;XM_024984009.1;XM_024983…	blue
GPX3	NM_174077.4;NR_138142.1	blue
LOC112447489	XR_003035711.1	turquoise
ST8SIA2	XM_005221765.4;NM_001098113.1	blue
SLC2A1	NM_174602.2	blue
STX11	NM_001205736.2;XM_024996792.1;XM_024996790.1;XM_010808658.3;XM_015472895.2;XM_024996789.1;XM_024996791.1	blue
LOC100337076	XM_025000154.1	green
IGSF10	XM_024990687.1;NM_001206785.1;XM_010801524.3	blue
LGALS3;SCN3B	NM_001102341.2;NM_001046495.1	blue
LOC101906731	XR_234146.4	blue
GLB1;TMPPE	NM_001035043.1;XM_010817419.3;NM_001099711.1;XM_024982508.1;XM_005222474.4;XM_005222473.4;XM_015459413.2;XM_024982748.1	turquoise
TUB	XM_024975443.1;NM_001192160.2	blue
CNTNAP4	XM_024978409.1;XM_010814367.3;NM_001206511.1	turquoise
HEXIM1	NM_001076181.2	turquoise
PRTG	XM_005211772.4	turquoise
ITGB8	XM_015468532.2;NM_001192875.2	green
LOC112447300	XM_024994281.1	yellow
ANKRD45	XM_002694095.6	blue
BoLA;BOLA;LOC788634	XM_015459890.2;XM_015459910.2;NM_001114855.1;XM_024983641.1;XM_002697329.5;XM_015459888.2;XM_024984138.1;XM_024983903.1;XM_005223701.4	turquoise
FMNL3	NM_001191506.1;XM_005206315.4;XM_005206314.4;XM_005206313.4;XM_024992034.1;XM_005206316.4	turquoise
LOC112442278	XM_024978936.1	brown
DAB2	XM_010816799.2;NM_001193246.1;XM_005221592.2;XM_015459082.2	brown
LOC112442987	XR_003031218.1	turquoise
COL6A5	XM_024997170.1;XM_024997173.1	brown
ZCCHC24	XM_024986924.1;XM_024986925.1	turquoise
SLC4A8	XM_002687293.5;XM_015471003.2;XM_024992438.1;XM_024992437.1;XM_015471000.2;XM_015471001.2;XM_015470999.2;XM_024992434.1;XM_024992433.1;XM_024992436.1;XM_024992435.1	blue
CCDC69	NM_001206624.1	turquoise
CDON	XM_024987224.1;XR_816443.3;NM_001192870.2;XM_005226821.4;XR_240630.4;XM_024987222.1;XM_024987223.1;XM_010820942.3	yellow
SDC1	NM_001075924.1	green
SCG2	NM_174176.3;XM_010802392.3	brown
KCNB2	NM_001024563.1	blue
DDC	NM_173907.2;XM_024990403.1;XM_024990406.1;XM_024990405.1;XM_024990404.1;XM_024990402.1	green
MAMDC2	XM_002689639.6;XR_235560.4	blue
PLCG1	NM_174425.3	turquoise
TCIM	NM_001035490.2	turquoise
WDR90	XM_010819151.3;XM_010819153.3;XM_010819154.3;XR_815314.3;XM_010819152.3;XM_015460235.2	turquoise
TMEM196	XM_024990397.1;XM_005205171.4;NM_001206771.1	yellow
LOC100297814	gene-LOC100297814	turquoise
KHK	XM_024999152.1;XM_024999149.1;NM_001076351.1;XM_024999150.1;XM_024999151.1;XM_024999148.1	turquoise
ICOSLG	XM_005202043.4;XM_002685127.5	turquoise
BCL2L11;ACOXL	XM_010809717.3;XM_015473330.2;XM_015473331.2;XM_015473334.2;XM_010809768.3;XM_010809718.3;XM_024998420.1;XM_015473335.2;XM_015473329.2;XM_024998421.1;XM_010809716.3;XM_024999274.1;XM_002691158.6;XR_809579.3;XM_015473332.2;XR_003037073.1;XM_024999273.1;NM_001075310.1	brown
LOC107133102;LOC101906454	XR_003038160.1;XR_001501819.2;XR_001501820.2	yellow
OSR2	NM_001034328.2;XM_005215616.4	turquoise
CPXM1	NM_001015642.2;XM_025000680.1	blue
SUSD1	XM_024996325.1;XM_002689945.6;XM_024996326.1	brown
TCAF2	XR_001500252.2;NM_001101924.1;XM_010804547.3;XM_005205823.4;XM_005205822.4;XM_005205821.4	blue
FZD2	XM_003587455.5	blue
MRGPRF	NM_001035470.2	brown
PVR	XM_005219427.4;XM_005219428.4	brown
FAM20A	XM_002707768.6;XM_024981116.1;XM_024981117.1;XM_024981115.1	yellow
EPB41L3	XM_024984307.1;NM_001206169.1;XM_024984306.1;XM_024984310.1;XM_024984302.1;XM_024984305.1;XM_024984313.1;XM_024984303.1;XM_024984312.1;XM_024984304.1;XM_024984309.1;XM_024984308.1;XM_010818893.2;XM_024984311.1	turquoise
MYL3	NM_001076501.2	blue
LOC100141258	XM_015460303.2	blue
HIVEP2	XM_024997037.1;XM_024997035.1;XM_005211000.4;XM_024997039.1;XM_024997036.1;XM_010808640.3;XM_024997038.1	turquoise
SERTAD4	NM_001354327.1;XM_024976458.1	brown
SORT1	XM_010803260.3;XM_002686189.6;XM_010803258.3;XM_010803259.3;XM_024990030.1	blue
LOC101905912	XR_003029424.1;XR_003029423.1	turquoise
FAM210B	NM_001080278.2	turquoise
LOC104976682	XR_003031815.1	turquoise
ANXA11	XM_024986529.1;XM_024986530.1;XM_024986532.1;XM_024986531.1;XM_024986533.1;NM_174502.2	turquoise
HP	NM_001040470.2	turquoise
DAB1	XM_010803544.3;XM_024990124.1;XM_024990125.1;XM_015465671.2;XM_015465674.2;XM_015465675.2;XM_015465677.2;XM_024990126.1	blue
DNAH5	XM_024981527.1;XM_015459121.2	blue
CPLANE2;ARHGEF19	XM_002685745.5;XM_015460566.2;XM_024978121.1;XM_024978130.1;NM_001206270.1;XM_024978128.1;XM_024978115.1;XM_024978119.1;XM_024978132.1	turquoise
KANK4	XM_005204509.4;XM_015465268.2;NM_001102053.2;XM_024988902.1	yellow
SNTA1	NM_001075898.2	turquoise
TNNT2	XM_024976055.1;XM_024976056.1;XM_024976054.1;XM_024976057.1;NM_174771.3;XM_024976060.1;XM_024976059.1	blue
ZNF385B	XM_024977391.1;XM_024977383.1;XM_015474700.2;NM_001083502.1;XM_024977388.1;XM_024977379.1;XM_024977375.1	yellow
DAO	XM_015475491.2;NM_001206225.1;XM_015475492.2	yellow
FHOD3	XM_005224042.3;XM_005224047.3;XM_010818734.3;XM_010818738.3;XM_010818733.3;XM_005224045.3;NM_001191215.1;XM_010818735.3	blue
GPAM	NM_001012282.1;XR_003032721.1;XR_003032720.1;XM_005225721.4;XM_024985495.1;XM_010820022.3;XM_024985496.1;XM_005225720.4;XR_003032722.1;XM_024985491.1;XM_024985492.1;XR_003032719.1;XM_024985493.1;XM_005225723.4;XM_005225722.4	turquoise
ITGA5	XM_024991353.1;NM_001166500.1	yellow
LRRN4CL;BSCL2	NM_001195069.1;NM_001015589.1	blue
LOC101904396	XR_001494951.2	yellow
FAM117B	XM_024981311.1	turquoise
WNT5B	NM_001205628.1;XM_024991524.1	brown
GGT5;GGT1	XM_024977505.1;XM_005218274.4;NM_001191219.2;XM_024977503.1;XM_024977506.1;XM_024977456.1;NM_001206214.1;XM_024977458.1;XM_024977502.1;XM_024977457.1;XM_024977504.1	brown
FOXF2	XM_003587751.5	yellow
ST8SIA4	XM_024993890.1;NM_001001163.1	turquoise
CD83	XM_005223786.4;NM_001046590.1	turquoise
LOC112444309	XR_003032624.1	turquoise
MTSS1	NM_001192581.1;XM_025001584.1;XM_025001583.1;XM_005215374.4;XM_005215373.4;XM_005215372.4	brown
CRIM1	XM_010809917.3;XM_005212577.4;NM_001205298.1;XM_024998401.1	brown
VGLL3	XM_024992495.1;XM_015468734.2;XM_005201174.4;XM_024992498.1;NM_001191130.2	turquoise
ETV5	NM_001192834.1;XM_005201537.4	turquoise
HEY1	NM_001001172.3	turquoise
DACT2	XM_024997160.1	blue
KLF17	XM_024990176.1;XM_015466777.2;XM_024990177.1;XM_002686512.6	brown
CYP1A1	XM_005222018.4;XM_002696635.5	yellow
MYO10	NM_174394.2	brown
GCA	XM_015475558.2;XM_024980387.1	blue
KIAA1671	XM_015475564.2;XM_015475565.2;XM_024977797.1	blue
CEMIP	XM_002696612.5;XM_024982000.1	turquoise
PLA2G4A	XM_024976260.1;NM_001075864.1	green
MYL4	NM_001075149.2	blue
TES	NM_001046390.2;XM_005205432.4;XM_010804218.3	turquoise
OTOG	NM_001304328.1	blue
CDC42BPG	XM_010821087.3;NM_001102502.1;XM_010821084.3;XM_010821088.3;XM_010821086.3;XM_005227092.4;XM_005227090.4;XM_005227093.4;XM_010821085.3	blue
KALRN	XM_024991394.1;XM_024991355.1;XM_024991383.1;XM_024991404.1;XM_024991361.1;XM_024991369.1;XM_024991377.1;XM_024991400.1;XM_024991366.1;XM_024991402.1;XM_024991357.1;XM_024991409.1;NM_001191364.1;XM_024991396.1;XM_024991374.1;XM_024991384.1;XM_024991371.1;XM_024991386.1	turquoise
MRC2	XM_024980233.1;NM_001192670.1	turquoise
B3GNT6	XM_015474811.2;XM_024975506.1;NM_001103307.1;XM_010812737.3;XM_024975505.1	brown
MBNL3	XM_024988191.1;XM_010821424.3;XM_024988192.1;XM_024988186.1;XM_024988185.1;XM_024988180.1;XM_015461426.2;XM_024988189.1;XM_024988182.1;XM_024988184.1;NM_001192740.1;XM_010821415.3;XM_024988183.1;XM_024988188.1;XM_010821421.3;XM_024988187.1	brown
MELTF	NM_001192312.2	turquoise
ALS2CL	XM_005223046.4;XM_024982505.1;XM_005223044.4;XM_005223045.4;NM_001102488.1;XM_024982504.1;XM_005223047.4;XM_024982507.1	yellow
ADRA2B	NM_001206628.1	yellow
REPS2	XM_024988439.1;XM_024988440.1	brown
CSRP1	NM_001083771.1;XM_024976500.1	turquoise
DAPK1	XM_024995908.1;NM_001206038.1;XM_024995910.1;XM_024995907.1;XM_024995909.1	blue
EBF2	NM_001077939.1	turquoise
SHBG	XM_024979687.1;XM_024979691.1;XM_024979689.1;XM_024979693.1;XM_024979694.1;XM_024979688.1;XM_024979692.1;NM_001098858.2	blue
PPP1R1A	XM_024992263.1;XM_024992264.1;XR_003034614.1;NM_001130760.1;XR_003034615.1	blue
MMP17	XM_002694456.6;XM_024977659.1	green
FBN2	NM_001278588.1	blue
SLC22A17	XM_010808978.3;NM_001130755.2	turquoise
LOC513779	gene-LOC513779	blue
CTNNA3	XM_005226477.4;XM_010820644.3;XM_024986782.1;XM_005226478.4;NM_001079638.4	blue
LOC100847995	XR_812731.3	turquoise
SGK1	XM_005210967.1;XM_005210966.4;NM_001102033.1;XM_024996560.1;XM_005210965.4	green
LOC112448153	XR_003036548.1	turquoise
EPAS1	NM_174725.2	green
BVES	XM_002690147.5	yellow
LOC101905041	XM_024985905.1;XM_024985903.1;XM_024985904.1	turquoise
SLC12A7	XM_024981557.1;XM_024981555.1;XM_024981552.1;XM_024981559.1;XM_024981553.1;XM_024981554.1;XM_024981560.1;XM_024981558.1	blue
PLAUR	NM_174423.3	yellow
IGFBP2	NM_174555.1	blue
LOC101909455	XR_805179.2	turquoise
RAPSN	NM_001191421.1;XM_010812856.2;XM_010812857.2	blue
CTSZ	NM_001077835.1	turquoise
SHISA4	XM_024976947.1	brown
PCNX2	XM_005226237.4;XM_002698790.6	blue
DTWD1;FGF7	XM_005211846.4;XM_005211861.3;XM_015473193.2;XM_005211845.3;XM_005211847.4;NM_001098120.2;NM_001193131.1	brown
MICU3	XM_005225990.4;XM_005225991.4;XM_005225989.4;NM_001206097.1	blue
CAVIN1	NM_001111103.2;NM_001081731.3	turquoise
LOC104974137	XR_003038130.1;XR_001501882.2	turquoise
ADGRG6	XM_015472888.2;XM_015472887.2;XM_005210999.4;XM_010808639.3;XM_002690290.6;XM_024997034.1;XM_024997033.1;XM_005210998.4	brown
KIT	XM_005207937.4;NM_001166484.1	turquoise
BRI3BP	XM_024977382.1;NM_001099087.1	turquoise
MGAT5B	XM_024981039.1;XM_024981041.1;XM_024981043.1;XM_024981042.1;XM_024981044.1;XM_024981040.1	brown
LOC112444147	XR_003032364.1	turquoise
LOC100336777	XR_237927.4;XR_003029813.1;XR_237923.4;XR_237922.4;XR_003029808.1;XR_003029811.1;XR_237921.4;XR_001502126.2;XR_003029810.1;XR_003029812.1;XM_010813607.3;XR_001502125.2;XR_003029809.1;XR_237930.4;XR_237918.4;XR_237926.4;XR_003029807.1;XM_005217411.4;XR_237929.3;XR_237919.4;XR_812132.3;XM_024976882.1;XR_003029805.1;XR_237920.4;XR_003029806.1	yellow
MYOG	NM_001111325.1	blue
GPRC5C	NM_001272010.1	blue
CTH	NM_001024567.1;XR_003033854.1;XM_005204481.3	turquoise
DDIT4L	NM_001081519.1	blue
HMGCR	NM_001105613.1	turquoise
TMEM165	NM_001206006.1	brown
BCAM	NM_174741.2	blue
SLC16A10	NM_001192847.1	yellow
ADAMTS14	NM_001192247.2;XM_005226362.4	brown
FLVCR1	NM_001206019.1;XM_010813570.3;XR_003029610.1	turquoise
CYGB	NM_001206720.1;XM_005221178.4	blue
FAM13C	XM_024986757.1;XM_010820493.3;XM_005226284.4;XM_005226285.4;NM_001078029.2;XM_024986760.1;XM_024986759.1;XM_005226282.4;XM_024986758.1	blue
SYT17	XM_005224748.4;NM_001193210.1;XM_005224749.4	blue
PYGM	NM_175786.2	blue
SYNE1	XM_024997084.1;XM_024997074.1;XM_024997082.1;XM_024997067.1;XM_024997078.1;XM_024997076.1;XM_024997066.1;XM_024997086.1;XM_024997087.1;XM_024997072.1;XM_024997089.1;XM_024997073.1;XM_024997083.1;XM_024997081.1;XM_024997085.1;XM_024997070.1;XM_024997069.1;XM_024997077.1;XM_024997075.1;XM_024997079.1;XM_024997088.1;XM_024997080.1;XM_024997068.1	brown
PDPN	NM_001033120.1	green
ACSL6	XM_010807042.3;XM_010807043.3;XM_024993946.1;XM_010807044.3;XM_024993948.1;XM_005209031.4;NM_001038042.2;XR_001500614.2;XM_024993945.1;XM_024993944.1;XM_024993947.1;XM_005209032.4	turquoise
PLPP1	NM_001080329.2;XM_024981405.1	turquoise
TNFRSF6B	NM_001101306.2	blue
CDH15	XM_005218605.4;NM_001102066.1	blue
HBEGF	NM_001144090.1	turquoise
LOC107132752	XR_001500943.2	turquoise
ADORA1	XM_005216653.4;XM_005216652.4;NM_174497.3;XM_024976040.1;XM_010813013.3;XM_015475002.2;XM_024976039.1	yellow
C23H6orf132	XM_024983839.1;XM_024983840.1	turquoise
AIG1	NM_001076326.1;XR_003036258.1;XM_024996827.1	turquoise
MCOLN3	XM_005204381.4;NM_001192367.1;XM_010803373.3;XM_024988484.1;XM_010803374.3;XM_010803375.3	blue
ADGRA2	XM_024986491.1	turquoise
FCGRT	NM_176657.1;XM_024977965.1;XM_005219175.4;XM_005219177.3;XM_005219176.4	blue
ANKRD2	XM_015460708.2	brown
VWA1	NM_001103230.1	brown
ACSL5	XM_005225739.4;XM_005225736.2;XM_024985597.1;XM_005225737.4;NM_001075650.1;XM_024985596.1;XM_005225738.4;XM_010820034.2;XM_024985598.1	yellow
PDGFRB	XM_010807469.3;XM_024994303.1;NM_001075896.2;XM_024994304.1;XM_010807466.3;XM_010807468.3;XM_005209589.4;XM_010807467.3	brown
FZD1	NM_001101048.1	blue
HDAC9	XM_005205241.4;XM_005205242.4;XM_005205243.4;XM_005205240.4;XM_024991003.1;XM_024991002.1;XM_015468503.2;XM_024991004.1;XM_005205238.4;XR_003034307.1;XM_005205239.4;XM_024991001.1;XM_005205236.4	turquoise
PPP2R3C	NM_001015645.1;XM_015459282.2	turquoise
LOC107132360	XR_001498609.2	turquoise
SLC11A1	NM_174652.2	turquoise
LOC790312	XM_002690745.6	brown
LOC112446013	XR_003034065.1	turquoise
LYN	NM_001177740.2;XM_005215414.4;XM_025001639.1;XM_025001638.1	turquoise
NFKBIZ	NM_174726.1	brown
ABCC9	XM_005206965.4;XM_010805439.3;XM_005206964.4;XM_005206966.4;XM_005206963.4;XM_002687737.6	brown
LMCD1	NM_001076222.2	turquoise
SLC6A13	XM_010805662.2;XM_024991800.1;XM_024991801.1;NM_001099027.1;XM_010805663.2	blue
ANK2	XM_024993496.1;XM_024993498.1;XM_024993485.1;XM_024993497.1;XM_024993490.1;XM_024993493.1;XM_024993495.1;XM_024993487.1;XM_024993494.1;XM_024993488.1;XM_024993492.1;XM_024993486.1;XM_024993489.1;XM_024993491.1	brown
COL21A1	XM_024983801.1;XM_024983804.1;XM_024983802.1;XM_024983803.1	yellow
LTB4R	NM_001034738.1;XM_024997801.1	green
TIAM1	XM_024993781.1;XM_024993768.1;XM_024993771.1;XM_024993763.1;XM_024993776.1;XM_024993774.1;XM_024993755.1;XM_024993779.1;XM_024993775.1;XM_024993782.1	yellow
PRKAG3	XM_015459133.2;NM_001030302.2;NM_001162421.1;XM_025000849.1;XM_025000873.1;XM_025000863.1;NM_001162420.1;NM_001162419.1;XM_025000860.1	blue
PHLDA3	XM_024976949.1	brown
DPT	NM_001045903.1	yellow
FAR2	NM_001076022.1;XM_010805374.3;XM_005206902.4	brown
NAB1	XM_010801793.2;XM_005202200.4;XM_005202199.4;NM_001102039.1	yellow
FBXO15	XM_015460036.2;NM_001035021.1;XM_005223960.4;XM_024984191.1;XM_024984190.1	turquoise
PLCB1	XM_005214055.4;NM_174817.1	brown
LOC112444502	XR_003032830.1	brown
TMEM44	NM_001099131.1;XM_024991733.1;XR_001500573.2;XM_010801242.3;XR_001500575.2;XR_001500574.2;XR_804253.3;XR_003034575.1	turquoise
SEMA3A	XM_015468793.2;NM_001276701.1;XM_010804147.3;XM_010804145.3;XM_010804144.3;XM_024990792.1;XM_024990793.1;XM_024990790.1	brown
LASP1	NM_001035394.1;XM_010816146.2	brown
LOC112443432	XR_003031794.1	brown
KIF21B	XM_024976926.1;XM_024976928.1;XM_024976927.1;XM_024976929.1	turquoise
TUBB6	NM_001046373.1	brown
TNNC2	NM_001076373.1	blue
FOXS1	NM_001099716.1	blue
EPOR	NM_001205601.1	blue
DHRS3	XM_024976016.1;XM_024976015.1;NM_174180.3	blue
MGST1	NM_001007815.1;XM_005206974.3	turquoise
SCN1A	XM_024975464.1;NM_001193218.1;XM_024975472.1	brown
PARP14	XM_024991433.1;NM_001206538.1	brown
RPL22L1	NM_001098131.1	turquoise
FAM189A2	XM_024996164.1;XM_024996163.1;XM_024996165.1	yellow
LMOD3	XR_001494720.2;NM_001100332.1;XM_024982546.1	blue
SHROOM3	XM_010806188.3;XM_010806189.3;XM_024992948.1;XM_010806190.3;NM_001191524.1;XM_010806187.3;XM_015471673.2;XM_024992949.1	turquoise
AFF2	XM_024988033.1;XM_024988032.1;XM_024988036.1;XM_024988035.1;NM_001191543.1;XM_005227590.4;XM_024988034.1;XM_005227591.4;XM_005227592.4	blue
SAA3	NM_181016.3	turquoise
OCLN	XM_005221439.4;XM_024981258.1;NM_001082433.2;XM_005221440.4	turquoise
MYO16	XM_025000169.1	yellow
INHA	NM_174094.4	blue
NEDD4L	XM_015460156.2;XM_005224355.4;XM_024984481.1;XM_024984478.1;XM_015460153.2;XM_024984471.1;XM_005224356.4;XM_005224352.4;XM_005224351.4;XM_024984485.1;XM_024984476.1;XM_024984475.1;XM_024984473.1;XM_002697776.6;XM_024984486.1;XM_024984472.1;XM_024984479.1;XM_024984482.1;XM_005224353.4;XM_010819011.3;XM_024984483.1;XM_024984477.1;XM_005224354.4;XM_015460154.2;XM_024984480.1;XM_010819012.3	blue
KAZALD1	XM_002698492.6;XM_024985951.1;XM_024985950.1	blue
CAPN1	NM_174259.2;XM_024986972.1;XM_024986973.1	brown
TNNC1	NM_001034351.2	blue
SDK2	XM_024981091.1;XM_024981092.1	blue
MMP13	NM_174389.2	turquoise
ANXA5	NM_001040477.4;XM_015471478.2	yellow
ATP2B4	XM_024976048.1;XM_024976041.1;XM_024976045.1;XM_024976047.1;XM_024976049.1;NM_001172594.1;XM_024976050.1;XM_024976051.1;XM_024976042.1;XM_024976046.1;XM_024976044.1	brown
FAT4	XM_010813782.3;XM_005217605.3	blue
PEG10	NM_001172518.2;NM_001109815.5	turquoise
UGP2	XM_005212738.4;NM_174212.2;XM_010810047.2;XM_010810048.3;XM_010810046.2;XM_024998265.1	yellow
CBS	XM_024985614.1;XM_024985644.1;XM_010801653.3;NM_001102000.2	brown
PTPRN	XM_005202802.3;NM_001075131.1	green
PLXND1	XM_002697122.4	blue
RPS6KA1	NM_001083722.1;XM_005203201.4;XM_005203200.4;XM_005203199.4	yellow
GLULP	gene-GLULP	brown
OBSCN	NM_001102196.1	blue
TJP2	XM_010807869.3;XM_024995495.1;XM_024995494.1;XM_005210008.2;XM_024995497.1;XM_024995498.1;XM_005210007.4;XM_024995499.1;NM_001102482.1;XM_024995496.1	turquoise
LAMB1	NM_001206519.1	brown
NAP1L5	NM_001077878.2	blue
HTRA4	NM_001272014.1	turquoise
SYPL2	NM_001075676.1	blue
ARNT2	XM_024981868.1;XM_024981869.1;XM_024981870.1;XM_024981872.1;NM_001206705.1;XM_024981871.1	turquoise
HUNK	XM_002684590.3	blue
LOC112446369	XR_003034322.1	blue
DMPK;DMWD	XM_024979162.1;XM_024979163.1;XM_005219442.3;XM_010815169.3;XM_002695096.6;XM_010815170.3;XM_024979159.1;XM_002695097.4;XM_024979164.1;XM_024979161.1;XM_024979160.1;XM_015458220.2;XM_005219436.4;XM_024979165.1;XM_015458219.2;XM_024979166.1	blue
GTPBP2	XM_005223415.3;NM_001083421.1	brown
CYSTM1	NM_001078164.1	turquoise
CPEB1	XM_024982329.1;XM_024982335.1;XM_024982330.1;XM_024982328.1;XM_010817004.3;XM_024982331.1;XM_010817005.2;XM_010817001.2;XM_024982337.1;XM_024982326.1;XM_024982334.1;XM_024982327.1;XM_024982332.1;XM_024982336.1	blue
HIC1	XM_024980703.1;XM_024980702.1	turquoise
KIF13B;LOC112447769	XM_015472410.2;XM_015472409.2;XM_002689472.5;XM_010807728.3;XR_003035957.1	turquoise
GLDC	NM_001192951.1;XM_024995534.1;XM_024995536.1;XM_024995535.1	brown
MYL6B	NM_001075713.1;XM_005206579.4	blue
SBSPON	XM_025001596.1;NM_001075869.2;XR_003038033.1	turquoise
PLIN4	XM_024995005.1;XM_024995004.1;XM_024995014.1;XM_024995012.1;XM_024995006.1;XM_024995007.1;XM_024995013.1;XM_024995015.1;XM_024995011.1;XM_015472089.2;XM_024995010.1;XM_024995009.1;XM_024995008.1	blue
OCA2	XM_024979496.1;XM_024979497.1;XR_003030573.1	blue
S100A2	NM_001034367.2	brown
COL6A1	NM_001143865.1	turquoise
TMEM62	NM_001205497.1;XM_024997500.1;XM_024997501.1	blue
SNTB1	XM_015474564.2	blue
LOC783362	XM_024988742.1;XM_002699566.6	brown
LOC107133180	XR_001501953.2	brown
SERPINB9	NM_001075859.2	blue
SLC43A2	NM_001075546.1;XM_024979970.1;XM_024979971.1	green
GPC1	XM_010803936.2	turquoise
MYOD1	NM_001040478.2	blue
FNDC5	NM_001105421.1	blue
TMEM45A	NM_001075405.1;XM_015470833.2	blue
DKK3	NM_001100306.2	yellow
MMD	XM_024979998.1;XM_024980004.1;XM_024980000.1;XM_024979999.1;NM_001075601.1;XR_003030629.1;XR_003030630.1;XM_024980002.1;XR_003030635.1;XR_003030634.1;XM_024980003.1;XR_003030632.1;XR_003030631.1;XR_003030636.1;XM_024980001.1	turquoise
LRRC74B	XM_005218302.4;XM_005218300.4;XR_812515.3;XR_812514.3;XM_015475664.2	turquoise
TENM4	XM_015461143.2;XM_024987530.1;XM_024987529.1;XM_024987532.1;XM_024987531.1;XM_024987528.1;XM_024987527.1;XM_015461146.2	blue
RNASET2	NM_001206337.1	turquoise
WDR97	XM_025001961.1	turquoise
KCND1	XM_024988006.1;XM_010821905.3;NM_001024553.1;XM_024988008.1	brown
SARS	NM_174175.3	brown
SHTN1	XM_003587898.5;XM_024985959.1;XR_240232.4;XM_005225770.4	yellow
SLC25A29	XM_005222162.4;XM_024981682.1;NM_001077871.1	brown
STAMBPL1	XM_005225366.3;XM_005225368.4;NM_001076129.1;XM_010819757.3;XM_005225367.4;XM_024985741.1	brown
PREX2	NM_001192526.1	turquoise
PLCD4	XM_010802374.3;XM_010802373.3;XM_024977218.1;XM_010802371.3;NM_001046489.2;XM_010802370.3;XM_024977214.1;XM_024977213.1	yellow
PKIG	NM_205812.1;XM_005214513.4;XM_005214515.4;XM_005214517.4;XM_005214514.4;XM_025000347.1;XM_005214516.4	brown
RRAS	NM_001038688.2	turquoise
VGF	XM_024985144.1;XM_015460548.2	yellow
ABR	XM_005220107.4;XM_015458571.2;NM_001046204.2;XM_005220105.4;XM_005220104.4;XM_024980099.1;XM_005220106.3	brown
PCOLCE;FBXO24	NM_001045888.1;XM_024985252.1	turquoise
UFM1	NM_001046314.1	turquoise
CTSK;ARNT	NM_001034435.1;XM_024987923.1;NM_173993.1;XM_024987933.1	brown
COL4A1	NM_001166511.2	blue
FAM198B	NM_001083778.1	blue
MAN1C1	XM_002685706.5	blue
CYP11A1	NM_176644.2	green
CCDC85B	NM_001144087.2	turquoise
TUBA4A	NM_001078158.1	blue
IL15RA	XM_002692067.5;XM_005214144.4;XM_005214145.4;XM_025000917.1	turquoise
STEAP2	NM_001077847.1	yellow
DNM1	XM_010810404.3;XM_005213225.4;XR_003037042.1;XM_005213219.4;XM_024998460.1;NM_001076820.1;XM_024998465.1;XM_024998468.1;XM_024998462.1;XM_024998463.1;XR_003037044.1;XM_005213223.4;XM_005213224.4;XM_005213222.4;XR_003037045.1;XM_010810406.3;XM_024998459.1;XM_024998467.1;XM_005213220.4;XM_024998469.1;XR_003037043.1;XM_015473616.2;XM_024998464.1;XM_024998461.1;XR_001501412.2;XM_010810405.2;XM_005213…	brown
PRKG1	NM_174436.2;XM_005225353.3;XM_024985478.1	turquoise
ASS1	NM_173892.4	blue
ZNF423	XM_015475722.2;NM_001101893.1	blue
LOC101903477	XM_024988549.1;XM_024988550.1	brown
WDR1	NM_001046346.2	turquoise
DUSP13	XM_005226471.4;XM_010820639.3;XM_010820637.3;NM_001163944.2;XM_005226470.4;XM_024986769.1;XM_005226469.4;XM_005226472.4;XM_010820641.3;XR_240474.3;XM_010820638.3;XM_005226467.4	blue
ERFE	XM_024990276.1	green
RGS7	XM_024976012.1;XM_024976013.1;XM_024976014.1;NM_174169.2;XM_024976011.1	turquoise
SPSB4	NM_001192337.2;XM_005201867.2	blue
PDXP	NM_001035035.2	turquoise
LBP	NM_001038674.2;XM_025000510.1	yellow
PTPRE	NM_001205531.2;XM_024985528.1;XM_024985525.1;XM_015460783.2;XR_003032724.1;XM_005225846.4;XM_005225842.4;XM_024985527.1;XM_005225845.4	turquoise
CAPN6	NM_001192231.1	green
ZBTB7C	XM_024984587.1;XM_015460145.2;XM_024984590.1;XM_024984591.1;XM_024984588.1;XM_024984586.1;XM_024984589.1	blue
LOC112446350;COBL	XR_003034273.1;XM_024990960.1	blue
CACNA1S	XM_024976575.1;XM_024976574.1	blue
TARS	NM_001034370.2	turquoise
PRUNE2	XM_005210045.4	blue
NOTCH1	XM_024999643.1;XM_024999644.1;XM_024999642.1	turquoise
EGR2	XM_015460987.2;XM_002698852.5	turquoise
NGFR	NM_001102478.2	blue
SLC25A36	XM_015473196.2;XM_010801537.3;NM_001192254.1	brown
PFKFB4	NM_001192835.1;XM_010817750.3;XM_015459594.2;XM_015459595.2;XM_024982890.1;XM_015459593.2	turquoise
IGSF1	NM_001105048.1	blue
BMP5	NM_001305016.1	blue
EPB41L4B	XM_015472681.2;XM_024996321.1;XM_024996311.1;XM_024996319.1;XM_024996313.1;XM_024996315.1;XM_024996318.1;XM_024996314.1;XM_024996317.1;XM_024996320.1;XM_024996312.1	brown
SPEG	NM_001142485.2	brown
ANO5	XM_024986960.1;XM_024986962.1;XM_024986963.1;XM_024986961.1;NM_001168406.1	blue
LMNA	NM_001034053.1;XM_005203621.1;XM_005203620.1	turquoise
LOC100300760	XM_024976930.1;XM_024976931.1;XM_010813632.3	turquoise
COL8A2	XM_005204816.4;NM_001205665.1;XM_005204815.4;XM_010803681.3;XM_010803680.3	turquoise
SMAD6;TRNAS-GGA	NM_001206145.1;XM_024997425.1;rna-TRNAS-GGA-20;XM_024997426.1	yellow
SLC16A14	XM_024976653.1;XM_005202982.4;NM_001192187.1;XM_005202980.4;XM_024976659.1;XM_005202981.4	turquoise
DCBLD2	XM_024989694.1;NM_001205911.2	blue
TPPP	NM_173976.3;XM_024981200.1;XM_024981198.1;XM_024981196.1;XM_024981199.1;XM_024981197.1	blue
CDC42EP3	XM_024998987.1;NM_001046444.1;XM_024998988.1	brown
CTNNA2	XM_010810058.2;XM_005212780.2;XM_010810059.2;NM_001102110.1;XM_010810060.2	blue
AGTR1	XM_024990377.1;NM_174233.2	yellow
LOC100848331;IYD	XM_024997053.1;NM_001102165.1;XM_024996721.1;XM_024997054.1;XM_024996722.1	turquoise
KSR1;LOC112442815	XM_010815802.3;XM_010815801.3;XM_024980660.1;XM_010815800.2;XM_010815796.3;XM_010815797.3;XM_010815798.3;XR_003031107.1	turquoise
TNN	XM_010813339.2;XM_010813341.2;XM_010813340.2;NM_001205841.2;XM_024976218.1	yellow
ADAMTS20	NM_001206093.1;XM_024991941.1;XM_024991940.1	brown
SLC8A3	XM_015473253.2;XM_015473254.2;XM_024997760.1;NM_001191199.2;XM_005212028.4;XM_015473255.2;XM_010809503.3;XM_010809505.3	blue
GCGR	XM_024980095.1;XM_005221046.3;NM_001192414.1	blue
LOC100138922	gene-LOC100138922	brown
DSEL	XM_005224003.4;XM_005224004.4;NM_001206461.1;XM_010818717.3	green
IGSF9B	XM_024987414.1;XM_024987416.1;XM_024987419.1;XM_024987417.1;XM_024987418.1	yellow
ABRA	NM_001192234.1	blue
DDIT3	NM_001078163.1;XM_024992287.1	blue
MSRB3	XM_002687544.5;XM_002687543.4;XM_024992487.1;XM_002687541.5;XR_003034750.1;XM_024992488.1	turquoise
PARD3B	XM_002685527.4;XM_005202765.4	blue
LOC518495	XR_003034801.1;XM_003586098.5;XR_003034807.1;XR_003034799.1;XR_003034803.1;XM_024992539.1;XR_003034805.1;XM_005206866.4;XR_003034802.1;XR_234657.4;XR_003034806.1;XM_024992538.1;XM_015471191.2;XR_003034804.1;XR_003034800.1	blue
LOC107131874	XM_024978986.1	blue
SCG5	NM_001045998.2;XM_005211476.4;XM_005211477.3;XM_024997375.1;XM_024997374.1	blue
SGCG	XM_005213763.4;NM_001075244.1;XM_010810796.1	blue
SH3GL2	NM_001076840.2	turquoise
LGALS3BP	XM_005221236.1;XM_010816559.3;XM_005221235.3;NM_001046316.2	brown
MEI1	NM_001308660.1	blue
PAFAH1B3	NM_174665.2	brown
CYP2D14	XM_010805743.3;NM_174529.2	turquoise
GALNT14	XM_024999068.1;NM_001192732.1	turquoise
CAMK2A	XM_005209593.3;NM_001075938.1;XM_015472301.1	blue
MYL6	XM_005206502.4;NM_175780.1	turquoise
PLXNB3	XM_002699723.5;XM_024988804.1;XM_010821584.3;XM_005227721.3	brown
AQP3	NM_001079794.1	yellow
ATRNL1	XM_024985966.1;XM_024985963.1;XM_024985965.1;XM_024985964.1;XM_024985967.1	blue
DLX5	NM_001075313.1	brown
NT5DC3	XM_002687532.5	turquoise
PLAC9	NM_001038521.2	green
PKN3	XM_010810394.3;XM_024998387.1;XM_010810393.3;XM_015473610.2;NM_001205566.1;XR_003037041.1	turquoise
PSMB8	XM_024983381.1;NM_001040480.2;XM_005223194.3;XM_005223195.4	blue
TBC1D1	XM_024993032.1;XM_005207840.4;XM_024993033.1;XM_005207835.4;XM_005207838.4;NM_001166524.1;XM_005207841.4;XM_024993034.1;XM_010806057.3;XM_010806056.3;XM_005207839.4;XM_005207836.4	yellow
PCSK6	XM_024982015.1;XM_024982014.1	blue
TNFSF9	XM_005208903.4;NM_001319902.1	yellow
ELFN2	XM_005206874.4;XM_005206872.3;XM_005206878.3	blue
SLCO2B1	NM_174843.2	turquoise
TLE1	NM_001098020.2	turquoise
LOC112442858	XR_003031146.1	turquoise
ATOH8	XM_024999182.1;XR_001501328.2;NM_001193104.2	green
ATF4	NM_001034342.2;XM_024991552.1	brown
IL6	NM_173923.2	green
COL5A3	XM_024993999.1;XM_005208735.4;XM_015472002.2;XM_024994000.1;XM_010806815.3;NM_001205624.2;XM_010806811.3;XM_010806813.3;XM_010806810.3	turquoise
FAM129A	XM_024976463.1;NM_001191282.1;XM_024976464.1	green
PRDX1	NM_174431.1;XM_024984683.1	turquoise
IARS	NM_001101069.2;XM_005210426.4;XM_024995578.1	brown
TMEM132C	XM_024977666.1	green
ADM	NM_173888.3;XM_005215893.4;XM_024974973.1;XM_024974972.1;XM_015474640.2	yellow
LOC112447824	XR_003036085.1	brown
ARHGAP24	XM_005208202.4;XM_005208201.4;XM_005208198.2;XM_005208200.4;XM_005208203.4;XM_024993367.1;NM_001102234.1;XM_024993366.1	turquoise
SHF	XM_024998062.1;XM_024998060.1;XM_024998061.1;XM_024998063.1;XM_024998065.1;XR_003036879.1;XM_024998066.1;XM_024998064.1	brown
LOC100847802	XR_139675.5	turquoise
S1PR2	NM_001081541.1	turquoise
LOC100848188	XM_024999719.1	turquoise
CASQ1	NM_001077877.2	brown
SESN2	XM_010802531.3;NM_001024507.1;XM_005203098.2;XM_010802533.3	brown
AJUBA	XM_024997545.1;NM_001192517.1	brown
LIPE	NM_001080220.1;XM_010814998.3;XM_024977961.1;XM_010815001.3;XM_010815000.3	turquoise
ARAP3	XM_024995226.1;XM_024995228.1;XM_024995227.1;XM_024995230.1;XM_024995229.1	turquoise
PTPRN2	XM_010804706.3	blue
CDC7	XM_015464386.2;NM_001037468.1;XM_005204286.4;XM_015464380.2;XM_010803301.3	turquoise
GFRA3	XM_024994514.1;NM_001083747.1	blue
ARTN	XM_024990180.1	blue
PIEZO1	XM_015475782.2;XR_001502312.2;XM_015475783.2;XM_015475784.2;XM_015475781.2;XM_015475785.2	turquoise
C6H4orf54	XM_015471522.2	brown
NECAB2;OSGIN1	XM_010814360.2;NM_001077129.2;XM_024978615.1;XM_010814356.2;XM_024978616.1;XM_010814357.3;XM_024978208.1;NM_001098977.1;XM_010814355.3;XM_024978207.1	turquoise
BLOC1S1	NM_001076362.2	turquoise
PRKX	XM_002700423.5	brown
TMEM150C	NM_001078001.1;XM_024993303.1;XM_024993304.1	yellow
TBC1D2	XM_024995686.1;XM_005210170.4;NM_001101981.1;XM_015472545.2	brown
KIDINS220	XM_024999554.1;XM_024999549.1;XM_024999551.1;XM_024999553.1;XM_024999548.1;XM_024999552.1;XM_005213105.4;XM_003586654.5;XM_010810307.3;XM_005213103.4;XM_005213104.4;XM_024999550.1;XM_005213101.4	blue
TEDC1;LOC104972821	XM_024982234.1;XR_814339.3;XM_024982235.1	yellow
SLC2A3	NM_174603.3;XM_010805527.3	blue
C3	NM_001040469.2	blue
GATA2	NM_001192114.2	green
LOC112447313	XR_003035413.1	turquoise
CSRP3	NM_001024689.3	brown
HSD17B7	XM_015461268.2;NM_001083375.1;XR_003032791.1;XR_003032784.1	turquoise
CBLN4	NM_001081537.1	blue
LOC616957	XR_003034798.1;XM_002687677.4;XM_024992530.1	yellow
ADAMTS6	XR_003031176.1;XR_001494449.2;XR_003031178.1;XM_010816727.3;XM_010816725.3;XM_010816729.3;NM_001193016.1;XR_813685.3;XR_003031177.1	turquoise
CARS	NM_001103249.1;XM_024987144.1	brown
OXCT1	NM_001076070.2	blue
ADORA2B	NM_001075925.1;XM_024980236.1	blue
B4GALNT1	NM_001017943.1;XM_005206611.4	turquoise
PLCG2	XM_024978892.1	blue
JAM3	NM_001105364.1	yellow
TMEM40	XM_010817966.3;XM_024983303.1;XM_024983304.1;XM_024983306.1;XM_010817960.3;XM_002697107.6;XM_024983307.1;XM_010817961.3;XM_024983305.1;XM_010817965.3	turquoise
CAP1	XM_005204657.2;XM_005204654.4;XM_005204655.4;XM_005204656.2;XM_005204658.4;NM_001035010.2;XM_005204659.4	turquoise
MYO1C	NM_174396.3;XM_005220064.1;XM_005220065.3;XM_024979610.1	turquoise
SEC16B	XM_015475124.2;XM_024976063.1;XM_015475125.2;XM_015475123.2;XM_024976064.1;XM_024976062.1;XM_015475126.2;NM_206971.2;XM_015475127.2;XM_010813319.3	yellow
MYRF	XM_024987470.1;XM_024987465.1;XM_024987464.1;XM_024987471.1;XM_024987472.1;XM_024987466.1;XM_024987467.1;XM_024987468.1	blue
LOC101907803	XR_003038212.1	turquoise
HADHB	XM_024998283.1;XM_005212927.4;XM_015473532.2;XM_005212926.3;XM_005212929.3;XM_005212931.2;NM_174336.3;XM_005212928.3;XM_024998284.1;XM_010810174.2	turquoise
FLNA	XM_024987747.1;NM_001206514.1;XM_024987749.1;XM_024987750.1;XM_024987748.1;XM_024987751.1	turquoise
PRAP1	XM_005225715.4;XM_015460726.2	turquoise
LCP1	XM_005213674.4;NM_001034720.2	yellow
SH3BGR	NM_001243326.1;XM_005201971.4	brown
PLBD1	NM_001166298.1;XM_005206971.3;XM_010805447.2;NM_001101044.2	blue
CSKMT;LOC112444961	NM_001192320.1;XM_015461237.2;XR_003033366.1;XM_024987069.1;XM_005226910.4;XM_015461238.2	turquoise
NDRG1	NM_001035009.3;XM_010811920.3	turquoise
ABCB1	XM_024991021.1	turquoise
EXOC6	XM_005225489.4;XR_815635.3;XM_024985550.1;XM_010819843.3;XM_024985549.1;XM_010819842.3;XM_024985551.1;XM_005225488.4;XM_024985548.1;NM_001101885.1	blue
SLC16A11	XM_005220277.3;XM_010815967.3;XM_010815966.3;XM_005220278.2	blue
WDR38	XM_010810358.3;NM_001163946.2	turquoise
RAB3IL1	XM_024987310.1;XM_024987307.1;XM_005226944.2;XM_010821018.2;XM_024987312.1;NM_001046532.1;XM_024987308.1;XM_005226942.4;XM_024987309.1;XM_010821014.3	blue
MYLPF	NM_001075647.1	blue
EVI2A	NM_001034568.2	yellow
SLC27A4	XM_024998569.1;NM_001075667.1	yellow
TMEM30B	XM_002691040.6	turquoise
ECM1	XM_005203890.4;XM_005203889.4;XM_010803027.3;NM_001099706.1;XM_005203892.4;XM_010803026.3;XM_005203893.4	brown
GLIS2	NM_001205948.1;XM_005224485.4	blue
ZFP36L2	NM_001191191.1	green
DCLK2	XM_024977548.1;XM_024977552.1;XM_024977551.1;XM_024977549.1;XR_003029973.1;XM_005217493.4;XM_024977550.1;XM_005217490.4;XR_003029974.1;XR_003029975.1	blue
HHATL	NM_001077929.1;XM_024982704.1;XM_024982703.1	blue
ATP9A	XM_005215070.4;XM_025001333.1;XM_005215069.4;XM_025001332.1;XM_025001335.1;XM_025001334.1	blue
EFEMP2	XM_010821107.2;NM_001076049.1;XM_010821106.2	turquoise
CD34	NM_174009.1	blue
SPOCK2	NM_001101115.1	turquoise
ITM2B	NM_001035093.2	brown
FXYD5	XM_005218917.3;XM_015475857.2;NM_001192063.1;XM_024978023.1;XM_024978025.1;XM_005218919.2;XM_024978026.1;XM_010814743.3;XM_024978027.1;XM_024978024.1;XM_024978028.1	turquoise
LOC112442649	XR_003030885.1	blue
PELI2	XM_002690952.6;XM_024998067.1	blue
TSPAN18	XM_024975566.1;XM_024975567.1;XM_024975571.1;XM_024975568.1;NM_001080920.1;XM_024975570.1;XM_024975564.1;XM_024975565.1;XM_024975569.1	yellow
HMOX1	NM_001014912.1	yellow
LOC104969238	XR_003035685.1;XR_003035686.1	turquoise
TMC8	XM_024981023.1;XM_024981025.1;XR_003030975.1;XM_010816586.3;XM_024981024.1;XM_002696159.5;XR_003030974.1;XR_003030977.1;XR_003030976.1	blue
PALD1	XM_024986671.1;XM_024986681.1;XM_024986679.1;XM_024986673.1;XM_024986682.1;XM_024986674.1;XM_024986680.1;XM_024986678.1;NM_001206604.1;XM_024986675.1;XM_024986672.1;XM_024986676.1;XM_024986677.1	blue
KANK2	XM_024994638.1;XM_024994641.1;NM_001076531.1;XM_024994639.1;XM_024994640.1	turquoise
REX1BD	NM_001075490.2;XM_024994092.1;XM_005208445.4	turquoise
TNRC18	XM_024985140.1;XM_005225285.3;XM_005225288.3;XM_005225286.3;XM_024985141.1;XM_005225289.3;XM_024985142.1	turquoise
RTN3	NM_182657.1	turquoise
LOC101907241	XR_234518.3	turquoise
CARMIL3	XM_024997529.1;XM_010808937.3;XM_010808940.3;XM_010808938.3;XM_010808939.3;XM_010808942.3;NM_001192464.2;XM_010808936.3;XM_024997530.1	turquoise
SLC5A6	XM_024998621.1;XM_024998619.1;XM_024998618.1;XM_024998614.1;NM_001046219.2;XM_024998613.1;XM_024998616.1;XM_024998615.1;XM_024998617.1;XM_024998622.1	turquoise
SAP30	NM_001191124.1;XR_001500765.2;XR_808103.3	turquoise
SSTR2	NM_174467.1;XM_005221140.4	blue
FBXO2	NM_001075569.1;XM_024976183.1;XM_024976184.1	brown
PNRC2	NM_001076957.1	turquoise
TXLNB	XM_024996601.1;NM_001102051.1	blue
ARSE;LOC516494	NM_001097988.1;XM_005228465.4;XM_005228466.4;XM_010822220.3;XM_024987810.1;XM_024988470.1;XM_024987809.1;XM_024987811.1;XM_010822225.3;XM_010822222.3	yellow
GRIA3	XM_010821371.3;XR_240730.3;XM_005227469.4;XM_005227468.4;NM_001206059.1;XM_010821372.2	yellow
CCNYL1	XM_003585764.5;XM_002685539.6	blue
OAF	XM_002693029.5	yellow
LOC781663	XM_015459902.2	yellow
ADGRB1	XM_025001586.1;XM_010811854.3;NM_001191541.1;XM_025001587.1;XM_025001588.1	brown
UBASH3B	XM_024975288.1;NM_001206128.1	brown
ADAM32	XM_024986267.1;XR_003032923.1;NM_001046250.1;XM_024986266.1	turquoise
LRRC1	NM_001205469.1	blue
NMI	XM_005202429.4;XM_015475259.1;NM_001035098.2;XM_005202430.4	brown
AQP11	XM_005226707.4;NM_001110069.1	blue
RERG	NM_001076198.2	blue
ADA	XM_025000255.1;NM_173887.2;XM_025000256.1	brown
DOCK9	XM_024999973.1;XM_024999977.1;XM_024999976.1;XM_024999978.1;NM_001193099.1;XM_024999969.1;XM_024999975.1;XM_024999971.1;XM_024999974.1;XM_024999972.1;XM_024999970.1;XM_024999968.1	brown
TRIM55	NM_001205502.1;XM_025001752.1;XM_025001753.1;XM_025001754.1	blue
PRDX6	NM_174643.1	turquoise
SIGLEC1	XM_025001079.1;XM_025001077.1;XM_025001078.1;XM_002692384.6	brown
BEX2	NM_001077087.1	blue
LIMCH1	XM_015471586.2;XM_024993564.1;XM_024993563.1;XM_015471590.2;XM_024993568.1;XM_024993556.1;XM_005207880.4;XM_024993565.1;XM_010806074.3;XM_015471591.2;XM_015471597.2;XM_024993557.1;XM_024993561.1;XM_024993554.1;XM_024993567.1;XM_024993566.1;XM_024993553.1;XM_024993562.1;XM_024993560.1;XM_005207879.4;XM_024993558.1;XM_005207882.4;XM_005207881.4;XM_015471598.2;XM_024993559.1;XM_024993555.1	blue
PAIP2	XM_024994401.1;NM_001034636.2	turquoise
C1S	NM_001076550.1	blue
LOC101904849	XR_003030085.1	turquoise
CLEC11A	NM_001098054.1	brown
LOC101902537	XR_003033319.1;XR_003033318.1	blue
ITSN2	XM_024999513.1;XM_010810285.3;XM_010810286.3;XM_024999509.1;XM_024999511.1;XM_010810287.3;XM_024999514.1;XM_010810289.3;XM_024999510.1;XM_024999512.1	turquoise
VDR	NM_001167932.2;XM_005206391.4;XM_024991892.1;XM_015471020.2	turquoise
LAPTM5	NM_001046118.2	brown
SOX9	XM_024981096.1	blue
FRMD4A	NM_001192267.1	turquoise
RHBDF1	XM_024984958.1;XM_015458447.2;XM_010800791.3;XM_010800790.2;NM_001105400.1	brown
RNF165	XM_024984469.1	blue
SERPING1	NM_174821.2;XM_005216527.2	turquoise
CHST2	XM_005201895.4;NM_001113769.1	turquoise
LOC100139764;LOC101903385;LOC112442226	XR_003030247.1;XM_015458506.2;XR_003030249.1;XM_005219837.4	turquoise
MFSD2A	XM_024987806.1;XM_005204713.4;XM_005204714.4;XM_024987804.1;NM_001101959.1	turquoise
PDGFRL	NM_001035301.1	brown
SLC25A21	XM_005222042.4;NM_001015587.1;XM_015459276.2;XM_024981729.1;XM_024981730.1;XM_024981731.1;XM_015459277.2;XM_024981733.1;XM_024981734.1	turquoise
METTL23	XM_005221124.4;XM_024979513.1;XM_024979514.1;NM_001205508.1;XM_005221125.4	yellow
RHOC	XM_010803162.3;XM_024988052.1;XM_005204108.3;NM_001046138.2	turquoise
LOC101905588	XR_003030353.1	yellow
KLHL31	NM_001101955.1	blue
S100A13	XM_005203623.2;NM_205800.1;XM_005203624.4	blue
PITPNM3	XM_024980717.1;XM_024980718.1	yellow
PDLIM4	NM_001034491.2;XM_005209045.4	yellow
PCSK5	XM_024996185.1;XM_024996182.1;XM_024996183.1;XM_024996184.1	brown
SLC1A5	NM_174601.2	turquoise
GUCA1A	NM_174546.2	brown
SYNJ2	XM_024997114.1;XM_024997111.1;XM_010808720.3;XM_024997113.1;XM_005211076.4;XM_010808721.3;XM_024997112.1;XM_010808722.3	brown
PDLIM3	NM_001034646.1;XM_005226000.4;XM_005225999.4	blue
MGC138914	XM_005200966.4;NM_001083673.1	blue
MIER2	XM_015472192.2;NM_001099026.2	brown
CAPN2	NM_001103086.1	brown
AMIGO1	NM_001101119.1	turquoise
PAM	XM_005209763.4;XM_005209764.4;XM_024993818.1;XM_005209768.4;XM_005209769.4;XM_005209762.4;XM_005209766.4;XM_024993819.1;NM_173948.2;XM_024993820.1;XM_005209767.4;XM_005209765.4	turquoise
RAB40B	NM_001102166.2	turquoise
LOC100299281	XM_015475215.2	turquoise
CACNG1	NM_001080337.1	blue
PLXNA3	NM_001105013.1	brown
NRBP2	XM_005215143.4;XM_005215144.4;XM_005215146.4;XM_005215147.4;XM_005215148.4;XM_005215145.4;NM_001077848.2	brown
SHROOM2	XM_024988425.1;XM_024988429.1;XM_002700461.5;XM_024988426.1;XM_024988428.1;XM_024988427.1	yellow
KLB	NM_001205326.1	turquoise
GSDME	XM_024990908.1;XM_024990909.1;NM_001193112.1	blue
GANC	XM_005211638.4;XM_002690827.5;XR_001501158.2;XM_010809230.3;XM_015473138.2;XM_005211639.4;XR_809247.3;XM_005211640.4;XR_003036942.1;XR_809246.3	blue
GNA14	NM_174323.2	blue
RBM47	XM_024993386.1;XM_024993381.1;XM_024993388.1;XM_010806078.3;XM_024993395.1;XM_015471601.2;XM_010806077.2;XM_024993394.1;XM_010806080.3;XM_005207883.4;XM_024993384.1;XM_024993392.1;XM_024993393.1;XM_015471600.2;XM_024993382.1;XM_005207888.4;XM_024993391.1;XM_015471603.2;XM_005207889.4;XM_024993390.1;NM_001206034.1;XM_024993385.1;XM_005207885.4;XM_005207887.4;XM_024993380.1;XM_015471605.2;XM_024993…	blue
ARMC4	XM_025000641.1;XM_025000645.1;XM_025000638.1;XM_025000642.1;XM_025000644.1;XM_025000640.1;XM_025000639.1;NM_001192631.1;XM_025000643.1	turquoise
NFIB	XM_024995867.1;XM_024995865.1;XM_024995868.1;XM_024995860.1;NM_001076104.2;XM_024995869.1;XM_024995861.1;XR_003035902.1;XM_024995864.1;XM_024995866.1;XM_024995862.1	yellow
ABI3BP	XM_024994076.1	yellow
MYPN	XM_002698857.6;XM_024986846.1;XM_024986845.1	blue
ARHGAP36	NM_001101988.2;XM_024987939.1;XM_024987941.1;XM_024987940.1	blue
HEBP2	NM_001192213.1;XM_024996487.1	turquoise
FAM84B	XM_005215376.3;XM_005215378.3;NM_001105632.2;XM_025001719.1	brown
ETV2	NM_001191317.1;XM_024978202.1	brown
MINDY2	XM_005211674.4;NM_001046275.2	turquoise
FAM169A	XM_005221410.4;XM_024981289.1;XM_024981290.1;NM_001205854.2	turquoise
ENO3	NM_001034702.1;XM_015458633.2	blue
VGLL4	XM_010817924.3;XM_015459676.2;XM_024982990.1;NM_001099128.1;XM_015459677.2;XM_005223080.4;XM_024982989.1;XM_024982987.1;XM_024982986.1;XM_015459674.2;XM_010817922.3;XM_005223081.3;XM_024982988.1	turquoise
HECTD2	NM_001206772.1	yellow
LDLRAP1	NM_001083668.2;XM_005203109.4	yellow
HOXC6	XM_010804898.3;XM_015470954.2;XM_005206201.4;XM_015470955.2	yellow
LOC509283	XM_015458942.2;XM_002696144.5;XM_015458943.2;XM_005221118.4	brown
HIST1H1A	XM_010818519.3	turquoise
POPDC3	NM_001191329.1;XM_010808466.3;XM_010808465.3;XM_005210837.3	yellow
MIC1	XM_015459891.2;XM_024983642.1;XM_010818345.3;NM_001127317.1	turquoise
SDC3	NM_001206531.1	turquoise
NUDT5	XM_005214090.3;XM_005214092.3;XM_005214096.2;NM_001076314.1;XM_005214091.3;XM_005214089.3;XM_005214095.3;XM_005214097.4;XM_005214094.3;XM_005214093.4;XM_025000806.1	turquoise
BMF	XM_024997790.1;XM_015473120.2;XM_005211591.4;NM_001077485.1	blue
ARVCF	XM_024977235.1;XM_024977230.1;NM_001105380.2;XM_024977232.1;XM_024977236.1;XM_024977231.1;XM_024977237.1;XM_024977233.1;XM_024977234.1	blue
AES	NM_001128497.1;XM_024993937.1	brown
ADAMTSL1	XM_015472431.2;XM_024996068.1	blue
LOC112443512	XM_024983340.1	green
LOC101907348	XR_003031835.1;XR_003031836.1;XR_003031837.1;XR_003031834.1;XR_239421.4	brown
RHNO1	XM_005207242.3;NM_001075631.1	turquoise
BCL11B	XM_002696767.6;XM_005222296.4;XM_024982136.1;XM_024982138.1;XM_005222295.4;XM_024982135.1;XM_024982137.1	blue
GPR1	XM_005202718.4;XM_005202723.4;XM_005202719.4;XM_005202724.4;XM_025000353.1;XM_010802249.3;XM_005202722.4;XM_005202721.4;XM_005202720.4;NM_001206545.1;XM_025000368.1;XM_010802250.3	turquoise
MIR222;MIR221	NR_030882.1;NR_030881.1	turquoise
NFYA	XM_005223472.3;XM_005223469.3;XM_005223473.3;XM_005223474.3;XM_005223471.4;XM_005223470.4;XM_024983686.1;NM_001014956.1;XM_005223475.3;XM_005223476.3	turquoise
PLOD2	NM_001101149.1;XM_005201798.4	yellow
LOC512486	NM_001244229.1	brown
NOTUM	XM_024980983.1	blue
LOC101902274	gene-LOC101902274	turquoise
BACE2	NM_001206062.2	blue
POLE	XM_005217684.4;NM_001191429.1;XM_024977498.1	turquoise
SIX1	XM_002691019.6	yellow
MAP2K6	XM_005221341.4;XM_024979647.1;XM_005221342.4;NM_001034045.1;XM_024979648.1	blue
RAB31	NM_001076944.1	turquoise
NAALADL1	NM_001100308.1	turquoise
FBLN7	XM_002691125.5	green
CHEK2	XM_005218064.4;XM_015475552.2;NM_001034531.1	turquoise
VEGFA	NM_174216.2;NM_001316993.1;NM_001316956.1;NM_001316992.1	green
FLNB	XR_003031774.1;XR_003031775.1;NM_001191460.2;XR_001494762.2;XR_003031773.1;XM_005222904.4;XM_005222907.4;XM_005222906.4;XM_005222905.4;XM_005222908.4	turquoise
DNAH17	XM_024981010.1;XM_024981011.1;XM_015458992.2;XM_024981015.1;XM_024981016.1;XM_024981012.1;XM_024981014.1;XM_024981017.1;XM_024981013.1	brown
LOC112448022	XR_003036294.1	blue
TMEFF1;CAVIN4	NM_001205476.2;XM_010808202.3;XM_005210478.4;NM_001103264.1	blue
ARHGAP28	XM_010818945.3;XM_010818947.3	brown
VEGFB	XM_024986985.1;NM_174487.2	blue
PDLIM5	XM_005207730.4;NM_001077444.2;XM_005207728.4;XM_024993086.1;XM_005207726.4;XM_024993087.1;XM_024993084.1;XM_015471537.2;XM_024993081.1;XM_010805991.3;XM_015471532.2;XM_015471538.1;XM_015471535.2;XM_005207725.4;XM_015471533.2;XM_024993083.1;XM_015471536.2;XM_010805994.3;XM_024993085.1;XM_010805995.3;XM_015471534.2;XM_005207727.4;XM_024993082.1	turquoise
REEP1	XM_005212806.3;XM_005212809.3;XM_005212804.3;NM_001082461.2;XM_024999194.1;XM_005212805.3	brown
HECW2	XM_024981178.1;XM_024981179.1	turquoise
SCN2A	NM_001144109.2;XM_024976883.1;XM_024976886.1;XM_010802012.3	brown
LOC101906664	gene-LOC101906664	brown
LOC112445666	XM_024989146.1	blue
ADRB2	NM_174231.1	blue
LOC112448050	XR_003036383.1	yellow
DENND4A	XM_005211324.4;XM_005211320.4;NM_001205525.2;XM_005211325.4;XM_005211323.4;XM_024997490.1;XM_005211319.4;XM_024997489.1	brown
ASB2	NM_001034669.1	blue
NFATC2IP	NM_001098883.2	brown
SMURF2;LOC112442687	XM_015458932.2;XR_003030935.1	turquoise
CABLES1	XM_002697726.4;XM_024984431.1	brown
AK4	XM_005204457.4;XM_024988806.1;NM_001077933.2;XM_010803443.2	blue
TMEM184B	NM_001081522.1;XM_005207323.4;XM_024991673.1	brown
LOC784007	XM_010802841.2;XM_010802839.3;XR_805310.3;XM_015461876.2;XM_010802840.3	yellow
LOC100848507	XR_139556.5	turquoise
GJC2	XM_005208406.4;XM_024994456.1;XM_005208407.4;XM_024994457.1;NM_001046440.1	turquoise
SASH1	XM_005211031.4;XM_002690315.5;XM_005211030.4;XM_024997050.1	brown
SLC7A1	XM_024999940.1;XM_024999943.1;XM_024999942.1;XM_024999941.1;NM_001135792.1	turquoise
MAMSTR	XM_005219194.3;NM_001195011.1;XM_024978021.1;XM_005219195.3	blue
EPOP	XM_024980838.1	turquoise
PTGIS	NM_174444.1;XM_015474114.2;XM_015474115.2	blue
PAK3	XM_024988124.1;NM_001205536.1;XM_024988121.1;XM_024988119.1;XM_024988122.1;XM_024988123.1;XM_024988120.1	brown
HSPA9;LOC112447603	NM_001034524.2;XR_003035798.1	brown
BMP4	XM_005211793.4;XM_024997307.1;XM_005211794.4;NM_001045877.1;XM_024997309.1;XM_024997308.1;XM_010809331.3	yellow
SLC44A1	XM_024996303.1;XM_024996305.1;XM_024996304.1;XM_024996301.1;XM_024996297.1;XM_024996299.1;XM_024996298.1;XM_024996302.1	brown
SYT12	NM_001192890.1	blue
GIPC3	NM_001206294.1;XM_024994635.1;XM_024994634.1	yellow
ANKRD33	XM_010804926.1;XM_010804927.3;XM_010804928.1;XM_010804923.1;XM_005206253.2	turquoise
TTPA	XM_025001428.1;NM_001206676.1	turquoise
AHCY	NM_001034315.1	turquoise
LOC104975686	XM_010818518.3	turquoise
CIB2	XM_024982027.1;XM_024982030.1;XM_024982023.1;XM_024982026.1;XM_024982031.1;XM_024982029.1;XM_024982024.1;XM_024982025.1	brown
METAP1D	NM_001046342.1;XM_005202339.3;XM_024975622.1;XM_010801904.2	brown
ADD2	XM_005212528.4;NM_001099009.1	turquoise
PODXL	XM_002686960.5;XM_024991324.1	blue
LOC112445196	XM_024988808.1	brown
FITM1	NM_001105351.2;XM_024997403.1	blue
GPRC5A	NM_001034515.1	blue
SLC26A2	XM_005209573.4;XM_010807451.3;NM_001040525.1;XM_005209574.4;XM_010807453.3;XM_024994180.1	brown
ENO2	XM_005207151.1;NM_001101125.1	blue
DCHS1	XM_002693149.5	turquoise
S100A16	XM_005203658.4;NM_001075218.1;XM_024986092.1;XM_005203656.3;XM_005203657.3;XM_024986103.1	brown
ADGRE5	XM_005208603.4;NM_176661.1	turquoise
STXBP2	NM_001046208.2;XM_010806824.3	brown
SLC26A6;CELSR3	NM_001076852.2;NM_001205337.1	turquoise
P2RX4	NM_001034049.1;XR_003029904.1	brown
TSSK1B	NM_001083710.2	turquoise
TRDN	XM_024996943.1	blue
EIF2B2	XM_024997472.1;NM_001015593.1	turquoise
PARVA	NM_001099144.1;XM_024975536.1	brown
CPZ	NM_001083486.2	blue
RASL12	NM_001076933.1	yellow
UNC93B1	XM_024987049.1;NM_001193147.1	turquoise
TUBB2B	NM_001003900.1	blue
COL13A1	NM_001105433.1	turquoise
CSF1	XM_005204071.4;NM_174026.1;XM_024984551.1;XM_005204070.4	blue
PRR32	NM_001099188.1	blue
PKDCC	XM_024999019.1;NM_001206721.1	yellow
DES	NM_001081575.1	brown
TATDN2	XR_003031935.1;XM_002696881.6	turquoise
SIK2	XM_024975451.1;XM_024975450.1;XM_024975449.1;NM_001192277.2;XR_003029373.1	turquoise
SERINC2	XM_025001140.1;XM_025001134.1;NM_001035285.1	blue
LOC101906278	XR_003029747.1	green
WWC1	XM_002689365.6	turquoise
ARMCX4	XM_003588124.5;XM_024988517.1	blue
SLC28A1	XM_010816954.3;XM_024981720.1;NM_001037458.1	brown
HIST2H2BF	XM_010803087.2	turquoise
ZMAT3	XM_024990876.1;XM_005201661.4;NM_001076108.1;XM_024990865.1;XM_024990851.1;XM_024990857.1;XM_024990853.1	green
LIFR	XM_024981350.1;NM_001192263.2	brown
A4GALT	XM_015471432.2;XM_024992817.1;XM_015471433.2;XM_015471435.2;XR_001500425.2;XM_024992813.1;XM_024992815.1;XM_015471430.2;XM_015471431.2;XM_015471436.2;XM_024992816.1;XM_015471434.2;XM_024992814.1;XM_024992812.1;XM_015471429.2;XM_015471437.2	green
ADGRB2	XM_024982274.1;XM_024982275.1;XR_003031574.1;XM_024982266.1;XM_024982298.1;XM_024982306.1;XM_024982301.1;XM_024982291.1;XR_003031576.1;XM_010802505.3;XM_024982268.1;XM_024982281.1	blue
NCAM1	XM_010812347.3;XM_005215806.4;XM_024975007.1;XM_024975015.1;XM_010812358.3;XM_024975000.1;XM_010812359.3;XM_024975001.1;XM_024975004.1;XM_010812344.3;XM_010812341.3;XM_024975013.1;XM_024975010.1;XM_010812349.3;XM_024975002.1;XM_010812345.3;XM_010812343.3;XM_010812355.3;XM_024975003.1;XM_024975012.1;XM_024975006.1;XM_024975008.1;NM_174399.1;XM_010812350.3;XM_010812339.3;XM_024975011.1;XM_024975009…	brown
MOCS1	NM_001013597.1;XM_005223366.4;XM_024983380.1;NM_001166297.1	blue
PTPN21	XM_010809677.3;XM_024998161.1;XM_002691087.6;XM_024998162.1;XM_015473319.2	blue
SLC9C2	XM_024976854.1	yellow
SDC2	NM_001034788.2;XM_025001742.1	yellow
PRKAA2	XM_024989604.1;NM_001205605.1	blue
10-Mar	#N/A	yellow
SMAGP	XM_024992319.1;NM_001083793.1	turquoise
OLFM1	NM_001101879.2	blue
COL6A3	XM_024990266.1;XM_024990265.1;XM_024990264.1;XM_024990267.1;XM_024990262.1;XM_024990263.1	turquoise
CLIC4	NM_001080218.2	turquoise
ADGRE3	XM_024994847.1;XM_005228631.4;XM_024994846.1;XM_024994848.1;XM_024994849.1	green
PKIA	NM_001037620.2;NM_001359999.1;XM_025001728.1	yellow
TRPM3	NM_001076236.1	turquoise
PLSCR4	XM_024991020.1;NM_001081732.1;XM_005201815.4;XM_005201814.4;XM_024991025.1	blue
MEX3B	XM_024982343.1	turquoise
RIMS2	XM_025001672.1;XM_025001653.1;XM_025001671.1;XM_025001669.1;XM_025001673.1;NM_001102190.1;XM_025001658.1;XM_025001656.1;XM_025001675.1;XM_025001670.1;XM_005215574.4;XM_025001674.1;XM_025001665.1;XM_025001664.1;XM_025001662.1;XM_025001668.1;XM_025001659.1;XM_025001667.1;XM_025001661.1;XM_025001657.1;XM_005215575.4;XM_025001663.1;XM_025001654.1;XM_025001666.1;XM_025001660.1	blue
CKB	NM_001015613.1	brown
GNS	NM_001075562.2	blue
SAT2	NM_203323.3;XM_005220305.3	blue
ISYNA1	NM_001046032.2	yellow
MT1A	NM_001040492.2;XM_024977968.1	turquoise
MSRB1	NM_001034810.2	turquoise
CDK14	XM_024990929.1;XM_024990931.1;XM_024990928.1;NM_001206776.2;XM_024990930.1;XM_024990926.1;XM_024990927.1	turquoise
LOC107133160	XR_003029450.1;XR_003029454.1;XR_003029453.1;XR_003029451.1;XR_003029455.1;XR_003029452.1	blue
RASGRP2	XM_015461265.2;XM_010821074.3;XM_010821073.3;XM_010821072.3;NM_001099946.1;XM_010821075.3	turquoise
CRYBB1	NM_174526.2;XM_024977020.1;XM_024977019.1	turquoise
LOC112443457	XR_003031829.1	turquoise
PTGDS	NM_174791.4;XM_024998348.1;XM_024998349.1;XR_003037040.1	blue
PTPRR	XM_010805080.3;NM_001015662.1;NM_001113261.1;XM_010805079.2;XM_024991943.1;XM_024991942.1	brown
CDC42EP1	NM_001075495.1	turquoise
SRSF10	XM_005203274.4;XM_005203272.4;XM_005203273.4;XM_005203271.4;NM_001078126.2;XM_005203276.4;XM_005203275.4	turquoise
LOC112441886	XR_003029851.1	brown
CASZ1	XM_024976728.1;XM_024976727.1;XM_024976726.1	blue
NIPAL2	XM_025001878.1;XM_002692793.6	turquoise
LOC100848439	XR_003031809.1	brown
LOC112448772	XR_003037150.1	green
CMYA5	NM_001281903.1	yellow
KCNN2	XM_024997305.1;NM_205814.2;XM_024997303.1;XM_024997304.1;XM_024997306.1;NM_205792.2	brown
POLN	XM_002688439.6	turquoise
CROT	NM_177494.2;XM_024990439.1;XM_024990440.1	yellow
EPHB4	XM_010819549.3;NM_001206268.2	yellow
LOC101904378	XR_003032388.1;XR_003032389.1	brown
DNAI1	NM_001038142.2;XM_005210327.4	yellow
TIMP1	NM_174471.3;XM_005228099.2	green
SMARCD3	NM_001078154.1	yellow
NRK	XM_024988310.1;NM_001191165.2;XR_003033407.1;XM_024988312.1;XM_024988311.1	blue
SGCA	NM_001013402.1;XM_005220623.4	blue
EPDR1	NM_001102288.2	turquoise
ADAM19	XM_015472343.2;XM_015472341.2;XM_024995279.1	blue
SGSM2	XM_003587393.5;XM_003587394.5;XM_010815874.3;XM_010815875.3;XM_010815876.3	brown
LOC112442227	XR_003030252.1;XR_003030251.1;XR_003030255.1;XR_003030258.1;XR_003030254.1;XR_003030253.1;XR_003030256.1;XR_003030257.1	turquoise
HS6ST2	NM_001206635.1;XM_024988000.1	brown
ERO1A	NM_001103348.1;XM_015473005.2;XM_010808857.3	yellow
LOC107132697	XM_024996020.1	turquoise
TRIP6	NM_001035469.1	brown
TRIM54	XM_005213018.4;NM_001017951.1	blue
LOC100297420	gene-LOC100297420	turquoise
CYR61	NM_001034340.2	yellow
SEMA5A	XM_002696441.6;XM_010816848.3	green
RIPK3	XM_005211281.4;NM_001101884.2;XM_024997365.1	turquoise
SHISAL1	XM_002687976.6;XM_024992825.1	brown
FYN	XM_005210789.4;XM_010808438.3;XM_005210788.3;XM_005210791.3;XM_024996665.1;XM_024996666.1;NM_001077972.1	turquoise
PRRG3	XM_005227620.3;XM_024988521.1;XM_005227621.4;XM_002699670.4	yellow
RET	XM_024986652.1;XM_024986653.1;NM_001191483.1	turquoise
LOC101906342	XR_239338.3	turquoise
ADCY2	XM_024981538.1	blue
ANK1	XM_024986484.1;XM_010820357.3;XM_024986488.1;XM_024986486.1;XM_024986487.1;XM_015460892.2;XM_015460891.2;XM_024986489.1;XM_024986490.1;XM_024986485.1;XM_010820356.3	blue
MYBPC1	XR_003034570.1;XM_010805153.3;XM_010805154.3;XM_024991610.1;XM_024991614.1;XM_024991611.1;XM_024991616.1;XM_024991615.1;NM_001110773.1;XM_024991612.1;XM_024991613.1;XM_005206557.4;XM_024991609.1	blue
BSN	XM_024983183.1	blue
DIO2	NM_001010992.5	turquoise
DUSP1	NM_001046452.2	blue
ACTN2	NM_001034635.1	blue
ST8SIA5	NM_001192874.2;XM_024984187.1	blue
LOC107132308	XR_001496995.2	turquoise
CPPED1	XM_024985002.1;XM_024985000.1;XM_024985003.1;XM_024985001.1;NM_001031771.2	turquoise
ETV4	XM_010816387.3;XM_005220948.4;XM_005220951.3;XM_024980900.1;XM_010816389.3;XM_010816390.2;XM_010816388.3;XM_024980899.1	turquoise
C1QTNF1	XM_015458963.2;NM_001083409.1;XM_024979967.1;XM_005221201.4;XM_005221199.4;XM_005221200.4;XM_010816533.3	blue
ACHE	XM_015460490.2;XM_005225194.4;XM_010819592.3;XM_010819593.3;XM_015460489.2;XM_005225195.4;XM_010819588.3;NM_001076220.1;XM_024985016.1;XM_010819589.3;XM_010819590.3	blue
MAFB	XM_002692462.5	blue
PODN	NM_001192227.1;XM_005204538.4;XM_024987111.1;XM_024987118.1	turquoise
PFKL	NM_001080244.2	blue
HIST2H2AB	XM_002686052.6	turquoise
WDR86	NM_001191339.2;XM_024990392.1;XM_024990390.1;XM_024990387.1;XM_024990386.1;XM_024990391.1;XM_024990396.1;XM_024990394.1;XM_024990393.1;XM_024990395.1;XM_024990388.1;XM_024990389.1	blue
RASGRF1	XM_005221879.4;XM_024981793.1;XM_005221881.4;NM_001191457.1;XR_003031381.1	blue
BOC	XM_015471076.2;XM_015471069.2;XM_024981898.1;XM_024981929.1;XM_024981967.1;XM_005201295.4;XM_015471077.2;XM_015471071.2;XM_005201293.4;XM_010801091.3;NM_001206219.1	blue
FHL1	XM_024989322.1;XM_024989324.1;XM_024989316.1;XM_024989315.1;NM_001113258.1;XM_024989325.1;XM_024989321.1;NM_001034341.1;XM_024989323.1;XM_024989317.1;NM_001113259.1;XM_024989319.1;XM_024989320.1	blue
LIF	XM_005218020.4;NM_173931.1;XM_015475541.2;XM_024976997.1	turquoise
R3HDML	XM_015474300.2	blue
ESYT3	XM_002685050.5;XM_024996168.1;XM_010801588.3	turquoise
LHFPL6	XM_005213639.3;NM_001077990.1;XM_005213640.4	blue
LOC104975022	XR_003030848.1	turquoise
DCN	XM_024991338.1;XM_005206039.2;NM_173906.4	blue
MTURN	NM_001101246.1	blue
PAQR7	XM_005203177.4;XM_005203174.4;XM_005203175.4;XM_025001983.1;XM_015460335.2;NM_001038553.1	brown
TM4SF19	XM_005201448.4	brown
GRIK5	XM_024978414.1;NM_001046424.1;XM_024978413.1	blue
CLIC2	XM_010821539.3;NM_001081727.1;XM_010821540.3	brown
MGST3	XM_010802714.2;NM_001035046.2	brown
SPINT2	NM_001045971.1	turquoise
LOC112446664	XR_003034692.1	yellow
IRF5	XM_005205732.4;XM_024990904.1;XM_024990903.1;NM_001035465.1	turquoise
GDPD5	NM_001101141.1;XM_005216249.4;XM_005216250.4;XM_024975325.1;XM_024975324.1;XM_024975323.1;XM_010812694.3;XM_010812693.3	blue
MLLT3	XM_005209892.4;NM_001192549.1	yellow
FGFR4	NM_001192584.1;XM_005209122.3;XM_005209123.3;XM_024993870.1;XM_024993868.1;XM_024993867.1;XM_024993866.1	blue
PDE4D	XM_003587517.5;XM_003587514.5;XM_015459067.2;XM_003587510.5;XM_015459068.2;XM_003587512.5;XM_003587511.4;XM_003587515.5	brown
ACTR3	NM_174226.2	brown
PRDM1	XM_010808462.3;XM_005210836.4;NM_001192936.1;XM_005210834.4	turquoise
PCED1B	NM_001101207.2;XM_024992042.1;XM_024992043.1;XM_024992040.1;XM_010805047.3;XM_024992044.1;XM_005206399.4;XM_005206397.4;XM_005206403.4;XM_005206400.4;XM_010805048.3;XM_005206396.4;XM_024992045.1	blue
PKHD1	XM_002697311.5	blue
LOC101902449	XM_010811000.3	turquoise
CYP7B1	XM_002692695.3;XM_025001826.1	yellow
SPARCL1	NM_001034302.2	blue
CHD5	XM_024976770.1;XM_024976771.1	brown
S100B	NM_001034555.3	turquoise
XK	XM_024988606.1;XM_024988607.1	brown
VAT1;LOC112442845;LOC112442848;LOC112442847;LOC112442854;LOC112442851;LOC112442852;LOC112442857	NM_001192265.1;XR_003031133.1;XR_003031136.1;XR_003031135.1;XR_003031142.1;XR_003031139.1;XR_003031140.1;XR_003031145.1	brown
FAM46B	NM_001045950.1	yellow
ST8SIA1	NM_001032299.1;XR_003034555.1	blue
NPTX1	NM_001192354.1	blue
DPYSL3	NM_001101068.1;XM_005209570.4;XM_024994066.1	turquoise
NKAIN1	XM_024982362.1;XM_010802512.3;XM_024982363.1;XM_002685664.6	turquoise
BACH1	XM_002684612.6;XM_015466406.2	turquoise
LOC783255	gene-LOC783255	turquoise
PFN2	NM_001128197.1;XM_005201812.4	yellow
MYMK	XM_015473661.2;NM_001193046.1;XM_015473659.2;XM_024999145.1;XM_015473660.2;XM_024999144.1;XM_024999147.1	blue
TSPO	NM_175776.2	turquoise
BANK1	XM_010805953.2;XM_024993521.1;XM_002688119.5	brown
DLX4	XM_005220556.4;NM_001098041.1;XM_005220557.4	brown
TTLL11	XM_024999560.1	yellow
CACNA1B	XM_024998335.1;XM_024998342.1;XM_024998344.1;XM_024998337.1;XM_024998340.1;XM_024998336.1;XR_003037039.1;XM_024998345.1;XM_024998339.1;XM_024998341.1;XM_024998343.1;XM_024998338.1;NM_174632.2	turquoise
RAB29	XM_015475015.2;NM_001099094.2;XM_024976373.1	blue
CRISPLD1	NM_001101165.1;XM_010812067.2	brown
MAP3K7CL	XM_010800922.3;XM_010800924.3	blue
LOC104970537;MIR421;MIR374B	XR_816906.3;XR_816916.3;NR_031062.1;NR_031314.1	yellow
DAGLA	NM_001192583.2;XM_005226931.4;XM_005226930.4	brown
FAM200A;ZNF789	XR_001495128.2;NM_001105470.2;NM_001244408.1;XM_024985080.1;XM_005225248.4;XM_024985079.1;XM_005225247.4;XM_010819609.3	turquoise
KIAA1024	XM_015459232.2	blue
SPRED3	XM_024979068.1;XM_024979069.1;XM_024979067.1;XM_024979070.1	turquoise
KBTBD7	XM_005213688.4	turquoise
ALPK3	XM_015459209.2	yellow
NIPAL3	NM_001193122.1;XM_005203252.4;XM_005203251.3;XM_024978018.1	brown
CLEC1A	NM_001076081.1	brown
LRRC71	NM_001105357.2;XM_005203696.4;XM_005203693.4;XM_005203694.4;XM_005203697.4;XM_010802903.3	brown
INA	NM_001075958.1	blue
SCD5	NM_001076945.1	blue
TXNIP	NM_001101875.2	blue
CEBPA	NM_176784.2	turquoise
LOC524576	XM_005206868.4;XM_005206867.4;XM_002687704.5;XM_024992543.1	blue
RHOB	NM_001077922.1	brown
LOC508879	XM_015461313.2;XM_010821182.3;XM_002699367.5	turquoise
LDB2	XM_015471776.2;XM_024993437.1;NM_001046611.3;XM_005208317.3;XM_005208318.3;XM_005208320.4;NM_001314058.1;XM_015471777.2	blue
MMP14	NM_174390.2	yellow
FKBP10	NM_001046403.1	yellow
STK10	NM_001192627.1	turquoise
OLFML2B	XM_005203491.2;XM_005203492.2;NM_001100354.1	yellow
GIMAP8	XM_010804670.3;XM_010804668.3;XM_024991238.1;XM_005205941.4	turquoise
GAS7	XM_005220391.4;XM_005220394.4;XM_005220393.4;XM_010816047.3;XM_010816046.3;XM_005220392.4;NM_001102280.2	yellow
TRPV2	NM_001024493.1	blue
CECR2	XM_024992770.1;XR_003034868.1	blue
EYA2	XM_010811531.3;XM_010811532.3;XM_010811533.2;NM_001035464.1	turquoise
DIRC2	NM_001101287.1	turquoise
PPL	XM_005224663.4;XM_002697888.6;XM_005224662.4;XM_024985416.1	brown
CNKSR3	XM_010808703.3;XM_005211065.4;XM_005211064.4;NM_001192112.2	yellow
CBX2	XM_010816519.3;NM_001205593.1	yellow
KIAA1551	XM_024991605.1;XM_005206813.4;XM_024991603.1;XM_015471168.2;XM_024991600.1;NM_001101072.2;XM_015471169.2;XM_024991602.1;XM_015471170.2;XM_024991604.1;XM_005206814.4;XM_010805332.3;XM_005206815.4;XM_015471167.2	yellow
SGMS2	XM_005207615.4;NM_001205877.2;XM_005207619.4;XM_015471499.2;XM_005207618.4;XM_024993219.1;XM_015471498.2;XM_010805899.3;XM_015471497.2;XM_010805900.3;XM_010805901.3;XM_015471496.2;XM_005207612.4	turquoise
FADS2	NM_001083444.1;XM_015461240.2;XM_024987159.1;XM_024987160.1	blue
ARHGAP23	XM_024980830.1;XM_024980835.1;XM_024980833.1;XM_024980828.1;XM_024980831.1;XM_024980834.1;XM_024980829.1;XM_024980832.1	brown
CCL2	NM_174006.2	blue
LOC112446510	gene-LOC112446510	turquoise
PMVK	XM_024988238.1;XM_024988234.1;NM_001046151.2;XM_024988243.1	turquoise
GATM	NM_001045878.1;XM_024997310.1	blue
MYLIP	XM_005223783.3;NM_001102253.1;XM_024983698.1	turquoise
LOC104973929	XR_003037926.1	brown
DISC1	XM_024986936.1;XR_003033147.1;XR_003033146.1;XR_003033145.1;XR_003033144.1;XM_024986937.1	brown
GRIN2D	XM_024979225.1	blue
ANXA1	NM_175784.3	turquoise
P3H2	NM_001100345.2;XR_804252.1	brown
ETV1	XM_010804047.3;NM_001046492.2;XM_010804051.3;XM_024990850.1;XM_005205208.4;XM_024990848.1;XM_015468345.2;XM_024990849.1;XM_010804048.3;XM_005205203.4;XM_015468347.2	turquoise
LOC112443178	XR_003031491.1	brown
BEAN1	XM_015475817.2;XM_005218834.3;XM_010814646.2;XM_024978972.1;XM_024978971.1	brown
HMGCS1;TRH	NM_001206578.1;NM_001101221.1	brown
LOC107132877	XR_001501236.2	brown
TRIM72	XM_002698073.5	blue
CYP17A1	NM_174304.2;XM_024985465.1;XM_024985466.1	turquoise
TM6SF1	NM_001102295.2;XM_005221888.4;XM_024981947.1;XM_024981944.1;XM_024981945.1	turquoise
PHLPP1	XM_024984528.1	yellow
SH2B3	XM_024977444.1;XM_024977443.1;XM_024977442.1;NM_001193067.1;XM_024977441.1;XM_005217911.4	green
RNF44	XM_005209141.4;XM_015472147.2;XM_005209143.4;XM_005209142.4;NM_001192713.1;XM_024994328.1;XM_024994329.1	turquoise
LOC112441868	XR_003029819.1;XR_003029818.1;XR_003029820.1;XR_003029817.1;XR_003029816.1;XR_003029821.1	blue
NEFH	XM_005218112.3;XM_005218114.3;XM_005218115.3;XM_024977819.1;XM_024977820.1;XM_005218121.3;XM_024977821.1	yellow
SELENBP1	NM_001046048.1;XM_024987220.1	blue
ASB16	NM_001101188.1	blue
HS6ST1	NM_001192491.1	yellow
RHBDF2	XM_010816616.3;XM_010816618.3;XM_010816617.3;XM_005221303.4;XM_024981047.1;XR_003030986.1	blue
DDAH2	XM_005223679.4;NM_001034704.1	brown
LOC104975283	XR_813808.3	brown
COL6A2	NM_001075126.1;XR_003034923.1;XM_010801673.3;XM_005202053.4	turquoise
HACD2	NM_001130757.2	green
GRIP2	XM_005223155.4;XM_024983320.1;XM_024983321.1;XM_015459702.2;XM_024983322.1;XM_015459703.1	blue
ELMO1	XM_015469366.2;XM_015469370.2;XM_005205454.3;XM_015469371.2;NM_001113227.2;NM_001024505.3;XM_015469368.2	blue
RYR3	XM_015473104.2	green
VPS13C	XM_003586568.5;XM_002690847.5	brown
ZNF446	XM_024978853.1;XM_010815662.3;XR_003030246.1;XM_024978854.1;XM_010815664.3	yellow
LOC616868;HIST1H2BB;HIST1H2BI	XM_024983939.1;NM_001081742.1;XM_015459941.2	yellow
NR4A1	XM_005206220.4;XM_005206221.1;XM_010804908.3;XM_005206219.3;XM_024991837.1;NM_001075911.1	green
SAMD11	XM_010813447.3	green
DUSP5	NM_001304282.1	green
MFSD6	XM_002685219.6;XM_005202247.4;XM_024979649.1;XM_005202246.4	blue
SPATA20	XM_024979934.1;NM_001083407.1	brown
FERMT1	XM_005214725.4;XM_025000617.1;XR_003037690.1;NM_001206179.2	blue
VSIR	NM_001080347.1	blue
IL11	XM_024979371.1	green
IRS1	XM_003585773.5	blue
HDAC4	XM_024990282.1;XM_024990279.1;XM_024990285.1;XM_024990283.1;XM_024990284.1;XM_024990278.1;XM_024990277.1;XM_024990281.1;XM_024990280.1	turquoise
CHST6	NM_001192022.1;XM_024978416.1;XM_010814314.3;XM_024978415.1;XM_010814318.3	brown
ADRB1	NM_194266.1	brown
SSUH2;OXTR	XM_005222613.4;XR_003031707.1;NM_174134.2;XM_024983130.1	blue
POGLUT1	NM_001014903.1	turquoise
DIRAS3	NM_001034215.2;XM_015465020.2	blue
KIF26B	XM_024976712.1;XM_024976713.1	yellow
TRIM28	XM_024978254.1;XM_024978252.1;XM_024978251.1;NM_001206809.1;XM_024978253.1	yellow
OTULINL	NM_001102171.1;XM_010816847.3;XM_024981329.1	brown
BCL9L	XM_005216042.3;XM_010812505.3;XM_010812506.3;XM_024975446.1;XM_005216044.4;XM_005216043.3;XM_010812507.3;NM_001205656.2;XM_024975447.1	turquoise
PDGFD	XM_005215730.4;XM_024975297.1;NM_001083706.1	green
LOC112442619	XR_003030809.1;XR_003030810.1	blue
FAM43A	XM_002684829.5	turquoise
TMEM47	NM_001076262.1	turquoise
MUSK	NM_001192352.2	green
HIST1H2BL	XM_024989975.1	yellow
L2HGDH	NM_001101090.1	turquoise
SLC16A12	XM_024985894.1;XM_024985888.1;XM_024985889.1;XM_024985892.1;XM_024985891.1;XM_010819766.3;XM_024985893.1;XM_024985890.1	yellow
LHX6	XM_005213032.4;NM_001192848.1	turquoise
CRB1	NM_001192482.2	turquoise
MYL1	XM_010802243.3;XM_005202717.4;NM_001079578.1;XM_005202716.3	blue
RAD54L	NM_001130766.1;XM_024984211.1;XM_024984208.1	turquoise
WWTR1	XM_024991886.1;XM_005201826.4;XM_005201825.4;NM_001193047.1	yellow
SLC9A3R2	XM_005224568.2;XM_024985064.1;NM_001077065.2	blue
FBXO21	XM_024977469.1;XM_005217931.4;NM_001078071.1;XM_005217932.4;XM_024977470.1	brown
PPP1R12C	XM_024979381.1;XM_024979384.1;XM_024979385.1;XM_024979383.1;XM_024979382.1	turquoise
JAK3	XM_015471919.2;XR_001500555.2;XM_024994787.1;XM_010806605.3;XM_010806603.3;XM_024994788.1	blue
THEM6	NM_001099375.1	turquoise
CCDC80	XM_024986843.1;NM_001098982.2	turquoise
NEURL1B	XM_002696271.6	brown
CLECL1	NM_001101276.1;XM_010805543.3	green
INPP1	XM_010801790.3;XM_010801791.3;XM_024998746.1;NM_174364.2;XM_005202191.4;XM_024998767.1;XM_005202192.3;XM_024998737.1	turquoise
TACC2	XM_024986051.1;XM_015460759.2;XM_003587903.3;XM_015460763.2;XM_015460761.2;XM_010820120.1;XM_015460771.2;XM_024986052.1;XM_015460766.2;XM_015460758.2;XM_005225829.2;XM_024986050.1;XM_010820117.3;XM_010820119.3;XM_015460765.2;XM_015460769.2;XM_024986046.1;XM_010820118.3;XM_015460768.2;XM_015460770.2;XM_024986049.1;XM_015460760.2;XM_015460762.2;XM_024986048.1	blue
SORBS2	NM_001079787.1	turquoise
MYO1F	NM_001192748.1;XM_024994339.1	turquoise
UCHL1	NM_001046172.2;XM_005207872.4	brown
LOC112443704	XR_003032113.1	brown
LAPTM4B	NM_205802.2;XM_010812166.2;XM_025001440.1;XM_010812165.2	yellow
ABLIM3	XM_005209615.3;XM_005209614.3;XM_024994582.1;XM_015472306.2;XM_005209616.4;XM_010807479.2;XM_024994583.1;XM_010807481.3;NM_001099127.2	blue
SYT1	XM_015470876.2;NM_174192.3;XM_005206030.4;XM_024991347.1	yellow
GRK3	XM_024977014.1;NM_174500.2;XM_024977016.1;XR_003029903.1;XM_024977018.1;XM_024977017.1	turquoise
ABAT	NM_001081581.1;XM_024984643.1;XM_024984642.1;XM_024984640.1	turquoise
NR2F1	NM_175804.2	blue
SEMA6C	XM_015462996.2;XM_015462998.2;XM_024989974.1;XM_010803082.3;XM_015463000.2;XM_024989973.1	turquoise
NXPH3	NM_001192824.1;XM_024980375.1	turquoise
TPRG1	XM_024992059.1;NM_001193079.1;XM_024992053.1	turquoise
KLHL13	XM_005227425.4;XM_010821318.3;NM_001102511.1;XM_024988077.1;XM_024988078.1;XM_005227424.4	turquoise
TIPARP	NM_001206048.1	brown
ALDH1A3	XM_024982260.1	turquoise
CDC6	NM_001192407.1;XM_024980094.1;XM_005220727.4;XM_024980093.1	brown
QPCT	NM_177506.2	blue
MMP2	NM_174745.2	blue
ESM1	NM_001098101.1	green
SEC24D	XM_024993483.1;XM_024993484.1	turquoise
SDS	XM_024977212.1;XM_024977211.1;NM_001075662.1	green
CARD11	XM_005225104.4;XM_005225109.4;XM_015460447.2;NM_001109796.2;XM_005225108.4;XM_024984834.1;XM_005225106.4;XM_005225105.4	blue
LOC112441831	XR_003029724.1;XR_003029725.1;XR_003029726.1	turquoise
SPIN4	XM_005228274.4	turquoise
RANBP3L	XM_015459106.2;XM_024981499.1;XM_005221618.4;XM_024981500.1;XM_005221617.4	blue
GBE1	XM_024992141.1;NM_001122729.1	green
MPZL3	NM_001098051.1;XR_003029368.1	brown
LOC100847454	XR_807888.3;XR_001500682.2;XM_010807410.3;XR_807889.3;XR_001500681.2;XR_807890.3;XR_001500683.2;XR_807891.3;XR_807892.3;XR_807886.3	turquoise
NOX4	NM_001304775.1;XM_024986994.1	blue
INHBE	NM_001205842.1	brown
ADAM15	XM_005203773.4;XM_024989790.1;XM_024989789.1;XR_003033865.1;XM_024989794.1;NM_001205442.2;XM_005203771.4;XM_024989787.1;XM_024989795.1;XM_024989792.1;XM_024989791.1;XM_005203769.4;XM_005203772.4;XM_024989793.1;XR_003033866.1;XM_024989788.1	blue
ARHGAP26	XM_024994425.1;XM_024994426.1;XM_024994422.1;XM_024994428.1;XM_024994423.1;NM_001205522.1;XM_024994427.1	blue
MSX1	NM_174798.2	green
SLC4A2	XM_024990504.1;XM_005205793.3;NM_001205664.2	blue
LOC112447495	XR_003035721.1	turquoise
FGF18	NM_001076007.2	blue
CTSS	XM_010803003.3;XM_010803004.3;NM_001033615.2	turquoise
DLG2	XM_024987484.1;XM_024987487.1;XM_024987486.1;XM_024987493.1;XM_024987488.1;XM_024987491.1;XM_024987490.1;XM_024987485.1;XM_024987492.1;XM_024987489.1	blue
KAT2B	XM_024997590.1	turquoise
KREMEN1	XM_024977817.1;XM_024977818.1;XM_024977816.1	blue
FGD6	XM_024992408.1;XM_005206128.4;XM_002687205.6	turquoise
TMEM26	NM_001103163.2;XM_024986497.1	brown
GSTA1	XM_024983759.1;XM_024983760.1;NM_001078149.1;XM_024983761.1	turquoise
GRIK2	NM_001193063.1;XM_024996835.1;XM_024996832.1;XM_024996837.1;XM_024996833.1;XM_024996834.1;XM_024996836.1	brown
TMEM86A	NM_001035388.1	blue
LOC530599;LOC107131695	XM_015459647.2;XM_024983358.1;XM_015459649.2;XM_015459648.2	turquoise
C8H8orf58	XM_010808045.3	blue
LOC101906193	gene-LOC101906193	turquoise
SLC37A1	XM_024996556.1;XM_024996570.1;XM_005202033.4;XM_015473799.2;XM_024996552.1;XM_024996561.1;XM_024996537.1;XM_024996548.1;XM_024996542.1;XM_024996534.1	blue
ACOX1	XM_024980020.1;XM_024980019.1;NM_001035289.3	yellow
TMEM132A	XM_005226858.2;NM_001102237.2	turquoise
LOC101907943	XR_003031295.1;XR_003031297.1;XR_003031296.1	brown
TNFAIP8L3	XM_002690926.5	green
ADAMTS7	XM_024982017.1;XM_024982018.1	yellow
TRIM2	XM_024977384.1;XM_010813659.3;XM_024977385.1;NM_001083735.2;XM_024977387.1;XM_005217459.4;XM_024977386.1	turquoise
SIRPA	NM_175788.1	green
SPHAR;RAB4A	XM_005228571.4;NM_001038685.2;XM_010820402.3;XM_005226196.4	brown
XPC	NM_001205908.1;XM_005223141.4	turquoise
CFH;LOC781004;LOC101905630	NM_001033936.1;XM_024975973.1;XM_024976667.1;XM_024975974.1;XM_024976665.1	blue
WWC2	XM_024986464.1;XM_024986463.1	brown
CLIP1	XM_024977351.1;XM_024977349.1;XM_024977354.1;NM_001192823.1;XM_005217892.4;XM_024977353.1;XM_024977357.1;XM_024977358.1;XM_024977352.1;XM_010813966.3;XM_005217890.4;XM_024977356.1;XM_024977355.1	blue
LAMA4	XM_024996679.1;NM_001205965.1;XM_024996678.1;XM_024996682.1;XM_024996680.1;XM_024996681.1	blue
CHCHD7	XM_025001750.1;NM_001130759.2	turquoise
ICAM1	NM_174348.2	blue
SLC31A2	XM_005210522.4;NM_001034556.1	blue
LOC101903832	XR_003033317.1;XR_003033316.1;XR_003033315.1	brown
AMPD3	XM_024975806.1	yellow
H1FX	XM_002697143.6	green
S100A1	XM_005203721.4;XM_005203719.2;XM_005203720.3;NM_001099042.2;XM_010802915.3	blue
SOX11	XM_024999559.1	green
LOC112447032	XR_003035051.1;XR_003035052.1;XR_003035053.1	turquoise
HDHD3	NM_001014896.1	brown
ITGB1BP2;NONO	XR_816941.1;XM_010821853.3;XR_816940.1;NM_001046554.1;XR_003033395.1;XR_816942.1;NM_001205732.1;XM_015461654.2;XM_024988175.1;XM_010821852.3;XM_005228031.1	blue
FAM13B	XM_024995192.1;XM_024995197.1;XM_024995186.1;XM_024995195.1;XM_024995185.1;XM_024995198.1;XM_024995187.1;XM_024995196.1;XM_024995190.1;XM_024995194.1;XM_024995199.1;XM_024995188.1;XM_024995191.1;XM_024995193.1;XM_024995189.1	yellow
MPPE1	XM_005224310.4;XM_024984201.1;NM_001305022.1;XM_005224311.2	turquoise
DAPK3;MIR2456	NM_001101124.1;XM_005208946.4;NR_030809.1;XM_024994282.1	turquoise
PLEKHO2	NM_001076283.2	blue
MEOX1	NM_001035376.2;XM_005220894.4	blue
CTTN	XM_024987035.1;NM_001075287.1;XM_005227318.4;XM_005227320.4;XM_005227322.4;XM_005227317.3;XM_005227321.4;XM_005227319.4	brown
MFSD12	XM_024995024.1;XM_024995022.1;XM_024995023.1	turquoise
MAML3	XM_015475390.2;XM_024977576.1;XM_003587128.5	yellow
KLK10	XM_005219301.4;NM_001075890.1;XM_005219300.4;XM_005219299.4;XM_024978330.1	blue
PCGF5	XM_024985651.1;XM_024985656.1;NM_001077980.1;XM_024985652.1;XM_024985650.1;XM_024985653.1;XM_024985655.1;XM_024985654.1;XM_024985649.1	brown
SYNPO2L;MYOZ1	XM_024986862.1;XM_024986860.1;XM_005226507.4;XM_024986524.1;NM_174397.2;XM_024986861.1;XM_024986523.1;XM_010820661.3	blue
LRP6	XM_005207029.4;XM_005207028.4;XM_002687783.6;XM_003586111.5;XR_003034822.1	turquoise
KLF4	NM_001105385.1;XM_005210496.4;XM_005210495.4;XM_010808221.3	blue
GSTP1	NM_177516.1	blue
NR4A3	XM_015472563.2;XM_024996228.1;XM_010808008.3;XM_024996229.1;XM_024996230.1;XM_005210213.4;XM_015472564.2	turquoise
DTNBP1	NM_001045947.1	turquoise
GREB1	XM_024998447.1;XM_024998449.1;XM_024998446.1;XM_010810182.3;XM_010810181.3;XM_005212947.4;XM_024998448.1;XM_024998440.1;NM_001205631.2;XM_024998444.1;XM_024998445.1;XM_024998443.1;XM_024998441.1	turquoise
SFXN3	XM_024985573.1;NM_001101946.1;XM_024985572.1	brown
LGMN	NM_174101.2;XM_024981595.1	brown
LOC104976020;BNIP3	XR_815863.3;NM_001076366.1	blue
LOC112447030	XR_003035049.1	blue
CHAC1	NM_001098882.1	turquoise
RCN3	XM_024978275.1;NM_001046260.1;XM_024978276.1	yellow
COMT	NM_001102317.1;XM_024977487.1	turquoise
GYS1	NM_001101299.2	blue
C20H5orf34	NM_001083426.1;XM_024981270.1;XM_015459074.2;XM_010816784.3	turquoise
AOC3	XM_024979561.1;XR_003030575.1;NM_181002.3	turquoise
LRIG3	XR_003034559.1;NM_001205591.1	blue
LOC112445007	XM_024988388.1	turquoise
PCDH7	XM_015471576.2;XM_005207829.4;XM_005207824.4;XM_005207825.4;XM_015471574.2;NM_001192975.2;XM_015471577.2	blue
PTPRM	XM_024984492.1;XM_024984490.1;XM_010818948.3;XM_002697742.6;XM_024984488.1;XM_010818951.3;XM_024984489.1;XM_005224296.4	turquoise
RECQL4	XM_025001549.1;NM_001098037.2	turquoise
GRAMD1B	XM_005215954.3;XM_024975270.1;XM_010812450.3;XM_024975269.1;NM_001191419.2;XM_024975268.1;XM_024975272.1;XM_005215956.3;XM_024975271.1	blue
PBX1	NM_001192768.1;XM_005203438.3;XM_024989644.1;XM_005203439.4;XM_010802730.3;XM_024989645.1	yellow
PLEK2	NM_001102334.1	blue
GNG7	NM_001113314.1	yellow
NOS2	XM_024979645.1;XM_024979646.1;NM_001076799.1	blue
HRH1;ATG7	XM_010817877.3;NM_174083.4;NM_001142967.1;XM_005223099.4;XM_024983112.1;XM_024983113.1;XM_024982371.1;XM_010817939.3;XM_010817940.3;XM_010817937.3;XM_010817941.3;XM_024983114.1;XM_010817945.3;XM_010817938.3;NM_001083795.2;XM_024983104.1;XR_814633.3;XM_024983108.1;XM_024983111.1;XM_024983105.1;XR_001494789.2;XM_024983107.1;XM_024983115.1;XM_024983110.1;XM_010817942.3;XR_814634.3;XM_010817935.3;XM_…	turquoise
TTN;LOC112442545	XM_024979882.1;XM_024979897.1;XM_024979887.1;XM_024979891.1;XM_024979885.1	yellow
CLCN4	XM_024987882.1;XM_005228495.4;XM_005228496.4;NM_001031757.1;XM_024987884.1	brown
LOC785216	XM_003587877.5;XM_005225691.4	turquoise
CAST	XM_010807617.1;NM_174003.2;XM_010807618.1;XM_010807616.1;XM_005209754.3;XM_005209751.2;XM_024993823.1;XM_005209749.3;XM_024993825.1;XM_005209753.2;XM_005209752.2;NM_001030318.3;XM_024993824.1;NM_001030319.4;XM_010807620.2;XM_005209750.3;NM_001030320.3;XM_024993826.1;XM_024993828.1;XM_024993827.1	turquoise
CDH1	NM_001002763.1	blue
XIRP2	XM_010801950.3;XM_005202402.4;XM_010801951.3	blue
LOC512869	XM_024981161.1	blue
ISCA1	NM_001034470.2;XM_024995689.1;XM_024995688.1	turquoise
CXHXorf57	XM_005227839.4;XM_002699835.6	turquoise
LOC101902712	XR_237014.4	brown
PTPRF	XM_024987579.1;NM_001101079.1;XM_024987581.1;XM_024987591.1;XM_024987577.1;XM_024987584.1;XM_024987574.1;XM_024987593.1	turquoise
PIGO	XM_024996194.1;XM_024996196.1;XM_024996195.1;XM_002689674.5	green
PARP9	NM_001076828.1;XM_024978852.1;XM_024978758.1;XM_005201395.3;XM_024978798.1;XM_024978869.1;XM_024978737.1;XM_024978681.1;XM_024978642.1	blue
TNS4	XM_010816251.3;XM_005220735.4;NM_001038155.1	turquoise
SEC14L3;LOC112441539	XM_024977268.1;XM_024977827.1;NM_001205882.2;XM_024977829.1;XM_024977828.1	brown
CALHM5	XM_024996961.1;XM_005210760.4	turquoise
CMPK2	XM_002691489.5;XR_003037268.1	blue
GAB1	NM_001101201.1;XM_005217570.4;XM_005217572.4;XM_024977398.1;XM_024977396.1	blue
ANXA7	XM_005226418.4;XM_005226417.4;NM_001075991.1;XM_005226416.4	brown
CYBRD1	XM_005202340.4;NM_001206049.1	blue
IFITM1	NM_001078142.1	blue
FGL1	XM_005225958.4;NM_001034313.2	turquoise
FAM214B	XR_003035870.1;NM_001014893.1;XM_024995582.1;XM_005210077.4;XM_010807930.3;XM_024995581.1;XM_005210078.4;XM_024995580.1	brown
CPXM2	XM_024985721.1;XM_024985720.1;XM_024985718.1;NM_001206057.1;XM_024985719.1	blue
TRIM31	XM_024984036.1;XM_024984035.1;XM_024984037.1;XM_015459914.2;XM_010818392.3;XM_005223704.4	blue
KDELR3	NM_001192233.1	yellow
SLC5A3;MRPS6	XM_005201100.4;NM_001040584.2;XM_024992046.1;XM_024992041.1;NM_174607.1	yellow
AOC2	NM_001206861.2	turquoise
PPFIBP2	XM_024975812.1;XM_024975823.1;XM_024975814.1;XM_024975826.1;XM_024975829.1;XM_024975813.1;XM_024975820.1;XM_024975832.1;XM_024975825.1;XM_024975827.1;XM_024975815.1;XM_024975821.1;XM_024975819.1;XM_024975824.1;XM_024975822.1;XM_024975830.1;XM_024975831.1;XM_024975818.1;XM_024975816.1	blue
KCNB1	NM_001192269.1	blue
KLHL30	XM_024990275.1	blue
SREBF1	XM_024980343.1;NM_001113302.1;XM_024980342.1	yellow
PM20D1	NM_001038100.1	turquoise
WSCD2	XM_024977796.1;XM_005218102.4;XM_002694610.6	green
PSTPIP2	NM_001101112.1;XM_005224178.4	yellow
EEF1AKMT1	XM_005213810.4;XM_005213812.4;XM_015473827.2;XM_024999999.1;NM_001080349.2	turquoise
CACNA1C	XM_024992764.1;XM_024992746.1;XM_024992760.1;XM_024992754.1;XM_024992753.1;XM_024992758.1;XM_024992749.1;XM_024992757.1;XM_024992759.1;XM_024992752.1;XM_024992747.1;XM_024992748.1;XM_024992750.1;XM_024992761.1;XM_024992756.1;XM_024992755.1;XM_024992763.1	yellow
NIN	XM_005211736.4;XM_024997983.1;XM_024997984.1;XM_024997982.1;XR_003036814.1;XM_024997988.1;XM_024997985.1;XM_024997987.1;XM_024997986.1	yellow
LOC112446468	gene-LOC112446468	turquoise
HJV	XM_005203975.4;XM_005203979.4;NM_001206914.1;XM_005203978.4;XM_005203976.4;XM_005203977.4	blue
LOC100847554	XR_237666.4	yellow
SEC23A	XM_024981874.1;NM_001081604.1;XM_005222100.4;XM_005222099.4	turquoise
LOC101902570	XR_234717.4	brown
EDN3	XM_025000539.1;NM_001101979.1	blue
LOC112449052	XR_003037522.1;XR_003037523.1	turquoise
CHN2	XM_005205489.2;XM_024990557.1;NM_001045963.2	yellow
NECTIN3	XM_024994242.1;XM_024994235.1;XM_024994263.1;XM_024994257.1;XM_024994260.1;XM_024994249.1;XM_024994252.1;XM_024994248.1	turquoise
BTBD11	NM_001205745.1;XM_024992024.1;XM_024992025.1;XM_024992023.1;XM_024992027.1	blue
CD109	XM_024996919.1	brown
IER5L	NM_001206835.1	brown
PLGRKT	NM_001034426.2	turquoise
LPAR1	XM_024995437.1;XM_010808241.3;XM_005210511.4;XM_005210513.4;XM_005210512.4;XM_024995436.1;XM_024995438.1;NM_174047.2	brown
ALG13	XM_024988703.1;XM_024988710.1;XM_024988707.1;XM_024988709.1;XM_024988706.1;XM_024988708.1;XM_024988705.1;XM_024988704.1	turquoise
SEMA7A	NM_001206185.1;XM_010817088.3	turquoise
NPDC1	NM_001105489.1;XM_024998243.1;XM_024998244.1	blue
NAV2	XM_024987495.1;XM_005226773.4;XM_010820889.3;XM_005226774.4;XM_010820892.3;XM_002699081.6;XM_002699080.6;XM_005226778.4;XM_005226776.4;XM_024987494.1;XM_015461175.2	yellow
SYNPO2	NM_001083751.1;XM_005207587.4	brown
TXNRD3	XM_024983188.1	turquoise
ADGRL4	XM_024989505.1;NM_001076908.2;XM_024989504.1;XM_010803395.3	turquoise
PDE4B	XM_010803424.3;XM_015465000.2;XM_024984022.1;NM_001102546.1	brown
KCTD10	XM_005217910.4;XM_005217909.3;NM_001101216.1;XM_024977413.1	blue
ANK3	XM_024986629.1;NM_001105620.1;XM_024986626.1;XM_024986627.1;XM_024986631.1;XM_024986632.1;XM_024986628.1;XM_010820489.3;XM_024986630.1	yellow
GALC	XM_010809641.3;XM_015473301.2;NM_001206020.1	turquoise
CCNJL	XM_024995293.1;XM_002689349.6;XM_005209688.4;XM_024995292.1	brown
LOC104971297	gene-LOC104971297	turquoise
IL1RL1;IL18R1	XM_024998706.1;XM_005212458.4;NM_001206302.1;XM_005212445.4;XM_005212462.4;XM_005212459.4;XM_024998703.1;XM_024998707.1;XM_024998708.1;XM_024998705.1;XM_024998704.1;XM_024998700.1;XM_024998702.1;XM_024998701.1	green
MB21D2	NM_001205856.1	blue
SGCD	XM_024994220.1;NM_001191263.2	turquoise
IL27RA	XM_024994195.1;NM_001098028.1;XM_024994196.1	turquoise
ZNF385D	XM_024986355.1;XM_024986356.1;XM_024986354.1	turquoise
SPRN	XM_024985817.1;XR_003032736.1;XM_024985816.1;NM_001080321.1	turquoise
SLC46A3	NM_001103303.2	blue
CDH8	XM_024978266.1;NM_001035339.1	blue
BMPR1B	XM_010805987.3;XM_005207720.4;XM_010805972.3;NM_001105328.1;XM_024993067.1;XM_024993071.1;XM_024993069.1;XM_024993065.1;XM_024993072.1;XM_010805985.3;XM_024993064.1;XM_024993070.1;XM_005207719.4;XM_010805973.3;XM_010805980.3;XM_024993068.1;XM_024993066.1;XM_015471531.2;XM_024993063.1;XM_024993062.1	yellow
HOXB6	XM_024980824.1	turquoise
SERPINH1	XM_005216248.4;XM_005216247.3;NM_001046063.1	yellow
LOC112446689	XR_003034735.1	turquoise
LOC104968444	XM_024989234.1	brown
PHLDA1	NM_001105631.1	brown
HOXA7	XM_024991096.1	yellow
PEAK1	XM_010817120.3;XM_005222005.4;XM_024982037.1;XM_024982035.1;XM_015459262.2;XM_015459261.2;XM_005222010.4;XM_005222004.4;XM_003587568.5;XM_024982036.1	turquoise
ARPC2	NM_001034713.2	turquoise
FSIP1	XM_010809205.3;NM_001193138.2	turquoise
LOC112445977	XR_003034002.1	turquoise
IGF2	XM_005227274.4;XM_005227272.2;XM_005227276.2;XM_024986969.1;XM_015461332.2;XM_005227270.4;XM_005227273.2;XM_005227275.4;NM_174087.3	yellow
MDM1	XM_024992481.1;XM_010805108.3	turquoise
ANKH	NM_001109793.1	brown
GK	NM_001075236.1;XM_005228313.2;XM_010822100.3;XM_010822101.3;XM_024987813.1;XM_005228312.4	yellow
SHMT2	XM_010805139.3;XM_005206532.4;NM_001034282.1;XM_010805138.3;XM_024991508.1;XM_005206533.1;XM_024991510.1;XM_024991509.1	turquoise
RFTN1	XM_024997191.1;XM_024997190.1;XM_024997196.1;XM_024997194.1;XM_024997199.1;XM_024997193.1	yellow
MARS	NM_001038091.2;XM_010805159.3;XM_015471086.2;XM_024991643.1	brown
TMEM35B	XM_002686553.6	brown
TRIM16	XM_003587416.4	turquoise
SYNC	NM_001109803.2;XM_005203009.4	brown
CACNA2D1	XM_024990486.1;XM_024990484.1;XM_024990480.1;XM_024990478.1;XM_024990482.1;XM_024990477.1;XM_024990481.1;XM_024990487.1;XM_024990483.1;XM_024990476.1;NM_001205987.1;XM_024990479.1;XM_024990485.1	turquoise
KITLG	NM_174375.2	yellow
PDLIM1	NM_001035455.1	yellow
FAM78A	XM_005213211.3;NM_001038508.1	yellow
KCNK6	NM_001205445.1	turquoise
LOC787269	XM_003587723.5	turquoise
DIP2B	NM_001192309.1;XM_005206289.4;XM_005206290.4	blue
B4GALT6	NM_001192596.1;XM_010818685.3	blue
SLC25A10	XM_003587470.5	turquoise
SZT2	XM_002686517.6;XM_010803760.3	turquoise
CD274	XM_010807832.3;XM_024995832.1;XM_024995831.1;XM_005209965.4;XM_024995830.1;NM_001163412.1	blue
FRYL	XM_024993145.1;XM_024993144.1;XM_024993149.1;NM_001206589.1;XM_024993148.1;XM_024993147.1;XM_024993143.1;XM_024993146.1	blue
SEMA3B	XM_015459611.2;XM_010817755.3;XM_010817758.3;NM_001205747.1;XM_005222901.4;XM_010817757.3;XM_010817759.3;XM_015459610.2;XM_015459609.2;XM_024982941.1;XM_015459608.2	brown
MAGED2	XM_005228225.2;XM_005228224.4;NM_001075665.1;XM_024987943.1;XM_024987942.1;XM_005228226.4	turquoise
GPX7	NM_001101113.2	turquoise
ACTG1;MIR3533	NM_001033618.1;NR_129535.1	turquoise
GLCE	XM_005211251.4;NM_174070.2;XM_005211252.4;XM_024997238.1	brown
HMGN2	NM_001098945.1	turquoise
LOC104976229	XR_816396.3	turquoise
TMEM121B	XM_002694663.4	yellow
HOXA5;HOXA6;HOXA3	XR_003034252.1;NM_001077098.1;XM_003585981.5;XM_024990595.1;XM_024990596.1;XM_024990594.1;NM_001076825.1	yellow
CEBPD	NM_174267.2	blue
DUSP8	XM_024987617.1;XM_024987618.1	turquoise
PDZD2	XM_024981520.1;XM_024981517.1;XM_024981524.1;XM_024981525.1;XM_024981521.1;XM_024981522.1;XM_024981518.1;XM_024981519.1;XM_024981523.1	blue
LOC104969378	XR_808376.3	turquoise
ATP2A2	NM_001191430.1;XR_812339.3;XM_005217907.4;XM_024977411.1	brown
PDGFA	XM_024984703.1;XM_024984704.1;XM_024984701.1;NM_001075231.1;XM_024984702.1;XM_024984705.1	brown
CD151;LOC112444888	XM_005227358.2;XM_015461352.2;XM_015461350.2;NM_001035347.1;XM_010821242.1;XM_005227356.3;XM_005227354.3;XM_005227357.4;XM_010821243.1;XM_015461351.2;XM_005227355.4;XM_005227353.1;XM_024987162.1;XM_024987161.1;XM_024987520.1;XM_005227359.4	turquoise
ARC	XM_005215201.4;NM_001206407.1	yellow
ACER3	XM_024975532.1;XM_005216317.4;NM_001102285.1	brown
LOC112443817	XR_003032214.1;XR_003032213.1;XR_003032212.1	green
KLHL24	XM_024990181.1;XM_005201599.4;XM_010801303.3;XM_005201597.4;NM_001206196.1	turquoise
ANKRD37	NM_001075392.1;XM_015460836.2;XM_005225962.4	blue
LOC112442690	XR_003030940.1	brown
LOC112445578	XM_024989085.1	brown
JAM2	NM_001083736.1	turquoise
GJA5	XM_005203993.4;NM_001078022.1	yellow
GPR45	XM_024999356.1;XR_003037100.1	turquoise
SSPN	XM_024992147.1;NM_001193005.1	turquoise
LOC112445156	XM_024988743.1	brown
KIFC3	XM_024978956.1;XM_024978958.1;XM_024978955.1;XM_024978957.1;XM_024978961.1;XM_024978963.1;XM_024978960.1;XM_024978959.1;XM_024978962.1;XM_015475806.2	blue
ARSK	XM_024994365.1;NM_001035400.1	brown
ELL2	NM_001191146.2;XM_024994694.1;XM_015472365.2	yellow
GYPC	NM_001002886.1;XM_005202569.3	blue
CHTF18	NM_001192460.1	turquoise
LOC530653	XM_002689870.5;XM_005210483.4	green
LOC104971021	XR_003033079.1;XR_001495364.2	turquoise
SCHIP1	XM_005201741.3;XM_024990505.1;XM_005201739.4;XM_005201742.4;XM_024990519.1;NM_001046412.2;XM_005201736.3	brown
ACTN4	XM_024978281.1;XM_024978282.1;NM_001098052.1;XM_024978278.1;XM_024978285.1;XM_024978279.1;XM_024978280.1;XM_024978277.1;XM_024978283.1;XM_024978284.1;XM_024978288.1;XM_024978286.1	turquoise
CAMKK1	NM_001192251.2	brown
ACTR3B	XM_005205978.4;XM_024991286.1;XM_024991288.1;XM_005205980.4;XM_024991284.1;XM_024991290.1;XM_024991287.1;XM_005205979.4;XM_024991289.1;XM_024991291.1;XM_024991285.1	turquoise
EXTL1	XR_805138.3;XM_005203107.4;NM_001100337.1;XM_010802535.3;XR_805137.3	yellow
LOC112447424	XR_003035621.1	turquoise
LOC512541	XM_002691000.6	brown
BEST3	XM_024992476.1;XM_024992472.1;XM_010805094.3;XM_010805088.3;XM_024992473.1;XM_015471051.2;XM_024992475.1;XM_010805097.3;XM_010805098.3	blue
LOC100848598	XR_806576.3;XR_003034686.1;XR_806575.3;XM_024992407.1;XR_001500312.2	turquoise
FAR1	XM_005215973.4;NM_001099032.1;XM_010812464.3	turquoise
RAMP2	NM_001098860.3;XM_015458824.2	turquoise
ZNF503	XM_024986912.1	turquoise
WNT2	NM_001013001.1	brown
ACTB	NM_173979.3	turquoise
ZBTB1	XM_024997574.1;NM_001193001.1;XM_005211980.4;XM_024997573.1	turquoise
GADD45A	NM_001034247.1	turquoise
TSPYL4	NM_001101064.2	yellow
CD82	XM_015474861.2;XM_015474860.2;NM_001097990.1;XM_024975088.1;XM_024975089.1;XM_015474863.2;XM_015474862.2	blue
NMRK2	NM_001079643.1;XM_024994678.1;XM_024994677.1;XM_024994680.1;XM_024994681.1;XM_024994679.1	blue
OPLAH	XM_010811822.3;NM_001001173.2;XM_015474330.2;XM_025001442.1	turquoise
ADAMTS12	NM_001192609.2;XM_024981296.1	yellow
MOCOS	XM_024984177.1;XM_024984178.1;NM_174081.2	yellow
ADHFE1	XM_025001461.1;NM_001101887.1	brown
YARS	NM_174220.2	brown
C1R;LOC112446756	NM_001034407.1;XM_005207129.4;XM_005207128.3;XM_024992686.1	blue
FLOT1	XM_005223663.4;NM_001076887.1;XM_010818343.3;XM_024983636.1;XM_010818342.3;XM_005223664.4;XM_005223662.4	blue
[truncated: 16,525 more rows]

## Sheet: Genes in 4 interesting modules
Supplementary Table S7. WGCNA result of DEMs
Gene	mm	gs	Module
PTGS1	0.988406	0.996684	turquoise
PDE7B	0.948509	0.947003	turquoise
KIAA0040	-0.971225	-0.976282	turquoise
LOXL4	-0.966954	-0.980986	turquoise
PDK4	0.991929	0.989856	turquoise
SLC7A8	0.976273	0.976872	turquoise
EMP3	-0.972622	-0.981481	turquoise
RTL5	0.994822	0.990374	turquoise
BMPER	0.98561	0.991108	turquoise
ABCA9	0.997976	0.997947	turquoise
ADAMTS15	0.993576	0.996972	turquoise
ACTA2	-0.950377	-0.968765	turquoise
PRSS23	-0.975485	-0.961401	turquoise
CCND1	-0.953892	-0.937281	turquoise
WISP2	-0.928558	-0.928887	turquoise
FST	-0.99059	-0.985809	turquoise
IL1R2	0.991384	0.991238	turquoise
KCNJ8	0.921391	0.931931	turquoise
ALDH1A1	0.979475	0.977363	turquoise
DKK1	0.910896	0.910439	turquoise
MXRA5	-0.943495	-0.928137	turquoise
F2RL2	0.929918	0.931382	turquoise
PAPPA2	0.992345	0.997367	turquoise
PLA2G16	0.994483	0.989207	turquoise
WISP1	-0.988965	-0.981769	turquoise
TMEM119	-0.957887	-0.939131	turquoise
MAOB	0.997196	0.997462	turquoise
S100A4	-0.920092	-0.915079	turquoise
LRRC32	-0.995928	-0.997278	turquoise
PGF	0.974545	0.975748	turquoise
LPIN1	0.931846	0.936266	turquoise
NUPR1	0.98863	0.991676	turquoise
CYP3A4	-0.892195	-0.877779	turquoise
AOX1	0.963541	0.958639	turquoise
FAM110C	0.938571	0.942292	turquoise
PERP	-0.944498	-0.9534	turquoise
LIPG	-0.917077	-0.928074	turquoise
PYCR1	-0.970215	-0.979353	turquoise
GLIS3	0.98766	0.992017	turquoise
MEDAG;TEX26	0.940554	0.95737	turquoise
HSPB7	-0.989771	-0.988148	turquoise
SPRY3	0.982196	0.991539	turquoise
CMC2	0.998688	0.99586	turquoise
CTGF	-0.991403	-0.995932	turquoise
ANGPT4	0.983967	0.975533	turquoise
PI15	0.97956	0.975661	turquoise
LOC100847171	0.994679	0.996657	turquoise
AXL	-0.969703	-0.97602	turquoise
TMEM100	0.931107	0.945847	turquoise
CNN2	-0.990544	-0.9963	turquoise
S1PR1	0.980075	0.989444	turquoise
ITGA11	-0.984674	-0.976873	turquoise
MYL9	-0.950908	-0.967404	turquoise
SELENOP	0.986538	0.995177	turquoise
SEMA6A	0.983442	0.977552	turquoise
VLDLR	-0.992351	-0.989977	turquoise
SLC4A11	0.996617	0.997238	turquoise
APCDD1	0.985514	0.989368	turquoise
ID1	0.975148	0.964848	turquoise
TNC	-0.996406	-0.997769	turquoise
ANOS1	0.993274	0.997498	turquoise
CXCL14	0.970131	0.983567	turquoise
CRIP1	-0.950454	-0.956411	turquoise
LMOD1	-0.9174	-0.939654	turquoise
SLC6A9	-0.963003	-0.978769	turquoise
HS3ST2	-0.957386	-0.936831	turquoise
SESN3	0.976085	0.986405	turquoise
LAMA2	0.99653	0.994345	turquoise
F2R	0.938779	0.941381	turquoise
TAGLN	-0.920645	-0.936426	turquoise
COL11A1	-0.992104	-0.983728	turquoise
ANXA3	-0.901219	-0.926818	turquoise
TMEM178B	0.967873	0.955642	turquoise
GRO1	0.911775	0.921625	turquoise
ANGPTL1	0.958659	0.958081	turquoise
COL16A1	-0.977525	-0.964238	turquoise
SESN1	0.976015	0.961599	turquoise
SCP2;LOC100297152	0.985599	0.988723	turquoise
PIK3R1	0.994424	0.990378	turquoise
ABHD6	0.957317	0.962883	turquoise
MT1E	0.981977	0.985678	turquoise
EBF1	0.987006	0.979216	turquoise
CD44	-0.974872	-0.975698	turquoise
GPR65	-0.934174	-0.93514	turquoise
SCARA5	0.936375	0.956526	turquoise
RGS3	-0.948415	-0.928908	turquoise
PLP2	-0.973607	-0.986211	turquoise
NUAK1	-0.977539	-0.974607	turquoise
DACT1	-0.966981	-0.963268	turquoise
BHLHE40	-0.968869	-0.956437	turquoise
P2RY2	-0.972959	-0.961539	turquoise
SPHK1	0.902613	0.877101	turquoise
MBOAT1	-0.982295	-0.974209	turquoise
FBLN5	-0.936022	-0.938645	turquoise
LOC511161	0.941867	0.939434	turquoise
WFDC1	-0.925262	-0.938474	turquoise
PDGFC	-0.950444	-0.931747	turquoise
FADS3	-0.980293	-0.988619	turquoise
LOC112447469	0.95565	0.957743	turquoise
DLG5	0.967626	0.964151	turquoise
SELENOV	-0.923624	-0.942992	turquoise
PER1	0.919733	0.916384	turquoise
CDH13	-0.977617	-0.971885	turquoise
VEGFC	-0.966708	-0.947763	turquoise
IER3	-0.935853	-0.910703	turquoise
SNTB2	0.99363	0.983522	turquoise
IGFBP6	-0.963758	-0.959585	turquoise
TBXA2R	-0.942161	-0.933653	turquoise
DPY19L1	0.942275	0.951211	turquoise
TNFRSF12A	-0.997498	-0.995237	turquoise
GPC4	-0.989328	-0.994337	turquoise
STC2	-0.985521	-0.979889	turquoise
FOXO1	0.975026	0.960351	turquoise
CFAP47	-0.860733	-0.828367	turquoise
RGS4	-0.740297	-0.701937	turquoise
TMEM176A	-0.946954	-0.956453	turquoise
GFPT2	0.929074	0.904803	turquoise
MICAL2	-0.899581	-0.912504	turquoise
PCYT1A	-0.971106	-0.972209	turquoise
NDRG2	0.990882	0.99108	turquoise
ME3	-0.981863	-0.970048	turquoise
ACTN1	-0.949319	-0.963622	turquoise
SH3BGRL2	0.994571	0.991267	turquoise
PSAT1	-0.923941	-0.946198	turquoise
TNFSF18	-0.973376	-0.972561	turquoise
PNP;RNASE10	0.935883	0.938406	turquoise
TGFB1I1	-0.976191	-0.987999	turquoise
EFNA4	0.980928	0.973992	turquoise
VAMP1	0.994597	0.994276	turquoise
ITGB3	-0.967479	-0.98204	turquoise
TNFAIP3	0.96327	0.977313	turquoise
SLC25A20;LOC112443526	0.990199	0.992488	turquoise
SH3TC2	-0.964746	-0.980345	turquoise
NRCAM	0.924154	0.909165	turquoise
PLS3	-0.971389	-0.983161	turquoise
PHGDH	-0.893239	-0.919269	turquoise
ALDH1L2	-0.931301	-0.95372	turquoise
CAPN11	0.984876	0.985797	turquoise
SLC17A9	-0.943411	-0.935553	turquoise
LAMA1	0.954011	0.958943	turquoise
KIAA0513	0.96329	0.976808	turquoise
SHISA3	0.948251	0.932723	turquoise
PDGFRA	0.978438	0.990486	turquoise
PLD1	0.937085	0.940383	turquoise
PCYOX1	0.917769	0.939341	turquoise
TNFSF4	-0.97502	-0.975177	turquoise
CD9	-0.850696	-0.817378	turquoise
EDNRA	-0.997108	-0.991194	turquoise
PPP1R3B	-0.998916	-0.996822	turquoise
KRT80	-0.977443	-0.977309	turquoise
VWCE	0.991866	0.991048	turquoise
PTGER3	0.87409	0.873203	turquoise
SLCO4A1	0.97322	0.97678	turquoise
MYLK	-0.74471	-0.775633	turquoise
ARL4C	-0.980234	-0.981832	turquoise
NAV3	-0.934422	-0.946862	turquoise
PLEKHG4	-0.965548	-0.978031	turquoise
MFGE8	-0.910996	-0.881371	turquoise
LOC101905114	0.981351	0.990622	turquoise
TNFSF15	-0.699599	-0.666365	turquoise
SEMA5B	-0.952506	-0.943914	turquoise
ZNF217	0.981262	0.985549	turquoise
FAM160A1	0.953553	0.94983	turquoise
SFRP2	0.932086	0.909455	turquoise
TOX	-0.946444	-0.949208	turquoise
LOC281376	-0.841182	-0.822551	turquoise
CITED2	0.968154	0.954956	turquoise
CA2	-0.894688	-0.880432	turquoise
SMTNL2	0.978103	0.977063	turquoise
NUDT4	0.936308	0.923412	turquoise
PDE3B	0.972345	0.97587	turquoise
PCDH19	0.94126	0.926369	turquoise
TRPC4	-0.903424	-0.902402	turquoise
CAPG	-0.971278	-0.969247	turquoise
MYO1D	-0.955049	-0.96986	turquoise
CAVIN3	-0.956409	-0.968556	turquoise
LOC101906053	0.969328	0.955544	turquoise
ANXA6	-0.946491	-0.954475	turquoise
SGF29	0.975319	0.969298	turquoise
PRRX2	-0.948008	-0.953974	turquoise
PRODH	0.938469	0.932114	turquoise
NFKBIA	0.959691	0.968625	turquoise
SLC6A2	0.91321	0.900639	turquoise
ANGPTL4	0.934413	0.956207	turquoise
BOLA2B	0.952615	0.95336	turquoise
HCRTR1	-0.936568	-0.918001	turquoise
CXCL3	0.881598	0.895058	turquoise
FRAT2	0.992846	0.992413	turquoise
KCNE4	0.913618	0.91404	turquoise
ABCA10	0.813878	0.834237	turquoise
PCK2	-0.951496	-0.966304	turquoise
NCKAP5	-0.825194	-0.794143	turquoise
OLR1	-0.975205	-0.982761	turquoise
FNDC1	-0.986462	-0.984338	turquoise
CPT2	0.950307	0.935444	turquoise
AVPI1	0.925467	0.90989	turquoise
SLC29A1	0.961069	0.967508	turquoise
FOLH1B	0.974066	0.964563	turquoise
SLCO5A1	-0.921899	-0.928838	turquoise
TMEM184C	0.948289	0.967767	turquoise
DKK2	-0.944192	-0.928679	turquoise
EFNA5	0.932592	0.934487	turquoise
GHR	0.982785	0.978273	turquoise
LGALS1	-0.995435	-0.995879	turquoise
CHGA	0.984794	0.98542	turquoise
NIPAL4	-0.898159	-0.925491	turquoise
CHN1	-0.951764	-0.959685	turquoise
ELOVL7	-0.985431	-0.981643	turquoise
PEG3;MIR2900	0.983066	0.97307	turquoise
FAS;LOC112444486;LOC112444519	-0.972995	-0.966226	turquoise
RAPGEF5	0.993986	0.995404	turquoise
FSTL3	-0.998263	-0.996469	turquoise
IRAK2	0.962704	0.947714	turquoise
SOCS5	-0.937681	-0.907579	turquoise
RGS2	0.990361	0.989835	turquoise
MYADM	-0.987771	-0.990878	turquoise
ACVRL1	-0.924268	-0.92656	turquoise
RSPO2	-0.729038	-0.767832	turquoise
DHCR24	0.981787	0.976503	turquoise
MRPS30	0.971941	0.970581	turquoise
LOC112447838	0.91839	0.933263	turquoise
PSPH	-0.929198	-0.941604	turquoise
GYG2	-0.97755	-0.980499	turquoise
CLIC1	-0.995487	-0.988365	turquoise
IGSF9;SLAMF9	-0.977052	-0.983368	turquoise
ITGA1;PELO	-0.991	-0.99202	turquoise
G0S2	0.986748	0.991227	turquoise
MME	-0.940251	-0.928005	turquoise
PLAU	-0.964671	-0.957792	turquoise
EFNB2	0.965814	0.957078	turquoise
FOSL1	-0.871859	-0.853322	turquoise
LOC104973767	-0.840549	-0.833009	turquoise
PLA2R1	-0.734023	-0.69133	turquoise
LOC613519	0.894383	0.876046	turquoise
LOC112442263	0.884332	0.86873	turquoise
SLITRK6	0.995655	0.997623	turquoise
FXYD1	-0.887923	-0.877208	turquoise
RAB11FIP1	-0.89782	-0.873141	turquoise
SAMHD1	0.966138	0.970177	turquoise
LOC112447371	0.969567	0.968731	turquoise
ACAN	-0.790352	-0.824774	turquoise
RAI14	-0.977667	-0.974691	turquoise
LOC527744	0.989213	0.994253	turquoise
AEBP1;LOC112446407	-0.981623	-0.985353	turquoise
LOC112446717	0.959636	0.95755	turquoise
ARHGEF2	-0.964438	-0.971462	turquoise
PAQR3	0.947884	0.935101	turquoise
HAS2	0.855341	0.883684	turquoise
LOC100847825	0.972141	0.979655	turquoise
CDH24	0.9745	0.967616	turquoise
DNMBP	0.962758	0.975384	turquoise
CORO1A	0.972374	0.958409	turquoise
PALLD	-0.981691	-0.989624	turquoise
LOC112442284	0.992822	0.990684	turquoise
ARHGDIB	-0.907752	-0.896514	turquoise
IL34	-0.836718	-0.814036	turquoise
CSRP2	-0.977598	-0.978256	turquoise
CREB3L1	-0.918201	-0.926665	turquoise
LOC617565	-0.765215	-0.737168	turquoise
ENGASE	0.971595	0.971327	turquoise
TOM1L1	-0.980497	-0.969951	turquoise
LOC101905533	0.949359	0.946218	turquoise
LOC100848324	0.980846	0.978705	turquoise
DSC2	-0.926357	-0.907569	turquoise
DUOX2	0.987893	0.99488	turquoise
TMEM176B	-0.965167	-0.963426	turquoise
TINAGL1	-0.986348	-0.975217	turquoise
TCAM1	-0.975181	-0.977771	turquoise
RTP4	-0.673517	-0.638389	turquoise
MICAL1	-0.955869	-0.970995	turquoise
FHL2	-0.946127	-0.939139	turquoise
LOC104975426	0.98421	0.985197	turquoise
SEMA3F	-0.92982	-0.932952	turquoise
PNMA2	0.978864	0.968482	turquoise
VSTM4	-0.924863	-0.899993	turquoise
KIAA1217	-0.929551	-0.939956	turquoise
PAWR	-0.975083	-0.984743	turquoise
MCAM	0.92249	0.911611	turquoise
FRAT1	0.970739	0.970332	turquoise
NRIP3	0.987023	0.985964	turquoise
PRAG1	-0.914495	-0.913285	turquoise
RHOD	-0.951904	-0.936314	turquoise
FOXO4	0.982414	0.987387	turquoise
HSD3B7	-0.939331	-0.913835	turquoise
KLF6	-0.969662	-0.979875	turquoise
HCK	-0.977765	-0.973309	turquoise
LOC112443428	0.968262	0.954945	turquoise
COL25A1	0.962443	0.952835	turquoise
MKX	-0.94871	-0.949922	turquoise
SOCS2	0.967434	0.952851	turquoise
CDCP1	-0.971504	-0.958296	turquoise
SPRY4	-0.839212	-0.809836	turquoise
DZIP1L	-0.94572	-0.935248	turquoise
RAPGEF3	-0.863293	-0.851329	turquoise
LPCAT2	0.955882	0.958581	turquoise
LOC751811	0.943405	0.939041	turquoise
LRIG1	0.978492	0.975496	turquoise
RHBDL2	-0.951565	-0.944219	turquoise
MKNK2	-0.925423	-0.937047	turquoise
LOC615277	-0.892648	-0.876015	turquoise
GSAP	-0.73865	-0.695009	turquoise
STRIP2	0.956736	0.935495	turquoise
KIAA1257	0.952837	0.962354	turquoise
COL4A5	-0.803981	-0.775466	turquoise
TM4SF1	-0.927317	-0.924144	turquoise
S100A10	0.906252	0.894062	turquoise
LOC101905365	0.950235	0.944331	turquoise
PRICKLE2	0.900549	0.906496	turquoise
TC2N	-0.980988	-0.986577	turquoise
STXBP6	-0.973327	-0.978474	turquoise
LOC112443504	-0.527015	-0.559704	turquoise
ABCC2	0.979566	0.978102	turquoise
LOC112447489	0.958785	0.958666	turquoise
GLB1;TMPPE	-0.920217	-0.916211	turquoise
CNTNAP4	-0.779812	-0.75394	turquoise
HEXIM1	0.919347	0.915682	turquoise
PRTG	0.930453	0.90536	turquoise
BoLA;BOLA;LOC788634	-0.993516	-0.986796	turquoise
FMNL3	-0.982138	-0.982107	turquoise
LOC112442987	0.9684	0.953509	turquoise
ZCCHC24	0.870305	0.887657	turquoise
CCDC69	-0.935522	-0.943495	turquoise
PLCG1	0.968994	0.976701	turquoise
TCIM	-0.983263	-0.977874	turquoise
WDR90	0.932675	0.954749	turquoise
LOC100297814	0.935373	0.920857	turquoise
KHK	0.962234	0.953424	turquoise
ICOSLG	0.910865	0.89055	turquoise
OSR2	0.938407	0.957159	turquoise
EPB41L3	-0.946961	-0.947737	turquoise
HIVEP2	-0.976367	-0.974092	turquoise
LOC101905912	0.970359	0.976698	turquoise
FAM210B	-0.941367	-0.94567	turquoise
LOC104976682	0.981875	0.981195	turquoise
ANXA11	0.992908	0.987006	turquoise
HP	0.952867	0.967773	turquoise
CPLANE2;ARHGEF19	0.976282	0.9746	turquoise
SNTA1	-0.961272	-0.96541	turquoise
GPAM	0.913844	0.927339	turquoise
FAM117B	0.98167	0.983392	turquoise
ST8SIA4	0.89694	0.901239	turquoise
CD83	0.974849	0.970946	turquoise
LOC112444309	-0.702103	-0.732837	turquoise
VGLL3	-0.969473	-0.980873	turquoise
ETV5	-0.929005	-0.924038	turquoise
HEY1	0.948109	0.937722	turquoise
CEMIP	-0.990253	-0.988959	turquoise
TES	0.8884	0.863724	turquoise
KALRN	-0.970137	-0.966221	turquoise
MRC2	-0.958762	-0.941196	turquoise
MELTF	-0.880256	-0.851345	turquoise
CSRP1	-0.904884	-0.920989	turquoise
EBF2	0.970804	0.954804	turquoise
SLC22A17	0.974451	0.986666	turquoise
LOC100847995	0.98734	0.981835	turquoise
LOC112448153	0.957618	0.946302	turquoise
LOC101905041	0.859446	0.856236	turquoise
LOC101909455	0.963362	0.955687	turquoise
CTSZ	-0.953322	-0.946299	turquoise
CAVIN1	-0.957208	-0.966773	turquoise
LOC104974137	-0.813862	-0.781934	turquoise
KIT	0.986626	0.992328	turquoise
BRI3BP	0.890391	0.857271	turquoise
LOC112444147	0.974373	0.973734	turquoise
CTH	-0.879419	-0.904448	turquoise
HMGCR	0.884742	0.864934	turquoise
FLVCR1	0.93814	0.939078	turquoise
ACSL6	-0.898088	-0.874141	turquoise
PLPP1	0.9188	0.921705	turquoise
HBEGF	-0.960743	-0.944487	turquoise
LOC107132752	-0.64892	-0.683381	turquoise
C23H6orf132	-0.967006	-0.962828	turquoise
AIG1	-0.931103	-0.926441	turquoise
ADGRA2	-0.977304	-0.983492	turquoise
HDAC9	-0.84995	-0.825225	turquoise
PPP2R3C	0.986458	0.990815	turquoise
LOC107132360	-0.89039	-0.864674	turquoise
SLC11A1	0.908079	0.928303	turquoise
LOC112446013	0.967435	0.958765	turquoise
LYN	0.888069	0.895823	turquoise
LMCD1	-0.704686	-0.727259	turquoise
FBXO15	0.936853	0.928779	turquoise
TMEM44	-0.987398	-0.9854	turquoise
KIF21B	-0.96379	-0.961741	turquoise
MGST1	0.962502	0.953542	turquoise
RPL22L1	0.914643	0.891307	turquoise
SHROOM3	-0.914926	-0.915457	turquoise
SAA3	0.914935	0.918351	turquoise
OCLN	-0.870439	-0.849346	turquoise
MMP13	0.940148	0.95975	turquoise
PEG10	0.802155	0.76939	turquoise
TJP2	-0.954749	-0.950279	turquoise
HTRA4	0.971466	0.970279	turquoise
ARNT2	-0.989488	-0.991714	turquoise
CYSTM1	-0.991477	-0.986736	turquoise
HIC1	0.977812	0.986236	turquoise
KIF13B;LOC112447769	0.95126	0.943807	turquoise
SBSPON	-0.797257	-0.802165	turquoise
COL6A1	-0.995046	-0.986987	turquoise
GPC1	-0.935734	-0.90952	turquoise
MMD	0.945215	0.957693	turquoise
LRRC74B	0.930187	0.919	turquoise
RNASET2	-0.979503	-0.971077	turquoise
WDR97	0.961338	0.962024	turquoise
PREX2	-0.868253	-0.859743	turquoise
RRAS	-0.948886	-0.937334	turquoise
PCOLCE;FBXO24	-0.967068	-0.946296	turquoise
UFM1	-0.989474	-0.977923	turquoise
CCDC85B	-0.645832	-0.602764	turquoise
IL15RA	-0.877356	-0.862434	turquoise
PRKG1	0.959298	0.955756	turquoise
WDR1	-0.94624	-0.96359	turquoise
RGS7	-0.89894	-0.922522	turquoise
PDXP	0.934233	0.938794	turquoise
PTPRE	-0.916375	-0.893272	turquoise
TARS	-0.91336	-0.936901	turquoise
NOTCH1	-0.938614	-0.93764	turquoise
EGR2	-0.800345	-0.765211	turquoise
PFKFB4	0.956482	0.967764	turquoise
LMNA	-0.95754	-0.967255	turquoise
LOC100300760	0.982033	0.986773	turquoise
COL8A2	-0.892803	-0.864708	turquoise
SLC16A14	0.845043	0.833876	turquoise
LOC100848331;IYD	-0.994564	-0.990693	turquoise
KSR1;LOC112442815	0.918953	0.904147	turquoise
MSRB3	-0.874826	-0.898031	turquoise
SH3GL2	0.979651	0.991198	turquoise
CYP2D14	-0.963342	-0.956152	turquoise
GALNT14	-0.791912	-0.806094	turquoise
MYL6	-0.902172	-0.928907	turquoise
NT5DC3	0.968919	0.954839	turquoise
PKN3	-0.989052	-0.982001	turquoise
SLCO2B1	-0.672508	-0.63359	turquoise
TLE1	0.936247	0.944431	turquoise
LOC112442858	0.871257	0.879747	turquoise
COL5A3	0.902837	0.881467	turquoise
PRDX1	-0.959849	-0.955716	turquoise
ARHGAP24	-0.972143	-0.966738	turquoise
LOC100847802	0.942323	0.940837	turquoise
S1PR2	-0.939229	-0.925283	turquoise
LOC100848188	-0.964897	-0.965876	turquoise
LIPE	0.923952	0.931638	turquoise
ARAP3	-0.959538	-0.97285	turquoise
CDC7	0.884168	0.900589	turquoise
PIEZO1	-0.943846	-0.959208	turquoise
NECAB2;OSGIN1	-0.942734	-0.953714	turquoise
BLOC1S1	-0.946493	-0.955274	turquoise
LOC112447313	-0.922764	-0.933636	turquoise
HSD17B7	0.975264	0.985755	turquoise
ADAMTS6	-0.858148	-0.855566	turquoise
B4GALNT1	-0.912129	-0.913772	turquoise
TMEM40	-0.958421	-0.936171	turquoise
CAP1	-0.958368	-0.970957	turquoise
MYO1C	-0.944446	-0.959225	turquoise
LOC101907803	-0.932853	-0.941366	turquoise
HADHB	0.967546	0.97439	turquoise
FLNA	-0.931052	-0.951281	turquoise
PRAP1	0.950548	0.964154	turquoise
CSKMT;LOC112444961	0.966566	0.961511	turquoise
NDRG1	-0.978561	-0.972166	turquoise
ABCB1	-0.983774	-0.984793	turquoise
WDR38	0.936951	0.932578	turquoise
TMEM30B	-0.931355	-0.911874	turquoise
EFEMP2	-0.946796	-0.931168	turquoise
SPOCK2	0.89393	0.91841	turquoise
FXYD5	-0.970722	-0.956529	turquoise
LOC104969238	0.936769	0.913436	turquoise
KANK2	-0.948238	-0.933466	turquoise
REX1BD	0.971183	0.959479	turquoise
TNRC18	0.93569	0.918908	turquoise
RTN3	0.990041	0.994104	turquoise
LOC101907241	-0.917591	-0.900333	turquoise
CARMIL3	0.944171	0.946233	turquoise
SLC5A6	0.96116	0.94686	turquoise
SAP30	0.982002	0.975573	turquoise
PNRC2	0.926387	0.921561	turquoise
ADAM32	0.951559	0.954675	turquoise
PRDX6	0.971752	0.969759	turquoise
PAIP2	0.963685	0.967376	turquoise
LOC101904849	0.986855	0.985043	turquoise
ITSN2	-0.945487	-0.956036	turquoise
VDR	-0.974994	-0.982213	turquoise
FRMD4A	-0.981938	-0.98331	turquoise
SERPING1	0.9738	0.982461	turquoise
CHST2	0.968939	0.971293	turquoise
LOC100139764;LOC101903385;LOC112442226	0.987651	0.980692	turquoise
MFSD2A	-0.886417	-0.890373	turquoise
SLC25A21	-0.973645	-0.9846	turquoise
RHOC	-0.977077	-0.973001	turquoise
SLC1A5	-0.958551	-0.961213	turquoise
AMIGO1	0.878952	0.895316	turquoise
PAM	-0.892511	-0.87048	turquoise
RAB40B	0.960368	0.959485	turquoise
LOC100299281	-0.928293	-0.936709	turquoise
KLB	0.974992	0.983577	turquoise
ARMC4	-0.96356	-0.96788	turquoise
HEBP2	-0.966317	-0.96379	turquoise
MINDY2	-0.956201	-0.962236	turquoise
FAM169A	-0.966693	-0.974248	turquoise
VGLL4	0.973161	0.972989	turquoise
HIST1H1A	0.942883	0.951489	turquoise
MIC1	-0.930544	-0.930282	turquoise
SDC3	-0.864626	-0.870658	turquoise
NUDT5	0.972346	0.96606	turquoise
RHNO1	-0.981394	-0.977099	turquoise
GPR1	0.905305	0.9004	turquoise
MIR222;MIR221	-0.896192	-0.890153	turquoise
NFYA	0.990686	0.984915	turquoise
LOC101902274	0.972896	0.97309	turquoise
POLE	0.848727	0.880181	turquoise
RAB31	-0.996612	-0.99381	turquoise
NAALADL1	0.958698	0.967052	turquoise
CHEK2	0.955611	0.961638	turquoise
FLNB	-0.824158	-0.856396	turquoise
PDLIM5	-0.872047	-0.901994	turquoise
HECW2	-0.834073	-0.801855	turquoise
SMURF2;LOC112442687	-0.944757	-0.966481	turquoise
LOC100848507	-0.959911	-0.96714	turquoise
GJC2	0.912874	0.931198	turquoise
SLC7A1	-0.956502	-0.948523	turquoise
EPOP	0.955586	0.966583	turquoise
ANKRD33	-0.900282	-0.878823	turquoise
TTPA	0.945858	0.937823	turquoise
AHCY	0.956143	0.954588	turquoise
LOC104975686	0.955643	0.958562	turquoise
ADD2	-0.908905	-0.929576	turquoise
DCHS1	-0.893286	-0.892937	turquoise
ADGRE5	-0.927257	-0.927229	turquoise
SLC26A6;CELSR3	0.984703	0.983706	turquoise
TSSK1B	0.914791	0.898615	turquoise
EIF2B2	0.922431	0.921936	turquoise
UNC93B1	-0.9303	-0.921084	turquoise
COL13A1	0.957827	0.936266	turquoise
TATDN2	0.97638	0.988129	turquoise
SIK2	0.917021	0.916096	turquoise
WWC1	-0.96259	-0.950041	turquoise
HIST2H2BF	0.902744	0.895612	turquoise
SMAGP	-0.968815	-0.966706	turquoise
COL6A3	-0.968173	-0.97016	turquoise
CLIC4	-0.976695	-0.988293	turquoise
TRPM3	0.889021	0.885087	turquoise
MEX3B	0.979129	0.979319	turquoise
MT1A	0.892588	0.901795	turquoise
MSRB1	-0.385712	-0.420741	turquoise
CDK14	-0.929929	-0.948683	turquoise
RASGRP2	-0.802275	-0.765277	turquoise
CRYBB1	-0.859533	-0.847105	turquoise
LOC112443457	0.964093	0.959914	turquoise
CDC42EP1	-0.971715	-0.983238	turquoise
SRSF10	0.927635	0.938806	turquoise
NIPAL2	-0.971288	-0.976106	turquoise
POLN	0.970474	0.969692	turquoise
EPDR1	-0.921239	-0.895865	turquoise
LOC112442227	0.947224	0.931388	turquoise
LOC107132697	0.965975	0.969576	turquoise
LOC100297420	-0.906755	-0.925204	turquoise
RIPK3	-0.861179	-0.829063	turquoise
FYN	0.98366	0.980166	turquoise
RET	0.957667	0.956228	turquoise
LOC101906342	0.967125	0.973196	turquoise
DIO2	0.986863	0.990599	turquoise
LOC107132308	0.871329	0.853975	turquoise
CPPED1	-0.943856	-0.950757	turquoise
ETV4	-0.711868	-0.672074	turquoise
PODN	0.96181	0.964069	turquoise
HIST2H2AB	0.912096	0.901048	turquoise
LIF	-0.951551	-0.93994	turquoise
ESYT3	-0.946129	-0.956343	turquoise
LOC104975022	0.971496	0.973995	turquoise
SPINT2	-0.941581	-0.943644	turquoise
IRF5	-0.951412	-0.937294	turquoise
PRDM1	0.965239	0.971432	turquoise
LOC101902449	0.976189	0.978074	turquoise
S100B	0.973076	0.959204	turquoise
DPYSL3	-0.746487	-0.76988	turquoise
NKAIN1	-0.951615	-0.928901	turquoise
BACH1	-0.913705	-0.929084	turquoise
LOC783255	0.944162	0.93245	turquoise
TSPO	-0.987353	-0.988862	turquoise
CACNA1B	-0.957672	-0.955459	turquoise
FAM200A;ZNF789	0.956242	0.943691	turquoise
SPRED3	-0.859946	-0.834484	turquoise
KBTBD7	0.986464	0.979101	turquoise
CEBPA	0.933842	0.933104	turquoise
LOC508879	-0.85265	-0.851936	turquoise
STK10	0.906677	0.886164	turquoise
GIMAP8	-0.977874	-0.970669	turquoise
EYA2	-0.406319	-0.439742	turquoise
DIRC2	0.966712	0.957304	turquoise
SGMS2	-0.961036	-0.94716	turquoise
LOC112446510	0.951106	0.96256	turquoise
PMVK	0.792449	0.819876	turquoise
MYLIP	0.922023	0.930587	turquoise
ANXA1	-0.977756	-0.965482	turquoise
ETV1	-0.756932	-0.728583	turquoise
CYP17A1	0.975585	0.974799	turquoise
TM6SF1	-0.945793	-0.95783	turquoise
RNF44	0.974947	0.97187	turquoise
COL6A2	-0.995187	-0.986388	turquoise
HDAC4	0.926025	0.915258	turquoise
POGLUT1	0.990452	0.990758	turquoise
BCL9L	0.962979	0.970957	turquoise
FAM43A	0.483659	0.529398	turquoise
TMEM47	-0.963403	-0.972087	turquoise
L2HGDH	0.963986	0.947328	turquoise
LHX6	0.9787	0.981766	turquoise
CRB1	0.969756	0.971312	turquoise
RAD54L	0.93591	0.957169	turquoise
PPP1R12C	0.978716	0.974559	turquoise
THEM6	0.938738	0.9551	turquoise
CCDC80	-0.937817	-0.959289	turquoise
INPP1	-0.926908	-0.927424	turquoise
SORBS2	-0.958067	-0.958848	turquoise
MYO1F	0.972911	0.978261	turquoise
GRK3	-0.92065	-0.933547	turquoise
ABAT	0.975671	0.965789	turquoise
SEMA6C	0.922558	0.913089	turquoise
NXPH3	-0.792182	-0.800293	turquoise
TPRG1	0.973347	0.975334	turquoise
KLHL13	-0.943798	-0.94479	turquoise
ALDH1A3	-0.945991	-0.941079	turquoise
SEC24D	-0.885173	-0.906571	turquoise
LOC112441831	-0.875757	-0.864751	turquoise
SPIN4	-0.949838	-0.947249	turquoise
LOC100847454	-0.908113	-0.896226	turquoise
LOC112447495	0.959872	0.947341	turquoise
CTSS	-0.865782	-0.85494	turquoise
KAT2B	0.888001	0.904179	turquoise
FGD6	0.96727	0.978532	turquoise
GSTA1	0.993194	0.991744	turquoise
LOC530599;LOC107131695	0.947431	0.942406	turquoise
LOC101906193	-0.865801	-0.896438	turquoise
TMEM132A	0.925327	0.940397	turquoise
TRIM2	-0.91281	-0.90612	turquoise
XPC	0.957324	0.965963	turquoise
CHCHD7	0.948198	0.945331	turquoise
LOC112447032	0.926197	0.907719	turquoise
MPPE1	0.941856	0.939723	turquoise
DAPK3;MIR2456	-0.901633	-0.920241	turquoise
MFSD12	-0.968604	-0.947819	turquoise
LRP6	0.889221	0.888538	turquoise
NR4A3	0.347557	0.393097	turquoise
DTNBP1	-0.973943	-0.979322	turquoise
GREB1	0.947101	0.9279	turquoise
CHAC1	-0.786887	-0.804825	turquoise
COMT	-0.90375	-0.924928	turquoise
C20H5orf34	0.973224	0.976607	turquoise
AOC3	-0.968853	-0.975369	turquoise
LOC112445007	0.973844	0.963134	turquoise
PTPRM	-0.985954	-0.979556	turquoise
RECQL4	0.946553	0.968942	turquoise
HRH1;ATG7	0.961298	0.952624	turquoise
LOC785216	-0.96484	-0.974582	turquoise
CAST	-0.937468	-0.942206	turquoise
ISCA1	0.960954	0.974891	turquoise
CXHXorf57	0.975078	0.979585	turquoise
PTPRF	-0.96498	-0.959319	turquoise
TNS4	0.949919	0.937691	turquoise
CALHM5	-0.932079	-0.945421	turquoise
FGL1	0.96234	0.954189	turquoise
AOC2	0.916837	0.916432	turquoise
PM20D1	-0.935088	-0.919291	turquoise
EEF1AKMT1	0.832787	0.85249	turquoise
LOC112446468	0.781751	0.759028	turquoise
SEC23A	-0.965437	-0.974063	turquoise
LOC112449052	0.941028	0.931318	turquoise
NECTIN3	-0.904497	-0.902294	turquoise
PLGRKT	-0.960126	-0.973191	turquoise
ALG13	0.871335	0.832739	turquoise
SEMA7A	-0.910975	-0.888905	turquoise
TXNRD3	0.975789	0.971635	turquoise
ADGRL4	0.875365	0.898014	turquoise
GALC	-0.83872	-0.87178	turquoise
LOC104971297	0.914406	0.907291	turquoise
SGCD	-0.831398	-0.843592	turquoise
IL27RA	-0.964552	-0.960905	turquoise
ZNF385D	-0.876373	-0.847237	turquoise
SPRN	0.979087	0.982375	turquoise
HOXB6	0.980858	0.976354	turquoise
LOC112446689	0.811504	0.817449	turquoise
PEAK1	-0.766231	-0.794713	turquoise
ARPC2	-0.978031	-0.98025	turquoise
FSIP1	-0.819531	-0.800381	turquoise
LOC112445977	0.939119	0.9272	turquoise
MDM1	0.960672	0.955672	turquoise
SHMT2	-0.834077	-0.852866	turquoise
TRIM16	-0.91017	-0.90287	turquoise
CACNA2D1	-0.915591	-0.929511	turquoise
KCNK6	-0.91216	-0.910484	turquoise
LOC787269	0.952127	0.957587	turquoise
SLC25A10	0.914223	0.902858	turquoise
SZT2	0.956433	0.945539	turquoise
MAGED2	-0.98691	-0.989363	turquoise
GPX7	-0.972066	-0.976313	turquoise
ACTG1;MIR3533	-0.979986	-0.988976	turquoise
HMGN2	0.952457	0.94739	turquoise
LOC104976229	0.966784	0.956358	turquoise
DUSP8	-0.842923	-0.866685	turquoise
LOC104969378	0.921487	0.923473	turquoise
CD151;LOC112444888	-0.951706	-0.95331	turquoise
KLHL24	0.902843	0.909617	turquoise
JAM2	-0.929947	-0.917316	turquoise
GPR45	0.909965	0.914254	turquoise
SSPN	-0.976906	-0.987058	turquoise
CHTF18	0.956867	0.958318	turquoise
LOC104971021	0.913706	0.886275	turquoise
ACTN4	-0.951853	-0.955348	turquoise
ACTR3B	0.966422	0.954017	turquoise
LOC112447424	0.952093	0.934994	turquoise
LOC100848598	0.955589	0.947712	turquoise
FAR1	0.939084	0.921219	turquoise
RAMP2	0.8341	0.827188	turquoise
ZNF503	0.920344	0.917644	turquoise
ACTB	-0.939503	-0.954874	turquoise
ZBTB1	0.958234	0.96336	turquoise
GADD45A	-0.847721	-0.87181	turquoise
OPLAH	-0.959789	-0.967105	turquoise
PPP1R3D	-0.779317	-0.74546	turquoise
CHST9	0.845142	0.842344	turquoise
CCBE1	-0.747592	-0.734445	turquoise
CDH18	0.952119	0.954188	turquoise
VSIG10;WSB2	-0.977059	-0.96224	turquoise
SLC1A3	0.923209	0.927917	turquoise
ZFHX3	0.796493	0.803273	turquoise
ENG	-0.987447	-0.989833	turquoise
CUBN	-0.866981	-0.899302	turquoise
PITPNM2	-0.940833	-0.951622	turquoise
FOXF1	-0.907126	-0.880425	turquoise
LOC101905228	0.981927	0.984969	turquoise
HIST1H2BD	0.959369	0.953615	turquoise
OAZ2	0.97259	0.980755	turquoise
TMEM53	0.954964	0.941993	turquoise
SUFU	0.97898	0.978807	turquoise
BTG1	0.92345	0.927971	turquoise
CKAP2	0.903323	0.886715	turquoise
LOC112444719	0.864692	0.844525	turquoise
ESPNL;SCLY	0.960233	0.966118	turquoise
RTTN	0.987812	0.989968	turquoise
NFE2L3	0.972717	0.966425	turquoise
LOC104974937;LOC785408	0.922165	0.908859	turquoise
LIPT2	0.92813	0.906849	turquoise
VASP	-0.967854	-0.979594	turquoise
LOC112449060	0.906001	0.917145	turquoise
NEXN	-0.897057	-0.902757	turquoise
KLHL42	-0.942515	-0.948878	turquoise
NT5C3B	0.966099	0.952857	turquoise
KLHL17	0.968392	0.962926	turquoise
MAP1B	-0.912531	-0.937658	turquoise
HMGB2	0.972695	0.969583	turquoise
LOC101902458	0.876302	0.874453	turquoise
SLC29A4	0.937898	0.927152	turquoise
B4GAT1	0.907922	0.892876	turquoise
CENPT	0.920281	0.946924	turquoise
LOC112443013	0.914069	0.936103	turquoise
IGSF8	-0.877246	-0.854667	turquoise
COPG2	-0.97719	-0.980172	turquoise
ADAT1	0.858026	0.841653	turquoise
TGS1	0.904269	0.88285	turquoise
F2RL1	0.978327	0.984281	turquoise
FZD4	0.702234	0.668522	turquoise
EDNRB	0.508425	0.540493	turquoise
OSBPL10	-0.939387	-0.937629	turquoise
LOC507443	0.956213	0.953571	turquoise
S100A14	-0.938602	-0.92541	turquoise
LOX	-0.932881	-0.93983	turquoise
CREB5	0.780113	0.769853	turquoise
ZNF3	0.974738	0.963619	turquoise
TRA2B	0.963183	0.956498	turquoise
AQP4	0.973677	0.976158	turquoise
LOC107132924	0.946945	0.933199	turquoise
LOC112442296	0.739758	0.729009	turquoise
LOC112442757	0.970648	0.96421	turquoise
PRKAR1A	0.949237	0.933939	turquoise
PPCDC;LOC787782	0.924015	0.923875	turquoise
LOC104974020	0.897474	0.909126	turquoise
SUSD2	-0.486704	-0.521435	turquoise
GALM	-0.930376	-0.931353	turquoise
LOC101905979	-0.929354	-0.947973	turquoise
PRRX1	0.873403	0.848041	turquoise
KIAA1522	-0.903291	-0.889038	turquoise
HNRNPA2B1	0.904969	0.886862	turquoise
SMOC1	-0.902216	-0.922829	turquoise
LAMB2	-0.984181	-0.978639	turquoise
MYCBP2	0.953082	0.934517	turquoise
TAGLN2	-0.973046	-0.981364	turquoise
PRG4	0.943241	0.927748	turquoise
LOC112448005	0.949302	0.959524	turquoise
DONSON	0.906176	0.927777	turquoise
EPRS	-0.86946	-0.890441	turquoise
NACC2	-0.955377	-0.959565	turquoise
RETREG1	-0.923093	-0.936874	turquoise
ZBTB25	0.891873	0.869186	turquoise
NQO2	0.970643	0.980632	turquoise
ZYX	-0.836923	-0.862595	turquoise
CABIN1;DDT	0.923519	0.923898	turquoise
BSG	-0.997182	-0.992863	turquoise
BDH1	0.881574	0.878719	turquoise
DNASE2	-0.96867	-0.972012	turquoise
CRIP2	-0.902992	-0.922934	turquoise
LOC112444285	0.930896	0.945382	turquoise
RIC8B	0.923884	0.929451	turquoise
PTMA	0.686118	0.718572	turquoise
LOC112444203	0.95153	0.930535	turquoise
EFCAB7	0.951535	0.930722	turquoise
THSD1	0.967284	0.960921	turquoise
MMP19	-0.986568	-0.985593	turquoise
TM7SF3	0.933822	0.939778	turquoise
GPR156	-0.981939	-0.984174	turquoise
CDAN1	0.976584	0.969993	turquoise
LOC101903868	0.958749	0.967015	turquoise
ITGB1	-0.938796	-0.94326	turquoise
PEX11G	0.959545	0.944771	turquoise
LOC101907713	-0.895224	-0.894409	turquoise
POU6F1	-0.991983	-0.990746	turquoise
ACSF2	-0.96393	-0.958201	turquoise
LOC101903905	0.870135	0.853792	turquoise
BCAR3	-0.924315	-0.928155	turquoise
C10H15orf48;MIR147	-0.908551	-0.884072	turquoise
LOC100847745	0.906149	0.890717	turquoise
ADAMTS10	-0.974692	-0.980542	turquoise
PNPLA2	0.85123	0.833475	turquoise
C10H14orf1	-0.828969	-0.854753	turquoise
TKFC	0.94233	0.929846	turquoise
TSPAN17	-0.954349	-0.952774	turquoise
KLF5	-0.479757	-0.433421	turquoise
SLC8B1;DDX54	0.866417	0.875945	turquoise
NELL2	-0.940085	-0.930541	turquoise
ARHGEF25	-0.926094	-0.933519	turquoise
EFNA1	0.923446	0.939189	turquoise
LOC112444841;FADD	0.962725	0.978079	turquoise
EFCAB11	0.965147	0.959233	turquoise
ENC1	-0.876218	-0.875204	turquoise
CDYL2	0.968847	0.981659	turquoise
MIR2299	-0.941315	-0.931043	turquoise
PLXNA2	-0.95371	-0.968018	turquoise
HPCAL1	-0.922139	-0.9164	turquoise
MGME1	0.96383	0.969484	turquoise
LPL	0.791664	0.814974	turquoise
MMACHC	0.922672	0.919203	turquoise
LOC101903835	0.886212	0.857269	turquoise
POR	0.909143	0.892152	turquoise
IL7	-0.603931	-0.570461	turquoise
WNT8B	0.929383	0.921535	turquoise
CDKL4	-0.904039	-0.897704	turquoise
CD320	0.955519	0.945826	turquoise
LOC104973042	0.927326	0.922962	turquoise
SERPINB8	-0.943351	-0.937831	turquoise
BBS10	0.929469	0.914121	turquoise
CD63	-0.972076	-0.979261	turquoise
SETD7	-0.992684	-0.996402	turquoise
LOC521580;TRNAR-UCG;TRNAM-CAU	0.924238	0.925832	turquoise
HEBP1	-0.971418	-0.957477	turquoise
LOC101909173	0.966798	0.962928	turquoise
ACACA	0.962056	0.946997	turquoise
ARPC1B	-0.95917	-0.94915	turquoise
MAP3K11	0.973972	0.98095	turquoise
ZNF500	0.946441	0.927279	turquoise
MRPL27	-0.98878	-0.989774	turquoise
ZNF550	0.920308	0.895442	turquoise
CTC1	0.94279	0.946906	turquoise
TBC1D9	-0.939177	-0.922161	turquoise
SLC18B1	-0.86501	-0.855232	turquoise
PLK3	-0.971039	-0.965007	turquoise
CCNG2	0.939017	0.937052	turquoise
LOC104970103	0.963363	0.972001	turquoise
FAM19A3	-0.882844	-0.90696	turquoise
IGFBP4	0.966996	0.981137	turquoise
ARHGEF17	-0.843819	-0.833299	turquoise
FGFRL1	0.943481	0.952327	turquoise
SELENOI	0.844291	0.854227	turquoise
ZSWIM6	0.962803	0.967637	turquoise
LOC107131429	0.967295	0.969161	turquoise
TMEM245	0.979956	0.974826	turquoise
SAC3D1	0.963485	0.962561	turquoise
LOC112442262	0.924021	0.901764	turquoise
LOC101908094	-0.864557	-0.859968	turquoise
TMC4	0.974296	0.983639	turquoise
RNF149;LOC112448744;LOC112448929	0.880034	0.867407	turquoise
BORCS6	0.982544	0.974748	turquoise
CSTB	-0.972711	-0.982269	turquoise
HM13	0.924281	0.920683	turquoise
C17H4orf46	0.898239	0.882183	turquoise
TRABD2B	-0.854355	-0.836313	turquoise
LOC531462	0.934885	0.914008	turquoise
IP6K2	0.956311	0.950218	turquoise
MTHFD1L	-0.90677	-0.93258	turquoise
TTC13	0.948045	0.939801	turquoise
ANKRD33B	0.84315	0.852401	turquoise
FANCG	0.940426	0.935168	turquoise
FAM155A	-0.956313	-0.956827	turquoise
MSN	-0.851978	-0.857632	turquoise
ABCB8	-0.942429	-0.959295	turquoise
SELENOM	-0.950412	-0.932038	turquoise
DHRS7	-0.939048	-0.939979	turquoise
SLMAP	-0.85205	-0.87716	turquoise
ZFAND4	0.911261	0.927954	turquoise
ACAD9	0.921758	0.930876	turquoise
SMAD2	-0.962886	-0.961587	turquoise
PPAT	0.938033	0.940265	turquoise
LOC112443006	-0.913043	-0.921415	turquoise
DLEC1	0.903201	0.920182	turquoise
LOC104971613	0.930984	0.914078	turquoise
ABHD5	0.934205	0.931719	turquoise
ACOT7	-0.985386	-0.990561	turquoise
SMC1A	0.984403	0.97753	turquoise
STKLD1	0.936146	0.923392	turquoise
FAM234A	0.986231	0.989322	turquoise
ZHX3	0.761295	0.767821	turquoise
HTR1B	-0.893004	-0.896125	turquoise
CDKN1B	0.97444	0.975468	turquoise
TEK	0.926954	0.900355	turquoise
PIGB	-0.965229	-0.973968	turquoise
LOC112445948	0.911022	0.890163	turquoise
ACKR2	-0.623724	-0.588981	turquoise
TST	0.914217	0.913174	turquoise
ELMO3	0.955132	0.951694	turquoise
LOC112441663	0.875809	0.877852	turquoise
EVA1B	-0.894834	-0.881193	turquoise
UBL4B	0.933418	0.933136	turquoise
RNH1	-0.971021	-0.976248	turquoise
SLC41A2	-0.918324	-0.922161	turquoise
LOC101905010	0.948642	0.957363	turquoise
LOC100139325	0.845947	0.808135	turquoise
METRNL	-0.865721	-0.840841	turquoise
CCDC149	-0.869519	-0.868741	turquoise
CGAS	0.853572	0.867428	turquoise
GUF1	0.976768	0.971624	turquoise
LOC101910153	0.896472	0.90438	turquoise
MLLT11	-0.800379	-0.815671	turquoise
LOC112444353	0.920489	0.899702	turquoise
TP53INP1	-0.869047	-0.88291	turquoise
ARIH2OS	0.96838	0.967245	turquoise
CYBA	-0.913106	-0.882308	turquoise
GNB4	-0.832438	-0.834747	turquoise
DYNC1I1	0.845599	0.831506	turquoise
LOC101907552	0.967414	0.962647	turquoise
THAP9	0.89067	0.911872	turquoise
LOC101906021	-0.911814	-0.89944	turquoise
ALDH18A1	-0.950892	-0.955109	turquoise
LOC112449311	0.897449	0.882186	turquoise
SLC25A30	0.936216	0.916185	turquoise
LOC511937	-0.982781	-0.971521	turquoise
TICRR	0.979056	0.985785	turquoise
JARID2	0.994978	0.988803	turquoise
ANKRD42	0.874411	0.858539	turquoise
SPTY2D1OS	0.924079	0.921654	turquoise
CAD;ATRAID	0.945462	0.93273	turquoise
GSTO1	-0.976305	-0.986333	turquoise
KLHL5	-0.937804	-0.949241	turquoise
RAB11FIP3	0.935475	0.952756	turquoise
TOP2A	0.936028	0.92328	turquoise
CEACAM1	0.9328	0.907073	turquoise
PSMD8	-0.951906	-0.956564	turquoise
NASP	0.85207	0.876095	turquoise
GRAMD1A	0.959454	0.97765	turquoise
FAM114A1	-0.937544	-0.911675	turquoise
FASN	0.919412	0.936841	turquoise
LOC529277	0.933933	0.951955	turquoise
LOC100138705	0.880009	0.846978	turquoise
HSPA1A	0.947127	0.960634	turquoise
SCO2;ODF3B	0.988846	0.991893	turquoise
PDF	0.903436	0.904669	turquoise
ECH1;LGALS4	0.899606	0.878582	turquoise
ZNF782	0.951556	0.93816	turquoise
CENPN	0.937422	0.950404	turquoise
ADIRF	-0.943549	-0.931573	turquoise
MEX3A	0.937981	0.929044	turquoise
KRI1	0.972051	0.96049	turquoise
KLHL29	0.989143	0.97957	turquoise
MAGED1	-0.846721	-0.860809	turquoise
DHX33	0.980525	0.98632	turquoise
SMG6	0.864051	0.859974	turquoise
CCDC78	0.946317	0.952993	turquoise
BDNF	-0.765403	-0.774434	turquoise
PARPBP	0.795147	0.795945	turquoise
MTFP1	0.94017	0.953409	turquoise
SNAPC4	0.940647	0.930835	turquoise
ZNF606;C18H19orf18	0.914716	0.885162	turquoise
NPAS2	0.964824	0.957792	turquoise
ITGAV	-0.981119	-0.983131	turquoise
LOC112444281	0.914753	0.927122	turquoise
VNN2	0.967701	0.969074	turquoise
MYH9	-0.884807	-0.910178	turquoise
YAP1	-0.904023	-0.914901	turquoise
LOC525426	0.922011	0.903358	turquoise
SLC31A1	-0.780354	-0.802477	turquoise
BIRC3	-0.507535	-0.46385	turquoise
FAM57A	-0.959678	-0.972989	turquoise
GTSE1	0.950663	0.958886	turquoise
LOC618939	0.942581	0.924331	turquoise
LOC505479	0.95556	0.952044	turquoise
CHML	-0.943212	-0.959097	turquoise
LOC101905951	0.871741	0.886755	turquoise
VWA5B2	0.954734	0.945231	turquoise
INHBA	-0.744954	-0.763724	turquoise
CCDC110	0.946584	0.936685	turquoise
CDC45	0.970341	0.984164	turquoise
PDCD1	-0.939638	-0.937419	turquoise
LOC104969050	0.920527	0.924887	turquoise
GHITM	-0.89487	-0.918066	turquoise
TCTN2	-0.965428	-0.97922	turquoise
PLPP2	-0.985244	-0.973304	turquoise
LOC104969027	0.872415	0.838318	turquoise
FZD3	-0.914767	-0.91975	turquoise
SLC1A7	0.957074	0.961669	turquoise
LOC101907566	-0.86635	-0.8857	turquoise
MARVELD1	0.862185	0.842036	turquoise
NES	-0.769231	-0.784265	turquoise
LOC107132537;TMA16	0.918569	0.917117	turquoise
TFAP4	0.71765	0.765545	turquoise
PPP4R4	-0.854111	-0.830468	turquoise
IL27	0.986458	0.991271	turquoise
CFL2;SNX6;LOC112443347	-0.889413	-0.890732	turquoise
TCAF1	0.901368	0.923518	turquoise
ATP13A3	-0.956449	-0.960146	turquoise
TBX18	-0.891508	-0.916145	turquoise
LVRN	0.912406	0.915828	turquoise
MTFR2	0.962382	0.963477	turquoise
LOC101906347	0.941903	0.956131	turquoise
SLC7A4;MZT2B	0.811657	0.817392	turquoise
APBB1IP	-0.968719	-0.972653	turquoise
LOC101904601	0.821587	0.841679	turquoise
SLC8A1	-0.920564	-0.934017	turquoise
LOC100848995	0.938353	0.934388	turquoise
INTS5	0.985345	0.984397	turquoise
ZKSCAN1	0.898417	0.904365	turquoise
NOL9	0.891133	0.897911	turquoise
LRRK1	-0.962476	-0.971664	turquoise
SEMA4F	-0.939482	-0.95252	turquoise
LOC112449099	0.977456	0.9769	turquoise
CATSPERD	0.963218	0.943884	turquoise
ZBTB32	0.905002	0.921265	turquoise
HMCN1	-0.905244	-0.885165	turquoise
KDELC1	0.981203	0.981831	turquoise
C9H6orf120	0.882246	0.91039	turquoise
KANSL3	0.922634	0.914725	turquoise
POLE4	-0.973093	-0.97453	turquoise
LOC112447340	0.959755	0.957495	turquoise
TCF7	0.930328	0.917569	turquoise
HIST1H2BN;LOC100295221	0.908852	0.926698	turquoise
TRNAC-GCA	-0.8774	-0.901818	turquoise
SPATA6L	-0.919257	-0.900615	turquoise
DPF3	0.84471	0.852676	turquoise
FGFR2	0.818439	0.784769	turquoise
SHC1	-0.87736	-0.845837	turquoise
PRKDC	0.989077	0.989421	turquoise
CSAD	0.972424	0.973544	turquoise
RPA3	0.961693	0.962559	turquoise
FAM49A	-0.905734	-0.907473	turquoise
LOC101904769	-0.787983	-0.813111	turquoise
FLI1	-0.924284	-0.931061	turquoise
ME1	-0.94965	-0.943615	turquoise
NSMAF	-0.910193	-0.916928	turquoise
LOC101906818	0.899617	0.897007	turquoise
FGD1	-0.957902	-0.972605	turquoise
DNA2	0.77718	0.811655	turquoise
RNF122	0.912327	0.902502	turquoise
CERCAM;LOC112448915	-0.977018	-0.972144	turquoise
SERINC5	0.883579	0.898291	turquoise
IL1R1	0.88732	0.900892	turquoise
RNLS	-0.945143	-0.942773	turquoise
LOC101903749	0.935951	0.952192	turquoise
LOC112444842	0.918236	0.922993	turquoise
ANKRD31	-0.837535	-0.832297	turquoise
KCNH8	0.848048	0.828932	turquoise
TP53I3	0.938728	0.930535	turquoise
LOC112442864	0.915874	0.909316	turquoise
LOC528329	0.959601	0.962318	turquoise
PINK1	-0.941412	-0.950012	turquoise
LOC104976269	0.927758	0.920121	turquoise
EPS8	-0.894652	-0.907986	turquoise
MSC	-0.943046	-0.932	turquoise
ZNF483	0.962724	0.9709	turquoise
SSH2	0.927239	0.943942	turquoise
LOC782601	0.835803	0.810119	turquoise
LOC104968852;SOD3	-0.923825	-0.942846	turquoise
ASB14	0.880518	0.853338	turquoise
CDO1	0.962234	0.970981	turquoise
LOC104968768;HIST1H2AC;HIST1H2AH	0.836444	0.855029	turquoise
HACE1	-0.970046	-0.980394	turquoise
PHYH	-0.972761	-0.972973	turquoise
GLCCI1	0.903455	0.899271	turquoise
NKIRAS1	0.872717	0.855934	turquoise
CTPS2	-0.941719	-0.952086	turquoise
TTC7A	-0.984651	-0.975203	turquoise
LOC112446024	0.936352	0.942132	turquoise
SBF2	-0.964091	-0.956213	turquoise
ZIC2	0.841146	0.837321	turquoise
PPTC7	0.979048	0.974119	turquoise
LOC112441842	0.899643	0.904346	turquoise
BAIAP2	0.90207	0.921904	turquoise
LOC534967	-0.769486	-0.734243	turquoise
MFSD3	0.953519	0.962939	turquoise
GPR135	0.908212	0.898628	turquoise
DPYSL4	0.872655	0.897736	turquoise
LOC100848766	0.913731	0.922284	turquoise
TPM1;LOC112448453	-0.903379	-0.891772	turquoise
LOC104971814	0.894363	0.865922	turquoise
CLCN2	0.946051	0.931154	turquoise
CENPJ	0.96485	0.967269	turquoise
ATAD2B	0.928628	0.924913	turquoise
LOC789374	0.950161	0.952332	turquoise
TMEM135	0.984259	0.985969	turquoise
ZBTB11	0.943834	0.9404	turquoise
GGCT	0.889194	0.899431	turquoise
SCN9A	0.936763	0.929292	turquoise
RAD9A	0.980687	0.979243	turquoise
GOT1	-0.892814	-0.913384	turquoise
SNX10	-0.714242	-0.725972	turquoise
EHBP1L1	-0.952774	-0.939705	turquoise
POFUT1	0.904836	0.884287	turquoise
LOC789384	0.866431	0.855268	turquoise
SPATA7	0.919319	0.908291	turquoise
CD1D	-0.968533	-0.954073	turquoise
HCAR1	0.937758	0.935641	turquoise
LCMT2	0.916067	0.913417	turquoise
AURKC	0.881195	0.876865	turquoise
PJA1	-0.946807	-0.933918	turquoise
NEMP1	0.858561	0.875907	turquoise
LPCAT3	0.926758	0.912194	turquoise
DGCR2	0.961996	0.968001	turquoise
LIPJ	0.552444	0.571192	turquoise
PKLR	0.955159	0.959689	turquoise
VAMP3	-0.992426	-0.991013	turquoise
FAM173B;LOC112443044	0.81888	0.790036	turquoise
INTS2	0.952443	0.940948	turquoise
LOC112444843	0.964311	0.963263	turquoise
LOC100848721	0.934488	0.927228	turquoise
NR1D1	-0.979128	-0.970268	turquoise
C21H14orf28	-0.949867	-0.953618	turquoise
SQOR	0.977128	0.970914	turquoise
UBE2QL1	-0.805954	-0.835609	turquoise
PPP2R5C	0.871072	0.892667	turquoise
CXHXorf38	-0.982507	-0.975199	turquoise
CEP170B	-0.918909	-0.897566	turquoise
COL1A1	-0.99709	-0.993711	turquoise
EXD1	0.9093	0.88676	turquoise
LOC112444310	0.620703	0.65848	turquoise
LOC112447466	-0.695639	-0.708145	turquoise
FANCA	0.903496	0.90872	turquoise
LOC112442053	-0.93197	-0.945918	turquoise
RETREG3;LOC101906393	0.767313	0.757988	turquoise
ZNF554	0.980441	0.974312	turquoise
LOC100848122	-0.770644	-0.788888	turquoise
SLC16A4	0.857063	0.838665	turquoise
WDR19	0.96499	0.971783	turquoise
LOC112445439	0.910592	0.893753	turquoise
ABL2	0.788654	0.794673	turquoise
LOC101902025	0.907775	0.892891	turquoise
TTL	-0.881598	-0.886434	turquoise
ATG16L2	0.839076	0.83017	turquoise
TMEM179B;TAF6L	0.968417	0.965086	turquoise
PROCR	-0.951387	-0.949879	turquoise
CCDC9B	-0.855518	-0.874097	turquoise
IFI27	0.865038	0.881381	turquoise
ABCD4	0.953606	0.953493	turquoise
DACH1	-0.770385	-0.764825	turquoise
FBLN2	-0.962034	-0.945356	turquoise
RCN1	-0.935797	-0.95512	turquoise
VIM	-0.994731	-0.995924	turquoise
NPHP4	0.951121	0.948312	turquoise
ANO10	-0.934411	-0.939778	turquoise
LOC518961	0.975804	0.979645	turquoise
PRR15	0.982784	0.975894	turquoise
SLC2A10	-0.96244	-0.960062	turquoise
NDC1	0.949004	0.969067	turquoise
MEFV	0.936918	0.9259	turquoise
LOC101907648	0.846952	0.813531	turquoise
COQ6	0.935053	0.921234	turquoise
RPS6KA4	-0.958426	-0.956113	turquoise
MVB12B	-0.733391	-0.742245	turquoise
HDAC7	-0.975737	-0.964037	turquoise
LOC112441536	-0.63031	-0.618081	turquoise
CALU	-0.925898	-0.901266	turquoise
C3H1orf216	-0.94278	-0.931006	turquoise
LOC527186	0.885962	0.850676	turquoise
TICAM1	-0.949372	-0.929942	turquoise
PLA2G7	0.829779	0.802417	turquoise
LY6G6F;MPIG6B	-0.787567	-0.758879	turquoise
BICC1	0.917991	0.906942	turquoise
ZC2HC1C	0.938417	0.922007	turquoise
DNAJC15	-0.972898	-0.96956	turquoise
LOC112446759	0.901513	0.898998	turquoise
LOC100140207	0.874802	0.868173	turquoise
ANKRD6;MIR7862	-0.875394	-0.870089	turquoise
ARL6IP6	0.907135	0.933113	turquoise
SEC14L2	0.885341	0.893131	turquoise
LOC101905510	0.850986	0.835442	turquoise
LOC104969545	0.827	0.846069	turquoise
SHANK3	-0.942744	-0.928555	turquoise
MEGF8	0.885395	0.9083	turquoise
GALNT10	0.948628	0.957996	turquoise
SLC7A2	0.927641	0.91341	turquoise
CD40	-0.838014	-0.812809	turquoise
HES6	0.824963	0.817737	turquoise
TFEB	-0.869671	-0.879258	turquoise
LOC101905611	0.878479	0.865382	turquoise
MMP24OS	0.906332	0.887763	turquoise
KLHL8	0.943747	0.950629	turquoise
CDH11	-0.823721	-0.794273	turquoise
LOC112446676	0.891832	0.872284	turquoise
LOC107133049	0.916999	0.925424	turquoise
XIRP1	-0.710593	-0.705656	turquoise
RHOBTB2;LOC112447756	0.896292	0.910691	turquoise
CPED1	-0.941384	-0.95733	turquoise
LOC112443181	0.929498	0.942256	turquoise
FAM102B	-0.875852	-0.855121	turquoise
DCLRE1A	-0.927071	-0.935563	turquoise
LOC112444920	0.887132	0.895471	turquoise
GRAMD2A	-0.802605	-0.775359	turquoise
ACER2	-0.934668	-0.934025	turquoise
EMB	-0.584102	-0.605449	turquoise
CADPS	-0.962142	-0.959071	turquoise
INF2	-0.921071	-0.923688	turquoise
GPD1	0.865677	0.883599	turquoise
GPT	0.957895	0.962283	turquoise
CDC16;MIR2303	0.970467	0.952762	turquoise
MAD2L1BP	0.874867	0.891251	turquoise
NDOR1;LOC104973517	0.934491	0.93245	turquoise
RHOBTB1	-0.775726	-0.792109	turquoise
KCTD15	-0.938428	-0.935667	turquoise
MAP3K4;LOC112448109	-0.883704	-0.888205	turquoise
B3GALT6	0.947496	0.95359	turquoise
ABCC5	0.844073	0.85594	turquoise
LOC112446454	-0.812358	-0.816962	turquoise
FITM2	-0.953084	-0.962156	turquoise
AADACL3;LOC112441914	0.868518	0.854406	turquoise
LOC107132431	-0.872394	-0.86617	turquoise
HIST1H1B	0.94489	0.950275	turquoise
PHRF1	0.971969	0.978105	turquoise
SEC31B	0.922926	0.911472	turquoise
LOC107132603	0.953061	0.946169	turquoise
SNAP29	0.927875	0.949012	turquoise
NUCB2	-0.977088	-0.979097	turquoise
LOC509810	0.891213	0.882044	turquoise
RASD1	0.939983	0.936234	turquoise
LOC112443139	0.792568	0.814879	turquoise
STXBP5L	0.857307	0.832728	turquoise
NR6A1	0.872956	0.849216	turquoise
LOC112443509	0.973687	0.9622	turquoise
SMAD3	0.755378	0.73155	turquoise
ABL1	0.628577	0.620064	turquoise
LOC101902848	-0.891392	-0.909027	turquoise
USP46	0.881844	0.878346	turquoise
KCNJ10	0.921049	0.911058	turquoise
RBBP9	0.887893	0.863513	turquoise
CMTM8;CMTM7	-0.966922	-0.967641	turquoise
PLBD2	-0.952543	-0.937356	turquoise
LOC112444339	0.927667	0.915084	turquoise
DDX39B;LOC112443897	0.895525	0.90102	turquoise
ZNF19	0.865563	0.836618	turquoise
DERL1	-0.867141	-0.885134	turquoise
PITPNM1	0.774423	0.80715	turquoise
ODC1	0.866097	0.847706	turquoise
GAL3ST4	-0.943327	-0.935666	turquoise
TM6SF2	-0.821768	-0.795899	turquoise
TDP1	0.952003	0.95398	turquoise
MFSD13A	0.898379	0.874941	turquoise
SRR	0.952717	0.940194	turquoise
ZNF365	-0.857235	-0.876757	turquoise
MST1R	-0.943916	-0.939243	turquoise
LOC101907320	0.842168	0.812649	turquoise
PHKA2	0.970146	0.964547	turquoise
LOC112447140	0.839258	0.815268	turquoise
HDAC5	-0.980442	-0.97157	turquoise
C13H20orf204	0.899818	0.893931	turquoise
HYKK	-0.877672	-0.905602	turquoise
SRSF7	0.864034	0.883698	turquoise
NADSYN1	0.94983	0.953421	turquoise
SAP25	0.94498	0.946821	turquoise
TKT	-0.934631	-0.906667	turquoise
TBKBP1	-0.967505	-0.962617	turquoise
CSNK1E	0.843717	0.858588	turquoise
EPM2AIP1	0.752894	0.747618	turquoise
RMND1	0.877066	0.860603	turquoise
LOC101906484	0.912906	0.931457	turquoise
XRCC2	0.932561	0.9369	turquoise
SLC23A1	0.956956	0.954548	turquoise
IMP3	0.924246	0.943962	turquoise
CLSPN	0.837496	0.870434	turquoise
PSD	0.895954	0.903773	turquoise
CELSR2	0.90801	0.901061	turquoise
ITGA9	-0.489515	-0.525977	turquoise
REEP5	-0.961587	-0.96411	turquoise
ONECUT2	0.799974	0.799958	turquoise
LOC112442713	0.860979	0.838684	turquoise
MYO1E	-0.984614	-0.989016	turquoise
PPA2	-0.871663	-0.894857	turquoise
GPHN	0.912065	0.934843	turquoise
PTPN7	0.943665	0.95925	turquoise
TRIM11;TRIM17	0.894814	0.90021	turquoise
LOC107131356	-0.862509	-0.854323	turquoise
TREX1;ATRIP	0.940827	0.943064	turquoise
LOC104969097	0.972316	0.964837	turquoise
TROVE2	-0.840514	-0.849326	turquoise
SEMA3E	-0.889408	-0.897571	turquoise
ABHD2	-0.869321	-0.858221	turquoise
PRKCD	-0.956728	-0.949846	turquoise
TTC3	-0.911824	-0.926938	turquoise
LOC112449505	0.943325	0.948443	turquoise
ANKRD9	0.502928	0.528838	turquoise
AJM1	0.865567	0.875975	turquoise
ATG2A	0.977479	0.968949	turquoise
TUBD1	0.941817	0.931074	turquoise
LOC112446680;LOC100141266;TUBA1C	-0.56066	-0.576225	turquoise
ZNF32	0.940676	0.946439	turquoise
LOC616611	0.792285	0.827764	turquoise
FARP1	-0.94435	-0.927273	turquoise
ZKSCAN5	0.939294	0.93265	turquoise
ZNF827	-0.842621	-0.854335	turquoise
HIST3H2BB	0.91124	0.931292	turquoise
MASP2	0.900589	0.894191	turquoise
TUBGCP6	0.940482	0.940761	turquoise
BTBD19	-0.74691	-0.781282	turquoise
LOC104971057	0.853559	0.815501	turquoise
LOC112445982	0.963182	0.951623	turquoise
NEDD4	-0.958153	-0.971829	turquoise
TMEM87B	-0.947243	-0.945683	turquoise
HIST1H3G	0.884171	0.89031	turquoise
BAMBI	0.872946	0.888578	turquoise
ATP6AP2	-0.892034	-0.877342	turquoise
TM2D1	0.863687	0.843982	turquoise
WDR78	0.920819	0.921938	turquoise
MAPK6	-0.828066	-0.843621	turquoise
FASTKD1	0.985625	0.989965	turquoise
C25H7orf26	0.911013	0.922652	turquoise
LOC101904156	0.944479	0.932893	turquoise
LOC104970628	0.905635	0.900219	turquoise
TRIP10;MIR6535	0.931326	0.942215	turquoise
MKKS	0.780102	0.799832	turquoise
PLEKHB1	0.763843	0.750397	turquoise
PSMC3IP	0.786575	0.806822	turquoise
SDCBP	-0.933404	-0.944639	turquoise
LOC112447763;LOC112447762	-0.789075	-0.826513	turquoise
TSC22D1	0.782304	0.803834	turquoise
NOP14	0.949485	0.928299	turquoise
EEF2KMT	-0.932483	-0.952082	turquoise
ANGPTL2	0.64343	0.654046	turquoise
SLX4	0.907246	0.918808	turquoise
ZAR1L	0.855277	0.838463	turquoise
JMY	0.931612	0.906253	turquoise
GCLM	0.780825	0.747338	turquoise
USP19	0.936695	0.930332	turquoise
KIFC2	0.922289	0.936047	turquoise
LOC104973829	0.954166	0.960034	turquoise
ZNF688	0.871301	0.867249	turquoise
LOC504599	0.874376	0.867242	turquoise
FBXW2	0.867778	0.856058	turquoise
GALK1	-0.955402	-0.962872	turquoise
TXNDC17	0.930623	0.92272	turquoise
SRA1;APBB3	0.935565	0.916413	turquoise
ILK	-0.87741	-0.898494	turquoise
SMC2	0.857521	0.888126	turquoise
LOC101905897	0.917588	0.910124	turquoise
SERPINB6;LOC404051	-0.93968	-0.947039	turquoise
PCSK1N	-0.902418	-0.899757	turquoise
TBC1D16	0.812526	0.809715	turquoise
AASS	-0.940752	-0.957459	turquoise
PHKB	-0.883993	-0.916683	turquoise
SEH1L	0.933484	0.927345	turquoise
LOC101905648	0.844618	0.837087	turquoise
LOC104974348	0.862393	0.846898	turquoise
SLC10A7	-0.810014	-0.830602	turquoise
LOC112441511;LOC104974837	-0.896038	-0.86201	turquoise
TBCE	-0.955806	-0.972536	turquoise
ITGB5	-0.977694	-0.963235	turquoise
CA13	-0.568311	-0.603752	turquoise
PRKD1	0.888631	0.867378	turquoise
LOC104974460	0.902584	0.902987	turquoise
EIF2AK4	0.723729	0.75147	turquoise
PFN1	-0.863912	-0.889879	turquoise
RP9	0.889679	0.884582	turquoise
NIPSNAP3A	0.935033	0.946311	turquoise
MAPKAPK3	-0.991246	-0.991721	turquoise
LOC100848212	0.964187	0.958659	turquoise
ROR1	0.556281	0.515522	turquoise
BICD1	-0.83091	-0.846474	turquoise
ESPL1	0.892209	0.886581	turquoise
GTF3C1	0.957861	0.96394	turquoise
PATJ	-0.888626	-0.905777	turquoise
CDKN2C	0.803418	0.808528	turquoise
LINS1	0.948073	0.942253	turquoise
SAFB2	0.946431	0.935764	turquoise
NEURL3	0.930046	0.921923	turquoise
POLR3H	0.949648	0.947297	turquoise
TRAF3IP3	0.83439	0.81288	turquoise
LOC112447412	0.878729	0.88746	turquoise
NEURL4	0.947564	0.925793	turquoise
USP6NL	-0.655028	-0.671429	turquoise
ZNF576	0.966076	0.963916	turquoise
VPS37B	-0.94628	-0.933368	turquoise
LOC112447080	0.879687	0.874543	turquoise
TMPRSS9	0.92887	0.944265	turquoise
PGP;MIR2382;MIR1842	0.907741	0.927865	turquoise
BNC2	0.780151	0.761024	turquoise
PDCD4;MIR4680	0.927533	0.92508	turquoise
MAGED4B;LOC112445262	-0.91796	-0.928634	turquoise
BAG2	-0.933165	-0.941185	turquoise
NTPCR	-0.897401	-0.889319	turquoise
YWHAQ	-0.851593	-0.874774	turquoise
GATA6	-0.845877	-0.859357	turquoise
LOC112442202	0.913848	0.899126	turquoise
DOCK6	-0.969759	-0.980232	turquoise
A3GALT2;PHC2	-0.888739	-0.865595	turquoise
HNRNPM;LOC112447350	0.838513	0.822716	turquoise
NACAD	-0.972976	-0.981608	turquoise
LOC112441491	0.898355	0.913558	turquoise
RPUSD3	0.953767	0.939971	turquoise
GNAS	-0.946687	-0.932341	turquoise
LOC112443337	0.918699	0.917915	turquoise
NEK1	-0.942903	-0.965398	turquoise
ACBD4	0.842404	0.823196	turquoise
MINDY3	-0.902135	-0.922487	turquoise
RAB11FIP5	-0.963518	-0.960185	turquoise
SAMD4A	-0.797498	-0.78795	turquoise
DRAM2	-0.956308	-0.943764	turquoise
C1QTNF5;MFRP	-0.985236	-0.981606	turquoise
PARD6G	0.959964	0.968623	turquoise
EFCAB9	0.926143	0.908441	turquoise
GUCY1B1	-0.782495	-0.780804	turquoise
C5H12orf73	0.94492	0.930367	turquoise
HIST1H3C	0.90502	0.906917	turquoise
POP5	0.874606	0.867397	turquoise
CROCC	0.948779	0.936254	turquoise
SPRED1	-0.630551	-0.602383	turquoise
RASSF1	-0.917334	-0.934361	turquoise
LOC100295712	0.730206	0.749659	turquoise
ST6GALNAC2	0.918473	0.904723	turquoise
OGFOD2	0.96692	0.95597	turquoise
ALDH6A1	0.969431	0.960679	turquoise
GLS2	0.917564	0.910689	turquoise
TOM1L2	0.895972	0.883589	turquoise
LOC101902479	0.666227	0.65342	turquoise
BMPR2	-0.836426	-0.845784	turquoise
LOC112443415;ELOA	0.927782	0.917282	turquoise
MAML2	-0.685186	-0.672492	turquoise
ZC3H10	-0.823935	-0.845347	turquoise
EML2;MIR330	-0.988401	-0.978994	turquoise
CTSV	-0.65373	-0.615985	turquoise
C27H8orf48	0.796273	0.82267	turquoise
IL1RAP	0.864846	0.860252	turquoise
IVD	0.693604	0.67018	turquoise
GSDMD	-0.968954	-0.956739	turquoise
MIS18A	0.86162	0.868437	turquoise
BUB1	0.968089	0.969508	turquoise
LOC107133324	0.847095	0.808795	turquoise
G6PC3	0.821796	0.817583	turquoise
MAP3K3	0.85396	0.857413	turquoise
MIR365-2;LOC112442613	0.614156	0.621902	turquoise
LMBR1L	0.823964	0.790436	turquoise
LOC107131808	0.88741	0.857783	turquoise
STEAP3	-0.966108	-0.977481	turquoise
LOC112442647	0.860074	0.852134	turquoise
KLHDC4	0.876188	0.83992	turquoise
COL1A2	-0.974425	-0.963769	turquoise
LOC100336830	-0.88129	-0.902326	turquoise
LOC107131703	0.919538	0.906833	turquoise
SZRD1	0.819363	0.791013	turquoise
LOC100139548	0.933033	0.932765	turquoise
PROSER3	0.879869	0.880974	turquoise
TRIM21	0.567505	0.561089	turquoise
DANCR;MIR4449	0.820418	0.813051	turquoise
H3F3B	0.96075	0.961044	turquoise
B3GNT9	-0.95537	-0.941851	turquoise
ZSWIM7	0.902157	0.902771	turquoise
ULK3	0.983431	0.978973	turquoise
DAP3	0.882994	0.865123	turquoise
LOC112445944	0.775692	0.74932	turquoise
KIF15	0.825656	0.831279	turquoise
PTGR1	0.71956	0.759632	turquoise
SLC27A3	0.752867	0.731745	turquoise
PIF1	0.911903	0.904237	turquoise
TMED3	-0.954831	-0.950506	turquoise
LOC112443261;LOC112443259;LOC112443336;LOC112443265;LOC112443266	0.864808	0.841593	turquoise
LOC512978	0.859832	0.829047	turquoise
TEDDM1	0.8627	0.877319	turquoise
TXLNG	0.917152	0.910654	turquoise
UBXN6	-0.897842	-0.909428	turquoise
RARRES2	-0.79205	-0.76636	turquoise
HMGB1	0.950268	0.964499	turquoise
BOD1L1	0.926795	0.937007	turquoise
LOC101906455	-0.443458	-0.457089	turquoise
PUS7L	0.826982	0.817474	turquoise
LOC112441839	-0.841574	-0.865842	turquoise
TRAPPC6A	0.927954	0.930656	turquoise
ZKSCAN8;ZNF389	0.550544	0.589569	turquoise
BRF1	0.789589	0.793531	turquoise
TSHZ1	0.779797	0.775186	turquoise
LOC107132895	0.753306	0.727876	turquoise
LOC104974883	0.923251	0.920648	turquoise
LOC516742	0.599525	0.601543	turquoise
TMEM223;NXF1;STX5	0.912265	0.8973	turquoise
C10H14orf93	0.932504	0.919135	turquoise
ATP2B2	0.957677	0.944576	turquoise
HEATR5A;DTD2	-0.959986	-0.975426	turquoise
MMS22L	0.832548	0.861371	turquoise
APLP2	0.811165	0.839788	turquoise
ZNF599	0.950708	0.931709	turquoise
LUC7L3	0.830752	0.821438	turquoise
LOC100847284	0.940229	0.949029	turquoise
NR3C1	-0.416275	-0.388928	turquoise
C1QBP	0.828106	0.820785	turquoise
LOC101907606	0.861118	0.856174	turquoise
RAB7B	-0.728153	-0.711793	turquoise
ZNF646	0.798834	0.795539	turquoise
DCTPP1	0.86387	0.855617	turquoise
PTGER4	-0.731514	-0.724069	turquoise
SLC38A9	0.949923	0.942142	turquoise
FAM222A	0.92565	0.910761	turquoise
UBE2O	0.925731	0.928233	turquoise
HLF	0.588886	0.555382	turquoise
RYK	-0.876098	-0.868122	turquoise
AKAP8L	0.818137	0.786765	turquoise
CDK10;SPATA33	0.789799	0.803732	turquoise
LOC100848484;LOC112449442	0.932268	0.925338	turquoise
PKNOX1	0.816484	0.817092	turquoise
AGPAT4	-0.932234	-0.953059	turquoise
LOC101907327	0.905229	0.910771	turquoise
SIX2	0.770017	0.760241	turquoise
ATF1	0.709717	0.729138	turquoise
RNASEH2A	0.874703	0.889409	turquoise
GEN1	0.898088	0.876997	turquoise
NEK6	-0.754136	-0.72772	turquoise
SLC30A4;LOC100141239	0.910214	0.908861	turquoise
FLOT2	-0.922711	-0.89957	turquoise
RASA2	-0.927102	-0.90716	turquoise
FAM126A	-0.800128	-0.819824	turquoise
ELMOD3	0.89085	0.901814	turquoise
CP	0.844766	0.848857	turquoise
ORMDL1	0.948538	0.940521	turquoise
COA5	0.943289	0.935101	turquoise
LOC101907603	0.869082	0.840991	turquoise
WASF1	-0.929415	-0.942865	turquoise
SELENON	-0.882731	-0.88443	turquoise
SNAPC3	0.875516	0.84397	turquoise
ZCCHC14	0.693844	0.711196	turquoise
PSMD10	0.926946	0.931102	turquoise
CDK1	0.714198	0.684414	turquoise
SH3BGRL	-0.954356	-0.941046	turquoise
PCTP	-0.947522	-0.937678	turquoise
SNN	0.917028	0.926456	turquoise
CA5B;LOC533597	-0.956028	-0.961288	turquoise
SPATA5	0.923678	0.899042	turquoise
PLAG1	0.936764	0.9433	turquoise
GNL3;LOC112443563;LOC112443567	0.931723	0.944407	turquoise
HNMT	-0.939685	-0.918422	turquoise
UBC	0.766953	0.787555	turquoise
HIST1H1E	0.94836	0.950326	turquoise
TSC22D2	-0.817799	-0.816864	turquoise
ANKRD35	0.941629	0.935306	turquoise
DSE	-0.772869	-0.760942	turquoise
MRPL49	0.978352	0.976546	turquoise
LOC788077	0.800892	0.799326	turquoise
NUBPL;ARHGAP5	-0.732133	-0.710363	turquoise
AREL1	0.940534	0.93485	turquoise
HEXB	-0.894013	-0.871393	turquoise
LOC112448834	0.873821	0.872738	turquoise
LOC510798	0.955233	0.958882	turquoise
LOC104970184	-0.872756	-0.870093	turquoise
DNAJA4	-0.70119	-0.708425	turquoise
FOXRED1	0.976437	0.976848	turquoise
UPF1	0.927213	0.912687	turquoise
EIF5A	-0.686916	-0.70068	turquoise
HACD3	0.656136	0.690244	turquoise
LOC101902469	0.833091	0.830205	turquoise
PUM1;LOC112443643	0.939404	0.921876	turquoise
PTN	-0.701032	-0.717055	turquoise
PATZ1	0.921643	0.925989	turquoise
NIP7	0.979389	0.984153	turquoise
FAM122B	0.829729	0.823885	turquoise
DBP	-0.812461	-0.83498	turquoise
HNRNPA0	0.931686	0.940722	turquoise
PPEF1	-0.922372	-0.915748	turquoise
LOC101906110	0.897608	0.88773	turquoise
LOC112444278	0.930444	0.915481	turquoise
TMCC1	0.723162	0.734716	turquoise
CCNB1IP1	0.864299	0.844812	turquoise
LOC785630	0.729964	0.738787	turquoise
HSPB1	-0.700224	-0.725356	turquoise
PPM1H	-0.675553	-0.634916	turquoise
LOC101907133	0.84577	0.81941	turquoise
ZBED8;C1QTNF2	0.905291	0.900951	turquoise
ZBED4	0.768292	0.775717	turquoise
VPS4A	0.816876	0.783498	turquoise
INTS13	0.95015	0.948896	turquoise
SLC25A40	-0.935474	-0.956486	turquoise
MRPL32	0.96733	0.960084	turquoise
LOC112442865	0.844791	0.859582	turquoise
APEX1	0.947466	0.941294	turquoise
KLF16	-0.92948	-0.932213	turquoise
RAB3IP	-0.958496	-0.957746	turquoise
LOC112449243	0.876468	0.878572	turquoise
LOC112441843	0.925698	0.904645	turquoise
LOC112443409	0.89021	0.885663	turquoise
C11H9orf16	-0.870902	-0.873428	turquoise
LOC112443278;LOC100848941	0.740394	0.727918	turquoise
DUSP16	0.891147	0.870239	turquoise
TFDP1	0.961245	0.966611	turquoise
LOC104975106	-0.764649	-0.796997	turquoise
NME2	-0.911355	-0.919991	turquoise
THOP1	0.968503	0.969715	turquoise
PRKCH	0.71713	0.756855	turquoise
CHMP1B	0.910269	0.893412	turquoise
BCL2L2;PABPN1	0.755852	0.763067	turquoise
B4GALT2	-0.944019	-0.944066	turquoise
GCNT3	0.829246	0.799972	turquoise
ADCK5	0.779527	0.760547	turquoise
PGS1	0.891151	0.91742	turquoise
LOC112446015	0.899994	0.906564	turquoise
LOC112448523	0.877408	0.858411	turquoise
LOC101905303	0.873936	0.867511	turquoise
ENOX1	-0.955763	-0.948107	turquoise
LOC104973101	0.948634	0.936731	turquoise
RGL1	0.719415	0.692805	turquoise
KCTD18	0.835808	0.81621	turquoise
ADRA1D	0.848016	0.858971	turquoise
PEX12	0.954068	0.969348	turquoise
PSMF1	-0.931917	-0.949162	turquoise
LOC100847831	0.775055	0.779555	turquoise
TMSB15B	0.869015	0.873486	turquoise
TIGD3	0.80749	0.822971	turquoise
SOBP	0.892342	0.897798	turquoise
H2AFX	0.878133	0.889542	turquoise
DNAH12	0.85379	0.813062	turquoise
TMEM64	0.842229	0.847997	turquoise
KYAT3	0.945114	0.944994	turquoise
KPNA2	0.858942	0.839578	turquoise
DBF4B	0.930606	0.931208	turquoise
PLEKHG5;TNFRSF25	-0.925826	-0.926063	turquoise
PIR	-0.796106	-0.816646	turquoise
MSANTD2	0.861948	0.855732	turquoise
EIF4A2;LOC112448315;LOC112448304;MIR1248-1;LOC112448336	0.513431	0.520613	turquoise
LOC101906276	0.86159	0.833997	turquoise
FSD2	0.903778	0.893271	turquoise
HS2ST1	0.500796	0.518339	turquoise
ABCG1	0.838139	0.814763	turquoise
SLC38A2	0.950238	0.950773	turquoise
FAM129B	-0.826284	-0.791832	turquoise
LOC107131323	0.881429	0.856185	turquoise
LRP8	0.750158	0.713655	turquoise
SSFA2	-0.8171	-0.78989	turquoise
SSBP2	0.599193	0.559588	turquoise
ARCN1	-0.985176	-0.983156	turquoise
PCDH12	0.826298	0.794082	turquoise
CHORDC1	0.68356	0.670482	turquoise
LOC107132410	-0.769332	-0.745947	turquoise
HNRNPD	0.822751	0.834405	turquoise
LOC104974516	0.729658	0.707962	turquoise
LOC617905	0.93003	0.941614	turquoise
NOP9	0.886195	0.869944	turquoise
KLHL35	0.874756	0.848396	turquoise
LOC104970821	0.868859	0.863477	turquoise
TAZ	0.907422	0.887759	turquoise
LOC101909083	-0.856692	-0.868458	turquoise
HSPB6	-0.885013	-0.903393	turquoise
PDZRN3	0.835872	0.826019	turquoise
EHD1	-0.907735	-0.925702	turquoise
NBEAL1	-0.876688	-0.880345	turquoise
CDPF1	0.80326	0.816029	turquoise
NAA50	0.702934	0.708844	turquoise
C25H16orf71	0.723104	0.72958	turquoise
LOC107133032	0.975254	0.978454	turquoise
TMCO4	-0.913725	-0.934141	turquoise
CPOX	0.942562	0.938046	turquoise
DCBLD1	-0.818897	-0.817807	turquoise
IFT122	0.945653	0.937245	turquoise
PCDH11X	0.721022	0.728089	turquoise
AGPAT2	-0.867382	-0.856352	turquoise
LOC101904248	0.604325	0.634124	turquoise
GMEB1	0.853565	0.839249	turquoise
NCAPG2	0.857712	0.888735	turquoise
GATD3A	0.944708	0.933419	turquoise
PARS2	0.883192	0.867464	turquoise
CCDC183	0.873435	0.882794	turquoise
LOC112441627	-0.733977	-0.761238	turquoise
APOPT1	0.51476	0.520439	turquoise
UBE2E2	-0.89256	-0.916575	turquoise
LOC112442057	0.811074	0.800288	turquoise
LOC101903424	-0.817431	-0.835415	turquoise
RSU1	-0.94551	-0.961828	turquoise
ASF1A	0.905052	0.881898	turquoise
IPO9	0.920841	0.916627	turquoise
SLC39A13;LOC107133473	-0.89428	-0.882828	turquoise
LOC112444352	0.856106	0.860939	turquoise
KAT14;PET117	0.936271	0.93716	turquoise
TOR3A	0.89239	0.891395	turquoise
LOC112448812	0.847003	0.821192	turquoise
TRMT44	0.942858	0.940723	turquoise
TMEM200A	0.89087	0.905341	turquoise
MAPK14	0.928009	0.939786	turquoise
LOC112442364	0.750249	0.752756	turquoise
TSPAN32	0.672613	0.665524	turquoise
STX12	-0.800674	-0.801555	turquoise
RAPGEF4	-0.811231	-0.799934	turquoise
LOC100141014	0.799295	0.76931	turquoise
LOC112449280	0.923708	0.920435	turquoise
ZCWPW2	0.873034	0.855403	turquoise
MED20	0.930563	0.910703	turquoise
BAHCC1	0.576848	0.598445	turquoise
AKR7A2	0.911222	0.903387	turquoise
LOC107131684	0.800106	0.787166	turquoise
CDKN1A	-0.906737	-0.925653	turquoise
PPIL4	0.944587	0.957238	turquoise
STX6	-0.604268	-0.580277	turquoise
SMYD2	-0.850679	-0.853962	turquoise
LOC101904435;LOC100848895;LOC506495;LOC100847180;LOC100848991	0.502819	0.515038	turquoise
LOC112445145	0.773237	0.745411	turquoise
CDK3	0.881406	0.853897	turquoise
TPM4	-0.755303	-0.751957	turquoise
KMT5C	0.805912	0.784911	turquoise
LOC100847870	-0.975395	-0.965127	turquoise
TNRC6A	0.823505	0.796673	turquoise
TMEM230	0.912679	0.928465	turquoise
LOC104972031	0.869294	0.846971	turquoise
EME2;NUBP2	0.913953	0.893076	turquoise
BRIP1	0.872236	0.898681	turquoise
ATP23	-0.892178	-0.918092	turquoise
LOC100848703	0.899332	0.900582	turquoise
SMPD1	-0.930741	-0.914535	turquoise
TAF15	0.663285	0.659952	turquoise
HSPBAP1	0.908729	0.883979	turquoise
ANKHD1;EIF4EBP3	0.959635	0.956346	turquoise
TCEA1	-0.640894	-0.648273	turquoise
PCBP2;LOC112446842	0.943602	0.951015	turquoise
LOC100299025	0.943216	0.921473	turquoise
7-Mar	0.840234	0.819304	turquoise
PPP5C	0.81249	0.781203	turquoise
SLC25A13	-0.856648	-0.843265	turquoise
PHF7	0.713103	0.722721	turquoise
ULK2	0.903152	0.923554	turquoise
ETFA	0.953373	0.951793	turquoise
LAMTOR5	-0.944358	-0.953687	turquoise
MLYCD	0.903865	0.915353	turquoise
USP53	0.656245	0.643046	turquoise
TOP1	0.92477	0.921237	turquoise
LOC104971162	0.861022	0.858068	turquoise
LOC100849865	-0.843543	-0.860166	turquoise
AKT2	-0.801309	-0.764834	turquoise
ESD	-0.908268	-0.914296	turquoise
MAGI2	-0.800293	-0.821597	turquoise
MAU2	0.741471	0.735884	turquoise
STARD3NL	0.960863	0.963198	turquoise
SNHG3	0.828343	0.828296	turquoise
ACTR2	-0.880721	-0.901252	turquoise
TMBIM4	-0.940786	-0.919063	turquoise
HGH1	0.937948	0.936392	turquoise
LRRC24;C14H8orf82	0.921491	0.913207	turquoise
LEPROT	-0.945689	-0.931224	turquoise
ZBTB12	0.787312	0.786895	turquoise
LOC507581	-0.916638	-0.929006	turquoise
NDUFA3	0.818776	0.820475	turquoise
HIBADH	-0.961069	-0.96961	turquoise
RHBDD1	-0.932807	-0.9532	turquoise
LOC782966	-0.604719	-0.630432	turquoise
SLC49A3	0.958393	0.952058	turquoise
ZFP36L1	0.583209	0.599863	turquoise
TMEM241	-0.674148	-0.709034	turquoise
PER2	-0.762003	-0.767864	turquoise
ANAPC13	-0.847617	-0.874249	turquoise
NR1H3	0.905509	0.890826	turquoise
C8H9orf72	0.908659	0.925739	turquoise
TMEM8A	-0.887723	-0.882381	turquoise
MTPN;LUZP6	-0.966978	-0.97426	turquoise
LOC107131449	0.797568	0.767705	turquoise
TEF	-0.691682	-0.688307	turquoise
METTL9	-0.695859	-0.714032	turquoise
IFI6	-0.847047	-0.820102	turquoise
LOC112445044;LOC112445144;LOC112445016;LOC112445265	-0.871234	-0.862627	turquoise
STARD7	0.934654	0.921645	turquoise
OPTN	-0.642675	-0.635914	turquoise
KLHDC9	0.838523	0.830275	turquoise
BRD2	0.833097	0.824673	turquoise
NLGN4X	-0.850653	-0.855861	turquoise
ZNF672	0.687141	0.670917	turquoise
ITGA2B	0.865637	0.88199	turquoise
OCEL1	0.714973	0.737388	turquoise
LRRC10	0.82264	0.783858	turquoise
NEK2	0.842407	0.85173	turquoise
ZBTB48	0.947657	0.930404	turquoise
IGF1R	-0.962026	-0.96707	turquoise
BEST4	0.887105	0.891332	turquoise
FARP2	0.818491	0.827795	turquoise
CDK5	0.926041	0.933713	turquoise
LOC104968456	0.903368	0.91622	turquoise
LOC104975979	-0.867235	-0.863538	turquoise
CIDEB	-0.875586	-0.854871	turquoise
LOC100847118	0.902359	0.908329	turquoise
NAP1L3	-0.809334	-0.82875	turquoise
PIGF	0.935486	0.941148	turquoise
LOC101903913	0.889636	0.885208	turquoise
TUBGCP2	0.928587	0.942362	turquoise
BICRA	0.753516	0.746902	turquoise
LOC104968873	0.78713	0.74751	turquoise
NDUFS2	0.903722	0.896618	turquoise
NCAPH	0.904307	0.91162	turquoise
ADIPOR2	0.791716	0.790964	turquoise
CDKN2AIPNL	0.960356	0.958835	turquoise
FAM131B	0.794348	0.792257	turquoise
MDN1	0.939787	0.923542	turquoise
SPEF1	0.926323	0.919416	turquoise
TTC31	0.897475	0.887559	turquoise
LOC104975788	0.769648	0.798512	turquoise
LOC104974144	0.839872	0.84563	turquoise
SCML1	0.717693	0.706663	turquoise
OIP5	0.959914	0.948963	turquoise
TRAPPC10	0.916101	0.894388	turquoise
LOC112447359	0.870081	0.866665	turquoise
LOC787074	0.847815	0.810661	turquoise
LOC787287	0.942664	0.928504	turquoise
URGCP;MRPS24	-0.969898	-0.971852	turquoise
EDRF1	0.877256	0.891123	turquoise
HERC2	0.941591	0.918888	turquoise
LOC112446691	0.823774	0.801089	turquoise
CREB3L2	0.653948	0.626434	turquoise
VPS54	0.895054	0.903728	turquoise
TMEM232	0.752403	0.729913	turquoise
ARHGEF6	-0.789691	-0.81047	turquoise
SNRNP200	0.790971	0.765714	turquoise
ZNF514	0.83039	0.809539	turquoise
BGN	-0.911163	-0.8907	turquoise
FKBP4	0.852621	0.859744	turquoise
LPAR6	0.918414	0.908776	turquoise
SMO	-0.743651	-0.771533	turquoise
GLE1	0.941315	0.960884	turquoise
LOC104975665	0.855683	0.831808	turquoise
GJC1	0.802274	0.827511	turquoise
SIRT3	0.874883	0.861998	turquoise
SETX	0.732447	0.732915	turquoise
VRK2	-0.93084	-0.95048	turquoise
SRSF9	0.949593	0.949666	turquoise
YLPM1	0.736826	0.70162	turquoise
ETFBKMT	0.899516	0.889931	turquoise
H4	0.900151	0.923329	turquoise
HNRNPDL	0.665033	0.668869	turquoise
TEX22	0.93052	0.928094	turquoise
PTPN1	0.96709	0.975587	turquoise
MPHOSPH10	0.912957	0.911161	turquoise
LOC101906134	0.897425	0.890976	turquoise
MAF1	0.643995	0.671133	turquoise
TSPAN7	-0.856187	-0.870853	turquoise
LOC112445694	-0.910968	-0.904245	turquoise
CEP131	0.918011	0.913298	turquoise
APH1B	0.952335	0.966172	turquoise
ZNF512	0.685795	0.68616	turquoise
HCFC1R1	-0.912903	-0.930335	turquoise
KIF18B	0.797557	0.764827	turquoise
CEP57L1	0.803448	0.769276	turquoise
LOC104976575	0.789961	0.770042	turquoise
BCHE	-0.935787	-0.920689	turquoise
CCL25	0.880251	0.882832	turquoise
NCAPD3	0.984541	0.991921	turquoise
PTEN	0.864001	0.841445	turquoise
SLC25A51	0.633783	0.623716	turquoise
ZNF394	0.726105	0.708981	turquoise
F8A1	0.95018	0.933974	turquoise
LOC100196901;LOC112442800	0.821869	0.800918	turquoise
GCLC	0.680941	0.718942	turquoise
TRDMT1	-0.851344	-0.839317	turquoise
GNPDA2	0.631221	0.609729	turquoise
SLC35A4;LOC112447523	0.950398	0.945829	turquoise
GXYLT1	0.685658	0.700886	turquoise
PXK	-0.889513	-0.914124	turquoise
PPIC	-0.865545	-0.839904	turquoise
LOC112445985	0.860503	0.82394	turquoise
FYTTD1	-0.780201	-0.798973	turquoise
LOC101907514	0.844543	0.835219	turquoise
LOC112442677	0.799011	0.814161	turquoise
VANGL1	0.467348	0.437566	turquoise
UBN1	0.728026	0.737622	turquoise
ACTR10	-0.989357	-0.980415	turquoise
TAF5	0.884596	0.885874	turquoise
TRIM14	-0.834579	-0.815331	turquoise
RGS9	-0.603844	-0.583033	turquoise
SMARCD2	0.939167	0.929192	turquoise
LOC112448816	0.820628	0.789097	turquoise
PRMT7;SLC7A6;PLA2G15;TRNAE-UUC	-0.768553	-0.788159	turquoise
NUAK2	-0.68169	-0.665437	turquoise
LOC104969159	0.821268	0.793811	turquoise
FAM186B	0.786079	0.753974	turquoise
ARMC6	-0.824682	-0.861627	turquoise
ENY2	0.581276	0.574979	turquoise
TMUB1	0.877103	0.870614	turquoise
SPATA2L	0.894815	0.904978	turquoise
LOC112449315	0.612851	0.646074	turquoise
OXLD1;PDE6G	0.80944	0.803002	turquoise
TMEM268	-0.922258	-0.920355	turquoise
NCL;LOC112443633	0.950542	0.933087	turquoise
LOC101904526;RRM1	0.831475	0.868248	turquoise
THAP11	0.876726	0.89335	turquoise
LOC112449446	0.878507	0.870828	turquoise
DNAJC1	0.876484	0.891767	turquoise
ARHGEF3	0.662953	0.654021	turquoise
CHPF	-0.936832	-0.91682	turquoise
LOC789258	0.826449	0.83384	turquoise
CHRNE	-0.823524	-0.796241	turquoise
ITFG1	-0.792789	-0.753265	turquoise
SUSD6	0.940595	0.95041	turquoise
LOC100847143	0.663002	0.631802	turquoise
2-Sep	-0.980042	-0.984546	turquoise
NDUFA13	-0.878293	-0.894645	turquoise
TMEM267	0.935991	0.933903	turquoise
ERBIN	-0.936757	-0.949983	turquoise
ZCWPW1	-0.815614	-0.797353	turquoise
SCX	0.878679	0.876442	turquoise
TLR3	-0.851441	-0.85492	turquoise
SYCE2	0.881513	0.883675	turquoise
ALKBH1	0.915119	0.885422	turquoise
LOC112444383	0.84578	0.857806	turquoise
TUBA1A;TUBA1B;LOC112446638	-0.806639	-0.828876	turquoise
GAK	0.907115	0.90576	turquoise
HINFP	0.835299	0.832955	turquoise
OSBPL7	0.90865	0.902437	turquoise
C16H1orf159	0.846545	0.814465	turquoise
RPS4Y1	-0.981368	-0.982684	turquoise
SUPT5H	0.957737	0.94969	turquoise
LOC107131942	0.874166	0.873779	turquoise
TMEM249	0.795022	0.802452	turquoise
LOC104972797	0.836718	0.810859	turquoise
OVGP1	0.901818	0.91182	turquoise
LIAS	0.899507	0.883639	turquoise
PML	0.545933	0.58598	turquoise
LOC112446388	-0.571066	-0.575221	turquoise
PPP6R2	0.975202	0.964036	turquoise
LOC782202	0.907654	0.883097	turquoise
MIA;SNRPA	0.964863	0.965675	turquoise
SUCLG1	-0.930504	-0.944365	turquoise
DHX29	0.97357	0.963564	turquoise
PRSS35	-0.547791	-0.552834	turquoise
GLIPR2	-0.742372	-0.769958	turquoise
TMCO6	0.914401	0.8964	turquoise
FBXO41	0.812674	0.822341	turquoise
C14H8orf76	0.868583	0.864227	turquoise
LOC112446710	0.833249	0.803038	turquoise
KIAA2013	0.940401	0.956343	turquoise
RCC1	0.812616	0.820969	turquoise
SMS	0.699173	0.688967	turquoise
NME4;DECR2	0.824253	0.836813	turquoise
LOC100196898	-0.852095	-0.879178	turquoise
LOC112448841	0.750905	0.761444	turquoise
DLGAP5	0.887184	0.861607	turquoise
SLC39A6	0.875922	0.847682	turquoise
KIF24	0.877331	0.902108	turquoise
LRP12	0.887104	0.908045	turquoise
CLTB	-0.692346	-0.695499	turquoise
ZXDC	0.928095	0.922296	turquoise
HGSNAT	0.872986	0.873502	turquoise
WFIKKN1	0.954037	0.949278	turquoise
MEF2D	-0.552955	-0.553789	turquoise
RPS6KC1	-0.918444	-0.941501	turquoise
LOC104968476	0.905294	0.87504	turquoise
PIP5K1C	0.835257	0.829292	turquoise
DARS2	0.88426	0.88329	turquoise
SMIM14	0.824294	0.859797	turquoise
JOSD2	-0.90398	-0.922764	turquoise
CACUL1	-0.603383	-0.602557	turquoise
RDH13	0.830168	0.849878	turquoise
LRRC14	0.946293	0.955569	turquoise
PHF12	0.920806	0.907568	turquoise
TRMT61B	0.942083	0.931075	turquoise
FAM189B	0.794573	0.801718	turquoise
GNAI2	-0.96853	-0.964864	turquoise
CDKN2D	0.617376	0.657748	turquoise
LOC101902904	0.789051	0.783588	turquoise
SHANK1	-0.809773	-0.809341	turquoise
FHL3	-0.891086	-0.90098	turquoise
GTF3C2	0.95829	0.954016	turquoise
PEX11B	0.96071	0.963245	turquoise
LOC104973229	0.764553	0.722401	turquoise
ARHGEF39	0.787263	0.760334	turquoise
LOC104975822	0.856917	0.833728	turquoise
SUCLG2	-0.741487	-0.748313	turquoise
LOC112449075	-0.876205	-0.845717	turquoise
CAMKK2	-0.779068	-0.794635	turquoise
TCN2	-0.853677	-0.831596	turquoise
CENPM	0.917858	0.927161	turquoise
RASSF8	-0.830646	-0.855105	turquoise
RBBP4	0.901832	0.895766	turquoise
DNASE1L2	0.853361	0.858842	turquoise
MTMR7	0.814063	0.77306	turquoise
FSD1L	-0.803825	-0.817818	turquoise
UBE2Q2	-0.971184	-0.961653	turquoise
STN1	-0.800165	-0.808379	turquoise
LOC112443215	0.822866	0.830945	turquoise
TTC28	-0.837965	-0.860673	turquoise
CAPZA1	-0.982594	-0.984218	turquoise
LOC112442484	0.898106	0.884758	turquoise
MAP2K1	-0.957455	-0.939424	turquoise
SIRT5	-0.942789	-0.940282	turquoise
COPS7A	-0.928833	-0.936227	turquoise
LOC516108	-0.965978	-0.965334	turquoise
PROSER1	0.81241	0.782122	turquoise
NUP85	0.933833	0.934032	turquoise
LOC100848307	0.69345	0.705291	turquoise
DIP2A	0.862443	0.854461	turquoise
PTPN3	-0.87944	-0.904866	turquoise
BRD3OS	-0.854146	-0.85541	turquoise
LOC101903289	-0.43693	-0.475097	turquoise
SAFB	0.840111	0.81749	turquoise
[truncated: 11,820 more rows]

## Sheet: adipogenesis-related genes in 4
Supplementary Table S7. WGCNA result of DEMs
GO Term	Gene	Pvalue	module	0d vs 3d	0d vs 6d	0d vs 9d
positive regulation of MAPK cascade	TNFRSF6B	2.7e-06	blue	DE	DE
positive regulation of MAPK cascade	WWC1	2.7e-06	turquoise	DE
positive regulation of MAPK cascade	PELI2	2.7e-06	blue	DE	DE	DE
positive regulation of MAPK cascade	LPAR1	2.7e-06	brown	DE
positive regulation of MAPK cascade	ADRB2	2.7e-06	blue	DE	DE	DE
positive regulation of MAPK cascade	C1QTNF1	2.7e-06	blue	DE	DE	DE
positive regulation of MAPK cascade	NGFR	2.7e-06	blue	DE	DE	DE
positive regulation of MAPK cascade	IL11	2.7e-06	green			DE
positive regulation of MAPK cascade	F2R	2.7e-06	turquoise	DE	DE
positive regulation of MAPK cascade	LIF	2.7e-06	turquoise	DE
positive regulation of MAPK cascade	SORBS3	2.7e-06	blue	DE
positive regulation of MAPK cascade	IL6	2.7e-06	green			DE
activation of MAPK activity	CHRNA7	0.0035	blue	DE	DE	DE
activation of MAPK activity	HGF	0.0035	green			DE
activation of MAPK activity	LPAR1	0.0035	brown	DE
activation of MAPK activity	FGF1	0.0035	green			DE
activation of MAPK activity	EFNA1	0.0035	turquoise	DE
activation of MAPK activity	P2RX7	0.0035	brown	DE		DE
activation of MAPK activity	KIT	0.0035	turquoise	DE
activation of MAPK activity	CSPG4	0.0035	brown	DE	DE	DE
activation of MAPK activity	MAP2K6	0.0035	blue	DE	DE	DE
activation of MAPK activity	AVPI1	0.0035	turquoise	DE
positive regulation of brown fat cell differentiation	FNDC5	0.012	blue	DE	DE	DE
positive regulation of brown fat cell differentiation	PRDM16	0.012	blue	DE	DE	DE
positive regulation of brown fat cell differentiation	METRNL	0.012	turquoise	DE
positive regulation of brown fat cell differentiation	PTGS2	0.012	green			DE
response to insulin	SESN3	0.022	turquoise	DE
response to insulin	TRPV4	0.022	blue	DE	DE	DE
response to insulin	IGFBP2	0.022	blue	DE	DE	DE
lipid storage	DGAT2	0.024	blue	DE	DE	DE
lipid storage	CIDEA	0.024	blue	DE
lipid storage	FITM1	0.024	blue	DE	DE	DE
lipid storage	PLIN2	0.024	brown	DE
lipid storage	B4GALNT1	0.024	turquoise	DE
lipid storage	ABHD5	0.024	turquoise	DE
lipid storage	PNPLA2	0.024	turquoise	DE
response to glucose	SMAD2	0.024	turquoise	DE
response to glucose	PFKL	0.024	blue		DE
response to glucose	GPAM	0.024	turquoise	DE
response to glucose	GLUL	0.024	brown	DE	DE
regulation of glucose metabolic process	C1QTNF1	0.026	blue	DE	DE	DE
regulation of glucose metabolic process	PDK4	0.026	turquoise	DE	DE
regulation of glucose metabolic process	PDK1	0.026	blue		DE	DE
brown fat cell differentiation	LAMA4	5.4e-06	blue		DE
brown fat cell differentiation	ADRB2	5.4e-06	blue	DE	DE	DE
brown fat cell differentiation	PTGS2	5.4e-06	green			DE
brown fat cell differentiation	METRNL	5.4e-06	turquoise	DE
brown fat cell differentiation	RGS2	5.4e-06	turquoise	DE	DE
brown fat cell differentiation	FABP4	5.4e-06	brown	DE	DE	DE
brown fat cell differentiation	PRDM16	5.4e-06	blue	DE	DE	DE
brown fat cell differentiation	SH2B2	5.4e-06	blue	DE	DE	DE
negative regulation of fat cell differentiation	WNT10B	0.0019	blue	DE	DE	DE
negative regulation of fat cell differentiation	JAG1	0.0019	blue	DE	DE	DE
negative regulation of fat cell differentiation	SIRT2	0.0019	blue	DE	DE
negative regulation of fat cell differentiation	FOXO1	0.0019	turquoise	DE
negative regulation of fat cell differentiation	DDIT3	0.0019	blue	DE	DE	DE
negative regulation of fat cell differentiation	TRIB3	0.0019	brown	DE	DE	DE
fat cell differentiation	CEBPA	0.017	turquoise	DE
fat cell differentiation	KLF4	0.017	blue	DE	DE
fat cell differentiation	NR4A1	0.017	green			DE
fat cell differentiation	CCND1	0.017	turquoise	DE		DE
fat cell differentiation	ADGRF5	0.017	green		DE	DE
fat cell differentiation	LRRC8C	0.017	brown	DE	DE
fat cell differentiation	ATF5	0.017	blue	DE
negative regulation of insulin receptor signaling pathway	SOCS2	0.018	turquoise	DE
negative regulation of insulin receptor signaling pathway	TRIM72	0.018	blue	DE	DE	DE
negative regulation of insulin receptor signaling pathway	PRKCD	0.018	turquoise	DE
