# Supplementary material for: A genome-wide landscape of mRNAs, lncRNAs, circRNAs and miRNAs during intramuscular adipogenesis in cattle
Source: BMC Genomics. 2022 Oct 6;23:691. doi: 10.1186/s12864-022-08911-z (PMC9535873; doi:10.1186/s12864-022-08911-z)
Supplement: Supplementary file 8 — Additional file 8: Supplementary Table S8. Co-expression network of DEMs, DECs and DELs involved in adipogenesis. [file 12864_2022_8911_MOESM8_ESM.xlsx]

## Sheet: Co-expression relationship
Supplementary Table S8. Co-expression network of DEMs, DECs and DELs involved in adipogenesis
from	to	score
MSTRG.6093.1	KLF4	0.984141
MSTRG.25225.2	CCND1	0.98306
MSTRG.22302.9	LRRC8C	0.988572
MSTRG.4322.1	SOCS2	0.0210778
MSTRG.6618.1	SOCS2	0.98701
MSTRG.22369.1	SOCS2	0.995375
MSTRG.4577.1	SOCS2	0.976359
MSTRG.20291.2	SOCS2	0.977666
MSTRG.10293.1	SOCS2	0.984822
MSTRG.20346.1	SOCS2	0.993153
MSTRG.21819.1	SOCS2	0.980727
MSTRG.6093.1	TRIM72	0.989326
MSTRG.14397.1	PRKCD	0.980538
MSTRG.21819.1	PRKCD	0.019554
MSTRG.6651.1	NR4A1	0.984139
MSTRG.13263.4	ADGRF5	0.988693
MSTRG.6651.1	ADGRF5	0.994139
MSTRG.8728.1	ADGRF5	0.994019
MSTRG.8731.1	ADGRF5	0.977035
MSTRG.10153.1	ADGRF5	0.982423
circRNA5513	SOCS2	0.976264
circRNA5755	SOCS2	0.990039
circRNA5797	SOCS2	0.984994
circRNA5689	SOCS2	0.987643
circRNA2041	TRIM72	0.976936
MSTRG.10862.1	CHRNA7	0.983648
MSTRG.5458.1	SMAD2	0.02219
MSTRG.10214.2	PELI2	0.978659
MSTRG.10862.1	PELI2	0.984883
MSTRG.5338.3	PELI2	0.980641
MSTRG.10862.1	ADRB2	0.977251
MSTRG.10214.2	NGFR	0.978084
MSTRG.5338.3	NGFR	0.976831
MSTRG.5458.1	F2R	0.982545
MSTRG.5459.1	F2R	0.987887
MSTRG.23915.1	F2R	0.985687
MSTRG.20646.1	F2R	0.997098
MSTRG.10862.1	SORBS3	0.9802
MSTRG.5208.1	SORBS3	0.97503
MSTRG.12441.1	IL6	0.980951
MSTRG.5458.1	EFNA1	0.975714
MSTRG.20646.1	EFNA1	0.978145
MSTRG.5458.1	KIT	0.990045
MSTRG.23915.1	KIT	0.979037
MSTRG.20646.1	KIT	0.994134
MSTRG.10862.1	MAP2K6	0.976773
MSTRG.5458.1	AVPI1	0.987471
MSTRG.20646.1	AVPI1	0.978361
MSTRG.5458.1	SESN3	0.995358
MSTRG.23915.1	SESN3	0.987906
MSTRG.5140.1	SESN3	0.982856
MSTRG.5134.1	SESN3	0.976323
MSTRG.20646.1	SESN3	0.991255
MSTRG.10862.1	FITM1	0.979408
MSTRG.5458.1	PLIN2	0.990875
MSTRG.20646.1	PLIN2	0.979194
MSTRG.5458.1	GPAM	0.989907
MSTRG.23915.1	GPAM	0.975361
MSTRG.20646.1	GPAM	0.985008
MSTRG.5458.1	GLUL	0.992413
MSTRG.20646.1	GLUL	0.979465
MSTRG.5458.1	PDK4	0.997333
MSTRG.23915.1	PDK4	0.982753
MSTRG.5140.1	PDK4	0.977008
MSTRG.20646.1	PDK4	0.988131
MSTRG.12441.1	PTGS2	0.977479
MSTRG.5458.1	RGS2	0.996785
MSTRG.23915.1	RGS2	0.980552
MSTRG.20646.1	RGS2	0.987266
MSTRG.5458.1	FABP4	0.992933
MSTRG.10214.2	WNT10B	0.97535
MSTRG.10862.1	WNT10B	0.981278
MSTRG.10862.1	JAG1	0.991497
MSTRG.5458.1	FOXO1	0.994034
MSTRG.23915.1	FOXO1	0.975223
MSTRG.20646.1	FOXO1	0.981817
MSTRG.10862.1	DDIT3	0.985049
circRNA10879	IL6	0.985837
circRNA10879	FGF1	0.984801
circRNA10879	PTGS2	0.984334
MSTRG.15459.1	CHRNA7	0.98536
MSTRG.20716.2	SMAD2	0.0234015
MSTRG.7874.1	SMAD2	0.021237
MSTRG.20757.1	PELI2	0.981707
MSTRG.20757.1	NGFR	0.976419
MSTRG.20716.2	F2R	0.977591
MSTRG.18715.1	F2R	0.988006
MSTRG.3218.1	F2R	0.984167
MSTRG.19644.1	F2R	0.992055
MSTRG.3526.17	SORBS3	0.98891
MSTRG.20757.1	SORBS3	0.990821
MSTRG.22302.6	SORBS3	0.982532
MSTRG.15459.1	SORBS3	0.980286
MSTRG.7874.1	EFNA1	0.980424
MSTRG.19644.1	EFNA1	0.980704
MSTRG.24919.8	P2RX7	0.990523
MSTRG.20716.2	KIT	0.975154
MSTRG.18715.1	KIT	0.993446
MSTRG.7874.1	KIT	0.990394
MSTRG.19644.1	KIT	0.994797
MSTRG.20757.1	CSPG4	0.978691
MSTRG.18715.1	AVPI1	0.976551
MSTRG.7874.1	AVPI1	0.980829
MSTRG.20716.2	SESN3	0.984881
MSTRG.18715.1	SESN3	0.997239
MSTRG.3218.1	SESN3	0.984124
MSTRG.7874.1	SESN3	0.985865
MSTRG.19644.1	SESN3	0.992984
MSTRG.6477.1	SESN3	0.980012
MSTRG.20343.1	SESN3	0.976514
MSTRG.4545.1	DGAT2	0.980113
MSTRG.20716.2	PLIN2	0.984369
MSTRG.18715.1	PLIN2	0.977379
MSTRG.7874.1	PLIN2	0.996132
MSTRG.4545.1	PLIN2	0.982701
MSTRG.19644.1	PLIN2	0.979936
MSTRG.18715.1	ABHD5	0.977775
MSTRG.18715.1	GPAM	0.981892
MSTRG.7874.1	GPAM	0.990952
MSTRG.19644.1	GPAM	0.985025
MSTRG.20716.2	GLUL	0.979931
MSTRG.18715.1	GLUL	0.979365
MSTRG.7874.1	GLUL	0.994989
MSTRG.19644.1	GLUL	0.976606
MSTRG.20716.2	PDK4	0.984064
MSTRG.18715.1	PDK4	0.994947
MSTRG.3218.1	PDK4	0.978507
MSTRG.7874.1	PDK4	0.990235
MSTRG.19644.1	PDK4	0.988072
MSTRG.20757.1	PRDM16	0.986902
MSTRG.20716.2	RGS2	0.987767
MSTRG.18715.1	RGS2	0.991122
MSTRG.3218.1	RGS2	0.976965
MSTRG.7874.1	RGS2	0.993142
MSTRG.19644.1	RGS2	0.984728
MSTRG.20716.2	FABP4	0.987042
MSTRG.18715.1	FABP4	0.97521
MSTRG.7874.1	FABP4	0.989926
MSTRG.4545.1	FABP4	0.978452
MSTRG.3526.17	SH2B2	0.0243855
MSTRG.22302.6	SH2B2	0.0218289
MSTRG.3526.17	WNT10B	0.98073
MSTRG.20757.1	WNT10B	0.991032
MSTRG.20757.1	JAG1	0.992226
MSTRG.15459.1	JAG1	0.982159
MSTRG.20716.2	FOXO1	0.976181
MSTRG.18715.1	FOXO1	0.989681
MSTRG.7874.1	FOXO1	0.983928
MSTRG.19644.1	FOXO1	0.977261
MSTRG.20757.1	DDIT3	0.977938
MSTRG.15459.1	DDIT3	0.980864
MSTRG.14331.1	SMAD2	0.0243284
MSTRG.15601.4	PELI2	0.981664
MSTRG.15601.4	ADRB2	0.987971
MSTRG.15601.4	NGFR	0.976035
MSTRG.20293.1	F2R	0.979898
MSTRG.19454.1	F2R	0.982138
MSTRG.10451.1	F2R	0.98445
MSTRG.459.1	F2R	0.975442
MSTRG.10451.1	EFNA1	0.981302
MSTRG.20293.2	KIT	0.979751
MSTRG.14115.1	KIT	0.978627
MSTRG.19454.1	KIT	0.987062
MSTRG.10451.1	KIT	0.994867
MSTRG.459.1	KIT	0.9788
MSTRG.1078.7	CSPG4	0.977744
MSTRG.14331.1	AVPI1	0.975324
MSTRG.19454.1	AVPI1	0.976809
MSTRG.3548.1	AVPI1	0.0147046
MSTRG.10451.1	AVPI1	0.978124
MSTRG.20293.2	SESN3	0.992357
MSTRG.14115.1	SESN3	0.992012
MSTRG.19454.1	SESN3	0.996839
MSTRG.13225.2	SESN3	0.976878
MSTRG.10451.1	SESN3	0.999174
MSTRG.459.1	SESN3	0.99352
MSTRG.15601.4	FITM1	0.983382
MSTRG.20293.2	PLIN2	0.979841
MSTRG.14115.1	PLIN2	0.980353
MSTRG.19454.1	PLIN2	0.981351
MSTRG.10451.1	PLIN2	0.989013
MSTRG.20293.2	ABHD5	0.975343
MSTRG.10451.1	ABHD5	0.976397
MSTRG.20293.2	GPAM	0.977491
MSTRG.14115.1	GPAM	0.978134
MSTRG.19454.1	GPAM	0.98263
MSTRG.10451.1	GPAM	0.989581
MSTRG.20293.2	GLUL	0.980717
MSTRG.14115.1	GLUL	0.981486
MSTRG.19454.1	GLUL	0.981117
MSTRG.3548.1	GLUL	0.0217669
MSTRG.10451.1	GLUL	0.98747
MSTRG.20293.2	PDK4	0.994372
MSTRG.14115.1	PDK4	0.993387
MSTRG.19454.1	PDK4	0.994878
MSTRG.3548.1	PDK4	0.0197427
MSTRG.10451.1	PDK4	0.998289
MSTRG.459.1	PDK4	0.989347
MSTRG.20293.2	RGS2	0.989286
MSTRG.14115.1	RGS2	0.989875
MSTRG.19454.1	RGS2	0.991525
MSTRG.3548.1	RGS2	0.0167166
MSTRG.10451.1	RGS2	0.994551
MSTRG.459.1	RGS2	0.984337
MSTRG.20293.2	FABP4	0.980936
MSTRG.14331.1	FABP4	0.983097
MSTRG.14115.1	FABP4	0.984639
MSTRG.19454.1	FABP4	0.982563
MSTRG.10451.1	FABP4	0.984409
MSTRG.459.1	FABP4	0.97501
MSTRG.15601.4	JAG1	0.977572
MSTRG.1078.7	SIRT2	0.978941
MSTRG.20293.2	FOXO1	0.989236
MSTRG.14115.1	FOXO1	0.988978
MSTRG.19454.1	FOXO1	0.988926
MSTRG.3548.1	FOXO1	0.0076742
MSTRG.10451.1	FOXO1	0.990566
MSTRG.459.1	FOXO1	0.981066
MSTRG.5338.3	TRIB3	0.98425
MSTRG.12441.1	CCND1	0.981684
MSTRG.12441.1	ADGRF5	0.986031
MSTRG.5338.3	ATF5	0.97542
MSTRG.5458.1	SOCS2	0.994224
MSTRG.5459.1	SOCS2	0.97569
MSTRG.23915.1	SOCS2	0.980809
MSTRG.5140.1	SOCS2	0.978301
MSTRG.20646.1	SOCS2	0.987334
MSTRG.10862.1	TRIM72	0.976798
MSTRG.5458.1	PRKCD	0.0241311
MSTRG.19605.2	FITM1	0.977552
MSTRG.15545.1	PTGS2	0.975128
MSTRG.19605.2	JAG1	0.983136
MSTRG.5117.1	SMAD2	0.0166468
MSTRG.8171.1	SMAD2	0.0089993
MSTRG.11792.1	F2R	0.987189
MSTRG.11439.1	F2R	0.980097
MSTRG.12228.1	F2R	0.989815
MSTRG.9461.1	F2R	0.983695
MSTRG.5117.1	F2R	0.979864
MSTRG.11792.1	EFNA1	0.982721
MSTRG.9461.1	EFNA1	0.984914
MSTRG.5117.1	EFNA1	0.976058
MSTRG.20966.1	EFNA1	0.989335
MSTRG.13529.3	P2RX7	0.98233
MSTRG.11792.1	KIT	0.995962
MSTRG.16614.1	KIT	0.980342
MSTRG.9461.1	KIT	0.989369
MSTRG.5117.1	KIT	0.983926
MSTRG.20966.1	KIT	0.991575
MSTRG.3939.1	KIT	0.986583
MSTRG.11792.1	AVPI1	0.981855
MSTRG.5117.1	AVPI1	0.995212
MSTRG.8171.1	AVPI1	0.979084
MSTRG.11792.1	SESN3	0.996651
MSTRG.16614.1	SESN3	0.984337
MSTRG.10285.3	SESN3	0.979249
MSTRG.8649.1	SESN3	0.987195
MSTRG.9461.1	SESN3	0.990058
MSTRG.5117.1	SESN3	0.983782
MSTRG.20966.1	SESN3	0.990297
MSTRG.18877.1	SESN3	0.976342
MSTRG.3939.1	SESN3	0.9899
MSTRG.11792.1	PLIN2	0.985607
MSTRG.16614.1	PLIN2	0.980961
MSTRG.9461.1	PLIN2	0.992023
MSTRG.5117.1	PLIN2	0.988306
MSTRG.8171.1	PLIN2	0.977743
MSTRG.20966.1	PLIN2	0.984276
MSTRG.3939.1	PLIN2	0.986854
MSTRG.11792.1	GPAM	0.990992
MSTRG.9461.1	GPAM	0.986078
MSTRG.5117.1	GPAM	0.991028
MSTRG.20966.1	GPAM	0.986031
MSTRG.3939.1	GPAM	0.983096
MSTRG.11792.1	GLUL	0.987127
MSTRG.16614.1	GLUL	0.976525
MSTRG.9461.1	GLUL	0.984219
MSTRG.5117.1	GLUL	0.9943
MSTRG.8171.1	GLUL	0.981393
MSTRG.20966.1	GLUL	0.984589
MSTRG.3939.1	GLUL	0.983486
MSTRG.11792.1	PDK4	0.996323
MSTRG.16614.1	PDK4	0.986613
MSTRG.8649.1	PDK4	0.980263
MSTRG.9461.1	PDK4	0.988337
MSTRG.5117.1	PDK4	0.989512
MSTRG.20966.1	PDK4	0.991985
MSTRG.3939.1	PDK4	0.990848
MSTRG.11792.1	RGS2	0.993279
MSTRG.16614.1	RGS2	0.982611
MSTRG.8649.1	RGS2	0.975936
MSTRG.9461.1	RGS2	0.987426
MSTRG.5117.1	RGS2	0.992058
MSTRG.20966.1	RGS2	0.990011
MSTRG.3939.1	RGS2	0.99016
MSTRG.11792.1	FABP4	0.98065
MSTRG.9461.1	FABP4	0.982049
MSTRG.5117.1	FABP4	0.993008
MSTRG.8171.1	FABP4	0.98837
MSTRG.3939.1	FABP4	0.977685
MSTRG.11792.1	FOXO1	0.990793
MSTRG.9461.1	FOXO1	0.976026
MSTRG.5117.1	FOXO1	0.991736
MSTRG.20966.1	FOXO1	0.984969
MSTRG.3939.1	FOXO1	0.97978
MSTRG.8285.1	CHRNA7	0.977991
MSTRG.2684.1	SMAD2	0.991062
MSTRG.8721.1	WWC1	0.986317
MSTRG.6499.1	PELI2	0.981858
MSTRG.5341.1	PELI2	0.988594
MSTRG.2352.1	PELI2	0.98269
MSTRG.10583.2	LPAR1	0.0173021
MSTRG.20382.3	LPAR1	0.0206544
MSTRG.10583.1	LPAR1	0.0211607
MSTRG.6499.1	ADRB2	0.98216
MSTRG.2352.1	ADRB2	0.981649
MSTRG.6499.1	NGFR	0.986895
MSTRG.5341.1	NGFR	0.976585
MSTRG.2352.1	NGFR	0.976132
MSTRG.10275.1	F2R	0.980012
MSTRG.22366.1	F2R	0.989383
MSTRG.10285.2	F2R	0.97684
MSTRG.10277.1	F2R	0.981448
MSTRG.4186.1	F2R	0.991921
MSTRG.20964.1	F2R	0.996698
MSTRG.3763.1	F2R	0.975522
MSTRG.9196.1	F2R	0.977403
MSTRG.8285.1	SORBS3	0.98064
MSTRG.5341.1	SORBS3	0.984499
MSTRG.2352.1	SORBS3	0.975032
MSTRG.12440.1	IL6	0.977618
MSTRG.22366.1	EFNA1	0.983185
MSTRG.3767.1	EFNA1	0.978502
MSTRG.20382.3	P2RX7	0.977384
MSTRG.10275.1	KIT	0.985349
MSTRG.22366.1	KIT	0.998488
MSTRG.10285.2	KIT	0.976331
MSTRG.4186.1	KIT	0.97832
MSTRG.20964.1	KIT	0.987034
MSTRG.3763.1	KIT	0.980949
MSTRG.3767.1	KIT	0.989932
MSTRG.3836.1	CSPG4	0.985999
MSTRG.22366.1	AVPI1	0.980848
MSTRG.20964.1	AVPI1	0.975768
MSTRG.2684.1	AVPI1	0.0132814
MSTRG.10275.1	SESN3	0.993776
MSTRG.22366.1	SESN3	0.997797
MSTRG.16048.1	SESN3	0.975384
MSTRG.10285.2	SESN3	0.988159
MSTRG.4186.1	SESN3	0.982077
MSTRG.20964.1	SESN3	0.988517
MSTRG.3763.1	SESN3	0.994973
MSTRG.3767.1	SESN3	0.993441
MSTRG.2685.1	DGAT2	0.0182615
MSTRG.10583.2	DGAT2	0.0218361
MSTRG.10583.1	DGAT2	0.0144973
MSTRG.2352.1	FITM1	0.978747
MSTRG.10275.1	PLIN2	0.981406
MSTRG.22366.1	PLIN2	0.985693
MSTRG.10285.2	PLIN2	0.985728
MSTRG.20964.1	PLIN2	0.976715
MSTRG.3763.1	PLIN2	0.978558
MSTRG.3767.1	PLIN2	0.989106
MSTRG.10583.1	PLIN2	0.017031
MSTRG.22366.1	ABHD5	0.977697
MSTRG.3767.1	ABHD5	0.981214
MSTRG.10275.1	GPAM	0.98104
MSTRG.22366.1	GPAM	0.989796
MSTRG.10285.2	GPAM	0.977458
MSTRG.20964.1	GPAM	0.981642
MSTRG.3763.1	GPAM	0.977343
MSTRG.3767.1	GPAM	0.985503
MSTRG.22366.1	GLUL	0.986985
MSTRG.10285.2	GLUL	0.977016
MSTRG.3767.1	GLUL	0.987837
MSTRG.2684.1	GLUL	0.0176442
MSTRG.10275.1	PDK4	0.986912
MSTRG.22366.1	PDK4	0.997175
MSTRG.10285.2	PDK4	0.984276
MSTRG.20964.1	PDK4	0.983702
MSTRG.3763.1	PDK4	0.990401
MSTRG.3767.1	PDK4	0.995742
MSTRG.3836.1	PRDM16	0.982759
MSTRG.12440.1	PTGS2	0.99091
MSTRG.10275.1	RGS2	0.981557
MSTRG.22366.1	RGS2	0.994101
MSTRG.10285.2	RGS2	0.984978
MSTRG.20964.1	RGS2	0.982973
MSTRG.3763.1	RGS2	0.985895
MSTRG.3767.1	RGS2	0.991181
MSTRG.2684.1	RGS2	0.0223575
MSTRG.22366.1	FABP4	0.980194
MSTRG.10285.2	FABP4	0.98335
MSTRG.3763.1	FABP4	0.976623
MSTRG.3767.1	FABP4	0.983494
MSTRG.2684.1	FABP4	0.0173817
MSTRG.5341.1	SH2B2	0.0201595
MSTRG.6499.1	WNT10B	0.980245
MSTRG.5341.1	WNT10B	0.988654
MSTRG.2352.1	WNT10B	0.986533
MSTRG.6499.1	JAG1	0.97765
MSTRG.8285.1	JAG1	0.975901
MSTRG.2352.1	JAG1	0.992505
MSTRG.3836.1	SIRT2	0.976117
MSTRG.22366.1	FOXO1	0.991468
MSTRG.20964.1	FOXO1	0.976673
MSTRG.3763.1	FOXO1	0.979355
MSTRG.3767.1	FOXO1	0.987945
MSTRG.2684.1	FOXO1	0.0224737
MSTRG.8285.1	DDIT3	0.983233
MSTRG.5341.1	DDIT3	0.984939
MSTRG.22133.1	CHRNA7	0.986679
MSTRG.7718.1	SMAD2	0.0188434
MSTRG.2303.1	WWC1	0.981131
MSTRG.5374.1	PELI2	0.0187407
MSTRG.9797.1	PELI2	0.976579
MSTRG.18898.1	LPAR1	0.0197294
MSTRG.25626.1	LPAR1	0.0101135
MSTRG.5374.1	NGFR	0.0214057
MSTRG.8707.1	NGFR	0.976129
MSTRG.23911.1	F2R	0.991912
MSTRG.7718.1	F2R	0.976053
MSTRG.10276.1	F2R	0.98625
MSTRG.22368.1	F2R	0.982447
MSTRG.16045.1	F2R	0.989303
MSTRG.16187.2	F2R	0.977887
MSTRG.5374.1	SORBS3	0.0232741
MSTRG.8707.1	SORBS3	0.983257
MSTRG.9797.1	SORBS3	0.98491
MSTRG.21593.1	SORBS3	0.976447
MSTRG.13140.2	IL6	0.993721
MSTRG.13140.2	FGF1	0.978981
MSTRG.7718.1	EFNA1	0.982617
MSTRG.10276.1	EFNA1	0.981971
MSTRG.22368.1	EFNA1	0.986558
MSTRG.16187.2	EFNA1	0.975612
MSTRG.12913.1	EFNA1	0.983741
MSTRG.14367.1	KIT	0.0241201
MSTRG.23911.1	KIT	0.980511
MSTRG.7718.1	KIT	0.989708
MSTRG.10276.1	KIT	0.990453
MSTRG.7800.1	KIT	0.978975
MSTRG.22368.1	KIT	0.998499
MSTRG.16045.1	KIT	0.992552
MSTRG.16187.2	KIT	0.991418
MSTRG.12913.1	KIT	0.993837
MSTRG.8386.1	CSPG4	0.0211918
MSTRG.8707.1	CSPG4	0.975842
MSTRG.14367.1	AVPI1	0.0181905
MSTRG.23911.1	AVPI1	0.975169
MSTRG.7718.1	AVPI1	0.983392
MSTRG.22368.1	AVPI1	0.977286
MSTRG.16045.1	AVPI1	0.979407
MSTRG.16187.2	AVPI1	0.982147
MSTRG.14367.1	SESN3	0.0239853
MSTRG.23911.1	SESN3	0.987067
MSTRG.7718.1	SESN3	0.991631
MSTRG.10276.1	SESN3	0.978708
MSTRG.3764.1	SESN3	0.98044
MSTRG.7800.1	SESN3	0.987151
MSTRG.22368.1	SESN3	0.992392
MSTRG.16045.1	SESN3	0.993406
MSTRG.16187.2	SESN3	0.997639
MSTRG.12913.1	SESN3	0.993673
MSTRG.7800.1	DGAT2	0.976312
MSTRG.25626.1	DGAT2	0.0127144
MSTRG.14367.1	PLIN2	0.0186681
MSTRG.7718.1	PLIN2	0.997222
MSTRG.10276.1	PLIN2	0.975379
MSTRG.10594.1	PLIN2	0.0203433
MSTRG.7800.1	PLIN2	0.9941
MSTRG.22368.1	PLIN2	0.981334
MSTRG.25626.1	PLIN2	0.022916
MSTRG.16045.1	PLIN2	0.986742
MSTRG.16187.2	PLIN2	0.987474
MSTRG.12913.1	PLIN2	0.984798
MSTRG.22368.1	ABHD5	0.979049
MSTRG.16187.2	ABHD5	0.976906
MSTRG.12913.1	ABHD5	0.979943
MSTRG.14367.1	GPAM	0.0175725
MSTRG.7718.1	GPAM	0.991095
MSTRG.10276.1	GPAM	0.981115
MSTRG.7800.1	GPAM	0.984792
MSTRG.22368.1	GPAM	0.986878
MSTRG.16045.1	GPAM	0.981904
MSTRG.16187.2	GPAM	0.987771
MSTRG.12913.1	GPAM	0.98809
MSTRG.14367.1	GLUL	0.0149303
MSTRG.7718.1	GLUL	0.996073
MSTRG.7800.1	GLUL	0.984475
MSTRG.22368.1	GLUL	0.985369
MSTRG.16045.1	GLUL	0.986152
MSTRG.16187.2	GLUL	0.989406
MSTRG.12913.1	GLUL	0.987501
MSTRG.14367.1	PDK4	0.0186155
MSTRG.23911.1	PDK4	0.982446
MSTRG.7718.1	PDK4	0.99542
MSTRG.7800.1	PDK4	0.986544
MSTRG.22368.1	PDK4	0.994149
MSTRG.16045.1	PDK4	0.992973
MSTRG.16187.2	PDK4	0.999101
MSTRG.12913.1	PDK4	0.996976
MSTRG.8707.1	PRDM16	0.980849
MSTRG.9797.1	PRDM16	0.984683
MSTRG.13140.2	PTGS2	0.985074
MSTRG.14367.1	RGS2	0.0210184
MSTRG.23911.1	RGS2	0.982463
MSTRG.7718.1	RGS2	0.996834
MSTRG.7800.1	RGS2	0.986875
MSTRG.22368.1	RGS2	0.991088
MSTRG.16045.1	RGS2	0.99405
MSTRG.16187.2	RGS2	0.996238
MSTRG.12913.1	RGS2	0.992068
MSTRG.14367.1	FABP4	0.0154051
MSTRG.7718.1	FABP4	0.993849
MSTRG.10594.1	FABP4	0.0248334
MSTRG.7800.1	FABP4	0.986513
MSTRG.16045.1	FABP4	0.983016
MSTRG.16187.2	FABP4	0.98753
MSTRG.12913.1	FABP4	0.977378
MSTRG.5374.1	WNT10B	0.0198182
MSTRG.9797.1	WNT10B	0.984408
MSTRG.9797.1	JAG1	0.990785
MSTRG.14367.1	FOXO1	0.0204074
MSTRG.23911.1	FOXO1	0.976799
MSTRG.7718.1	FOXO1	0.989943
MSTRG.22368.1	FOXO1	0.990456
MSTRG.16045.1	FOXO1	0.986451
MSTRG.16187.2	FOXO1	0.994894
MSTRG.12913.1	FOXO1	0.99234
MSTRG.5374.1	DDIT3	0.0224039
MSTRG.21586.1	CHRNA7	0.976003
MSTRG.14397.1	SMAD2	0.986062
MSTRG.21819.1	SMAD2	0.0178028
MSTRG.14310.1	WWC1	0.989897
MSTRG.4293.10	LPAR1	0.013938
MSTRG.7896.1	LPAR1	0.97714
MSTRG.6093.1	ADRB2	0.990727
MSTRG.6093.1	NGFR	0.977928
MSTRG.8172.1	F2R	0.984995
MSTRG.6618.1	F2R	0.981643
MSTRG.22369.1	F2R	0.984648
MSTRG.4577.1	F2R	0.993502
MSTRG.10293.1	F2R	0.982455
MSTRG.20346.1	F2R	0.987788
MSTRG.21586.1	SORBS3	0.979208
MSTRG.22302.9	SORBS3	0.979801
MSTRG.4322.1	EFNA1	0.0236622
MSTRG.22369.1	EFNA1	0.980672
MSTRG.10293.1	EFNA1	0.982143
MSTRG.4293.10	P2RX7	0.981045
MSTRG.8172.1	KIT	0.975057
MSTRG.4322.1	KIT	0.0216018
MSTRG.6618.1	KIT	0.987838
MSTRG.22369.1	KIT	0.997224
MSTRG.4577.1	KIT	0.98249
MSTRG.10293.1	KIT	0.989998
MSTRG.20346.1	KIT	0.985617
MSTRG.21819.1	KIT	0.980245
MSTRG.22369.1	AVPI1	0.980916
MSTRG.20346.1	AVPI1	0.975219
MSTRG.21819.1	AVPI1	0.989029
MSTRG.16050.1	SESN3	0.985403
MSTRG.8172.1	SESN3	0.980841
MSTRG.4322.1	SESN3	0.0202494
MSTRG.6618.1	SESN3	0.997382
MSTRG.22369.1	SESN3	0.99793
MSTRG.4577.1	SESN3	0.985617
MSTRG.20561.1	SESN3	0.979607
MSTRG.20291.2	SESN3	0.979345
MSTRG.10293.1	SESN3	0.995272
MSTRG.20346.1	SESN3	0.993151
MSTRG.21819.1	SESN3	0.977994
MSTRG.7896.1	DGAT2	0.977352
MSTRG.8172.1	PLIN2	0.978775
MSTRG.6618.1	PLIN2	0.981781
MSTRG.14397.1	PLIN2	0.00965375
MSTRG.22369.1	PLIN2	0.984598
MSTRG.10293.1	PLIN2	0.989674
MSTRG.7896.1	PLIN2	0.975136
MSTRG.21819.1	PLIN2	0.988075
MSTRG.22369.1	ABHD5	0.982284
MSTRG.8172.1	GPAM	0.980411
MSTRG.4322.1	GPAM	0.0231991
MSTRG.6618.1	GPAM	0.98514
MSTRG.22369.1	GPAM	0.989002
MSTRG.4577.1	GPAM	0.975335
MSTRG.10293.1	GPAM	0.99048
MSTRG.20346.1	GPAM	0.97907
MSTRG.21819.1	GPAM	0.9843
MSTRG.6618.1	GLUL	0.977728
MSTRG.14397.1	GLUL	0.0128314
MSTRG.22369.1	GLUL	0.98732
MSTRG.10293.1	GLUL	0.984702
MSTRG.21819.1	GLUL	0.99618
MSTRG.16050.1	PDK4	0.978507
MSTRG.4322.1	PDK4	0.0184585
MSTRG.6618.1	PDK4	0.993033
MSTRG.22369.1	PDK4	0.998328
MSTRG.4577.1	PDK4	0.97825
MSTRG.20291.2	PDK4	0.983537
MSTRG.10293.1	PDK4	0.992889
MSTRG.20346.1	PDK4	0.990089
MSTRG.21819.1	PDK4	0.988048
MSTRG.25225.2	METRNL	0.986744
MSTRG.6618.1	RGS2	0.988289
MSTRG.14397.1	RGS2	0.0149203
MSTRG.22369.1	RGS2	0.994589
MSTRG.4577.1	RGS2	0.977642
MSTRG.20291.2	RGS2	0.976191
MSTRG.10293.1	RGS2	0.99107
MSTRG.20346.1	RGS2	0.986176
MSTRG.21819.1	RGS2	0.992794
MSTRG.6618.1	FABP4	0.976628
MSTRG.14397.1	FABP4	0.0110531
MSTRG.22369.1	FABP4	0.980402
MSTRG.10293.1	FABP4	0.981701
MSTRG.20346.1	FABP4	0.975353
MSTRG.21819.1	FABP4	0.99122
MSTRG.6093.1	JAG1	0.979132
MSTRG.4322.1	FOXO1	0.0201111
MSTRG.6618.1	FOXO1	0.982577
MSTRG.22369.1	FOXO1	0.99404
MSTRG.20291.2	FOXO1	0.979939
MSTRG.10293.1	FOXO1	0.9821
MSTRG.20346.1	FOXO1	0.985707
MSTRG.21819.1	FOXO1	0.991088
MSTRG.5279.1	ADRB2	0.97641
MSTRG.13263.4	IL11	0.991872
MSTRG.6651.1	IL11	0.982175
MSTRG.6651.1	IL6	0.985159
MSTRG.5279.1	PRDM16	0.976608
MSTRG.13263.4	PTGS2	0.985663
MSTRG.6651.1	PTGS2	0.995335
MSTRG.5279.1	JAG1	0.990042
circRNA5807	F2R	0.982391
circRNA5807	EFNA1	0.984877
circRNA5807	KIT	0.993007
circRNA5807	SESN3	0.976947
circRNA5807	GPAM	0.98121
circRNA5807	GLUL	0.977133
circRNA5807	PDK4	0.978415
circRNA5807	RGS2	0.978327
ciRNA105	JAG1	0.975262
MSTRG.10153.1	IL11	0.990275
MSTRG.24626.3	FGF1	0.988199
MSTRG.24022.1	MAP2K6	0.980817
MSTRG.8728.1	PTGS2	0.994803
MSTRG.8731.1	PTGS2	0.985054
MSTRG.8729.1	PTGS2	0.982908
circRNA5755	F2R	0.976409
circRNA5454	F2R	0.98589
circRNA5797	F2R	0.994976
circRNA5755	EFNA1	0.988337
circRNA5797	EFNA1	0.982195
circRNA5755	KIT	0.997494
circRNA5454	KIT	0.984669
circRNA5797	KIT	0.996449
circRNA5689	KIT	0.981791
circRNA5755	AVPI1	0.978695
circRNA5797	AVPI1	0.976961
circRNA5513	SESN3	0.980051
circRNA5755	SESN3	0.993124
circRNA5797	SESN3	0.988338
circRNA5689	SESN3	0.991076
circRNA5755	PLIN2	0.988154
circRNA5797	PLIN2	0.978568
circRNA5689	PLIN2	0.981996
circRNA5755	ABHD5	0.977437
circRNA5689	ABHD5	0.976919
circRNA5755	GPAM	0.990472
circRNA5797	GPAM	0.98508
circRNA5689	GPAM	0.979612
circRNA5755	GLUL	0.990836
circRNA5797	GLUL	0.979978
circRNA5689	GLUL	0.983707
circRNA5513	PDK4	0.982364
circRNA5755	PDK4	0.996481
circRNA5797	PDK4	0.986584
circRNA5689	PDK4	0.994941
circRNA5513	RGS2	0.976064
circRNA5755	RGS2	0.993898
circRNA5797	RGS2	0.985897
circRNA5689	RGS2	0.989964
circRNA5755	FABP4	0.979461
circRNA5689	FABP4	0.980651
circRNA1231	WNT10B	0.979987
circRNA5513	FOXO1	0.977336
circRNA5755	FOXO1	0.991918
circRNA5797	FOXO1	0.980843
circRNA5689	FOXO1	0.990332
circRNA10879	NR4A1	0.976746
circRNA10879	ADGRF5	0.988129
MSTRG.3526.17	TRIB3	0.977631
MSTRG.22302.6	TRIB3	0.979799
MSTRG.8709.1	TRIB3	0.98376
MSTRG.24919.8	TRIB3	0.983178
MSTRG.3526.17	LRRC8C	0.983215
MSTRG.22302.6	LRRC8C	0.98817
MSTRG.8709.1	ATF5	0.976487
MSTRG.20716.2	SOCS2	0.981559
MSTRG.18715.1	SOCS2	0.994736
MSTRG.3218.1	SOCS2	0.983788
MSTRG.7874.1	SOCS2	0.980512
MSTRG.19644.1	SOCS2	0.98269
MSTRG.15601.4	KLF4	0.975278
MSTRG.20293.2	SOCS2	0.988671
MSTRG.14115.1	SOCS2	0.988832
MSTRG.19454.1	SOCS2	0.99305
MSTRG.3548.1	SOCS2	0.0102109
MSTRG.10451.1	SOCS2	0.993661
MSTRG.459.1	SOCS2	0.987534
MSTRG.15601.4	TRIM72	0.990875
MSTRG.14331.1	PRKCD	0.0127469
MSTRG.13529.3	TRIB3	0.978585
MSTRG.11792.1	SOCS2	0.992021
MSTRG.9461.1	SOCS2	0.981605
MSTRG.5117.1	SOCS2	0.987604
MSTRG.20966.1	SOCS2	0.984274
MSTRG.3939.1	SOCS2	0.977432
MSTRG.5117.1	PRKCD	0.0189013
MSTRG.8171.1	PRKCD	0.0052485
MSTRG.5341.1	TRIB3	0.982674
MSTRG.8706.1	TRIB3	0.976471
MSTRG.12440.1	ADGRF5	0.983365
MSTRG.2685.1	LRRC8C	0.978349
MSTRG.5341.1	ATF5	0.977567
MSTRG.10275.1	SOCS2	0.976653
MSTRG.22366.1	SOCS2	0.994162
MSTRG.10285.2	SOCS2	0.976228
MSTRG.20964.1	SOCS2	0.984418
MSTRG.3763.1	SOCS2	0.985447
MSTRG.3767.1	SOCS2	0.986798
MSTRG.6499.1	TRIM72	0.981011
MSTRG.2352.1	TRIM72	0.978064
MSTRG.2684.1	PRKCD	0.976455
MSTRG.5374.1	TRIB3	0.00878838
MSTRG.5375.1	TRIB3	0.024496
MSTRG.8707.1	TRIB3	0.978454
MSTRG.13140.2	NR4A1	0.985853
MSTRG.13140.2	ADGRF5	0.985518
MSTRG.8707.1	LRRC8C	0.991081
MSTRG.5374.1	ATF5	0.0216972
MSTRG.23911.1	SOCS2	0.9843
MSTRG.7718.1	SOCS2	0.988354
MSTRG.22368.1	SOCS2	0.991185
MSTRG.16045.1	SOCS2	0.990593
MSTRG.16187.2	SOCS2	0.99492
MSTRG.12913.1	SOCS2	0.990051
MSTRG.7718.1	PRKCD	0.0236112
ABHD5	DGAT2	0.455
ABHD5	FABP4	0.536667
ABHD5	GPAM	0.906667
ABHD5	PLIN2	0.896667
ABHD5	CIDEA	0.105
ABHD5	PNPLA2	0.998333
ADRB2	RGS2	0.183333
ADRB2	F2R	0.108333
ADRB2	IL6	0.136667
ATF5	TRIB3	0.573333
ATF5	CCND1	0.105
ATF5	CEBPA	0.531667
ATF5	DDIT3	0.773333
B4GALNT1	DDIT3	0.411667
C1QTNF1	CSPG4	0.185
CCND1	HGF	0.275
CCND1	DDIT3	0.115
CCND1	CEBPA	0.128333
CCND1	WNT10B	0.178333
CCND1	KLF4	0.23
CCND1	SMAD2	0.333333
CCND1	KIT	0.353333
CCND1	JAG1	0.438333
CCND1	PTGS2	0.463333
CCND1	IL6	0.466667
CCND1	FOXO1	0.953333
CEBPA	TRIB3	0.09
CEBPA	DGAT2	0.303333
CEBPA	FABP4	0.718333
CEBPA	SMAD2	0.125
CEBPA	PRDM16	0.553333
CEBPA	PLIN2	0.258333
CEBPA	KIT	0.443333
CEBPA	WNT10B	0.923333
CEBPA	CIDEA	0.21
CEBPA	PNPLA2	0.411667
CEBPA	KLF4	0.31
CEBPA	FOXO1	0.981667
CEBPA	IL6	0.613333
CEBPA	TRPV4	0.251667
CEBPA	DDIT3	0.885
CIDEA	PDK4	0.0416667
CIDEA	DGAT2	0.116667
CIDEA	FABP4	0.506667
CIDEA	FITM1	0.00333333
CIDEA	PRDM16	0.801667
CIDEA	PLIN2	0.285
CIDEA	FNDC5	0.363333
CIDEA	PNPLA2	0.443333
DDIT3	TRIB3	0.983333
DDIT3	PTGS2	0.025
DDIT3	FOXO1	0.246667
DDIT3	IL6	0.225
DGAT2	PDK4	0.0333333
DGAT2	FABP4	0.296667
DGAT2	PLIN2	0.463333
DGAT2	GPAM	0.576667
DGAT2	PNPLA2	0.865
EFNA1	NGFR	0.391667
EFNA1	HGF	0.01
EFNA1	KIT	0.411667
F2R	IL6	0.306667
F2R	LPAR1	0.718333
FABP4	PDK4	0.27
FABP4	FOXO1	0.0166667
FABP4	GPAM	0.115
FABP4	WNT10B	0.195
FABP4	IL6	0.271667
FABP4	LRRC8C	0.368333
FABP4	PLIN2	0.381667
FABP4	PRDM16	0.425
FABP4	PNPLA2	0.518333
FGF1	NGFR	0.466667
FGF1	HGF	0.491667
FGF1	KIT	0.645
FGF1	IL6	0.275
FITM1	PLIN2	0.14
FNDC5	PRDM16	0.423333
FNDC5	METRNL	0.421667
FNDC5	IL6	0.265
FOXO1	PDK4	0.331667
FOXO1	SIRT2	0.993333
FOXO1	SMAD2	0.913333
FOXO1	PNPLA2	0.305
FOXO1	KLF4	0.896667
FOXO1	SESN3	0.123333
FOXO1	NR4A1	0.18
FOXO1	IL6	0.926667
GPAM	PLIN2	0.211667
GPAM	PNPLA2	0.388333
HGF	NGFR	0.538333
HGF	JAG1	0.00833333
HGF	IL11	0.126667
HGF	SMAD2	0.226667
HGF	PTGS2	0.285
HGF	KIT	0.743333
HGF	LAMA4	0.848333
HGF	LIF	0.925
HGF	IL6	0.955
IGFBP2	IL6	0.115
IL11	LIF	0.618333
IL11	PTGS2	0.095
IL11	KIT	0.286667
IL11	IL6	0.725
IL6	NGFR	0.00166667
IL6	LIF	0.963333
IL6	SIRT2	0.095
IL6	JAG1	0.203333
IL6	SMAD2	0.366667
IL6	KIT	0.44
IL6	P2RX7	0.28
IL6	PNPLA2	0.0983333
IL6	PTGS2	0.855
IL6	KLF4	0.146667
IL6	PRKCD	0.0983333
IL6	NR4A1	0.0283333
IL6	SOCS2	0.275
IL6	MAP2K6	0.881667
JAG1	KLF4	0.0833333
JAG1	KIT	0.146667
JAG1	SMAD2	0.176667
KIT	NGFR	0.171667
KIT	LIF	0.0666667
KIT	KLF4	0.24
KIT	SH2B2	0.878333
KLF4	LIF	0.546667
KLF4	SMAD2	0.826667
KLF4	NR4A1	0.07
LIF	PTGS2	0.0133333
NR4A1	RGS2	0.0216667
PDK1	PDK4	0.35
PDK1	PFKL	0.308333
PDK4	PLIN2	0.206667
PDK4	PNPLA2	0.285
PLIN2	PNPLA2	0.938333
PNPLA2	PRDM16	0.218333
PRDM16	SMAD2	0.378333
PRKCD	PTGS2	0.0216667
PRKCD	TRPV4	0.681667
RGS2	SMAD2	0.398333
SIRT2	SMAD2	0.0283333
