# Supplementary material for: A genome-wide landscape of mRNAs, lncRNAs, circRNAs and miRNAs during intramuscular adipogenesis in cattle
Source: BMC Genomics. 2022 Oct 6;23:691. doi: 10.1186/s12864-022-08911-z (PMC9535873; doi:10.1186/s12864-022-08911-z)
Supplement: Supplementary file 9 — Additional file 9: Supplementary Table S9. List of miRNAs during bovine intramuscular preadipocyte differentiation. [file 12864_2022_8911_MOESM9_ESM.xlsx]

## Sheet: List of miRNAs
Supplementary Table S9. List of miRNAs during bovine intramuscular preadipocyte differentiation
Index	miR_name	miR_seq	pvalue(ANOVA)	AI_0d(mean)	AI_3d(mean)	AI_6d(mean)	AI_9d(mean)	AI_0d/AI_0d_1(norm)	AI_0d/AI_0d_2(norm)	AI_0d/AI_0d_3(norm)	AI_3d/AI_3d_1(norm)	AI_3d/AI_3d_2(norm)	AI_3d/AI_3d_3(norm)	AI_6d/AI_6d_1(norm)	AI_6d/AI_6d_2(norm)	AI_6d/AI_6d_3(norm)	AI_9d/AI_9d_1(norm)	AI_9d/AI_9d_2(norm)	AI_9d/AI_9d_3(norm)	AI_0d_1(raw)	AI_0d_2(raw)	AI_0d_3(raw)	AI_3d_1(raw)	AI_3d_2(raw)	AI_3d_3(raw)	AI_6d_1(raw)	AI_6d_2(raw)	AI_6d_3(raw)	AI_9d_1(raw)	AI_9d_2(raw)	AI_9d_3(raw)	Expression level
1	bta-miR-424-3p	CAAAACGTGAGGCGCTGCTAT	3.5e-08	1102.12	2017.16	5229.68	3332.29	1087.6	923.728	1295.03	1973.71	1880.78	2196.98	5265.74	5451.3	4971.99	3468.7	3425.9	3102.27	729	741	590	1745	2295	2376	6371	10003	8026	3835	3103	3508	high
2	bta-miR-103	AGCAGCATTGTACAGGGCTATGA	5.32e-08	547.911	1159.69	1917.27	2839.88	554.491	668.175	421.068	1151.24	1205.78	1122.07	1950.17	1744.44	2057.21	2716.32	2883.07	2920.25	371.667	536	191.833	1017.83	1471.33	1213.5	2359.5	3201	3320.83	3003.17	2611.33	3302.17	middle
3	bta-miR-210_L-1	CTGTGCGTGTGACAGCGGCTGA	1.506e-07	595.715	4158.58	10153.9	10463	672.848	681.888	432.409	4034.52	4050.03	4391.18	10309.2	9671.52	10481.1	10418.8	11676.6	9293.56	451	547	197	3567	4942	4749	12473	17747	16919	11519	10576	10509	high
4	bta-miR-92b	TATTGCACTCGTCCCGGCCTCC	2.113e-07	6000.41	9160.86	4652.06	3184.3	5694.59	6050.98	6255.67	9108.49	9318.95	9055.14	4656.6	4649.11	4650.48	3664.98	3430.32	2457.59	3817	4854	2850	8053	11371.3	9793	5634	8531	7507	4052	3107	2779	high
5	bta-miR-105a	TCAAATGCTCAGACTCCTGTGGT	2.171e-07	0	22.1089	83.9021	126.701	0	0	0	23.7524	21.3073	21.2671	93.3965	92.6443	65.6655	128.437	122.551	129.114	0	0	0	21	26	23	113	170	106	142	111	146	middle
6	bta-miR-7857-5p	ATAGCCAGTTGGGGAAGAATGC	2.788e-07	582.888	398.115	359.45	315.86	555.734	591.51	601.422	404.922	394.595	394.828	357.469	338.969	381.913	315.213	306.929	325.438	372.5	474.5	274	358	481.5	427	432.5	622	616.5	348.5	278	368	middle
7	bta-miR-129_R-1	CTTTTTGCGGTCTGGGCTTGC	2.83e-07	36.5783	207.324	483.733	270.937	38.0435	44.2542	27.4371	203.027	201.19	217.756	444.253	494.012	512.934	288.983	296.993	226.834	25.5	35.5	12.5	179.5	245.5	235.5	537.5	906.5	828	319.5	269	256.5	middle
8	bta-miR-767_R+1	TGCACCATGGTTGTCTGAGCATGC	5.872e-07	0	17.889	110.985	201.997	0	0	0	13.5728	26.2244	13.8698	89.2639	116.078	127.614	219.79	207.564	178.637	0	0	0	12	32	15	108	213	206	243	188	202	middle
9	bta-miR-143_R-1	TGAGATGAAGCACTGTAGCTC	2.0988e-06	8103.7	8267.91	31823.7	41657.9	8266.63	11435	4609.44	8883.41	9667.79	6252.51	33478.1	28338.8	33654.2	43919.1	36933.1	44121.6	5541	9173	2100	7854	11797	6762	40505	52001	54326	48557	33452	49892	high
10	bta-miR-132	TAACAGTCTACAGCCATGGTCG	2.8265e-06	215.007	1553.78	2456.29	2308.51	255.115	231.867	158.038	1574.45	1481.68	1605.2	2690.31	2571.7	2106.87	2450.25	2446.6	2028.68	171	186	72	1392	1808	1736	3255	4719	3401	2709	2216	2294	middle
11	bta-miR-425-3p	ATCGGGAATGTCGTGTCCGCCC	4.1319e-06	241.005	603.715	422.066	395.745	232.737	226.88	263.396	601.728	641.679	567.738	428.136	458.317	379.745	418.777	386.422	382.036	156	182	120	532	783	614	518	841	613	463	350	432	middle
12	bta-miR-3432a	TGCGGGATCTTTAGTTGTGGTG	4.9997e-06	1297.05	1847.4	2628.02	3205.23	1398.41	1181.98	1310.76	1885.68	1683.01	1973.52	2619.65	2436.36	2828.06	2993.4	3171.6	3450.71	937.333	948.167	597.167	1667.17	2053.67	2134.33	3169.5	4470.67	4565.17	3309.5	2872.67	3902	middle
13	bta-miR-212	ACCTTGGCTCTAGACTGCTTACT	5.7241e-06	7.19926	82.6546	161.626	160.2	0	6.23298	15.3648	78.0437	73.7562	96.1641	143.814	151.501	189.563	166.425	170.026	144.148	0	5	7	69	90	104	174	278	306	184	154	163	middle
14	bta-miR-431_R-2	TGTCTTGCAGGCCGTCATGCA	6.9688e-06	156.223	103.486	94.4402	48.0922	156.65	149.592	162.428	97.2719	104.078	109.109	95.876	110.628	76.8163	47.9377	44.1625	52.1762	105	120	74	86	127	118	116	203	124	53	40	59	middle
15	bta-mir-7857-1-p3	TTTGTTCTCCAACCTGGCTCTTT	7.1493e-06	1722.22	1064.06	672.592	441.732	1622.44	1558.87	1985.35	1112.97	1047.75	1031.45	663.693	644.151	709.931	421.49	521.669	382.036	1087.5	1250.5	904.5	984	1278.5	1115.5	803	1182	1146	466	472.5	432	middle
16	bta-miR-503-5p_R+3	TAGCAGCGGGAACAGTACTGCAG	1.0749e-05	214.127	543.275	952.678	253.743	192.455	210.675	239.252	639.054	472.039	518.731	1084.39	950.967	822.677	263.205	245.102	252.922	129	169	109	565	576	561	1312	1745	1328	291	222	286	middle
17	bta-miR-199a-5p_R+1	CCCAGTGTTCAGACTACCTGTTC	1.11747e-05	23298.3	31657.7	48613.2	91130.4	26936.6	33502.3	9455.93	35726.5	34847.2	24399.5	49450.4	48185.7	48203.4	90687.5	93529.9	89173.7	18055.2	26875	4308	31586.5	42521.8	26387.7	59829.8	88419.5	77812	100264	84714.3	100836	high
18	bta-mir-134-p3	TCTGGGCCACCTAGTCACCAAC	1.53395e-05	6.15148	33.9135	28.1625	40.9521	0	7.47958	10.9749	35.0631	35.2391	31.4383	25.622	31.6081	27.2574	38.8929	39.7462	44.2171	0	6	5	31	43	34	31	58	44	43	36	50	middle
19	bta-miR-204	TTCCCTTTGTCATCCTATGCCT	1.79196e-05	140.58	880.372	1104.41	1032.84	135.763	152.085	133.893	930.869	860.489	849.758	1143.9	1224	945.336	847.503	1139.39	1111.62	91	122	61	823	1050	919	1384	2246	1526	937	1032	1257	middle
20	bta-miR-381	TATACAAGGGCAAGCTCTCTGT	1.81147e-05	1435.08	1894.62	2224.61	3422.83	1303.92	1346.32	1655.01	1834.59	1946.34	1902.94	2153.9	2141.72	2378.21	3103.29	3369.6	3795.6	874	1080	754	1622	2375	2058	2606	3930	3839	3431	3052	4292	middle
21	bta-miR-7862	TGGTGCTCCCTGGAGCTGAGC	1.85479e-05	102.385	88.1188	185.978	314.813	123.828	119.673	63.6541	83.699	90.9659	89.6915	161.997	189.648	206.289	343.705	321.282	279.452	83	96	29	74	111	97	196	348	333	380	291	316	middle
22	bta-miR-708	AAGGAGCTTACAATCTAGCTGGG	2.50624e-05	165.26	372.125	708.477	783.689	195.439	162.057	138.283	384.563	385.991	345.821	777.753	749.874	597.804	671.128	789.404	890.533	131	130	63	340	471	374	941	1376	965	742	715	1007	middle
23	bta-miR-664b_R+1	TATTCATTTATCTCCCAGCCTACA	2.77386e-05	482.415	1788.8	1620.58	2206.07	574.383	425.089	447.774	1790.48	1727.53	1848.38	1733.21	1743.35	1385.17	1897.61	2528.3	2192.29	385	341	204	1583	2108	1999	2097	3199	2236	2098	2290	2479	middle
24	bta-miR-133b_R+1	TTTGGTCCCCTTCAACCAGCTAT	3.37668e-05	25873.5	18500.3	10523.9	7814.96	26751.8	22542.6	28326.1	18763.3	18678.9	18058.8	12043.2	12638.7	6889.72	7024.54	8436.51	7983.85	17931.3	18083.3	12905	16589	22792.7	19530.3	14571	23191.7	11121.7	7766.33	7641.33	9028	high
25	bta-miR-107_R-1	AGCAGCATTGTACAGGGCTAT	3.53266e-05	255.94	477.04	572.897	725.023	275.505	320.375	171.939	443.756	500.996	486.368	581.042	547.692	589.957	713.338	666.118	795.614	184.667	257	78.3333	392.333	611.333	526	703	1005	952.333	788.667	603.333	899.667	middle
26	bta-miR-199b	CCCAGTGTTTAGACTATCTGTTC	3.73183e-05	1546.48	1579.64	2385.58	4661.85	1492.9	2156.61	989.932	1737.32	1894.17	1107.43	2769.11	2094.31	2293.34	4675.89	4551.31	4758.35	1000.67	1730	451	1536	2311.33	1197.67	3350.33	3843	3702	5169.67	4122.33	5380.67	high
27	bta-miR-129-3p	AAGCCCTTACCCCAAAAAGCAT	3.74739e-05	415.35	1315.04	2172.28	1710.13	425.192	366.499	454.359	1316.56	1255.9	1372.65	2189.86	2479.05	1847.93	1740.23	1944.25	1445.9	285	294	207	1164	1532.5	1484.5	2649.5	4549	2983	1924	1761	1635	middle
28	bta-miR-139	TCTACAGTGCACGTGTCTCCAGT	4.03226e-05	7030.38	3806.13	1722.64	1692.96	6649.41	5898.89	8542.82	3896.53	3605.04	3916.84	1621.63	1714.47	1831.82	1756.51	1874.7	1447.67	4457	4732	3892	3445	4399	4236	1962	3146	2957	1942	1698	1637	high
29	bta-miR-27b	TTCACAGTGGCTAAGTTCTGC	5.14836e-05	29779	26023.7	38275.3	48291.6	28596.8	33085.9	27654.4	25890.7	25277.1	26903.3	38025.2	35562.6	41238.3	48243.5	44441.3	52189.9	19168	26541	12599	22890.5	30844	29095.5	46006.5	65256.5	66568.5	53338	40252.5	59015.5	high
30	bta-miR-100	AACCCGTAGATCCGAACTTGTG	5.88612e-05	60605.2	84143.4	103737	164932	62961.3	62188.9	56665.4	84980	83699.7	83750.6	93363	101443	116404	144338	189846	160613	42202	49887	25816	75132.5	102134	90575	112960	186146	187904	159580	171952	181618	high
31	bta-miR-7857-3p	ATTGTTCTCCAACCTGGCTCTTT	7.20501e-05	26910.1	15336.5	9865.39	7520.6	24379.9	23914.1	32436.2	15523.9	14545.9	15939.7	11003.4	7904.74	10688	7609.44	8213.67	6738.69	16341.5	19183.5	14777.5	13725	17749.5	17238.5	13313	14505	17253	8413	7439.5	7620	high
32	bta-miR-1949_L+3	AACTATACCAGGATGCCAGCATAGTT	8.57477e-05	615.44	538.405	377.434	261.011	669.864	568.448	608.007	548.568	558.088	508.56	361.188	435.973	335.142	273.155	313.554	196.324	449	456	277	485	681	550	437	800	541	302	284	222	middle
33	bta-miR-503-3p	GGAGTATTGTTTCTGCTGCCCGG	8.8028e-05	146.152	216.308	555.415	313.89	105.925	128.399	204.132	188.888	255.688	204.349	548.807	644.151	473.287	290.34	348.884	302.445	71	103	93	167	312	221	664	1182	764	321	316	342	middle
34	bta-miR-191	CAACGGAATCCCAAAAGCAGCTG	0.000134384	5957.61	20610	11745	13557.4	6852.31	8116.59	2903.95	22030.9	22340.7	17458.4	10944.7	11677.5	12612.7	13451.5	13711.3	13509.2	4593	6511	1323	19478	27261	18881	13242	21428	20360	14872	12419	15276	high
35	bta-miR-2344_R+1	GCACGATGATGGCGGATCTGAGTTG	0.000136343	20.9845	62.0409	85.7226	8.37108	29.8381	19.9455	13.1698	70.1262	68.8391	47.1574	68.6009	88.8296	99.7372	16.2807	8.8325	0	20	16	6	62	84	51	83	163	161	18	8	0	middle
36	bta-miR-105b_R+1	TCAAATGCTCAGACTCCTTGGTG	0.000155274	0	7.65599	31.9148	41.5447	0	0	0	0	15.5707	7.39724	28.9281	41.4175	25.3989	39.7974	48.5787	36.2581	0	0	0	0	19	8	35	76	41	44	44	41	middle
37	bta-miR-128	TCACAGTGAACCGGTCTCTTT	0.000163674	1126.13	1694.9	1162.49	1244.26	1179.35	1020.34	1178.7	1725.44	1664.84	1694.43	1243.08	1055.6	1188.79	1152.31	1210.6	1369.85	790.5	818.5	537	1525.5	2031.5	1832.5	1504	1937	1919	1274	1096.5	1549	middle
38	bta-miR-483_R+2	TCACTCCTCTCCTCCCGTCTTCT	0.000198141	29950.6	39553.9	8071.23	4318.85	24899.9	22007.4	42944.6	38247.1	37482.1	42932.6	8539.58	8309.65	7364.45	4350.58	4481.39	4124.57	16690	17654	19565	33815	45737	46431	10332	15248	11888	4810	4059	4664	high
39	bta-miR-10a_R-1	TACCCTGTAGATCCGAATTTGT	0.000212632	1926.43	2838.47	3061.77	6552.11	1830.56	1788.87	2159.85	2965.66	2782.25	2767.49	3145.72	2861.62	3177.96	5030.75	6882.72	7742.86	1227	1435	984	2622	3395	2993	3806	5251	5130	5562	6234	8755.5	high
40	bta-miR-652_R+1	AATGGCGCCACTAGGGTTGTGT	0.000248503	1104.67	823.95	732.095	722.954	1142.8	1058.36	1112.85	788.355	838.362	845.134	762.875	766.223	667.186	815.846	737.514	615.503	766	849	507	697	1023	914	923	1406	1077	902	668	696	middle
41	bta-miR-1839_R-2	AAGGTAGATAGAACAGGTCTTG	0.000253983	105.563	309.97	259.284	328.928	92.498	103.467	120.723	277.112	353.21	299.588	253.741	221.801	302.309	289.435	322.386	374.961	62	83	55	245	431	324	307	407	488	320	292	424	middle
42	bta-let-7i	TGAGGTAGTAGTTTGTGCTGTT	0.000282573	23707	33184.4	32295.9	49878.5	26494.7	26381.7	18244.6	35350.4	36191.3	28011.5	33728.5	27563.3	35596	51349	48106.2	50180.3	17759	21163	8312	31254	44162	30294	40808	50578	57460.5	56771.5	43572	56743	high
43	bta-miR-99a-5p_R+1	AACCCGTAGATCCGATCTTGTG	0.00028562	27287.7	41930.9	55379.4	81022.6	32986	36688.6	12188.7	44048.9	45079.4	36664.4	61623.1	56173.5	48341.6	75580.2	80158.8	87328.9	22110	29431	5553	38944.5	55007.5	39652	74557.5	103077	78035	83561.5	72603.5	98750	high
44	bta-miR-411b	TGGTCGACCATAAAACGTACGT	0.000356275	26.9615	50.6356	51.2525	85.3909	20.8866	33.6581	26.3396	39.5874	61.4635	50.856	52.8971	50.6819	50.1784	71.4544	88.325	96.3934	14	27	12	35	75	55	64	93	81	79	80	109	middle
45	bta-miR-25	CATTGCACTTGTCTCGGTCTGA	0.000377526	4960.13	8640.37	7448.91	8257.33	5857.21	5098.58	3924.61	8777.09	8309.86	8834.15	7615.53	7231.71	7499.5	7712.55	8009.97	9049.48	3926	4090	1788	7760	10140	9554	9214	13270	12106	8527	7255	10233	high
46	bta-miR-99a-3p_R+4	CAAGCTCGCTTCTATGGGTCTGT	0.000457721	136.523	241.591	373.849	439.273	186.488	130.893	92.1888	245.442	227.825	251.506	369.453	411.995	340.098	340.991	478.059	498.769	125	105	42	217	278	272	447	756	549	377	433	564	middle
47	bta-miR-2457	TTGCCAACTGCAGAGCCGCGCT	0.000457839	0	4.09756	23.9204	37.3848	0	0	0	0	12.2927	0	21.4895	17.4389	32.8328	34.3705	30.9137	46.8702	0	0	0	0	15	0	26	32	53	38	28	53	middle
48	bta-miR-27a-5p	AGGGCTTAGCTGCTTGTGAGCA	0.000491082	437.552	49.3069	404.83	351.588	471.441	472.46	368.755	44.1117	55.7269	48.082	307.464	379.842	527.183	304.812	333.427	416.525	316	379	168	39	68	52	372	697	851	337	302	471	middle
49	bta-miR-29a_L-1	TAGCACCATCTGAAATCGGTTA	0.000547205	18152	20866.3	24890.5	39345.5	15624.7	16190.2	22641.1	21109.1	18927.9	22562	25844.4	24743.1	24084.1	32940	40004.6	45091.8	10473	12987.5	10315	18663	23096.5	24400.5	31269	45403	38877.5	36418.5	36234	50989	high
50	bta-mir-7862-p5	CACAGCTCCAGGGGACGCCGTTC	0.000583358	179.777	99.7965	328.784	421.751	141.731	204.442	193.157	108.583	98.3415	92.4655	333.913	311.721	340.717	520.079	442.729	302.445	95	164	88	96	120	100	404	572	550	575	401	342	middle
51	bta-let-7c	TGAGGTAGTAGGTTGTATGGTT	0.000623304	4778.81	5973.56	7663.96	7860.63	5151.79	4230.95	4953.68	5870.9	5777.77	6272.01	7206.47	7105.32	8680.09	7424.4	7643.09	8514.41	3453.17	3394	2256.83	5190.58	7050.25	6783.08	8719.08	13038.1	14011.8	8208.42	6922.7	9627.95	high
52	bta-miR-3431	CCTCAGTCAGCCTTGTGGATGT	0.000624998	3688.97	3578.84	3914.78	5274.31	3655.16	3673.72	3738.03	3519.88	3569.8	3646.84	3682.96	3515.58	4545.79	5503.8	5397.76	4921.37	2450	2947	1703	3112	4356	3944	4456	6451	7338	6085	4889	5565	high
53	bta-miR-12030_R-1_1ss10CG	CCCGGGGCCGGGAGCGGC	0.000724274	76.488	31.5766	7.49236	54.8642	71.6113	81.0287	76.824	26.0146	40.9756	27.7396	4.9591	3.2698	14.2482	75.9768	32.0178	56.5979	48	65	35	23	50	30	6	6	23	84	29	64	middle
54	bta-miR-199c_L-1R+3	ACAGTAGTCTGCACATTGGTTT	0.000758844	354.008	352.785	393.089	657.101	291.294	296.067	474.662	345.824	383.122	329.408	401.894	360.768	416.604	604.875	662.713	703.716	195.25	237.5	216.25	305.75	467.5	356.25	486.25	662	672.5	668.75	600.25	795.75	middle
55	bta-miR-30f	TGTAAACACCCTACACTCTCAGCT	0.000951983	18163.7	22535.1	15225.8	16341.7	18006.5	16999.8	19484.8	21912.2	21357.7	24335.5	15328.6	15946	14402.7	14528.3	18013.9	16482.8	12069.5	13637	8877	19373	26061.5	26318.5	18546	29260.5	23249.5	16062.5	16316	18638.5	high
56	bta-miR-433	ATCATGATGGGCTCCTCGGTGT	0.000970013	8776.94	7034.65	5957.85	5427.62	8438.2	9499.06	8393.57	6988.87	6866.7	7248.37	5736.86	5488.36	6648.32	6343.16	5428.67	4511.03	5656	7620	3824	6179	8379	7839	6941	10071	10732	7013	4917	5101	high
57	bta-miR-194_R+1	TGTAACAGCAACTCCATGTGGAA	0.0010619	139.364	239.816	293.269	300.762	105.179	157.071	155.843	275.415	265.112	178.921	305.811	282.838	291.158	276.773	308.033	317.479	70.5	126	71	243.5	323.5	193.5	370	519	470	306	279	359	middle
58	bta-miR-1343-5p	TGGGGAGCGGCCCCCGGGCGGG	0.00106229	12.8179	33.1971	15.2023	0	0	18.6989	19.7547	30.5388	31.1415	37.9108	15.7038	16.894	13.0092	0	0	0	0	15	9	27	38	41	19	31	21	0	0	0	middle
59	bta-miR-10172-3p_R-1	TCACTGGGCATCCTCTGCTTT	0.00107039	132.282	497.29	339.267	385.72	65.6437	89.7549	241.447	490.884	457.288	543.697	309.944	277.933	429.923	368.126	374.277	414.757	44	72	110	434	558	588	375	510	694	407	339	469	middle
60	bta-miR-26a	TTCAAGTAATCCAGGATAGGCT	0.00112247	15301.1	22592	26904.7	35455.1	18254.4	19875.7	7773.12	24385.3	24581	18809.6	27126.6	27975.6	25611.8	34812.3	35679.2	35873.7	12235.7	15944	3541.33	21559.5	29994.7	20342.3	32820.3	51334.5	41343.7	38488.5	32316.3	40565.3	high
61	bta-miR-92a	TATTGCACTTGTCCCGGCCTGT	0.00116271	63438.3	96089.9	87038	72245.2	69105.7	68315.9	52893.3	95766.4	97551.8	94951.4	85307.7	83214.2	92592.1	75892.7	77512.3	63330.4	46320.5	54802	24097.5	84669	119036	102688	103214	152696	149466	83907	70206.5	71613	high
62	bta-miR-455-3p_1ss22TC	GCAGTCCATGGGCATATACACC	0.00116908	1027.74	726.089	2145.85	2125.03	999.575	1326.38	757.265	722.753	734.284	721.231	2178.7	2583.14	1675.71	2538.89	2039.2	1796.98	670	1064	345	639	896	780	2636	4740	2705	2807	1847	2032	middle
63	bta-miR-193b_R-2	AACTGGCCCACAAAGTCCCGCT	0.00129285	62004.1	44681.5	82312.3	86161.5	65814.6	53464	66733.7	43100.5	43418.6	47525.4	87012.4	91900.2	68024.2	90057.8	92693.2	75733.4	44114.5	42888	30403	38106	52981	51398	105276	168634	109808	99568	83956.5	85638	high
64	bta-miR-486	TCCTGTACTGAGCTGCCCCGAG	0.00144113	15586.9	5584.31	3033.63	2488.89	11938.2	13189	21633.6	5389.54	5366.99	5996.39	2081.17	1882.32	5137.4	2907.92	2350.55	2208.2	8002	10580	9856	4765	6549	6485	2518	3454	8293	3215	2129	2497	high
65	bta-miR-2299-3p_L+1	GTCCGGGGAATGGATCCAGCGT	0.00147706	54.851	22.3192	25.5527	33.0827	62.6599	53.6036	48.2893	23.7524	16.3903	26.815	16.5303	35.9678	24.16	30.7525	33.1219	35.3737	42	43	22	21	20	29	20	66	39	34	30	40	middle
66	bta-miR-145	GTCCAGTTTTCCCAGGAATCCCT	0.00150051	31123.7	25282.8	97680.3	86056.6	34142.2	48627.2	10601.7	29199.7	27329.1	19319.7	97405.9	123824	71811.4	78157.5	97876.2	82136	22885	39008	4830	25816	33348	20894	117851	227213	115921	86411	88651	92878	high
67	bta-miR-134_L+2	TGTGTGACTGGTTGACCAGAGTGG	0.00152135	42.4053	122.845	86.024	94.191	41.7733	26.1785	59.2642	137.99	105.717	124.828	74.3866	88.2846	95.4008	75.9768	96.0534	110.543	28	21	27	122	129	135	90	162	154	84	87	125	middle
68	bta-miR-30c_R+1	TGTAAACATCCTACACTCTCAGCT	0.0016088	5666.65	8248.34	6242.12	6816.56	5807.23	5564.8	5627.9	8041.89	7739.07	8964.06	6072.42	6317.53	6336.41	5901.32	7285.71	7262.67	3892.5	4464	2564	7110	9443.5	9694.5	7347	11592.5	10228.5	6524.5	6599	8212.5	high
69	bta-miR-543	AAACATTCGCGGTGCACTTCTT	0.00163798	1933.2	2393.74	2896.22	1909.51	2124.47	2070.6	1604.52	2357.15	2398.71	2425.37	2747.34	2733.01	3208.32	1702.24	2061.28	1965.01	1424	1661	731	2084	2927	2623	3324	5015	5179	1882	1867	2222	middle
70	bta-miR-194	TGTAACAGCAACTCCATGTGGA	0.00164221	65.4641	111.834	108.902	148.018	75.3411	48.6172	72.434	121.59	120.059	93.8524	120.672	97.0041	109.03	132.055	141.32	170.678	50.5	39	33	107.5	146.5	101.5	146	178	176	146	128	193	middle
71	bta-miR-874_R+1	CTGCCCTGGCCCGAGGGACCGAC	0.00170467	174.864	201.899	209.773	342.327	144.715	230.62	149.258	209.248	217.99	178.458	207.456	172.209	249.653	359.081	356.612	311.289	97	185	68	185	266	193	251	316	403	397	323	352	middle
72	bta-miR-1247-5p	ACCCGTCCCGTGCGTCCCCGGA	0.00174643	0	1.84931	16.6521	12.263	0	0	0	0	0	5.54793	19.0099	9.26443	21.682	14.4718	9.93656	12.3808	0	0	0	0	0	6	23	17	35	16	9	14	middle
73	bta-miR-758_R-1	TTTGTGACCTGGTCCACTAAC	0.00178092	440.104	390.295	518.409	509.581	432.652	466.227	421.434	403.791	406.478	360.615	499.216	495.375	560.635	520.079	478.059	530.606	290	374	192	357	496	390	604	909	905	575	433	600	middle
74	bta-miR-2314	TGCCCATGATGACTGCTGACC	0.00183062	0	11.1556	10.4546	1.4739	0	0	0	9.04855	11.4732	12.9452	6.61214	9.26443	15.4872	0	0	4.42171	0	0	0	8	14	14	8	17	25	0	0	5	middle
75	bta-miR-22-3p_R+1	AAGCTGCCAGTTGAAGAACTGT	0.00195494	5030.53	6727.53	8639.92	11944.3	5248.51	5878.95	3964.12	6854.27	7420.69	5907.62	9715.71	7886.21	8317.84	9943.01	11300.1	14589.9	3518	4716	1806	6060	9055	6389	11755	14471	13427	10993	10235	16498	high
76	bta-miR-299	TGGTTTACCGTCCCACATACAT	0.00199669	1567.31	2595.43	3196.13	3382.64	1462.06	1386.21	1853.65	2211.24	2401.17	3173.88	3318.88	3039.82	3229.69	2773.61	3742.77	3631.55	980	1112	844.5	1955	2930	3432.5	4015.5	5578	5213.5	3066.5	3390	4106.5	middle
77	bta-miR-30d	TGTAAACATCCCCGACTGGAAGCT	0.0022087	34697.4	37696.3	47430.5	63502.4	37554.2	42629.2	23908.7	41452	39989.4	31647.7	46307.3	48913.8	47070.4	63250.2	69849	57408	25172	34196.5	10892.5	36648.5	48796.5	34226.5	56027	89755.5	75983	69929.5	63265.5	64916	high
78	bta-miR-152_R-1	TCAGTGCATGACAGAACTTGG	0.00220988	1791.76	1782.28	2202.93	3218.97	1436.7	1906.05	2032.54	1802.92	1955.36	1588.56	2458.06	1856.16	2294.58	3052.64	2866.15	3738.12	963	1529	926	1594	2386	1718	2974	3406	3704	3375	2596	4227	middle
79	bta-miR-185	TGGAGAGAAAGGCAGTTCCTGA	0.00222967	474.563	518.251	752.227	869.511	474.425	595.873	353.39	530.471	571.2	453.081	738.906	643.061	874.714	838.458	842.399	927.676	318	478	161	469	697	490	894	1180	1412	927	763	1049	middle
80	bta-miR-3432b_R+1_1ss2TG	TGCGGGATCTTTAGTTGTGGTA	0.00243178	5.36673	14.8221	15.3746	21.5963	3.48111	4.57085	8.04822	13.7613	16.5268	14.178	14.4641	12.3526	19.3073	18.542	27.2335	19.0134	2.33333	3.66667	3.66667	12.1667	20.1667	15.3333	17.5	22.6667	31.1667	20.5	24.6667	21.5	middle
81	bta-miR-181a_R+1	AACATTCAACGCTGTCGGTGAGTTT	0.0024411	12403.8	23286	27128.6	38801.1	16732.4	13198.3	7280.72	23091.3	23625.7	23140.9	27118.9	29041.5	25225.5	30186.3	49090.5	37126.5	11215.5	10587.5	3317	20415.5	28829	25026.5	32811	53290.5	40720	33374	44463.5	41982	high
82	bta-miR-6518	TCACGGAGAGGAGAAACTGCAC	0.00258574	32.4238	35.4425	91.9558	92.9155	13.4271	31.1649	52.6793	20.3592	43.4342	42.5341	82.6517	118.258	74.9578	102.207	87.2209	89.3186	9	25	24	18	53	46	100	217	121	113	79	101	middle
83	bta-miR-424-5p_R+1	CAGCAGCAATTCATGTTTTGAA	0.00264495	96.2617	191.926	663.164	446.157	125.32	137.126	26.3396	206.985	224.547	144.246	896.771	684.478	408.241	412.445	440.521	485.504	84	110	12	183	274	156	1085	1256	659	456	399	549	middle
84	bta-miR-2431-3p	CACCCCCACTTGCATGACCCTGA	0.00301841	747.504	360.528	365.099	341.497	623.615	670.669	948.227	375.515	370.42	335.65	387.637	342.784	364.877	444.102	325.698	254.691	418	538	432	332	452	363	469	629	589	491	295	288	middle
85	bta-miR-11995	TTGTCCTACTTCTCAGCTGTCT	0.00303757	0	17.6978	15.5093	19.4324	0	0	0	15.835	12.2927	24.9657	20.6629	14.7141	11.1507	18.0897	24.2894	15.9182	0	0	0	14	15	27	25	27	18	20	22	18	middle
86	bta-miR-127	TCGGATCCGTCTGAGCTTGGCT	0.00304321	99563.8	136749	113991	151380	89593.2	97962.5	111136	131081	125372	153796	106210	105864	129901	146311	149952	157877	60053	78584	50632	115891	152983	166328	128503	194257	209691	161762	135818	178525	high
87	bta-miR-330	GCAAAGCACACGGCCTGCAGAGA	0.00339145	620.792	576.193	802.165	877.094	602.729	603.352	656.296	571.189	585.952	571.437	755.437	732.98	918.078	913.531	961.638	756.113	404	484	299	505	715	618	914	1345	1482	1010	871	855	middle
88	bta-miR-378	ACTGGACTTGGAGTCAGAAGGC	0.00356467	24645.9	15968.7	10999.6	9439.36	19722.7	21908.9	32306.1	15028.3	14462.4	18415.4	10209.4	9933.38	12856.1	9885.58	9282.22	9150.3	13219.8	17575	14718.2	13286.8	17647.5	19916	12352.3	18227.5	20752.9	10929.5	8407.33	10347	high
89	bta-miR-494_R+1	TGAAACATACACGGGAAACCTCT	0.00366051	2952.71	4098.98	5340.28	6743.24	3315.01	4043.96	1499.16	4482.42	4920.36	2894.17	5340.95	5577.19	5102.71	6411.9	6807.65	7010.19	2222	3244	683	3963	6004	3130	6462	10234	8237	7089	6166	7927	high
90	bta-mir-2422-p3_1ss23GT	TCCGCTTCCCACGTCTCCTCAGT	0.00379354	77.0919	48.736	40.8736	34.7617	68.6275	66.0696	96.5787	47.5049	45.0732	53.63	42.1524	45.7772	34.6912	38.8929	39.7462	25.6459	46	53	44	42	55	58	51	84	56	43	36	29	middle
91	bta-miR-21-3p_L+1R-1	CAACAGCAGTCGATGGGCTGTC	0.00384359	41.0975	88.0438	158.287	115.979	44.7571	78.5355	0	100.665	102.439	61.0272	138.855	161.31	174.695	122.106	94.9493	130.883	30	63	0	89	125	66	168	296	282	135	86	148	middle
92	bta-miR-222_R+4	AGCTACATCTGGCTACTGGGTCTCT	0.00388682	44046.3	20627.2	50377.2	52914.3	55075.1	45403.5	31660.3	22509.4	21532.7	17839.4	48137.2	50840.5	52153.9	57786.7	59601.7	41354.5	36916	36422	14424	19901	26275	19293	58241	93291	84189	63889	53984	46763	high
93	bta-miR-455-5p_R+1	TATGTGCCTTTGGACTACATCG	0.00393897	6.23298	1.63903	25.8583	25.1602	0	18.6989	0	0	4.91708	0	34.7137	21.7987	21.0625	25.3256	25.3934	24.7616	0	15	0	0	6	0	42	40	34	28	23	28	middle
94	bta-miR-2404_R+3	TTGCACTGCATGGTATCTGCATT	0.00408137	45.6313	34.1866	15.491	19.0174	30.584	49.2405	57.0692	35.0631	36.0586	31.4383	16.5303	9.8094	20.1333	21.2554	15.4569	20.3399	20.5	39.5	26	31	44	34	20	18	32.5	23.5	14	23	middle
95	bta-miR-181b	AACATTCATTGCTGTCGGTGGGTT	0.00464766	2569.84	4217.19	4662.84	4739.99	2900.51	3185.47	1623.55	4565.18	4433.84	3652.54	4584.83	4898.16	4505.52	4344.85	5330.04	4545.08	1944.17	2555.33	739.667	4036.17	5410.33	3950.17	5547.17	8988	7273	4803.67	4827.67	5139.5	high
96	bta-miR-3957_R+4	CTCGGAGAGTGCAGCTGTGGGTGT	0.00473003	417.414	383.528	340.544	221.792	358.057	373.979	520.208	391.35	388.449	370.787	322.342	326.98	372.311	226.121	211.98	227.276	240	300	237	346	474	401	390	600	601	250	192	257	middle
97	bta-miR-655	ATAATACATGGTTAACCTCTCT	0.00492849	286.29	653.774	638.792	680.108	374.468	315.389	169.013	633.398	590.049	737.874	713.284	674.669	528.422	541.787	699.975	798.562	251	253	77	560	720	798	863	1238	853	599	634	903	middle
98	bta-miR-532	CATGCCTTGAGTGTAGGACCGT	0.00497066	1589.15	1429.9	1929.54	2822.82	1755.97	2091.79	919.693	1505.45	1613.62	1170.61	1971.24	1738.99	2078.38	3037.26	2677.35	2753.84	1177	1678	419	1331	1969	1266	2385	3191	3355	3358	2425	3114	middle
99	bta-miR-2284ab_R+1	TAAAAGTTTGGTTGGGTTTTTC	0.00504259	0	10.6371	12.5217	13.3805	0	0	0	9.04855	16.3903	6.47258	16.5303	9.26443	11.7702	16.2807	13.2487	10.6121	0	0	0	8	20	7	20	17	19	18	12	12	middle
100	bta-miR-2285ba	AAACCCTGAACGAACTTTTTGG	0.00505455	5.02406	5.11716	0.516238	1.32651	5.22166	4.36309	5.48743	6.22088	4.50732	4.62327	0	0	1.54872	0	0	3.97954	3.5	3.5	2.5	5.5	5.5	5	0	0	2.5	0	0	4.5	low
101	bta-miR-12060	TTGGGAGACCAGGGGAAGACT	0.00536721	0	10.0233	20.267	11.3525	0	0	0	6.78641	13.1122	10.1712	23.1425	19.0738	18.5846	20.8032	8.8325	4.42171	0	0	0	6	16	11	28	35	30	23	8	5	middle
102	bta-miR-365-5p	AGGGACTTTTGGGGGCAGATGTG	0.00543531	1185.4	365.825	693.459	543.117	968.245	954.892	1633.06	311.044	363.864	422.567	665.346	674.124	740.905	528.22	613.859	487.273	649	766	744	275	444	457	805	1237	1196	584	556	551	middle
103	bta-miR-660_R+1	TACCCATTGCATATCGGAGCTGT	0.00558104	904.493	957.006	1123.03	1702.73	1081.63	1164.32	467.529	1002.13	1065.37	803.525	1185.23	1045.25	1138.62	1624.46	1721.23	1762.5	725	934	213	886	1300	869	1434	1918	1838	1796	1559	1993	middle
104	bta-miR-329a_2ss19TC21TC	AACACACCTGGTTAACCTCTCT	0.00572901	165.858	272.582	277.526	252.343	161.871	122.79	212.912	256.752	250.771	310.222	272.337	288.287	271.954	247.829	236.821	272.378	108.5	98.5	97	227	306	335.5	329.5	529	439	274	214.5	308	middle
105	bta-miR-2440	TGCAGTGATGAGACCCTGGA	0.0059953	320.608	252.126	124.716	244.85	246.164	340.321	375.34	270.325	247.493	238.561	103.315	94.2792	176.554	293.958	205.356	235.235	165	273	171	239	302	258	125	173	285	325	186	266	middle
106	bta-miR-125a	TCCCTGAGACCCTTTAACCTGTG	0.00686514	104727	90967	81080.5	106689	113723	98694.2	101763	94833.3	88420.5	89647.1	85823.1	83941.8	73476.6	106459	115972	97635.9	76227	79171	46362	83844	107894	96952	103837	154031	118609	117701	105041	110405	high
107	bta-miR-409a	AGGTTACCCGAGCAACTTTGCAT	0.00688051	4849.77	6701.96	5581.74	7446.24	4805.42	5792.93	3950.95	7112.16	6886.37	6107.34	5412.04	5135.22	6197.96	6772.79	8068.49	7497.46	3221	4647	1800	6288	8403	6605	6548	9423	10005	7488	7308	8478	high
108	bta-miR-335	TCAAGAGCAATAACGAAAAATGT	0.00699516	55.7138	43.9442	12.7051	11.8572	50.7247	37.3979	79.0189	54.2913	44.2537	33.2876	14.8773	15.804	7.43383	0	18.7691	16.8025	34	30	36	48	54	36	18	29	12	0	17	19	middle
109	bta-miR-425-5p_L+1R+2	AATGACACGATCACTCCCGTTGAGT	0.00730945	1239.83	2705.56	2198.31	1978.23	1650.04	1290.23	779.214	2843.51	2811.75	2461.43	2260.52	2537.91	1796.51	1552.1	2305.28	2077.32	1106	1035	355	2514	3431	2662	2735	4657	2900	1716	2088	2349	middle
110	bta-miR-23b-3p	ATCACATTGCCAGGGATTACCAC	0.00790026	30440.4	24761.1	39279.1	36805.9	35096.3	29399.1	26825.8	25295.2	24455.1	24532.9	39521.6	44575.8	33740	33451	40996	35970.6	23524.5	23583.5	12221.5	22364	29841	26532	47817	81795.5	54464.5	36983.5	37132	40675	high
111	bta-miR-106b	TAAAGTGCTGACAGTGCAGAT	0.00803918	268.962	314.452	216.626	151.594	204.391	284.224	318.271	298.602	293.386	351.369	252.914	236.516	160.447	137.482	145.736	171.563	137	228	145	264	358	380	306	434	259	152	132	194	middle
112	bta-miR-760-3p_R+2	CGGCTCTGGGTCTGTGGGGAGT	0.00826006	1266.98	767.373	1062.54	520.372	1015.99	1143.13	1641.84	725.015	752.313	824.792	876.935	1041.98	1268.71	578.871	567.488	414.757	681	917	748	641	918	892	1061	1912	2048	640	514	469	middle
113	bta-miR-346	TGTCTGCCCGCATGCCTGCCTCT	0.00834937	290.62	139.157	135.611	83.8597	196.931	284.224	390.705	114.238	122.927	180.308	151.253	137.877	117.702	113.061	82.8047	55.7136	132	228	178	101	150	195	183	253	190	125	75	63	middle
114	bta-miR-17-3p_L-1R+3	CTGCAGTGAAGGCACTTGTAGC	0.0087748	62.4305	75.5241	108.563	82.5285	65.6437	53.6036	68.0441	83.699	82.7708	60.1025	104.968	120.983	99.7372	72.3589	76.1803	99.0464	44	43	31	74	101	65	127	222	161	80	69	112	middle
115	bta-miR-493	TGAAGGTCTACTGTGTGCCAGG	0.00892963	420.138	460.705	530.526	612.736	341.646	405.144	513.623	444.51	454.01	483.594	541.369	497.01	553.201	583.393	590.673	664.141	229	325	234	393	554	523	655	912	893	645	535	751	middle
116	bta-miR-411a	ATAGTAGACCGTATAGCGTACG	0.00938983	405.051	649.027	645.631	903.303	437.128	549.749	228.277	710.311	738.381	498.389	792.63	606.548	537.714	884.587	862.273	963.049	293	441	104	628	901	539	959	1113	868	978	781	1089	middle
117	bta-miR-496	TGAGTATTACATGGCCAATCTC	0.00961354	62.1782	88.6721	58.7638	46.4052	67.1356	62.3298	57.0692	102.927	90.9659	72.1231	54.5501	74.6604	47.0809	48.8422	40.8503	49.5232	45	50	26	91	111	78	66	137	76	54	37	56	middle
118	bta-miR-1185_R+1	AGAGGATACCCTTTGTATGTTC	0.00978004	0	6.15791	8.22059	1.4739	0	0	0	5.65534	8.19513	4.62327	12.3978	5.44967	6.81435	0	0	4.42171	0	0	0	5	10	5	15	10	11	0	0	5	middle
119	bta-miR-1434-3p_L+3	ATTGAAGAAATCTAAGGTCTGAGG	0.00982358	632.294	491.483	474.864	294.195	799.66	603.352	493.868	521.422	485.152	467.875	430.616	523.168	470.809	248.734	358.82	275.031	536	484	225	461	592	506	521	960	760	275	325	311	middle
120	bta-miR-221_R+1	AGCTACATTGTCTGCTGGGTTTC	0.0102884	21920.9	15219.7	19269	21999.3	26132.2	21015.1	18615.5	15477.5	15006.9	15174.5	19662	18827.5	19317.4	20836.6	23042.9	22118.3	17516	16858	8481	13684	18312	16411	23789	34548	31183	23037	20871	25011	high
121	bta-miR-133a_R+1	TTTGGTCCCCTTCAACCAGCTGT	0.0103913	12130.4	14345.7	11716.8	9620.64	13518.6	12759.3	10113.3	14309.1	14998.5	13729.6	10840.2	11027.5	13282.8	8847.98	10345.4	9668.52	9061.33	10235.3	4607.5	12651	18301.7	14848.3	13115.5	20235.2	21441.7	9782.33	9370.33	10933	high
122	bta-miR-140_L-1R+1	ACCACAGGGTAGAACCACGGAC	0.0115233	19035.2	13728.3	15652.2	25654.6	19758.8	24631.5	12715.5	14129.3	14045.6	13009.9	14478.9	15305.4	17172.2	28105.1	26140.9	22717.9	13244	19759	5793	12492	17139	14070	17518	28085	27720	31073	23677	25689	high
123	bta-mir-2887-1-p5	GACCGGGGTCCGGTGCGGAGAGCC	0.0125618	35.3787	40.1237	55.8725	98.5774	16.4109	43.6309	46.0944	50.8981	27.8634	41.6095	26.4486	73.0255	68.1435	120.297	86.1168	89.3186	11	35	21	45	34	45	32	134	110	133	78	101	middle
124	bta-miR-491_R+1	AGTGGGGAACCCTTCCATGAGGA	0.0131262	319.664	370.205	498.337	485.825	341.646	316.635	300.711	378.908	386.81	344.896	536.41	568.945	389.657	490.231	540.99	426.253	229	254	137	335	472	373	649	1044	629	542	490	482	middle
125	bta-mir-2887-1-p3	CGGAGAGCCCTTCGTCCCGGGAC	0.0139815	412.404	537.106	277.399	367.834	392.37	392.678	452.164	475.049	570.381	565.889	262.833	198.913	370.453	475.759	292.576	335.166	263	315	206	420	696	612	318	365	598	526	265	379	middle
126	bta-miR-12005_L+1R-1	TATGAAGTCCTTAAGGGGAGGG	0.0141511	3.80405	0	7.34775	2.41074	3.72976	0	7.6824	0	0	0	7.43866	8.71947	5.88512	2.26121	2.76016	2.21086	2.5	0	3.5	0	0	0	9	16	9.5	2.5	2.5	2.5	low
127	bta-miR-2387_R+1	TGGAAGGCCTGGCTTTGCAGCGT	0.0142349	3966.15	2984.18	2867.58	3005.06	3546.25	4480.27	3871.93	3048.23	2815.03	3089.27	2713.46	2687.78	3201.5	3158.46	3273.54	2583.17	2377	3594	1764	2695	3435	3341	3283	4932	5168	3492	2965	2921	high
128	bta-miR-146b	TGAGAACTGAATTCCATAGGCTGT	0.0143333	2.49319	3.01618	9.29012	18.4583	0	7.47958	0	9.04855	0	0	6.61214	7.62953	13.6287	15.3763	14.3528	25.6459	0	6	0	8	0	0	8	14	22	17	13	29	middle
129	bta-mir-12005-1-p5	CTCCCCTTAAGGACTTCATATT	0.0144685	5.55877	7.42454	24.7679	20.0265	10.4433	6.23298	0	6.78641	9.01464	6.47258	27.6883	21.5262	25.0892	8.59261	20.9772	30.5098	7	5	0	6	11	7	33.5	39.5	40.5	9.5	19	34.5	middle
130	bta-miR-199a-3p_R-1	ACAGTAGTCTGCACATTGGTT	0.014671	5571.84	5874.82	6473.11	9408.67	4416.41	4627.16	7671.97	5667.5	5903.63	6053.33	7015.69	5681.1	6722.56	8212.81	9181.84	10831.4	2960.25	3711.83	3495.25	5010.75	7203.83	6546.58	8488.25	10424.7	10851.8	9080.08	8316.42	12247.9	high
131	bta-miR-654_R-1_1ss21TC	TATGTCTGCTGACCATCACCC	0.0149059	219.036	222.227	294.736	317.75	202.899	228.127	226.082	196.806	229.464	240.41	316.556	283.928	283.725	338.278	250.622	364.349	136	183	103	174	280	260	383	521	458	374	227	412	middle
132	bta-miR-885	TCCATTACACTACCCTGCCTCT	0.0152097	30.0273	13.3495	7.78169	12.4181	32.8219	19.9455	37.3145	7.91748	9.01464	23.1164	7.43866	5.99463	9.91178	15.3763	7.72844	14.1495	22	16	17	7	11	25	9	11	16	17	7	16	middle
133	bta-let-7b	TGAGGTAGTAGGTTGTGTGGTT	0.0163883	80601.2	88517.5	76029.8	73893.2	88964	73993.1	78846.4	87471.9	85674.1	92406.5	75407.8	74726.3	77955.3	73709.4	76370.8	71599.5	59631.2	59356.1	35921.4	77335.7	104543	99936.2	91235.6	137121	125839	81493.2	69172.6	80963.5	high
134	bta-miR-155_R+1	TTAATGCTAATCGTGATAGGGGTT	0.018146	3013.47	3231.2	4794.98	5092.41	3831.21	3582.72	1626.47	3630.73	3496.04	2566.84	4802.07	5146.12	4436.76	4472.68	5468.42	5336.12	2568	2874	741	3210	4266	2776	5810	9443	7162	4945	4953	6034	high
135	bta-miR-505_R+2	CGTCAACACTTGCTGGTTTCCTCT	0.0187985	270.897	304.2	332.983	226.356	265.559	261.785	285.346	289.553	304.039	319.006	352.923	372.212	273.813	227.93	258.351	192.787	178	210	130	256	371	345	427	683	442	252	234	218	middle
136	bta-miR-10b_R-1	TACCCTGTAGAACCGAATTTGT	0.0192057	4883.94	7218.37	5597.07	9630.06	4307.12	4108.78	6235.91	7235.44	7051.09	7368.57	5877.36	4998.98	5914.85	6720.33	10161.8	12008	2887	3296	2841	6397	8604	7969	7111	9173	9548	7430	9204	13578.5	high
137	bta-miR-15b	TAGCAGCACATCATGGTTTACA	0.0194826	9931.46	11173.6	8258.94	5009.98	11053.5	8525.47	10215.4	10791.5	10375.9	12353.4	8303.19	11582.2	4891.46	5757.05	4561.98	4710.89	7409	6839	4654	9541	12661	13360	10046	21253	7896	6365	4132	5327	high
138	bta-miR-504	AGACCCTGGTCTGCACTCTGTC	0.0204236	574.159	268.824	180.996	266.017	402.814	481.186	838.479	304.257	236.839	265.376	152.906	137.332	252.75	318.379	246.206	233.467	270	386	382	269	289	287	185	252	408	352	223	264	middle
139	bta-let-7g	TGAGGTAGTAGTTTGTACAGTT	0.0208513	2021.01	2660.96	2273.26	2789.26	1946.56	1814.32	2302.16	2823.05	2850.74	2309.09	2376.79	1925.82	2517.18	2749.79	2743.59	2874.41	1304.75	1455.42	1048.83	2495.92	3478.58	2497.25	2875.67	3533.83	4063.33	3040.17	2485	3250.33	middle
140	bta-miR-484	TCAGGCTCAGTCCCCTCCCGAT	0.0224096	9122.39	6126.57	5191.38	4690.2	7308.83	7630.41	12427.9	6292.13	6100.45	5987.14	5089.69	4954.29	5530.15	4718.7	4843.52	4508.38	4899	6121	5662	5563	7444	6475	6158	9091	8927	5217	4387	5098	high
141	bta-miR-11982	TTCGGCGCCACCACCCTGCGGGT	0.0229789	157.472	74.0694	56.1226	54.614	110.401	127.153	234.862	75.7816	62.283	84.1436	56.2032	35.9678	76.1968	53.3647	52.995	57.4823	74	102	107	67	76	91	68	66	123	59	48	65	middle
142	bta-miR-326_R+1	CCTCTGGGCCCTTCCTCCAGT	0.0231291	49.8673	27.1245	33.189	23.2701	43.2652	44.8775	61.4592	16.966	38.5171	25.8903	33.8872	31.6081	34.0717	28.9435	27.6016	13.2651	29	36	28	15	47	28	41	58	55	32	25	15	middle
143	bta-miR-11984	ACACGCGTCCTTGGATCCTGACT	0.0237919	27.2666	22.1453	32.9268	47.2512	14.919	36.1513	30.7296	22.6214	18.8488	24.9657	32.2342	34.3329	32.2133	54.2691	52.995	34.4894	10	29	14	20	23	27	39	63	52	60	48	39	middle
144	bta-miR-1842_L+1	TTGGCTCTGTGAGGTCGGCTCA	0.0243546	38.3173	85.9919	127.265	90.8978	52.2166	47.3706	15.3648	93.8787	97.522	66.5751	82.6517	131.882	167.261	99.4934	105.99	67.2101	35	38	7	83	119	72	100	242	270	110	96	76	middle
145	bta-miR-154c	AGATATTGCACGGTTGATCTCT	0.0245159	950.115	1454.55	1547.5	1576.29	1099.53	1195.49	555.328	1523.55	1661.15	1178.93	1541.45	1473.05	1628.01	1600.04	1595.37	1533.45	737	959	253	1347	2027	1275	1865	2703	2628	1769	1445	1734	middle
146	bta-miR-3154	CAGAAGGGGAGTCGGAGCAGA	0.0252591	2.4865	13.6538	5.05859	5.04485	7.45951	0	0	11.3107	13.9317	15.7191	5.78562	3.81477	5.57537	4.52243	0	10.6121	5	0	0	10	17	17	7	7	9	5	0	12	middle
147	bta-mir-7865-p3_1ss21GT	CTGACTGCCGCCCCCCGCAGT	0.0254896	256.091	288.495	212.578	79.5606	186.488	184.496	397.29	271.456	249.132	344.896	247.129	205.997	184.607	99.4934	77.2844	61.904	125	148	181	240	304	373	299	378	298	110	70	70	middle
148	bta-miR-671_R+1	AGGAAGCCCTGGAGGGGCTGGAGG	0.0262993	40.7713	49.2718	62.9963	32.8642	43.2652	46.124	32.9246	44.1117	56.5464	47.1574	69.4275	72.4806	47.0809	31.657	43.0584	23.8773	29	37	15	39	69	51	84	133	76	35	39	27	middle
149	bta-miR-1296	TTAGGGCCCTGGCTCCATCTCC	0.0267809	1978.53	1074.42	996.026	1080.18	1482.95	1735.26	2717.37	1071.12	1098.97	1053.18	1116.62	792.927	1078.53	1291.61	1030.09	918.832	994	1392	1238	947	1341	1139	1351	1455	1741	1428	933	1039	middle
150	bta-mir-11995-p3	ATAGCAGAGGAGTAGGAGGACA	0.0298595	0	7.7691	9.27306	12.8551	0	0	0	5.65534	6.5561	11.0959	6.61214	12.5342	8.6728	5.42691	19.8731	13.2651	0	0	0	5	8	12	8	23	14	6	18	15	middle
151	bta-mir-10173-p3_1ss22AT	TTGCTCCCTCCACACCTCCAGT	0.0299734	36.8327	35.9797	32.3387	19.2396	43.2652	29.9183	37.3145	41.8495	25.4049	40.6848	36.3668	32.153	28.4964	21.7077	20.9772	15.0338	29	24	17	37	31	44	44	59	46	24	19	17	middle
152	bta-miR-497	CAGCAGCACACTGTGGTTTGTA	0.0305379	95.5725	92.4413	155.794	156.989	117.86	127.153	41.7044	96.1408	86.8684	94.3148	156.212	179.839	131.331	140.195	155.673	175.1	79	102	19	85	106	102	189	330	212	155	141	198	middle
153	bta-miR-154b	AGAGGTCTTCCATGGTGCATTCG	0.0313045	5085.58	5557.26	4241.1	3476.87	4993.4	6272.87	3990.46	5729.99	5662.01	5279.78	4477.24	4701.97	3544.08	4043.96	3452.4	2934.25	3347	5032	1818	5066	6909	5710	5417	8628	5721	4471	3127	3318	high
154	bta-miR-2370-3p_R+2	TAAGCAACTTTCCTTTCTCCACC	0.0313681	38.4732	18.4717	51.1097	38.1275	32.8219	29.9183	52.6793	12.4418	25.4049	17.5684	36.3668	64.3061	52.6563	35.2749	33.1219	45.9858	22	24	24	11	31	19	44	118	85	39	30	52	middle
155	bta-miR-23b-5p	GGGTTCCTGGCATGCTGATTT	0.0321464	451.294	181.411	365.073	263.669	352.089	365.253	636.541	151.563	175.376	217.294	294.24	344.419	456.561	271.346	269.391	250.269	236	293	290	134	214	235	356	632	737	300	244	283	middle
156	bta-mir-483-p5	AGGGCGGGAAGAAAGGAGGGCG	0.0325834	16.0935	20.9367	3.52478	0	17.9028	6.23298	24.1447	6.78641	24.5854	31.4383	4.13259	2.72483	3.71692	0	0	0	12	5	11	6	30	34	5	5	6	0	0	0	middle
157	bta-miR-877_R+4	GTAGAGGAGATGGCGCAGGGGACA	0.0337466	2279.25	1600.28	1263.17	710.186	1803.71	1623.07	3410.98	1353.89	1521.84	1925.13	1181.09	1229.44	1378.98	649.421	825.839	655.298	1209	1302	1554	1197	1857	2082	1429	2256	2226	718	748	741	middle
158	bta-miR-1246_L+1R+4	AAATGGATTTTTGGAGCAGGGAGT	0.0350483	21277.9	9386.23	5326.18	3370.53	15606.8	12378.7	35848.3	9714.74	9262.13	9181.82	6351.79	5024.59	4602.16	3020.98	4327.92	2762.69	10461	9930	16332	8589	11302	9930	7685	9220	7429	3340	3920	3124	high
159	bta-miR-1260b	ATCCCACCACTGCCACCA	0.0360531	7726.36	1966.68	2326.66	1385.62	5482.74	4609.91	13086.4	1714.7	1741.46	2443.86	2495.26	2507.94	1976.78	1586.47	846.816	1723.58	3675	3698	5962	1516	2125	2643	3019	4602	3191	1754	767	1949	high
160	bta-mir-7861-p5	CACACTCAGATAAAGTAGGCACT	0.0365447	11.4513	28.9413	29.143	38.6183	19.3947	14.9592	0	14.7039	36.0586	36.0615	24.7955	26.7034	35.9302	32.5615	45.2665	38.0267	13	12	0	13	44	39	30	49	58	36	41	43	middle
161	bta-miR-154a	TAGGTTATCCGTGTAGCCTTCG	0.038391	0	1.54109	5.74158	1.4739	0	0	0	0	0	4.62327	7.43866	5.44967	4.3364	0	0	4.42171	0	0	0	0	0	5	9	10	7	0	0	5	low
162	bta-miR-495	AAACAAACATGGTGCACTTCTT	0.0384001	210.397	389.791	353.489	277.716	247.656	196.962	186.572	447.903	408.937	312.533	395.075	402.73	262.662	199.891	302.513	330.744	166	158	85	396	499	338	478	739	424	221	274	374	middle
163	bta-miR-361	TTATCAGAATCTCCAGGGGTAC	0.0391296	4494.06	8013.46	9037.21	9063.17	5975.07	6113.31	1393.81	8624.4	8856.48	6559.5	9317.33	10527.1	7267.19	8433.42	10140.8	8615.27	4005	4904	635	7625	10807	7094	11273	19317	11731	9324	9185	9742	high
164	bta-miR-331-3p_R+1	GCCCCTGGGCCTATCCTAGAAC	0.0393368	3353.72	3345.68	3811.91	4647.16	3188.2	4041.46	2831.51	3547.03	3482.11	3007.9	3739.99	3838.2	3857.54	5327.42	4722.07	3891.99	2137	3242	1290	3136	4249	3253	4525	7043	6227	5890	4277	4401	high
165	bta-mir-6520-p3_1ss22CT	CGTCTCTCCGCCTGTACTCAGT	0.0415519	0	8.04303	3.13005	3.58437	0	0	0	11.3107	8.19513	4.62327	0	3.81477	5.57537	6.3314	0	4.42171	0	0	0	10	10	5	0	7	9	7	0	5	middle
166	bta-miR-323_L-1	CACATTACACGGTCGACCTCT	0.0418455	422.731	455.055	527.645	557.457	478.901	451.268	338.025	454.689	420.41	490.067	514.094	505.729	563.113	617.764	513.389	541.218	321	362	154	402	513	530	622	928	909	683	465	612	middle
167	bta-miR-1	TGGAATGTAAAGAAGTATGTAT	0.0431329	1203.21	1167.7	702.573	412.88	1089.09	928.091	1592.45	1224.38	1225.99	1052.72	459.544	346.326	1301.85	421.038	424.512	393.09	730	744.5	725.5	1082.5	1496	1138.5	556	635.5	2101.5	465.5	384.5	444.5	middle
168	bta-mir-2284y-1-p5	AAAAGTTCGTTCGGGTTTTTC	0.0437558	7.07852	10.2796	11.2382	14.3658	9.37827	6.91861	4.93868	9.73347	8.14732	12.958	11.7747	12.0195	9.92038	10.3689	15.4569	17.2717	6.28611	5.55	2.25	8.60556	9.94167	14.0139	14.2462	22.0556	16.0139	11.4639	14	19.5306	middle
169	bta-mir-2284y-4-p5	AAAAGTTCGTTCGGGTTTTTC	0.0437558	7.07852	10.2796	11.2382	14.3658	9.37827	6.91861	4.93868	9.73347	8.14732	12.958	11.7747	12.0195	9.92038	10.3689	15.4569	17.2717	6.28611	5.55	2.25	8.60556	9.94167	14.0139	14.2462	22.0556	16.0139	11.4639	14	19.5306	middle
170	bta-miR-2284y	AAAAGTTCGTTCGGGTTTTTC	0.0437558	7.07852	10.2796	11.2382	14.3658	9.37827	6.91861	4.93868	9.73347	8.14732	12.958	11.7747	12.0195	9.92038	10.3689	15.4569	17.2717	6.28611	5.55	2.25	8.60556	9.94167	14.0139	14.2462	22.0556	16.0139	11.4639	14	19.5306	middle
171	bta-miR-382	GAAGTTGTTCGTGGTGGATTCG	0.0441466	875.729	1203.5	1129.56	1311.84	1051.79	1013.48	561.912	1261.14	1190.75	1158.59	1219.94	1024.54	1144.19	1213.82	1313.83	1407.87	705	813	256	1115	1453	1253	1476	1880	1847	1342	1190	1592	middle
172	bta-miR-27a-3p_R+1	TTCACAGTGGCTAAGTTCCGC	0.0454769	4452.44	3506.3	5007.29	5368.51	4868.08	4781.94	3707.3	3496.7	3640.28	3381.92	5105.81	6102.81	3813.25	5088.64	5282.39	5734.52	3263	3836	1689	3091.5	4442	3657.5	6177.5	11198.5	6155.5	5626	4784.5	6484.5	high
173	bta-miR-26b	TTCAAGTAATTCAGGATAGGTT	0.0488963	1377.05	2229.07	1898.93	1947.13	1657.01	1529.57	944.569	2421.62	2341.08	1924.51	2110.37	1985.86	1600.55	1643.45	1983.26	2214.69	1110.67	1227	430.333	2141	2856.67	2081.33	2553.33	3644	2583.67	1817	1796.33	2504.33	middle
174	bta-miR-2483-5p	CGTCAACCATCCAGCTGTTTGA	0.0502385	10.7156	20.3648	15.7418	15.3024	7.45951	13.7126	10.9749	23.7524	18.8488	18.4931	16.5303	20.1638	10.5313	17.1852	15.4569	13.2651	5	11	5	21	23	20	20	37	17	19	14	15	middle
175	bta-miR-432	TCTTGGAGTAGGTCATTGGGTGG	0.0509794	3934	4820.25	4029.11	3439.22	4920.3	3490.47	3391.23	4689.41	4594.19	5177.14	3939.18	4058.91	4089.23	3020.08	3581.58	3716.01	3298	2800	1545	4146	5606	5599	4766	7448	6601	3339	3244	4202	high
176	bta-miR-28_R-1	AAGGAGCTCACAGTCTATTGA	0.0513865	1316.96	1472.27	2007.88	2337.6	901.109	916.248	2133.51	1361.81	1355.47	1699.52	2060.51	1859.97	2103.16	2114.24	2173.9	2724.66	604	735	972	1204	1654	1838	2493	3413	3395	2337.5	1969	3081	middle
177	bta-miR-93_R+1	CAAAGTGCTGTTCGTGCAGGTAG	0.0525228	4116.62	6111.62	5145.11	4742.08	4924.77	4867.96	2557.14	6114.55	6147.17	6073.13	5612.88	4884.54	4937.92	4362.33	5043.36	4820.55	3301	3905	1165	5406	7501	6568	6791	8963	7971	4823	4568	5451	high
178	bta-miR-542-5p_R+1	TCGGGGATCATCATGTCACGAGA	0.052932	75.8146	118.642	181.786	168.198	110.401	88.5083	28.5346	131.204	129.483	95.2394	174.395	254.499	116.463	170.948	156.777	176.869	74	71	13	116	158	103	211	467	188	189	142	200	middle
179	bta-miR-11989	CCCAGGGATGTAGCTCCTAGTGC	0.0544742	0	2.15753	1.03248	5.85231	0	0	0	0	0	6.47258	0	0	3.09743	4.52243	7.72844	5.30606	0	0	0	0	0	7	0	0	5	5	7	6	low
180	bta-miR-412_L+2R-3	GTACTTCACCTGGTCCACTAGC	0.054576	102.944	118.737	81.2073	54.9771	149.19	95.9879	63.6541	122.155	99.9806	134.075	71.907	94.2792	77.4358	52.4602	49.6828	62.7883	100	77	29	108	122	145	87	173	125	58	45	71	middle
181	bta-miR-184	TGGACGGAGAACTGATAAGGGT	0.054713	2488.8	1356.4	531.984	551.738	1814.15	1341.34	4310.92	1335.79	1152.24	1581.16	460.37	475.211	660.372	512.843	518.909	623.462	1216	1076	1964	1181	1406	1710	557	872	1066	567	470	705	high
182	bta-miR-186_R+1	CAAAGAATTCTCCTTTTGGGCTT	0.0555721	3302.04	5398.6	5660.95	5603.57	4351.88	3971.65	1582.57	5739.04	5666.11	4790.64	6121.19	6404.45	4457.2	4948.44	5966.35	5895.91	2917	3186	721	5074	6914	5181	7406	11752	7195	5471	5404	6667	high
183	bta-miR-11980_R-1_1ss4CG	AGGGAACGGGCTTGGCGGA	0.0564607	22.1456	39.214	28.0312	68.5169	17.9028	11.2194	37.3145	30.5388	41.7952	45.3081	19.0099	35.9678	29.1158	98.5889	35.33	71.6318	12	9	17	27	51	49	23	66	47	109	32	81	middle
184	bta-miR-6517_R+2	TCAGGGTCCGTGAGCTCCTCGGCGT	0.0581563	253.67	371.095	297.296	233.572	258.099	314.142	188.767	370.99	419.591	322.704	273.577	257.769	360.541	284.913	227.437	188.365	173	252	86	328	512	349	331	473	582	315	206	213	middle
185	bta-mir-502b-p5	TAATTCTTGCTCCCCAGGTGAGA	0.0585876	12.9352	39.0521	26.43	24.2551	0	12.466	26.3396	44.1117	36.0586	36.9862	23.969	34.8779	20.443	12.6628	26.4975	33.605	0	10	12	39	44	40	29	64	33	14	24	38	middle
186	bta-miR-99b	CACCCGTAGAACCGACCTTGCG	0.059506	257478	196789	183019	290987	219378	214507	338550	187450	178743	224174	173872	167285	207900	266754	345860	260349	147046	172074	154239	165728	218109	242441	210367	306963	335601	294923	313261	294398	high
187	bta-miR-2366_R+1	TGGGTCACAGAAGAGGGTCTGGT	0.060312	91.5866	58.1423	65.8114	59.9543	85.0385	99.7277	89.9938	61.0777	60.644	52.7053	66.1214	54.4967	76.8163	59.6961	83.9087	36.2581	57	80	41	54	74	57	80	100	124	66	76	41	middle
188	bta-miR-1271	CTTGGCACCTAGTAAGTACTCA	0.0636269	1557.43	1664.68	1779.87	2281.45	1738.07	1803.82	1130.41	1888.88	1764.41	1340.75	1659.65	1692.67	1987.31	2018.81	2593.44	2232.08	1165	1447	515	1670	2153	1450	2008	3106	3208	2232	2349	2524	middle
189	bta-miR-380-3p	TATGTAATGTGGTCCACGTCT	0.0647175	4169.21	6412.92	7505.83	7092.66	5345.49	5357.87	1804.27	6846.36	6910.13	5482.28	7561.81	8838.27	6117.42	7993.84	6805.44	6478.7	3583	4298	822	6053	8432	5929	9149	16218	9875	8838	6164	7326	high
190	bta-miR-423-5p	TGAGGGGCAGAGAGCGAGACTTT	0.0653899	24854	28984.1	31036.5	32843.1	25328.8	24314.9	24918.4	27620.7	29025.1	30306.5	29049.2	28588.1	35472.1	32429.9	37770	28329.5	16977.5	19505	11352.5	24420	35417.5	32776	35146.5	52458.5	57260.5	35854.5	34210	32034.5	high
191	bta-let-7a-3p_R+1	CTATACAATCTACTGTCTTTCC	0.0689843	23.3275	32.5114	36.9236	37.1619	21.8812	30.5416	17.5598	29.5963	37.4244	30.5136	44.0809	37.0577	29.6321	35.8779	32.5698	43.038	14.6667	24.5	8	26.1667	45.6667	33	53.3333	68	47.8333	39.6667	29.5	48.6667	middle
192	bta-miR-6523a	TCTGGGGTAACTTTGAGCAGGG	0.0699012	26.3829	48.943	33.5384	17.6692	20.8866	9.97277	48.2893	44.1117	42.6147	60.1025	41.3259	23.9785	35.3107	18.0897	11.0406	23.8773	14	8	22	39	52	65	50	44	57	20	10	27	middle
193	bta-mir-664a-p3	TTCGTTTACTCCCTAGCCTCCA	0.0702638	36.7792	61.586	31.5388	23.4587	44.7571	43.6309	21.9497	89.3544	49.1708	46.2327	32.2342	37.6027	24.7794	34.3705	25.3934	10.6121	30	35	10	79	60	50	39	69	40	38	23	12	middle
194	bta-mir-299-2-p5_1ss1CT	TGGTTTACCGTCCCACATACATA	0.0719389	13.7139	15.6222	22.4791	24.4452	19.3947	7.47958	14.2673	11.3107	14.7512	20.8047	22.7292	19.6188	25.0892	18.542	28.7056	26.0881	13	6	6.5	10	18	22.5	27.5	36	40.5	20.5	26	29.5	middle
195	bta-mir-320a-2-p5	GCCTTCTCTTCCCGGTTCTTCC	0.0736262	1.03883	3.6633	1.64343	0	0	3.11649	0	3.3932	2.04878	5.54793	0	2.45235	2.47794	0	0	0	0	2.5	0	3	2.5	6	0	4.5	4	0	0	0	low
196	bta-miR-182	TTTGGCAATGGTAGAACTCACACT	0.074502	0	13.1136	1.23897	3.60879	0	0	0	24.8835	9.83415	4.62327	0	0	3.71692	0	5.52031	5.30606	0	0	0	22	12	5	0	0	6	0	5	6	middle
197	bta-miR-21-5p_R-1	TAGCTTATCAGACTGATGTTGAC	0.0750319	55970.8	76003.3	91217	108250	54233.7	82064.7	31614.2	85623	92845.9	49541.1	118598	77101.9	77951.2	110812	110901	103036	36352	65831	14403	75701	113294	53578	143491	141480	125832	122514	100448	116511	high
198	bta-miR-2484_R-4	GAGCTATGATGACTTTGATT	0.0760471	169.158	199.029	103.438	109.702	129.796	129.646	248.032	162.874	197.503	236.712	102.488	70.3007	137.526	82.3082	124.759	122.039	87	104	113	144	241	256	124	129	222	91	113	138	middle
199	bta-mir-136-p5	TGGATGAGCCCTCGGAGG	0.0764717	11.412	0	6.61292	5.66127	10.4433	6.23298	17.5598	0	0	0	4.13259	11.9893	3.71692	8.14037	0	8.84343	7	5	8	0	0	0	5	22	6	9	0	10	middle
200	bta-miR-296-3p_L-1R+1	AGGGTTGGGCGGAGGCTTTCCT	0.0768363	11481.2	8079.08	8028.35	6151.47	8857.43	9380.63	16205.5	7924.26	7947.64	8365.35	7761.82	7626.26	8696.96	6500.54	6631	5322.86	5937	7525	7383	7006	9698	9047	9391	13994	14039	7187	6006	6019	high
201	bta-miR-2443	TGAGGGCAGGACCGTATGAGGTGT	0.0775237	151.37	142.547	109.966	94.6982	122.336	149.592	182.183	127.811	127.844	171.986	92.5699	99.1839	138.145	75.9768	117.031	91.0873	82	120	83	113	156	186	112	182	223	84	106	103	middle
202	bta-miR-2447	TCTGGGAACCGGTTTGGCTGCT	0.0783987	11.1245	7.87424	7.4322	1.80897	14.919	7.47958	10.9749	5.65534	4.09756	13.8698	9.09169	7.62953	5.57537	5.42691	0	0	10	6	5	5	5	15	11	14	9	6	0	0	middle
203	bta-miR-206	TGGAATGTAAGGAAGTGTGTGG	0.0800612	72552.2	50438.3	23489.4	29226.2	58237.9	40086.8	119332	46239.2	46010.7	59065.1	23469	20721.8	26277.4	23094.2	28537.8	36046.7	39036	32157	54366	40881	56144	63878	28395	38024	42418	25533	25848	40761	high
204	bta-miR-151-3p	CTAGACTGAAGCTCCTTGAGG	0.0814739	4080.37	4190.23	4115.83	6387.33	3065.86	2809.83	6365.41	4131.79	3859.09	4579.81	4168.95	3664.36	4514.19	5788.71	6226.91	7146.37	2055	2254	2900	3653	4709	4953	5044	6724	7287	6400	5640	8081	high
205	bta-miR-365-3p	TAATGCCCCTAAAAATCCTTAT	0.0828954	9545.06	11693.3	16641.1	15232.9	12609.6	9782.04	6243.59	11862.6	11714.9	11502.2	17975.5	20860	11087.9	13483.2	17365.2	14850.3	8452	7847	2844.5	10488	14295	12439.5	21748.5	38277.5	17898.5	14907	15728.5	16792.5	high
206	bta-miR-1291_R+1	TGGCCCTGACTGAAGACCTGCAGTT	0.083463	41.0903	40.7262	21.5605	23.5642	25.3624	38.6445	59.2642	44.1117	40.1561	37.9108	28.9281	10.3544	25.3989	18.9942	28.7056	22.9929	17	31	27	39	49	41	35	19	41	21	26	26	middle
207	bta-miR-192_R-2	CTGACCTATGAATTGACAGCC	0.085043	63.97	87.7771	92.6322	132.35	22.3785	68.5628	100.969	95.0097	93.4245	74.897	102.488	89.9195	85.4891	123.915	101.574	171.563	15	55	46	84	114	81	124	165	138	137	92	194	middle
208	bta-miR-339b	TCCCTGTCCTCCAGGAGCTC	0.0855717	4057.74	5627.01	5496.94	6430.51	4343.68	5308.63	2520.92	5937.54	5836.16	5107.33	5505.02	5621.06	5364.75	7790.34	5460.69	6040.5	2911.5	4258.5	1148.5	5249.5	7121.5	5523.5	6660.5	10314.5	8660	8613	4946	6830.5	high
209	bta-miR-196a	TAGGTAGTTTCATGTTGTTGGG	0.0856883	2.69761	1.90161	0.544967	6.54684	3.72976	4.36309	0	3.3932	0	2.31164	0	1.6349	0	3.61794	4.96828	11.0543	2.5	3.5	0	3	0	2.5	0	3	0	4	4.5	12.5	middle
210	bta-miR-6529a	GAGAGATCAGAGGCGCAGAGT	0.089337	3716.18	3087.41	2865.39	2916.04	3538.79	4365.58	3244.17	2932.86	3047.77	3281.6	2676.26	2595.13	3324.78	3153.94	2647.54	2946.63	2372	3502	1478	2593	3719	3549	3238	4762	5367	3487	2398	3332	high
211	bta-miR-2424_L-2	ATCTTTGGTAATCTGATGGCT	0.0897204	73.4767	79.1375	45.8852	39.0156	88.0223	88.5083	43.8994	78.0437	98.3415	61.0272	43.8054	43.0524	50.7979	65.123	25.3934	26.5303	59	71	20	69	120	66	53	79	82	72	23	30	middle
212	bta-miR-331-5p_R+4	TCTAGGTATGGTCCCAGGGATC	0.0930928	268.276	265.018	400.887	438.492	252.132	427.582	125.113	324.617	282.732	187.705	360.362	454.502	387.798	481.186	428.376	405.913	169	343	57	287	345	203	436	834	626	532	388	459	middle
213	bta-miR-148a	TCAGTGCACTACAGAACTTTGT	0.0978383	2299.87	2340.7	2525.81	3346.51	1866.37	2928.25	2104.98	2501.92	2821.58	1698.59	3103.57	2043.63	2430.24	3304.99	3178.6	3555.94	1251	2349	959	2212	3443	1837	3755	3750	3923	3654	2879	4021	middle
214	bta-miR-2419-5p	ATCGCATCAACACTCGTCTGTT	0.0991155	17.0101	23.0751	30.9541	41.903	29.8381	21.1921	0	18.0971	12.2927	38.8355	25.622	33.7879	33.4522	37.9884	40.8503	46.8702	20	17	0	16	15	42	31	62	54	42	37	53	middle
215	bta-miR-4286_R+1	ACCCCACTCCTGGTACCA	0.099228	1701.24	920.695	819.565	504.395	1244.99	1050.26	2808.46	817.762	848.606	1095.72	904.21	1020.18	534.307	643.994	274.911	594.278	834.5	842.5	1279.5	723	1035.5	1185	1094	1872	862.5	712	249	672	middle
216	bta-miR-6121-3p_L+1R+3	GCCGGATGATGGACACTGAGGGCA	0.0992671	68.4885	16.4477	44.7192	8.45895	29.8381	46.124	129.503	5.65534	27.0439	16.6438	36.3668	41.4175	56.3732	8.14037	6.62437	10.6121	20	37	59	5	33	18	44	76	91	9	6	12	middle
217	bta-miR-369-5p_L+2R-1	AGATCGACCGTGTTATATTCG	0.100241	119.257	153.279	181.633	167.645	146.206	117.18	94.3837	158.35	158.166	143.321	219.854	182.564	142.482	137.482	178.858	186.596	98	94	43	140	193	155	266	335	230	152	162	211	middle
218	bta-mir-6517-p3_1ss22GT	CCGGAACTCCGGGTCCTGGAAT	0.100357	2.90872	13.3801	9.69263	14.8374	0	8.72617	0	18.0971	15.5707	6.47258	10.7447	10.8993	7.43383	14.4718	22.0812	7.95909	0	7	0	16	19	7	13	20	12	16	20	9	middle
219	bta-miR-454_R+2	TAGTGCAATATTGCTTATAGGGTTT	0.10059	16.1039	21.1559	14.1445	1.50748	20.8866	27.4251	0	30.5388	17.2098	15.7191	13.2243	17.4389	11.7702	4.52243	0	0	14	22	0	27	21	17	16	32	19	5	0	0	middle
220	bta-miR-574_R-1	TGAGTGTGTGTGTGTGAGTGTGT	0.10142	2313.32	1329.59	2621.8	2381.88	1624.68	1836.24	3479.03	1296.2	1304.66	1387.91	2710.98	2109.02	3045.39	2272.07	2714.89	2158.68	1089	1473	1585	1146	1592	1501	3280	3870	4916	2512	2459	2441	middle
221	bta-miR-24-3p_R-2	TGGCTCAGTTCAGCAGGAAC	0.101887	5839.35	5836.11	6300.73	7685.13	6445.02	6568.94	4504.08	5812.75	6017.27	5678.3	6672.47	6641.33	5588.38	6769.17	7255.9	9030.32	4320	5269.5	2052	5139.17	7342.5	6141	8073	12186.7	9021	7484	6572	10211.3	high
222	bta-miR-2350_R+1	CAGCTCCTGTTTCTCTCCTCAGT	0.103827	136.749	51.0667	36.7542	21.8334	108.909	51.1104	250.227	42.9806	41.7952	68.4244	21.4895	34.8779	53.8953	14.4718	34.2259	16.8025	73	41	114	38	51	74	26	64	87	16	31	19	middle
223	bta-miR-2382-3p_L-1	TACTTCCTGGTGCCTCGCCCCAC	0.104378	21.7899	24.1469	42.9108	13.4098	7.45951	16.2057	41.7044	23.7524	38.5171	10.1712	47.938	34.3329	46.4615	10.8538	23.1853	6.1904	5	13	19	21	47	11	58	63	75	12	21	7	middle
224	bta-miR-19a	TGTGCAAATCTATGCAAAACTGA	0.104817	38.5939	33.2785	25.0946	10.5005	41.7733	49.8638	24.1447	26.0146	51.6293	22.1917	40.4993	17.4389	17.3456	5.42691	11.0406	15.0338	28	40	11	23	63	24	49	32	28	6	10	17	middle
225	bta-miR-30b-5p	TGTAAACATCCTACACTCAGCT	0.10764	466.16	702.22	729.711	669.501	444.587	506.118	447.774	738.588	702.323	665.751	919.914	775.488	493.73	560.781	671.27	776.453	298	406	204	653	857	720	1113	1423	797	620	608	878	middle
226	bta-miR-2284x_R+1	TGAAAAGTTCGTTCGGGTTTTT	0.109423	1191.4	1450.88	1622.52	1775.5	1413.63	1462.01	698.549	1563.82	1469.34	1319.49	1759.45	1700.33	1407.79	1574	1798.52	1953.98	947.536	1172.8	318.25	1382.61	1792.94	1427.01	2128.75	3120.06	2272.51	1740.21	1629	2209.53	middle
227	bta-miR-2332_L-4	TTAAGGTCTTGGAGACAAAG	0.109473	863.825	742.512	458.558	540.475	828.006	1227.9	535.573	847.17	714.615	665.751	443.013	409.815	522.846	680.173	463.706	477.545	555	985	244	749	872	720	536	752	844	752	420	540	middle
228	bta-miR-1306_R+1	CCACCTCCCCTGCAAACGTCCA	0.110516	2289.67	1389.91	986.308	893.12	1593.35	1495.92	3779.74	1195.54	1264.51	1709.69	1053.81	904.645	1000.47	965.086	913.059	801.215	1068	1200	1722	1057	1543	1849	1275	1660	1615	1067	827	906	middle
229	bta-miR-2411-3p_L-5	ACTGTCTTACTCCCACATCC	0.116892	217.247	158.22	78.4864	102.677	125.32	162.057	364.365	150.432	146.693	177.534	63.6418	84.4698	87.3475	97.6845	101.574	108.774	84	130	166	133	179	192	77	155	141	108	92	123	middle
230	bta-miR-374b	ATATAATACAACCTGCTAAGTG	0.118373	566.591	1077.53	914.261	699.148	748.935	645.737	305.101	1105.05	1153.87	973.661	1100.09	1165.68	477.004	528.22	748.554	820.67	502	518	139	977	1408	1053	1331	2139	770	584	678	928	middle
231	bta-miR-149-5p	TCTGGCTCCGTGTCTTCACTCCC	0.118573	14847.7	10754.3	14144.9	12399	14426.7	11847.6	18268.7	10328.9	10015.3	11918.8	14721.1	15241.6	12472.1	12252.2	13697	11248	9670	9504	8323	9132	12221	12890	17811	27968	20133	13546	12406	12719	high
232	bta-miR-2320-5p	TGGCACAGGGTCCAGCTGTCGGC	0.121318	625.068	409.663	378.289	287.675	707.162	865.138	302.906	428.675	464.664	335.65	352.923	361.313	420.631	283.104	345.571	234.351	474	694	138	379	567	363	427	663	679	313	313	265	middle
233	bta-miR-324	CGCATCCCCTAGGGCATTGGTGT	0.122684	279.109	336.818	273.512	251.584	298.381	266.772	272.176	368.728	309.776	331.951	288.455	322.075	210.006	223.408	296.993	234.351	200	214	124	326	378	359	349	591	339	247	269	265	middle
234	bta-miR-2422_R+1	TTGAGGGGACTGAGGTGCGGAGA	0.124052	519.882	264.248	238.291	218.494	414.749	295.443	849.454	248.835	243.395	300.513	196.711	224.526	293.636	202.605	280.432	172.447	278	237	387	220	297	325	238	412	474	224	254	195	middle
235	bta-miR-6120-3p	TATGTTGGACAACGTGGATAGC	0.124784	88.7129	111.293	113.586	115.109	80.5628	110.947	74.629	107.451	108.995	117.431	119.018	108.993	112.746	95.8755	124.759	124.692	54	89	34	95	133	127	144	200	182	106	113	141	middle
236	bta-miR-485	AGAGGCTGGCCGTGATGAATTCG	0.125768	501.244	496.034	672.497	695.832	520.674	658.203	324.856	522.554	524.488	441.06	641.377	637.066	739.047	851.121	662.437	573.938	349	528	148	462	640	477	776	1169	1193	941	600	649	middle
237	bta-miR-345-3p_R+1	CCTGAACTAGGGGTCTGGAGT	0.128144	111.642	98.1746	120.109	147.024	146.206	109.7	79.0189	92.7476	106.537	95.2394	130.59	127.522	102.215	136.577	130.279	174.216	98	88	36	82	130	103	158	234	165	151	118	197	middle
238	bta-miR-151-5p	TCGAGGAGCTCACAGTCTAGT	0.132532	11179.4	12671.3	12551.8	17004.4	8547.11	8471.87	16519.3	11962.2	11405.2	14646.5	12155.6	11177.8	14321.9	15718.6	16124.8	19169.9	5729	6796	7526	10576	13917	15840	14707	20511	23119	17378.5	14605	21677	high
239	bta-miR-125b	TCCCTGAGACCCTAACTTGTGA	0.133746	327052	236235	154596	240236	255101	229826	496228	226656	211973	270075	161937	143357	158493	203685	272840	244183	170990	184363	226075	200392	258658	292082	195926	263057	255846	225194	247124	276118	high
240	bta-miR-2284aa_R+1	AAAAAAGTTTGTTTGGGTTTTT	0.13412	0.62647	1.33674	0.391853	0	1.87941	0	0	0.969487	1.85189	1.18884	0.708443	0.467114	0	0	0	0	1.25974	0	0	0.857143	2.25974	1.28571	0.857143	0.857143	0	0	0	0	low
241	bta-miR-615	GGGGGTCCCCGGTGCTCGGATC	0.143917	45.5586	38.2646	25.7314	18.6146	41.7733	68.5628	26.3396	53.1602	38.5171	23.1164	22.316	24.5235	30.3548	17.1852	25.3934	13.2651	28	55	12	47	47	25	27	45	49	19	23	15	middle
242	bta-miR-24_L+1R-2	GGTGCCTACTGAGCTGATATCA	0.146036	2.07766	10.7794	10.9571	5.81874	0	6.23298	0	13.5728	12.2927	6.47258	4.13259	16.349	12.3897	0	7.72844	9.72777	0	5	0	12	15	7	5	30	20	0	7	11	middle
243	bta-miR-450a	TTTTGCGATGTGTTCCTAATAT	0.147225	270.042	372.627	468.168	488.101	281.224	421.349	107.554	425.282	479.005	213.595	540.956	416.9	446.649	459.479	543.199	461.627	188.5	338	49	376	584.5	231	654.5	765	721	508	492	522	middle
244	bta-miR-148b	TCAGTGCATCACAGAACTTTGT	0.147677	2383.17	2818.76	2782.31	3122.01	2136.41	2273.79	2739.32	2725.87	2664.24	3066.15	2776.27	2734.64	2836.01	2681.8	2925.76	3758.46	1432	1824	1248	2410	3251	3316	3359	5018	4578	2965	2650	4250	middle
245	bta-miR-1468	CTCCGTTTGCCTGTTTTGCTGA	0.14874	3598.73	3278.73	3382.3	4828.37	3359.77	2567.99	4868.44	3081.03	2784.7	3970.47	3452.36	3105.22	3589.3	3931.8	4814.82	5738.5	2252	2060	2218	2724	3398	4294	4177	5698	5794	4347	4361	6489	high
246	bta-miR-19b	TGTGCAAATCCATGCAAAACTGA	0.15525	94.1063	115.288	76.0535	42.5368	94.7358	141.489	46.0944	136.294	128.664	80.9073	119.018	71.6631	37.4789	34.8227	55.2031	37.5846	63.5	113.5	21	120.5	157	87.5	144	131.5	60.5	38.5	50	42.5	middle
247	bta-miR-2285v_R+1	AGAACCGGAACGAACTTTTTGG	0.160877	0.498638	0	2.5354	4.18065	0	1.49592	0	0	0	0	0	3.2698	4.3364	7.23589	0	5.30606	0	1.2	0	0	0	0	0	6	7	8	0	6	low
248	bta-miR-31_R+2	AGGCAAGATGCTGGCATAGCTGT	0.167942	18.5837	32.2706	15.9958	10.0665	35.8057	19.9455	0	38.4563	35.2391	23.1164	6.61214	19.0738	22.3015	16.2807	7.72844	6.1904	24	16	0	34	43	25	8	35	36	18	7	7	middle
249	bta-miR-665_R+2	ACCAGTAGGCCGAGGCCCCTCA	0.170528	1957.04	997.672	1707.87	1435.1	1347.19	1514.61	3009.3	969.325	1040.78	982.908	1607.58	1604.93	1911.11	1534.01	1629.6	1141.69	903	1215	1371	857	1270	1063	1945	2945	3085	1696	1476	1291	middle
250	bta-miR-6535	TAGGGGGAGCGGTTGGAGGACT	0.170593	21.3386	25.598	30.5234	13.7376	7.45951	32.4115	24.1447	29.4078	27.0439	20.3424	32.2342	32.698	26.6379	24.4211	8.8325	7.95909	5	26	11	26	33	22	39	60	43	27	8	9	middle
251	bta-miR-320a	AAAAGCTGGGTTGAGAGGGCGA	0.172731	23698.1	31407.7	27157.2	23261.7	20226.5	19819	31049	30619.1	30347.4	33256.6	24561.2	26334.4	30576	24716.4	27587.8	17480.8	13557.5	15898.5	14145.5	27071	37031	35966.5	29716.5	48323	49357	27326.5	24987.5	19767	high
252	bta-mir-11984-p5	TCGGGGCCCAGGGCCGGTGTGT	0.17441	13.724	7.62815	3.71799	8.96002	8.95142	12.466	19.7547	0	9.01464	13.8698	4.9591	0	6.19486	6.3314	9.93656	10.6121	6	10	9	0	11	15	6	0	10	7	9	12	middle
253	bta-miR-17-5p_R-1	CAAAGTGCTTACAGTGCAGGTAG	0.175452	807.088	946.19	1162.21	925.493	916.028	1000.39	504.843	1002.69	1041.6	794.278	1353.01	1100.02	1033.61	827.152	969.919	979.41	614	802.5	230	886.5	1271	859	1637	2018.5	1668.5	914.5	878.5	1107.5	middle
254	bta-miR-106a_R+1_1ss1AC	CAAAGTGCTTACAGTGCAGGTAG	0.175452	807.088	946.19	1162.21	925.493	916.028	1000.39	504.843	1002.69	1041.6	794.278	1353.01	1100.02	1033.61	827.152	969.919	979.41	614	802.5	230	886.5	1271	859	1637	2018.5	1668.5	914.5	878.5	1107.5	middle
255	bta-miR-502a_L-1R-1	ATGCACCTGGGCAAGGATTC	0.18255	6.75317	6.80459	8.46713	13.8216	7.45951	9.1417	3.65828	5.65534	12.2927	2.46575	5.23461	11.081	9.08579	19.2957	10.6726	11.4965	5	7.33333	1.66667	5	15	2.66667	6.33333	20.3333	14.6667	21.3333	9.66667	13	middle
256	bta-mir-3431-p3	ATCTAGAGGACTGACTGAAATT	0.185978	402.271	403.543	306.018	337.307	375.96	321.622	509.233	377.777	369.6	463.252	276.883	289.922	351.249	326.519	329.011	356.39	252	258	232	334	451	501	335	532	567	361	298	403	middle
257	bta-miR-193a-3p_R-2	AACTGGCCTACAAAGTCCCA	0.187601	21.3256	49.1605	52.6378	52.9127	36.5516	27.4251	0	30.5388	61.4635	55.4793	49.591	77.6578	30.6646	47.0333	43.6105	68.0944	24.5	22	0	27	75	60	60	142.5	49.5	52	39.5	77	middle
258	bta-miR-369-3p	AATAATACATGGTTGATCTTT	0.190303	156.88	146.569	108.559	86.6354	176.045	178.263	116.333	162.874	191.766	85.0682	152.079	98.639	74.9578	61.505	108.198	90.203	118	143	53	144	234	92	184	181	121	68	98	102	middle
259	bta-mir-10162-p3	AGCCGGCTCTTGGGCTGTCCGCC	0.198017	16.5619	14.8808	23.5495	10.7476	13.4271	18.6989	17.5598	10.1796	19.6683	14.7945	19.8364	31.6081	19.2041	18.9942	13.2487	0	9	15	8	9	24	16	24	58	31	21	12	0	middle
260	bta-miR-1307_R+1	ACTCGGCGTGGCGTCGGTCGTGG	0.206453	8805.13	7037.62	7285.35	5526.73	8217.4	12106.9	6091.04	7419.81	7410.04	6283.03	7045.23	7274.76	7536.05	6808.06	5426.47	4345.66	5508	9712	2775	6560	9042	6795	8524	13349	12165	7527	4915	4914	high
261	bta-miR-98	TGAGGTAGTAAGTTGTATTGTT	0.206686	378.945	429.329	340.629	353.028	443.095	386.445	307.296	472.787	442.332	372.867	355.816	300.822	365.249	317.701	387.471	353.914	297	310	140	418	539.75	403.25	430.5	552	589.6	351.25	350.95	400.2	middle
262	bta-miR-677_R+1	CTCACTGATGAGCAGCTTCTGACT	0.209135	2.90872	1.54109	6.27823	8.06897	0	8.72617	0	0	0	4.62327	4.9591	2.72483	11.1507	5.42691	9.93656	8.84343	0	7	0	0	0	5	6	5	18	6	9	10	middle
263	bta-miR-183_R-1	TATGGCACTGGTAGAATTCACT	0.209219	7.47958	25.211	15.8407	13.635	0	22.4387	0	18.0971	34.4195	23.1164	4.9591	23.9785	18.5846	10.8538	13.2487	16.8025	0	18	0	16	42	25	6	44	30	12	12	19	middle
264	bta-miR-487a_R+1	AATCATACAGGGACATCCAGTT	0.209584	30.1369	22.003	50.4829	27.0101	34.3138	56.0968	0	18.0971	22.9464	24.9657	47.938	53.9517	49.5589	16.2807	23.1853	41.5641	23	45	0	16	28	27	58	99	80	18	21	47	middle
265	bta-miR-2415-3p_R+1	CCAGGCCTGCTGGACCGACGCC	0.210607	0	3.73442	7.51276	3.61794	0	0	0	5.65534	0	5.54793	10.7447	4.35973	7.43383	10.8538	0	0	0	0	0	5	0	6	13	8	12	12	0	0	middle
266	bta-miR-2448-3p	GTGGTTGATTGGATCCGTGGGT	0.213256	2.4865	7.04828	6.43061	0	7.45951	0	0	11.3107	9.83415	0	10.7447	5.44967	3.09743	0	0	0	5	0	0	10	12	0	13	10	5	0	0	0	middle
267	bta-miR-10182-5p_R+1	CAGTCCGGTCCCGCGGTGTCTCCGC	0.215629	9.03987	19.8746	4.97025	10.418	20.8866	6.23298	0	16.966	27.8634	14.7945	4.13259	2.72483	8.05332	13.5673	0	17.6869	14	5	0	15	34	16	5	5	13	15	0	20	middle
268	bta-miR-7860	TGGAGCGGCTGCACAGAGCGT	0.223065	0	2.77396	6.21753	6.12756	0	0	0	0	0	8.32189	6.61214	7.08457	4.95589	11.7583	6.62437	0	0	0	0	0	0	9	8	13	8	13	6	0	middle
269	bta-miR-2454-3p_R+2	TCTCCTCTGGCCGCTCTCCTCC	0.22906	35.3795	28.4388	11.1741	1.80897	20.8866	6.23298	79.0189	26.0146	27.8634	31.4383	0	13.0792	20.443	5.42691	0	0	14	5	36	23	34	34	0	24	33	6	0	0	middle
270	bta-miR-656	AATATTATACAGTCAACCTCT	0.23078	0	2.18537	6.61831	5.06499	0	0	0	0	6.5561	0	12.3978	4.35973	3.09743	7.23589	0	7.95909	0	0	0	0	8	0	15	8	5	8	0	9	middle
271	bta-miR-339a	TCCCTGTCCTCCAGGAGCTCAC	0.233585	32972.2	37072.2	36907.8	39864.5	30957.7	37258.9	30700	38646.9	38067.6	34502.1	37495.4	36386.6	36841.5	45129.3	41109.8	33354.3	20750.5	29888.5	13986.5	34168.5	46451.5	37313.5	45365.5	66768.5	59471	49895	37235	37716.5	high
272	bta-miR-1388-5p_R+1	AGGACTGTCCAACCTGAGAATG	0.240185	15.1165	9.79129	4.42648	5.85902	13.4271	9.97277	21.9497	20.3592	9.01464	0	0	7.08457	6.19486	5.42691	7.72844	4.42171	9	8	10	18	11	0	0	13	10	6	7	5	middle
273	bta-mir-2285ah-p3_1ss23GT	TCGTGCCCACGCTATCCTCCAGT	0.240998	43.059	40.9099	29.1966	36.9997	50.7247	41.1377	37.3145	42.9806	27.0439	52.7053	33.0607	31.6081	22.921	32.5615	38.6422	39.7954	34	33	17	38	33	57	40	58	37	36	35	45	middle
274	bta-miR-487b	AATCGTACAGGGTCATCCACTT	0.245739	458.87	610.651	631.441	548.367	637.043	430.076	309.491	600.597	658.069	573.286	661.214	713.361	519.749	524.602	506.765	613.734	427	345	141	531	803	620	800	1309	839	580	459	694	middle
275	bta-miR-502b_L-1R+4_1ss4CG	ATGCACCTGGGCAAGGATTCTGAA	0.249353	90.2922	61.4479	69.9058	104.203	102.195	130.269	38.412	64.4709	78.2635	41.6095	72.7335	65.1235	71.8604	105.373	114.822	92.4138	68.5	104.5	17.5	57	95.5	45	88	119.5	116	116.5	104	104.5	middle
276	bta-miR-6119-5p	AGAGGTAAAAAATTGATTTGACT	0.250559	114.235	110.483	79.5862	43.4178	174.553	139.619	28.5346	123.286	136.039	72.1231	90.0904	99.7289	48.9394	34.3705	55.2031	40.6798	117	112	13	109	166	78	109	183	79	38	50	46	middle
277	bta-miR-193a-5p	TGGGTCTTTGCGGGCGAGATGA	0.252922	9061.58	6785.19	6947.19	6349.09	7007.47	7973.23	12204	6340.77	6127.5	7887.3	7021.26	6721.62	7098.69	7772.25	6352.77	4922.25	4697	6396	5560	5606	7477	8530	8495	12334	11459	8593	5754	5566	high
278	bta-miR-6119-3p_L-1_1ss23AT	CAAATCATTTTTTACTCTCCAT	0.253272	8.31064	18.8891	11.5346	4.49313	0	24.9319	0	21.4903	21.3073	13.8698	13.2243	15.804	5.57537	0	5.52031	7.95909	0	20	0	19	26	15	16	29	9	0	5	9	middle
279	bta-miR-9-5p_R+1	TCTTTGGTTATCTAGCTGTATGA	0.25446	14.726	20.9194	21.8913	23.5395	20.1407	17.4523	6.58491	19.2282	28.2732	15.2568	23.5557	20.4363	21.682	20.3509	23.7373	26.5303	13.5	14	3	17	34.5	16.5	28.5	37.5	35	22.5	21.5	30	middle
280	bta-miR-7859	AAAAACTGGCAGCTTCATGTAA	0.255622	80.0514	99.4636	90.1968	106.631	86.5304	54.8502	98.7737	99.534	86.0489	112.808	88.4374	76.8403	105.313	104.92	115.927	99.0464	58	44	45	88	105	122	107	141	170	116	105	112	middle
281	bta-miR-22-5p	AGTTCTTCAGTGGCAAGCTTTA	0.25628	244.714	254.191	292.859	214.237	250.64	206.935	276.566	291.816	208.156	262.602	331.433	329.705	217.44	191.751	221.916	229.045	168	166	126	258	254	284	401	605	351	212	201	259	middle
282	bta-miR-2285ce_R-1	GAAAACCTGAATGAACTTTTTG	0.264264	1.91198	0.637399	0.412991	0	0	2.07766	3.65828	0	1.9122	0	0	0	1.23897	0	0	0	0	1.66667	1.66667	0	2.33333	0	0	0	2	0	0	0	low
283	bta-miR-2285bn_L+1R-1	GAAAACCTGAATGAACTTTTTG	0.264264	1.91198	0.637399	0.412991	0	0	2.07766	3.65828	0	1.9122	0	0	0	1.23897	0	0	0	0	1.66667	1.66667	0	2.33333	0	0	0	2	0	0	0	low
284	bta-miR-2478_L-2	ATCCCACTTCTGACACCA	0.27701	18579.8	9216.84	9827.63	9459.5	12645.4	10928.9	32165.1	7672.04	7614.91	12363.6	9315.68	9505.85	10661.4	10578.9	5330.41	12469.2	8476	8767	14654	6783	9292	13371	11271	17443	17210	11696	4828	14100	high
285	bta-miR-181d_R+1	AACATTCATTGTTGTCGGTGGGTT	0.281591	488.917	338.714	542.959	536.303	581.345	679.81	205.596	378.531	370.693	266.917	517.124	529.435	582.317	472.745	591.409	544.755	389.667	545.333	93.6667	334.667	452.333	288.667	625.667	971.5	940	522.667	535.667	616	middle
286	bta-miR-452_L+3R-1	AACTGTTTGCAGAGGAAACTGAGA	0.283132	436.403	393.67	352.385	402.737	411.765	456.254	441.189	359.68	444.995	376.334	347.137	334.61	375.409	312.952	468.122	427.138	276	366	201	318	543	407	420	614	606	346	424	483	middle
287	bta-miR-2285f	AAAACCTGAATGAACTTTTTGG	0.291107	1.74223	0.881035	0.809131	0	3.35678	1.86989	0	1.41384	1.22927	0	1.65303	0	0.774358	0	0	0	2.25	1.5	0	1.25	1.5	0	2	0	1.25	0	0	0	low
288	bta-mir-2284z-2-p3	AAACCCAGATGAACTTTTTGGC	0.295406	0	5.09231	0.908278	1.76869	0	0	0	0	10.6537	4.62327	0	2.72483	0	0	0	5.30606	0	0	0	0	13	5	0	5	0	0	0	6	middle
289	bta-miR-323b-3p	CACAATACACGGTCGGCCTCT	0.300035	660.144	751.324	598.211	560.616	796.676	757.93	425.824	807.583	798.206	648.183	591.786	585.839	617.008	657.561	538.782	485.504	534	608	194	714	974	701	716	1075	996	727	488	549	middle
290	bta-miR-2431-5p	CAGGTCATATAAGTGTGGAGTT	0.301454	0	5.37087	6.28654	6.85138	0	0	0	7.91748	8.19513	0	7.43866	7.08457	4.3364	0	5.52031	15.0338	0	0	0	7	10	0	9	13	7	0	5	17	middle
291	bta-miR-197	TTCACCACCTTCTCCACCCAGC	0.302799	15697	11021.8	9513.5	10566.8	11501.1	10997.5	24592.4	10487.3	10336.5	12241.5	9389.24	8694.94	10456.3	11097.1	11388.4	9214.85	7709	8822	11204	9272	12613	13239	11360	15955	16879	12269	10315	10420	high
292	bta-let-7a-5p	TGAGGTAGTAGGTTGTATAGTT	0.304184	28701.7	34348.6	33008	33697.5	30092	22418.4	33594.6	33780.6	31885.3	37379.9	31715.9	30805.1	36503.1	31781.9	33231.4	36079.1	20170.2	17983.7	15305.3	29866.1	38907.7	40425.8	38372.9	56526.6	58924.8	35138.1	30099.2	40797.7	high
293	bta-miR-2285l	AAAACCCGCATGAACTTTTTGGC	0.304706	2.07766	0	3.77437	6.26	0	6.23298	0	0	0	0	0	3.2698	8.05332	0	9.93656	8.84343	0	5	0	0	0	0	0	6	13	0	9	10	low
294	bta-miR-1197	TAGGACACATGGTCTACTTCT	0.308519	8.71948	17.7818	16.761	21.2768	7.45951	18.6989	0	9.04855	29.5025	14.7945	17.3569	17.4389	15.4872	28.0391	19.8731	15.9182	5	15	0	8	36	16	21	32	25	31	18	18	middle
295	bta-miR-195	TAGCAGCACAGAAATATTGGCA	0.310983	32.6525	22.4788	42.4854	35.27	49.2328	31.1649	17.5598	24.8835	28.683	13.8698	40.4993	57.2215	29.7353	37.0839	25.3934	43.3328	33	25	8	22	35	15	49	105	48	41	23	49	middle
296	bta-miR-2388-5p_1ss23AT	AGCTCCCGTCTCCTCTGTGCTGT	0.315887	5.73594	0	2.56131	5.68141	0	6.23298	10.9749	0	0	0	4.9591	2.72483	0	10.8538	0	6.1904	0	5	5	0	0	0	6	5	0	12	0	7	middle
297	bta-miR-301a_R-2	CAGTGCAATAGTATTGTCAAAGC	0.315988	10.7087	7.2176	1.94075	2.35825	13.4271	18.6989	0	10.1796	11.4732	0	0	2.72483	3.09743	0	0	7.07474	9	15	0	9	14	0	0	5	5	0	0	8	middle
298	bta-miR-12010	TGGAGGCTGGGAGTGCATGAGCT	0.322722	0	3.62799	0.908278	1.50748	0	0	0	6.78641	4.09756	0	0	2.72483	0	4.52243	0	0	0	0	0	6	5	0	0	5	0	5	0	0	low
299	bta-miR-376c_L+1R-1	GGTGGATATTCCTTCTATGTTT	0.333599	1.52139	3.78469	4.4391	2.97467	2.4865	2.07766	0	2.26214	6.00976	3.08218	5.78562	3.81477	3.71692	3.61794	0	5.30606	1.66667	1.66667	0	2	7.33333	3.33333	7	7	6	4	0	6	low
300	bta-miR-374a	TTATAATACAACCTGATAAGTG	0.335625	180.453	222.436	152.959	113.027	216.326	276.744	48.2893	228.476	269.62	169.212	183.487	178.749	96.6398	104.016	136.904	98.1621	145	222	22	202	329	183	222	328	156	115	124	111	middle
301	bta-miR-1249	ACGCCCTTCCCCCCCTTCTTCA	0.336046	2823.46	1915.38	1648.23	1127.24	1764.92	1457.27	5248.17	1773.51	1648.04	2324.58	1874.54	1531.36	1538.8	1195.73	1159.27	1026.72	1183	1169	2391	1568	2011	2514	2268	2810	2484	1322	1050	1161	high
302	bta-miR-379	TGGTAGACTATGGAACGTAGG	0.336493	881.669	1035.26	840.939	1214.2	654.945	635.764	1354.3	993.078	1060.45	1052.26	924.873	691.018	906.928	1032.92	1075.36	1534.33	439	510	617	878	1294	1138	1119	1268	1464	1142	974	1735	middle
303	bta-miR-30a-5p	TGTAAACATCCTCGACTGGAAGCT	0.337419	3278.85	3879.99	3803.43	4961.82	3731.25	4867.33	1237.96	4406.08	4538.05	2695.83	3554.85	3864.09	3991.35	5137.48	4936.26	4811.71	2501	3904.5	564	3895.5	5537.5	2915.5	4301	7090.5	6443	5680	4471	5441	high
304	bta-miR-6525_R+3	CTGGGGAAAGCAGGAGTGAGGGT	0.338055	17.8411	31.4802	32.6634	19.8523	29.8381	23.6853	0	37.3253	37.6976	19.4177	34.7137	31.0631	32.2133	25.3256	29.8097	4.42171	20	19	0	33	46	21	42	57	52	28	27	5	middle
305	bta-mir-10161-p3_1ss3AG	TCGCTCAGTCGTGTCCGACTCT	0.339365	0	3.25097	3.72469	1.4739	0	0	0	5.65534	4.09756	0	0	4.35973	6.81435	0	0	4.42171	0	0	0	5	5	0	0	8	11	0	0	5	low
306	bta-miR-2425-5p_L+1	ACCAGGGCACGGATCCATGAACT	0.34645	5.40192	9.40016	12.4521	15.5838	0	16.2057	0	0	18.0293	10.1712	13.2243	9.26443	14.8677	15.3763	15.4569	15.9182	0	13	0	0	22	11	16	17	24	17	14	18	middle
307	bta-miR-224_R-1	CAAGTCACTAGTGGTTCCGTTT	0.348988	1812.8	1904.89	1564.48	1795.09	1747.02	1619.33	2072.05	1888.88	1761.95	2063.83	1664.61	1289.94	1738.9	1516.82	1863.66	2004.81	1171	1299	944	1670	2150	2232	2014	2367	2807	1677	1688	2267	middle
308	bta-miR-2382-5p	AGGGGAGTGCCTGGGAAGCTGT	0.349566	2.49319	7.08591	8.87659	8.80745	0	7.47958	0	9.04855	5.73659	6.47258	4.13259	7.62953	14.8677	15.3763	6.62437	4.42171	0	6	0	8	7	7	5	14	24	17	6	5	middle
309	bta-miR-2475	TGAAGTGTGTGAAACTGCAGCGG	0.35472	5.89253	1.54109	8.82733	4.18065	8.95142	8.72617	0	0	0	4.62327	15.7038	2.72483	8.05332	7.23589	0	5.30606	6	7	0	0	0	5	19	5	13	8	0	6	middle
310	bta-mir-12000-p5	TCTGCATCCGAGGACTCAACCC	0.362859	43.8296	28.9534	33.4629	49.5978	58.1842	62.3298	10.9749	29.4078	27.8634	29.5889	27.2751	31.6081	41.5056	52.4602	48.5787	47.7545	39	50	5	26	34	32	33	58	67	58	44	54	middle
311	bta-miR-421	ATCAACAGACATTAATTGGGCGC	0.367866	670.748	902.751	840.466	785.217	737	871.371	403.875	936.524	950.635	821.093	883.547	956.417	681.435	677.46	771.739	906.451	494	699	184	828	1160	888	1069	1755	1100	749	699	1025	middle
312	bta-miR-2284k_R+2_1ss11GT	GAAAAGTTCGTTCGGGTTTTTCT	0.371344	1.14104	0	0.723002	0.527617	1.86488	1.55824	0	0	0	0	1.23978	0	0.929229	1.58285	0	0	1.25	1.25	0	0	0	0	1.5	0	1.5	1.75	0	0	low
313	bta-miR-34a_R+1	TGGCAGTGTCTTAGCTGGTTGTT	0.372961	415.536	494.995	487.664	570.979	489.344	458.747	298.516	532.733	469.581	482.67	565.338	538.972	358.682	437.771	581.841	693.325	328	368	136	471	573	522	684	989	579	484	527	784	middle
314	bta-miR-2474_R+1	TACCGGGCCAGCTGGAAGGAGAC	0.373619	4.56416	5.09231	1.99821	0	7.45951	6.23298	0	0	10.6537	4.62327	0	5.99463	0	0	0	0	5	5	0	0	13	5	0	11	0	0	0	0	middle
315	bta-miR-345-5p	GCTGACTCCTAGTCCAGTGCT	0.37645	399.71	375.488	554.465	360.204	511.723	498.638	188.767	376.646	411.395	338.424	550.461	772.218	340.717	365.412	367.653	347.547	343	400	86	333	502	366	666	1417	550	404	333	393	middle
316	bta-miR-101_R+1	TACAGTACTGTGATAACTGAAG	0.379199	327.699	332.895	277.642	236.791	270.78	399.534	312.783	335.362	408.117	255.205	396.728	210.085	226.112	246.472	218.052	245.847	181.5	320.5	142.5	296.5	498	276	480	385.5	365	272.5	197.5	278	middle
317	bta-miR-16a_1ss21TC	TAGCAGCACGTAAATATTGGCG	0.379483	860.334	1223.51	1187.69	1092.49	1058.51	997.9	524.598	1287.16	1271.47	1111.9	1398.05	1425.36	739.666	919.41	1104.06	1254	709.5	800.5	239	1138	1551.5	1202.5	1691.5	2615.5	1194	1016.5	1000	1418	middle
318	bta-miR-16b_R+1	TAGCAGCACGTAAATATTGGCG	0.379483	860.334	1223.51	1187.69	1092.49	1058.51	997.9	524.598	1287.16	1271.47	1111.9	1398.05	1425.36	739.666	919.41	1104.06	1254	709.5	800.5	239	1138	1551.5	1202.5	1691.5	2615.5	1194	1016.5	1000	1418	middle
319	bta-miR-760-5p_R+2	CCCCTCAGTCCACCAGAGCCCGGA	0.381847	24.5041	11.2984	20.2119	11.0436	20.8866	8.72617	43.8994	6.78641	4.91708	22.1917	14.8773	27.7933	17.9651	9.04486	9.93656	14.1495	14	7	20	6	6	24	18	51	29	10	9	16	middle
320	bta-mir-2904-2-p5	AGCGCCGCGGGAGCCTCGGTT	0.386701	312.217	335.87	220.955	346.846	195.439	315.389	425.824	344.976	326.986	335.65	121.498	190.738	350.629	416.063	253.934	370.54	131	253	194	305	399	363	147	350	566	460	230	419	middle
321	bta-miR-200b_R+2	TAATACTGCCTGGTAATGATGAC	0.392747	4.38994	0	8.88144	2.57615	0	0	13.1698	0	0	0	9.91821	0	16.7261	0	7.72844	0	0	0	6	0	0	0	12	0	27	0	7	0	middle
322	bta-miR-188_R-1	CATCCCTTGCATGGTGGAGGG	0.396209	12.1188	10.4302	19.8933	7.66617	16.4109	19.9455	0	12.4418	18.8488	0	18.1834	27.2483	14.2482	10.8538	12.1447	0	11	16	0	11	23	0	22	50	23	12	11	0	middle
323	bta-miR-370	GCCTGCTGGGGTGGAACCTGGT	0.400388	844.146	511.612	636.07	727.397	543.053	694.354	1295.03	548.568	535.961	450.307	564.511	498.1	845.598	876.447	704.392	601.353	364	557	590	485	654	487	683	914	1365	969	638	680	middle
324	bta-miR-11971_1ss15TC	TGAGGGGCAGAGAGCGAGAA	0.410341	14.4735	6.50016	9.34094	11.6237	8.20547	9.97277	25.2422	3.3932	7.78537	8.32189	7.0254	9.53692	11.4605	17.6375	8.8325	8.40126	5.5	8	11.5	3	9.5	9	8.5	17.5	18.5	19.5	8	9.5	middle
325	bta-miR-378b_R+2_1ss4TG	ACTGGACTTGGAGTCAGAAGGCTT	0.411922	38.7751	40.156	37.3504	50.0588	43.2652	51.1104	21.9497	40.3414	38.5171	41.6095	27.5506	41.9624	42.538	52.1587	57.0432	40.9746	29	41	10	35.6667	47	45	33.3333	77	68.6667	57.6667	51.6667	46.3333	middle
326	bta-miR-20a	TAAAGTGCTTATAGTGCAGGTAG	0.416912	618.871	787.491	782.591	598.656	625.107	845.192	386.315	835.859	908.02	618.594	1019.1	657.775	670.903	584.298	618.275	593.394	419	678	176	739	1108	669	1233	1207	1083	646	560	671	middle
327	bta-miR-2397-5p_R-1	TGCGTTCTTACCACTGGCCTGT	0.423283	0	3.76151	1.85846	1.4739	0	0	0	0	5.73659	5.54793	0	0	5.57537	0	0	4.42171	0	0	0	0	7	6	0	0	9	0	0	5	low
328	bta-miR-149-3p	GAGGGAGGGACGGGGGCTGTGC	0.424249	27.4486	5.2325	15.1548	8.71407	20.8866	0	61.4592	0	7.37562	8.32189	9.09169	10.3544	26.0184	12.6628	5.52031	7.95909	14	0	28	0	9	9	11	19	42	14	5	9	middle
329	bta-miR-15a_R+1	TAGCAGCACATAATGGTTTGTG	0.435756	109.46	149.143	147.37	120.959	129.796	137.126	61.4592	167.398	152.429	127.602	179.354	162.4	100.357	90.4486	138.008	134.42	87	110	28	148	186	138	217	298	162	100	125	152	middle
330	bta-miR-2285ca	AAGGGACCTGAATGAACTTTTTG	0.443175	6.88313	1.9122	3.85667	1.50748	0	7.47958	13.1698	0	5.73659	0	0	5.99463	5.57537	4.52243	0	0	0	6	6	0	7	0	0	11	9	5	0	0	middle
331	bta-miR-2285q	AAGGACCTGAATGAACTTTCTGG	0.444731	3.32426	5.73659	12.4339	11.5276	0	9.97277	0	0	17.2098	0	17.3569	8.1745	11.7702	5.42691	22.0812	7.07474	0	8	0	0	21	0	21	15	19	6	20	8	middle
332	bta-miR-1388-3p	ATCTCAGGTTTGTCAGCCCGCA	0.447174	3.65828	8.85662	7.45099	2.06347	0	0	10.9749	10.1796	16.3903	0	7.43866	8.71947	6.19486	0	0	6.1904	0	0	5	9	20	0	9	16	10	0	0	7	middle
333	bta-miR-744_R-1	TGCGGGGCTAGGGCTAACAGC	0.470542	1848.29	1453.73	1242.68	1177.89	1165.18	1308.93	3070.76	1385.56	1303.84	1671.78	1222.42	1165.68	1339.95	1297.03	1138.29	1098.35	781	1050	1399	1225	1591	1808	1479	2139	2163	1434	1031	1242	middle
334	bta-miR-23a	ATCACATTGCCAGGGATTTCCA	0.480017	43899.1	34363.5	44847.1	41758.3	54959.5	46068.6	30669.2	35376.4	33976.2	33737.9	47342.1	53759.6	33439.5	34663.1	46464.5	44147.3	36838.5	36955.5	13972.5	31277	41459	36487	57279	98647.5	53979.5	38323.5	42085	49921	high
335	bta-miR-150_R-1	TCTCCCAACCCTTGTACCAGTG	0.48434	8.77988	0	70.6214	2.20812	0	0	26.3396	0	0	0	0	0	211.864	0	6.62437	0	0	0	12	0	0	0	0	0	342	0	6	0	middle
336	bta-mir-2285cd-p5_1ss21GC	AAAAAGTTCGTTTGGGTTTTC	0.486764	2.4865	0.171232	0	0.229274	7.45951	0	0	0	0	0.513697	0	0	0	0	0	0.687822	5	0	0	0	0	0.555556	0	0	0	0	0	0.777778	low
337	bta-mir-2285e-2-p5_1ss21TC	AAAAAGTTCGTTTGGGTTTTC	0.486764	2.4865	0.171232	0	0.229274	7.45951	0	0	0	0	0.513697	0	0	0	0	0	0.687822	5	0	0	0	0	0.555556	0	0	0	0	0	0.777778	low
338	bta-miR-541_R-2	TGGTGGGCACAGAATCCGGC	0.488367	26.5606	34.3475	43.6519	27.5886	37.2976	42.3843	0	35.0631	46.7122	21.2671	42.9789	45.2322	42.7445	24.4211	17.665	40.6798	25	34	0	31	57	23	52	83	69	27	16	46	middle
339	bta-let-7e_R+1	TGAGGTAGGAGGTTGTATAGTT	0.493808	7110.21	5972.41	8610.63	9591.71	6956.67	2829.09	11544.9	5871.15	5801	6245.07	6658.84	7352.45	11820.6	6425.83	12028.5	10320.8	4662.95	2269.45	5259.7	5190.8	7078.6	6753.95	8056.5	13491.5	19081.3	7104.4	10894.8	11670.5	high
340	bta-let-7f	TGAGGTAGTAGATTGTATAGTT	0.494312	3495.32	3942.45	3238.58	3664.09	3319.93	2698.09	4467.94	4171.34	3995.48	3660.52	3267.77	2696.84	3751.13	3434.39	3876.69	3681.19	2225.3	2164.37	2035.53	3687.97	4875.43	3958.8	3953.67	4948.63	6055.23	3797.07	3511.3	4162.63	high
341	bta-miR-32_R-2	TATTGCACATGACTAAGTTGC	0.495596	17.766	17.4373	14.59	4.77021	20.8866	32.4115	0	10.1796	31.961	10.1712	22.316	15.2591	6.19486	7.23589	0	7.07474	14	26	0	9	39	11	27	28	10	8	0	8	middle
342	bta-miR-2284v_R+2_1ss17GT	AAAAAGTTCGTTTGGGTTTTCT	0.501635	5.17057	4.58487	3.31707	4.00883	5.58785	7.72889	2.19497	4.9767	4.38067	4.39725	3.80198	3.05181	3.09743	3.07525	4.19544	4.7558	3.74545	6.2	1	4.4	5.34545	4.75556	4.6	5.6	5	3.4	3.8	5.37778	low
343	bta-miR-2284aa_L-1R+2_1ss10TC	AAAAAGTTCGTTTGGGTTTTCT	0.501635	5.17057	4.58487	3.31707	4.00883	5.58785	7.72889	2.19497	4.9767	4.38067	4.39725	3.80198	3.05181	3.09743	3.07525	4.19544	4.7558	3.74545	6.2	1	4.4	5.34545	4.75556	4.6	5.6	5	3.4	3.8	5.37778	low
344	bta-miR-2285au_1ss13CT	AAAAAGTTCGTTTGGGTTTTCT	0.501635	5.17057	4.58487	3.31707	4.00883	5.58785	7.72889	2.19497	4.9767	4.38067	4.39725	3.80198	3.05181	3.09743	3.07525	4.19544	4.7558	3.74545	6.2	1	4.4	5.34545	4.75556	4.6	5.6	5	3.4	3.8	5.37778	low
345	bta-mir-2285cb-p5_1ss21TC	AAAAAGTTCGTTTGGGTTTTCT	0.501635	5.17057	4.58487	3.31707	4.00883	5.58785	7.72889	2.19497	4.9767	4.38067	4.39725	3.80198	3.05181	3.09743	3.07525	4.19544	4.7558	3.74545	6.2	1	4.4	5.34545	4.75556	4.6	5.6	5	3.4	3.8	5.37778	low
346	bta-miR-12046	TTCTGCTCCCTGCCCTGTAG	0.51107	11.5713	5.54019	7.85016	13.7723	0	14.9592	19.7547	6.78641	9.83415	0	5.78562	5.99463	11.7702	18.9942	5.52031	16.8025	0	12	9	6	12	0	7	11	19	21	5	19	middle
347	bta-mir-10168-p3_1ss22AT	CTCTGTTTGCTCCCTCGGCAGT	0.512951	15.9337	18.207	22.0599	29.1737	25.3624	22.4387	0	11.3107	15.5707	27.7396	19.0099	31.0631	16.1066	30.7525	40.8503	15.9182	17	18	0	10	19	30	23	57	26	34	37	18	middle
348	bta-miR-30b-3p_R+1	CTGGGAGGTGGATGTTTACTTC	0.514643	34.4458	37.5438	45.4933	44.8422	37.2976	19.9455	46.0944	27.1456	32.7805	52.7053	42.9789	50.1369	43.364	37.0839	45.2665	52.1762	25	16	21	24	40	57	52	92	70	41	41	59	middle
349	bta-miR-216b	AAATCTCTGCAGGCAAATGTGA	0.515396	13.1698	1.63903	1.94075	0	0	0	39.5095	0	4.91708	0	0	2.72483	3.09743	0	0	0	0	0	18	0	6	0	0	5	5	0	0	0	middle
350	bta-miR-10162-5p_R-1	TGGACAGGCCAAGCCGCTGTGC	0.524572	109.491	98.6453	123.859	103.649	91.0061	86.0151	151.453	98.4029	81.9513	115.582	134.722	111.718	125.136	109.443	101.574	99.9307	61	69	69	87	100	125	163	205	202	121	92	113	middle
351	bta-miR-2466-5p	CTGAGTCCGGTGGGGCAGTGTGT	0.526251	36.2036	19.8105	34.3147	21.1358	26.8543	13.7126	68.0441	18.0971	23.7659	17.5684	41.3259	25.0685	36.5497	19.8987	36.4341	7.07474	18	11	31	16	29	19	50	46	59	22	33	8	middle
352	bta-miR-130a	CAGTGCAATGTTAAAAGGGCAT	0.53277	88.5638	126.295	95.0941	87.7796	92.498	135.879	37.3145	147.039	117.19	114.657	101.662	134.062	49.5589	94.0665	64.0356	105.237	62	109	17	130	143	124	123	246	80	104	58	119	middle
353	bta-miR-2425-3p_R+1_1ss4GC	TTCCTAGACCCTGCCCTCCTC	0.538549	6.14479	1.88511	2.74297	2.06347	7.45951	0	10.9749	5.65534	0	0	4.9591	3.2698	0	0	0	6.1904	5	0	5	5	0	0	6	6	0	0	0	7	middle
354	bta-miR-2483-3p	AAACATCTGGTTGGTTGAGAGA	0.544539	2.98381	0	1.08993	3.31401	8.95142	0	0	0	0	0	0	3.2698	0	0	5.52031	4.42171	6	0	0	0	0	0	0	6	0	0	5	5	low
355	bta-miR-2320-3p	TCGATGATGGTCCCTGTGTTTT	0.544785	28.7847	25.121	29.9907	19.3659	44.7571	17.4523	24.1447	23.7524	22.9464	28.6643	17.3569	39.7826	32.8328	18.9942	23.1853	15.9182	30	14	11	21	28	31	21	73	53	21	21	18	middle
356	bta-miR-130b	CAGTGCAATGATGAAAGGGCAT	0.546561	214.169	222.059	233.429	185.631	264.067	209.428	169.013	209.248	229.464	227.465	259.526	274.118	166.642	158.285	185.482	213.127	177	168	77	185	280	246	314	503	269	175	168	241	middle
357	bta-miR-664a	CAGGCTGGGGTGTGTGTGGATG	0.546812	7.31657	1.54109	1.03248	0	0	0	21.9497	0	0	4.62327	0	0	3.09743	0	0	0	0	0	10	0	0	5	0	0	5	0	0	0	middle
358	bta-miR-375_L-1	TTTGTTCGTTCGGCTCGCGTGA	0.555509	8.77988	37.3675	49.8201	81.6767	0	0	26.3396	40.7185	41.7952	29.5889	20.6629	18.5289	110.269	24.4211	206.46	14.1495	0	0	12	36	51	32	25	34	178	27	187	16	middle
359	bta-mir-11985-p3_1ss5AC	GCCCCCCGCTCTCCTCCC	0.558328	12.4382	2.18537	0.908278	1.50748	0	0	37.3145	0	6.5561	0	0	2.72483	0	4.52243	0	0	0	0	17	0	8	0	0	5	0	5	0	0	middle
360	bta-mir-2400-p5	CCCGAGCGCATGTGGCTGAGTGT	0.568009	0	3.52338	2.72483	1.4739	0	0	0	0	4.09756	6.47258	0	8.1745	0	0	0	4.42171	0	0	0	0	5	7	0	15	0	0	0	5	low
361	bta-miR-18a_R+1	TAAGGTGCATCTAGTGCAGATAG	0.568725	34.1113	27.6801	26.1252	19.206	34.3138	54.8502	13.1698	21.4903	31.961	29.5889	28.9281	37.0577	12.3897	17.1852	20.9772	19.4555	23	44	6	19	39	32	35	68	20	19	19	22	middle
362	bta-miR-410	AATATAACACAGATGGCCTGT	0.577014	3665.53	4621.82	4311.35	4050.32	4134.06	4972.67	1889.87	4628.33	4722.03	4515.09	4492.12	4637.67	3804.26	3933.61	3888.51	4328.86	2771	3989	861	4092	5762	4883	5435	8510	6141	4349	3522	4895	high
363	bta-miR-2427_L+1R+4	TAGGTCATTTCAAAGAGGGCTGATGG	0.581196	20.8383	14.2902	6.68086	9.16939	23.8704	38.6445	0	5.65534	27.0439	10.1712	0	11.9893	8.05332	5.42691	22.0812	0	16	31	0	5	33	11	0	22	13	6	20	0	middle
364	bta-miR-340	TCCGTCTCAGTTACTTTATAGCC	0.597408	19.7446	23.7459	26.1843	24.8764	22.3785	23.6853	13.1698	19.2282	27.0439	24.9657	19.8364	32.698	26.0184	17.1852	30.9137	26.5303	15	19	6	17	33	27	24	60	42	19	28	30	middle
365	bta-mir-6123-p3	CGCCTTTGAGCTGGGAAGGGAAGC	0.601404	2.4865	4.27818	7.66366	3.60879	7.45951	0	0	7.91748	4.91708	0	0	13.0792	9.91178	0	5.52031	5.30606	5	0	0	7	6	0	0	24	16	0	5	6	middle
366	bta-miR-146a_R-2_1ss18AG	TGAGAACTGAATTCCATGGGTT	0.604139	13.1698	2.26214	4.95589	0	0	0	39.5095	6.78641	0	0	0	0	14.8677	0	0	0	0	0	18	6	0	0	0	0	24	0	0	0	middle
367	bta-miR-29c	TAGCACCATTTGAAATCGGTTA	0.614541	1.03883	2.06991	2.86998	0.753738	0	3.11649	0	0	2.04878	4.16095	0	2.72483	5.88512	2.26121	0	0	0	2.5	0	0	2.5	4.5	0	5	9.5	2.5	0	0	low
368	bta-miR-6775_1ss25AT	CATGGTCCCTGTTCTCTGCCCCAGT	0.619516	9.0781	3.18012	6.03588	4.462	0	7.47958	19.7547	0	4.91708	4.62327	6.61214	6.5396	4.95589	5.42691	0	7.95909	0	6	9	0	6	5	8	12	8	6	0	9	middle
369	bta-miR-2396	TCATGCACTGGGGTCTTGATGG	0.620653	5.40192	1.63903	2.12241	0	0	16.2057	0	0	4.91708	0	0	3.2698	3.09743	0	0	0	0	13	0	0	6	0	0	6	5	0	0	0	middle
370	bta-miR-2285r	AGAAACCTGGATGAACTTTTTGG	0.620997	0	2.46575	3.20013	1.76869	0	0	0	0	0	7.39724	5.78562	3.81477	0	0	0	5.30606	0	0	0	0	0	8	7	7	0	0	0	6	low
371	bta-miR-342	TCTCACACAGAAATCGCACCCATCT	0.622258	10903.2	13735.2	12860.5	11281.3	14908.6	11962.3	5838.62	14000.4	14118.6	13086.6	13323.5	15654.7	9603.27	9399.42	13053.3	11391.2	9993	9596	2660	12378	17228	14153	16120	28726	15502	10392	11823	12881	high
372	bta-miR-376e	AACATAGAGGAAAATCCACATT	0.645881	21.8329	24.8749	20.6464	12.6909	26.8543	38.6445	0	18.0971	27.8634	28.6643	25.622	28.8832	7.43383	12.6628	12.1447	13.2651	18	31	0	16	34	31	31	53	12	14	11	15	middle
373	bta-miR-1248_R-4	ACCTTCTTGTATAAGCACTGTGC	0.649538	46.3826	41.5037	44.6	34.4645	35.0597	53.6036	50.4843	40.7185	49.5805	34.2122	47.938	33.5155	52.3466	43.8676	45.8186	13.7073	23.5	43	23	36	60.5	37	58	61.5	84.5	48.5	41.5	15.5	middle
374	bta-miR-3956_L+2R-2	GTACGTGGATGCTGAAGGTCAGA	0.65031	121.582	120.78	91.7599	104.745	104.433	93.4947	166.818	92.7476	104.078	165.513	91.7434	89.3745	94.1619	96.78	75.0762	142.379	70	75	76	82	127	179	111	164	152	107	68	161	middle
375	bta-mir-2419-p3_1ss15AG	AACAGGCGGGTGCTGATACGAT	0.65159	8.77988	0	4.24482	6.59261	0	0	26.3396	0	0	0	0	6.5396	6.19486	14.4718	0	5.30606	0	0	12	0	0	0	0	12	10	16	0	6	middle
376	bta-miR-7	TGGAAGACTAGTGATTTTGTTGTT	0.661951	50.0081	107.686	57.4522	112.137	41.276	43.6309	65.1175	111.222	132.624	79.2121	62.1266	41.0542	69.1759	22.0092	283.744	30.6572	27.6667	35	29.6667	98.3333	161.833	85.6667	75.1667	75.3333	111.667	24.3333	257	34.6667	middle
377	bta-miR-11994_R+1	TGAGAGTTCCCTGTTCTGGATGT	0.666279	2.49319	2.73171	5.76749	7.70156	0	7.47958	0	0	8.19513	0	12.3978	4.9047	0	15.3763	7.72844	0	0	6	0	0	10	0	15	9	0	17	7	0	middle
378	bta-miR-2285k_R+1	AAAACCGGAATGAACTTTTTGG	0.668241	1.21943	0	0.302759	0.687822	0	0	3.65828	0	0	0	0	0.908278	0	0	0	2.06347	0	0	1.66667	0	0	0	0	1.66667	0	0	0	2.33333	low
379	bta-let-7d	AGAGGTAGTAGGTTGCATAGTT	0.668324	8611.36	7670.49	7156.97	6604.79	6954.88	5890.48	12988.7	7207.73	6929.6	8874.14	6841.08	6730.75	7899.07	6568.6	6640.38	6605.38	4661.75	4725.25	5917.5	6372.5	8455.75	9597.25	8277	12350.8	12751	7262.25	6014.5	7469.25	high
380	bta-mir-2475-p5	TCTTCAGGTTTGCCACTTCACA	0.670728	2.4865	1.54109	2.56131	0	7.45951	0	0	0	0	4.62327	4.9591	2.72483	0	0	0	0	5	0	0	0	0	5	6	5	0	0	0	0	low
381	bta-miR-181c	AACATTCAACCTGTCGGTGAGTTT	0.674118	1421.96	1282.78	1451.59	1625.54	1708.23	1701.6	856.038	1381.03	1359.57	1107.74	1605.1	1650.7	1098.97	1303.36	1904.51	1668.75	1145	1365	390	1221	1659	1198	1942	3029	1774	1441	1725	1887	middle
382	bta-mir-2904-2-p3	TCGGATAGCCGGTCCCCCGCC	0.675085	243.426	297.026	248.594	237.646	205.883	236.853	287.541	251.097	345.015	294.965	223.986	179.839	341.956	324.71	177.754	210.474	138	190	131	222	421	319	271	330	552	359	161	238	middle
383	bta-miR-2284aa	AAAAAAGTTTGTTTGGGTTTT	0.675255	0.271255	0.320235	0	0.229274	0.813765	0	0	0	0.447007	0.513697	0	0	0	0	0	0.687822	0.545455	0	0	0	0.545455	0.555556	0	0	0	0	0	0.777778	low
384	bta-miR-935_L-1	CAGTTACCGCTTCCGCTACCGC	0.676443	6.15148	6.03236	1.6349	1.50748	0	7.47958	10.9749	18.0971	0	0	0	4.9047	0	4.52243	0	0	0	6	5	16	0	0	0	9	0	5	0	0	middle
385	bta-miR-362-5p	AATCCTTGGAACCTAGGTGTGAGT	0.682565	1036.31	878.28	1003.78	1141.52	1324.81	1235.38	548.743	909.379	857.21	868.251	1024.05	1150.97	836.306	845.694	1329.29	1249.58	888	991	250	804	1046	939	1239	2112	1350	935	1204	1413	middle
386	bta-miR-378c_R-1	ACTGGACTTGGAGTCAGAAG	0.704241	287.476	298.146	286.807	205.142	234.726	251.812	375.889	278.997	251.59	363.852	190.099	166.215	504.107	191.6	175.178	248.648	157.333	202	171.25	246.667	307	393.5	230	305	813.75	211.833	158.667	281.167	middle
387	bta-miR-2285aa	AAAACTGGAACGAACTTTTGGGC	0.705579	58.3206	61.3639	72.5393	61.8951	64.1518	82.2753	28.5346	55.4223	56.5464	72.1231	70.254	73.0255	74.3383	62.4095	72.8681	50.4075	43	66	13	49	69	78	85	134	120	69	66	57	middle
388	bta-miR-2285bc_R-1	AAAAACCTGAATGACCCTTTTG	0.711041	9.6259	12.4153	8.62269	6.04028	17.9028	0	10.9749	6.78641	18.439	12.0205	4.9591	14.7141	6.19486	0	6.62437	11.4965	12	0	5	6	22.5	13	6	27	10	0	6	13	middle
389	bta-miR-2346	ACTGATGTGAAGGTGGTTTGGC	0.725311	13.3587	11.3693	6.57373	12.6573	23.8704	16.2057	0	12.4418	4.09756	17.5684	0	9.8094	9.91178	8.14037	12.1447	17.6869	16	13	0	11	5	19	0	18	16	9	11	20	middle
390	bta-miR-7180_R-3	TGTGGCCTCTGGGTGTGTACC	0.725836	2.49319	5.37269	4.88849	1.76869	0	7.47958	0	0	4.09756	12.0205	6.61214	0	8.05332	0	0	5.30606	0	6	0	0	5	13	8	0	13	0	0	6	middle
391	bta-miR-668-3p_L-1R+1	TGTCACTCGGCCCACTACCCA	0.72857	0	1.36585	3.45146	3.31645	0	0	0	0	4.09756	0	0	10.3544	0	9.94934	0	0	0	0	0	0	5	0	0	19	0	11	0	0	middle
392	bta-miR-378d_R-3	CTGGACTTGGAGTCAGAAG	0.731694	1.64623	1.38698	0.980853	3.0293	0	0	4.93868	0	0	4.16095	0	0	2.94256	1.35673	5.52031	2.21086	0	0	2.25	0	0	4.5	0	0	4.75	1.5	5	2.5	low
393	bta-miR-450b_R-1	TTTTGCAATATGTTCCTGAAT	0.7378	207.728	273.677	278.723	256.272	173.061	331.595	118.528	315.568	355.669	149.794	357.882	239.785	238.502	267.728	269.391	231.698	116	266	54	279	434	162	433	440	385	296	244	262	middle
394	bta-miR-1343-3p_R+2	CTCCTGGGGCCCGCACTCTCGC	0.74504	2351.26	2633.88	1652.02	1903.65	1202.47	895.056	4956.24	2333.39	2392.98	3175.26	1700.15	1269.23	1986.69	2234.08	1904.51	1572.36	806	718	2258	2063	2920	3434	2057	2329	3207	2470	1725	1778	high
395	bta-mir-33a-p5	TGTTCTGGCGGTACCCGTG	0.746273	5.55877	3.00488	7.34332	3.83215	10.4433	6.23298	0	0	9.01464	0	4.9591	6.5396	10.5313	0	0	11.4965	7	5	0	0	11	0	6	12	17	0	0	13	middle
396	bta-miR-2285av	AAAAGTTCGTTCGGGTTTTT	0.749466	0.552557	0.973761	0.956683	1.09456	1.65767	0	0	0.628371	0.546342	1.74657	0.926701	1.39269	0.550654	0.803987	1.10406	1.37564	1.11111	0	0	0.555556	0.666667	1.88889	1.12121	2.55556	0.888889	0.888889	1	1.55556	low
397	bta-miR-30e-5p	TGTAAACATCCTTGACTGGAAGCT	0.760238	734.059	773.069	856.017	950.277	786.233	1166.81	249.129	865.267	955.552	498.389	915.781	814.725	837.545	1027.04	941.213	882.574	527	936	113.5	765	1166	539	1108	1495	1352	1135.5	852.5	998	middle
398	bta-miR-205_R+1	TCCTTCATTCCACCGGAGTCTGT	0.764839	35.3688	28.7147	29.7332	38.8575	40.2814	54.8502	10.9749	36.1942	28.683	21.2671	30.5811	28.8832	29.7353	25.3256	49.6828	41.5641	27	44	5	32	35	23	37	53	48	28	45	47	middle
399	bta-miR-2403_R+2	CTCGGGAAGCTAGCTGGCCTTGT	0.764949	21.8009	17.1071	14.7315	14.5243	13.4271	12.466	39.5095	11.3107	19.6683	20.3424	4.13259	19.6188	20.443	11.7583	17.665	14.1495	9	10	18	10	24	22	5	36	33	13	16	16	middle
400	bta-miR-411c-5p	GGTTGATCAGAGAACATACATT	0.765064	222.271	226.588	201.869	214.843	204.391	269.265	193.157	256.752	234.381	188.63	226.466	176.569	202.572	203.509	216.396	224.623	137	216	88	227	286	204	274	324	327	225	196	254	middle
401	bta-miR-29b	TAGCACCATTTGAAATCAGTGTT	0.767554	5.43959	5.84803	7.91231	7.33048	5.22166	5.60968	5.48743	3.95874	9.4244	4.16095	9.50495	11.4443	2.78769	4.97467	5.52031	11.4965	3.5	4.5	2.5	3.5	11.5	4.5	11.5	21	4.5	5.5	5	13	middle
402	bta-miR-34c_R+1	AGGCAGTGTAGTTAGCTGATTGC	0.774726	41.6694	28.95	53.9578	43.5368	28.3462	37.3979	59.2642	26.0146	30.322	30.5136	20.6629	22.8886	118.322	39.7974	43.0584	47.7545	19	30	27	23	37	33	25	42	191	44	39	54	middle
403	bta-miR-2453_R+1	TCCTCAGGGCAGGAAGTGCGCAGA	0.787415	5.40192	5.37345	4.57161	8.87153	0	16.2057	0	5.65534	4.91708	5.54793	8.26517	5.44967	0	4.52243	13.2487	8.84343	0	13	0	5	6	6	10	10	0	5	12	10	middle
404	bta-miR-11977_1ss3TG	TGGCTCAGTTCAGCAGGAAG	0.788308	0	0.628371	0.484415	0.687822	0	0	0	1.88511	0	0	0	1.45324	0	0	0	2.06347	0	0	0	1.66667	0	0	0	2.66667	0	0	0	2.33333	low
405	bta-miR-769	TGAGACCTCCGGGTTCTGAGCT	0.793364	3188.29	2724.64	3227.28	3094.05	3271.74	4203.52	2089.61	2946.43	3117.43	2110.06	3086.22	3117.21	3478.41	3717.44	3059.36	2505.34	2193	3372	952	2605	3804	2282	3734	5720	5615	4110	2771	2833	middle
406	bta-miR-11974_L+1_1ss25CT	CAGCACCTGCTGTGTCCCCCACAGT	0.817492	45.8819	56.582	49.2412	46.52	37.2976	49.8638	50.4843	46.3738	76.2147	47.1574	35.5402	53.9517	58.2317	36.1794	70.66	32.7207	25	40	23	41	93	51	43	99	94	40	64	37	middle
407	bta-miR-2331-5p	GGCTTCCGTGCCTGCAGATGTCT	0.824714	3.48111	2.46575	5.65323	4.08362	10.4433	0	0	0	0	7.39724	5.78562	4.35973	6.81435	4.52243	7.72844	0	7	0	0	0	0	8	7	8	11	5	7	0	middle
408	bta-miR-449a	TGGCAGTGTATTGTTAGCTGGT	0.837306	5.9743	3.08218	4.6456	3.64908	10.4433	7.47958	0	0	0	9.24655	5.78562	3.81477	4.3364	5.42691	5.52031	0	7	6	0	0	0	10	7	7	7	6	5	0	middle
409	bta-miR-6123	TGCCAAGCCCACGTTCAAAGG	0.864053	479.326	535.086	525.749	581.232	365.516	295.443	777.02	499.932	436.8	668.525	554.593	499.19	523.466	634.044	518.909	590.741	245	237	354	442	533	723	671	916	845	701	470	668	middle
410	bta-miR-328	CTGGCCCTCTCTGCCCTTCCGT	0.872846	1458.26	1297.56	935.89	1185.86	574.383	567.201	3233.19	1232.86	1228.45	1431.37	1047.2	544.422	1216.05	1319.64	1162.58	1075.36	385	455	1473	1090	1499	1548	1267	999	1963	1459	1053	1216	middle
411	bta-miR-10182-3p	GCGGCCCGCGGGCTCGGATGCT	0.872871	5.81745	2.18537	4.39386	6.27769	0	17.4523	0	0	6.5561	0	0	3.2698	9.91178	11.7583	0	7.07474	0	14	0	0	8	0	0	6	16	13	0	8	middle
412	bta-miR-2398	ATCTAGGGACGCGTCGGCAACT	0.873286	22.916	16.3626	21.1985	15.7193	23.8704	44.8775	0	26.0146	14.7512	8.32189	15.7038	21.2537	26.6379	23.5166	12.1447	11.4965	16	36	0	23	18	9	19	39	43	26	11	13	middle
413	bta-miR-423-3p_L-1	AGCTCGGTCTGAGGCCCCTCAGT	0.876165	81978.6	75225.1	66304.1	71921.6	60008.8	51316.1	134611	74234.3	71686.9	79754.2	66950.4	60600.3	71361.7	81389.2	75718.8	58656.7	40223	41165	61327	65632	87475	86253	81003	111200	115195	89984	68582	66328	high
414	bta-mir-2285cz-p5_1ss12TC	AAAAGTTCTTTCGGGTTTTTC	0.88429	1.39445	1.8141	1.77222	1.13158	1.93947	2.24387	0	2.03592	1.55707	1.84931	3.68176	1.6349	0	1.53763	0	1.85712	1.3	1.8	0	1.8	1.9	2	4.45455	3	0	1.7	0	2.1	low
415	bta-miR-2285de_R-1_1ss13AG	AAAAGTTCTTTCGGGTTTTTC	0.88429	1.39445	1.8141	1.77222	1.13158	1.93947	2.24387	0	2.03592	1.55707	1.84931	3.68176	1.6349	0	1.53763	0	1.85712	1.3	1.8	0	1.8	1.9	2	4.45455	3	0	1.7	0	2.1	low
416	bta-mir-7860-p5	CACTCTGTGCAGCCGCTCCAGG	0.88493	3.73979	2.46575	6.14367	4.62009	0	11.2194	0	0	0	7.39724	0	14.7141	3.71692	7.23589	6.62437	0	0	9	0	0	0	8	0	27	6	8	6	0	middle
417	bta-miR-500_R+2	TAATCCTTGCTACCTGGGTGAGAGT	0.906923	878.28	963.77	1016.36	854.167	1196.51	1069.58	368.755	1084.69	930.967	875.648	1079.43	1356.97	612.672	748.01	1038.92	775.569	802	858	168	959	1136	947	1306	2490	989	827	941	877	middle
418	bta-mir-2284w-p3	AAAACCTCAATGAACTCTTTGG	0.92492	11.2664	11.0868	7.71321	9.03816	7.45951	0	26.3396	7.91748	11.4732	13.8698	9.09169	5.99463	8.05332	7.23589	15.4569	4.42171	5	0	12	7	14	15	11	11	13	8	14	5	middle
419	bta-miR-200c	TAATACTGCCGGGTAATGATGGA	0.935064	4.38994	1.84931	3.98087	2.94417	0	0	13.1698	0	0	5.54793	0	3.2698	8.6728	0	8.8325	0	0	0	6	0	0	6	0	6	14	0	8	0	middle
420	bta-miR-2400_L+1R-2	CCCAGCACAGGCAGCTCGGACT	0.946041	3.32426	3.62799	2.36152	1.80897	0	9.97277	0	6.78641	4.09756	0	0	7.08457	0	5.42691	0	0	0	8	0	6	5	0	0	13	0	6	0	0	low
421	bta-miR-2284y_R+1	AAAAGTTCGTTCGGGTTTTTCG	0.952319	0.276278	0.205479	0.121104	0.163767	0.828835	0	0	0	0	0.616436	0	0.363311	0	0	0	0.491302	0.555556	0	0	0	0	0.666667	0	0.666667	0	0	0	0.555556	low
422	bta-miR-11987_L-1_1ss8TA	GAGGAAACTCTGGTGGAGGT	0.959707	25.0538	27.0185	23.3799	29.6155	14.919	44.8775	15.3648	24.8835	9.01464	47.1574	15.7038	14.1691	40.2666	29.848	25.3934	33.605	10	36	7	22	11	51	19	26	65	33	23	38	middle
423	bta-miR-215	ATGACCTATGAATTGACAGACA	0.96002	4.38994	4.61607	3.51203	2.57615	0	0	13.1698	0	7.37562	6.47258	7.43866	0	3.09743	0	7.72844	0	0	0	6	0	9	7	9	0	5	0	7	0	middle
424	bta-miR-214	ACAGCAGGCACAGACAGGCAGT	0.961256	59843.1	63137.8	59479.3	63172.3	53810	44841.3	80878.1	61431.7	58311.6	69670	62911.2	65073.4	50453.4	55737.1	72578.8	61200.9	36068	35971	36847	54313	71154	75347	76116	119408	81444	61623	65738	69205	high
425	bta-miR-11990	TAGGCAGAGATGACAGTCATACT	0.964469	2.90872	1.88511	2.90649	3.64908	0	8.72617	0	5.65534	0	0	0	8.71947	0	5.42691	5.52031	0	0	7	0	5	0	0	0	16	0	6	5	0	low
426	bta-miR-411c-3p	TGTATGTCAACTGATCCACAGT	0.988314	33.7748	35.6406	37.0739	32.047	55.2004	46.124	0	37.3253	55.7269	13.8698	39.6728	43.0524	28.4964	29.848	26.4975	39.7954	37	37	0	33	68	15	48	79	46	33	24	45	middle
427	bta-miR-539_R+1	GGAGAAATTATCCTTGGTGTGTT	0.999804	3.48111	3.55122	3.37574	3.7156	10.4433	0	0	0	10.6537	0	4.13259	5.99463	0	4.52243	6.62437	0	7	0	0	0	13	0	5	11	0	5	6	0	middle
