# Supplementary material for: A genome-wide landscape of mRNAs, lncRNAs, circRNAs and miRNAs during intramuscular adipogenesis in cattle
Source: BMC Genomics. 2022 Oct 6;23:691. doi: 10.1186/s12864-022-08911-z (PMC9535873; doi:10.1186/s12864-022-08911-z)
Supplement: Supplementary file 10 — Additional file 10: Supplementary Table S10. DE miRNAs during bovine intramuscular preadipocyte differentiation. [file 12864_2022_8911_MOESM10_ESM.xlsx]

## Sheet: 3d vs 0d
Supplementary Table S10. DE miRNAs during bovine intramuscular preadipocyte differentiation
miR_name	miR_seq	up/down	fold_change(AI_3d(mean)/AI_0d(mean))	log2(fold_change)	pvalue(t_test)	AI_0d(mean)	AI_3d(mean)	AI_0d/AI_0d_1(norm)	AI_0d/AI_0d_2(norm)	AI_0d/AI_0d_3(norm)	AI_3d/AI_3d_1(norm)	AI_3d/AI_3d_2(norm)	AI_3d/AI_3d_3(norm)	AI_0d/AI_0d_1(raw)	AI_0d/AI_0d_2(raw)	AI_0d/AI_0d_3(raw)	AI_3d/AI_3d_1(raw)	AI_3d/AI_3d_2(raw)	AI_3d/AI_3d_3(raw)	Expression level
bta-miR-132	TAACAGTCTACAGCCATGGTCG	up	7.22664	2.85332	1.48262e-05	215.007	1553.78	255.115	231.867	158.038	1574.45	1481.68	1605.2	171	186	72	1392	1808	1736	middle
bta-miR-129_R-1	CTTTTTGCGGTCTGGGCTTGC	up	5.66797	2.50283	1.92457e-05	36.5783	207.324	38.0435	44.2542	27.4371	203.027	201.19	217.756	25.5	35.5	12.5	179.5	245.5	235.5	middle
bta-miR-210_L-1	CTGTGCGTGTGACAGCGGCTGA	up	6.98082	2.8034	3.70863e-05	595.715	4158.58	672.848	681.888	432.409	4034.52	4050.03	4391.18	451	547	197	3567	4942	4749	high
bta-miR-664b_R+1	TATTCATTTATCTCCCAGCCTACA	up	3.70801	1.89064	4.18719e-05	482.415	1788.8	574.383	425.089	447.774	1790.48	1727.53	1848.38	385	341	204	1583	2108	1999	middle
bta-miR-129-3p	AAGCCCTTACCCCAAAAAGCAT	up	3.1661	1.66271	4.86758e-05	415.35	1315.04	425.192	366.499	454.359	1316.56	1255.9	1372.65	285	294	207	1164	1532.5	1484.5	middle
bta-miR-425-3p	ATCGGGAATGTCGTGTCCGCCC	up	2.50499	1.32481	0.000597256	241.005	603.715	232.737	226.88	263.396	601.728	641.679	567.738	156	182	120	532	783	614	middle
bta-miR-204	TTCCCTTTGTCATCCTATGCCT	up	6.26241	2.64672	0.000717641	140.58	880.372	135.763	152.085	133.893	930.869	860.489	849.758	91	122	61	823	1050	919	middle
bta-miR-708	AAGGAGCTTACAATCTAGCTGGG	up	2.25175	1.17105	0.000783769	165.26	372.125	195.439	162.057	138.283	384.563	385.991	345.821	131	130	63	340	471	374	middle
bta-miR-212	ACCTTGGCTCTAGACTGCTTACT	up	11.481	3.52118	0.00153897	7.19926	82.6546	0	6.23298	15.3648	78.0437	73.7562	96.1641	0	5	7	69	90	104	middle
bta-miR-191	CAACGGAATCCCAAAAGCAGCTG	up	3.45944	1.79054	0.00275874	5957.61	20610	6852.31	8116.59	2903.95	22030.9	22340.7	17458.4	4593	6511	1323	19478	27261	18881	high
bta-miR-12030_R-1_1ss10CG	CCCGGGGCCGGGAGCGGC	down	0.412831	-1.27638	0.00295171	76.488	31.5766	71.6113	81.0287	76.824	26.0146	40.9756	27.7396	48	65	35	23	50	30	middle
bta-miR-134_L+2	TGTGTGACTGGTTGACCAGAGTGG	up	2.89693	1.53452	0.00386218	42.4053	122.845	41.7733	26.1785	59.2642	137.99	105.717	124.828	28	21	27	122	129	135	middle
bta-miR-2299-3p_L+1	GTCCGGGGAATGGATCCAGCGT	down	0.406907	-1.29723	0.00441887	54.851	22.3192	62.6599	53.6036	48.2893	23.7524	16.3903	26.815	42	43	22	21	20	29	middle
bta-miR-1839_R-2	AAGGTAGATAGAACAGGTCTTG	up	2.93635	1.55402	0.0064054	105.563	309.97	92.498	103.467	120.723	277.112	353.21	299.588	62	83	55	245	431	324	middle
bta-mir-134-p3	TCTGGGCCACCTAGTCACCAAC	up	5.51306	2.46285	0.00693444	6.15148	33.9135	0	7.47958	10.9749	35.0631	35.2391	31.4383	0	6	5	31	43	34	middle
bta-miR-27a-5p	AGGGCTTAGCTGCTTGTGAGCA	down	0.112688	-3.14959	0.00730799	437.552	49.3069	471.441	472.46	368.755	44.1117	55.7269	48.082	316	379	168	39	68	52	middle
bta-miR-3432b_R+1_1ss2TG	TGCGGGATCTTTAGTTGTGGTA	up	2.76184	1.46563	0.00734192	5.36673	14.8221	3.48111	4.57085	8.04822	13.7613	16.5268	14.178	2.33333	3.66667	3.66667	12.1667	20.1667	15.3333	middle
bta-miR-103	AGCAGCATTGTACAGGGCTATGA	up	2.11657	1.08173	0.00777191	547.911	1159.69	554.491	668.175	421.068	1151.24	1205.78	1122.07	371.667	536	191.833	1017.83	1471.33	1213.5	middle
bta-miR-655	ATAATACATGGTTAACCTCTCT	up	2.28361	1.19132	0.0103585	286.29	653.774	374.468	315.389	169.013	633.398	590.049	737.874	251	253	77	560	720	798	middle
bta-miR-10172-3p_R-1	TCACTGGGCATCCTCTGCTTT	up	3.75932	1.91047	0.0110857	132.282	497.29	65.6437	89.7549	241.447	490.884	457.288	543.697	44	72	110	434	558	588	middle
bta-miR-2344_R+1	GCACGATGATGGCGGATCTGAGTTG	up	2.95651	1.5639	0.0141075	20.9845	62.0409	29.8381	19.9455	13.1698	70.1262	68.8391	47.1574	20	16	6	62	84	51	middle
bta-miR-425-5p_L+1R+2	AATGACACGATCACTCCCGTTGAGT	up	2.18221	1.12579	0.0149915	1239.83	2705.56	1650.04	1290.23	779.214	2843.51	2811.75	2461.43	1106	1035	355	2514	3431	2662	middle
bta-miR-503-5p_R+3	TAGCAGCGGGAACAGTACTGCAG	up	2.53716	1.34321	0.0165843	214.127	543.275	192.455	210.675	239.252	639.054	472.039	518.731	129	169	109	565	576	561	middle
bta-miR-3154	CAGAAGGGGAGTCGGAGCAGA	up	5.49118	2.45712	0.0282996	2.4865	13.6538	7.45951	0	0	11.3107	13.9317	15.7191	5	0	0	10	17	17	middle
bta-miR-1842_L+1	TTGGCTCTGTGAGGTCGGCTCA	up	2.2442	1.1662	0.0358455	38.3173	85.9919	52.2166	47.3706	15.3648	93.8787	97.522	66.5751	35	38	7	83	119	72	middle
bta-miR-24_L+1R-2	GGTGCCTACTGAGCTGATATCA	up	5.18822	2.37524	0.0448723	2.07766	10.7794	0	6.23298	0	13.5728	12.2927	6.47258	0	5	0	12	15	7	middle
bta-miR-7	TGGAAGACTAGTGATTTTGTTGTT	up	2.15337	1.1066	0.046605	50.0081	107.686	41.276	43.6309	65.1175	111.222	132.624	79.2121	27.6667	35	29.6667	98.3333	161.833	85.6667	middle

## Sheet: 6d vs 0d
Supplementary Table S10. DE miRNAs during bovine intramuscular preadipocyte differentiation
miR_name	miR_seq	up/down	fold_change(AI_6d(mean)/AI_0d(mean))	log2(fold_change)	pvalue(t_test)	AI_0d(mean)	AI_6d(mean)	AI_0d/AI_0d_1(norm)	AI_0d/AI_0d_2(norm)	AI_0d/AI_0d_3(norm)	AI_6d/AI_6d_1(norm)	AI_6d/AI_6d_2(norm)	AI_6d/AI_6d_3(norm)	AI_0d/AI_0d_1(raw)	AI_0d/AI_0d_2(raw)	AI_0d/AI_0d_3(raw)	AI_6d/AI_6d_1(raw)	AI_6d/AI_6d_2(raw)	AI_6d/AI_6d_3(raw)	Expression level
bta-miR-424-3p	CAAAACGTGAGGCGCTGCTAT	up	4.74511	2.24644	3.28499e-05	1102.12	5229.68	1087.6	923.728	1295.03	5265.74	5451.3	4971.99	729	741	590	6371	10003	8026	high
bta-miR-12030_R-1_1ss10CG	CCCGGGGCCGGGAGCGGC	down	0.0979547	-3.35174	0.000129057	76.488	7.49236	71.6113	81.0287	76.824	4.9591	3.2698	14.2482	48	65	35	6	6	23	middle
bta-miR-210_L-1	CTGTGCGTGTGACAGCGGCTGA	up	17.0449	4.09127	0.000209435	595.715	10153.9	672.848	681.888	432.409	10309.2	9671.52	10481.1	451	547	197	12473	17747	16919	high
bta-miR-103	AGCAGCATTGTACAGGGCTATGA	up	3.49924	1.80704	0.000411646	547.911	1917.27	554.491	668.175	421.068	1950.17	1744.44	2057.21	371.667	536	191.833	2359.5	3201	3320.83	middle
bta-miR-143_R-1	TGAGATGAAGCACTGTAGCTC	up	3.92706	1.97345	0.000899471	8103.7	31823.7	8266.63	11435	4609.44	33478.1	28338.8	33654.2	5541	9173	2100	40505	52001	54326	high
bta-miR-129_R-1	CTTTTTGCGGTCTGGGCTTGC	up	13.2246	3.72515	0.00128476	36.5783	483.733	38.0435	44.2542	27.4371	444.253	494.012	512.934	25.5	35.5	12.5	537.5	906.5	828	middle
bta-miR-3432a	TGCGGGATCTTTAGTTGTGGTG	up	2.02615	1.01874	0.00163495	1297.05	2628.02	1398.41	1181.98	1310.76	2619.65	2436.36	2828.06	937.333	948.167	597.167	3169.5	4470.67	4565.17	middle
bta-miR-299	TGGTTTACCGTCCCACATACAT	up	2.03925	1.02804	0.00179908	1567.31	3196.13	1462.06	1386.21	1853.65	3318.88	3039.82	3229.69	980	1112	844.5	4015.5	5578	5213.5	middle
bta-miR-99a-3p_R+4	CAAGCTCGCTTCTATGGGTCTGT	up	2.73836	1.45331	0.00296225	136.523	373.849	186.488	130.893	92.1888	369.453	411.995	340.098	125	105	42	447	756	549	middle
bta-miR-2285ba	AAACCCTGAACGAACTTTTTGG	down	0.102753	-3.28274	0.00324046	5.02406	0.516238	5.22166	4.36309	5.48743	0	0	1.54872	3.5	3.5	2.5	0	0	2.5	low
bta-miR-133b_R+1	TTTGGTCCCCTTCAACCAGCTAT	down	0.406743	-1.29781	0.00366915	25873.5	10523.9	26751.8	22542.6	28326.1	12043.2	12638.7	6889.72	17931.3	18083.3	12905	14571	23191.7	11121.7	high
bta-miR-503-3p	GGAGTATTGTTTCTGCTGCCCGG	up	3.80025	1.92609	0.00427102	146.152	555.415	105.925	128.399	204.132	548.807	644.151	473.287	71	103	93	664	1182	764	middle
bta-miR-212	ACCTTGGCTCTAGACTGCTTACT	up	22.4503	4.48867	0.0047538	7.19926	161.626	0	6.23298	15.3648	143.814	151.501	189.563	0	5	7	174	278	306	middle
bta-miR-664b_R+1	TATTCATTTATCTCCCAGCCTACA	up	3.3593	1.74816	0.0049458	482.415	1620.58	574.383	425.089	447.774	1733.21	1743.35	1385.17	385	341	204	2097	3199	2236	middle
bta-miR-132	TAACAGTCTACAGCCATGGTCG	up	11.4243	3.51403	0.00525015	215.007	2456.29	255.115	231.867	158.038	2690.31	2571.7	2106.87	171	186	72	3255	4719	3401	middle
bta-miR-194_R+1	TGTAACAGCAACTCCATGTGGAA	up	2.10433	1.07336	0.00595713	139.364	293.269	105.179	157.071	155.843	305.811	282.838	291.158	70.5	126	71	370	519	470	middle
bta-miR-708	AAGGAGCTTACAATCTAGCTGGG	up	4.28705	2.09998	0.0066098	165.26	708.477	195.439	162.057	138.283	777.753	749.874	597.804	131	130	63	941	1376	965	middle
bta-miR-204	TTCCCTTTGTCATCCTATGCCT	up	7.85608	2.97381	0.00708607	140.58	1104.41	135.763	152.085	133.893	1143.9	1224	945.336	91	122	61	1384	2246	1526	middle
bta-miR-2344_R+1	GCACGATGATGGCGGATCTGAGTTG	up	4.08505	2.03035	0.00784907	20.9845	85.7226	29.8381	19.9455	13.1698	68.6009	88.8296	99.7372	20	16	6	83	163	161	middle
bta-mir-134-p3	TCTGGGCCACCTAGTCACCAAC	up	4.57817	2.19477	0.00851562	6.15148	28.1625	0	7.47958	10.9749	25.622	31.6081	27.2574	0	6	5	31	58	44	middle
bta-miR-503-5p_R+3	TAGCAGCGGGAACAGTACTGCAG	up	4.44912	2.15352	0.00863026	214.127	952.678	192.455	210.675	239.252	1084.39	950.967	822.677	129	169	109	1312	1745	1328	middle
bta-miR-129-3p	AAGCCCTTACCCCAAAAAGCAT	up	5.23	2.38681	0.00950831	415.35	2172.28	425.192	366.499	454.359	2189.86	2479.05	1847.93	285	294	207	2649.5	4549	2983	middle
bta-mir-12005-1-p5	CTCCCCTTAAGGACTTCATATT	up	4.45565	2.15563	0.00988224	5.55877	24.7679	10.4433	6.23298	0	27.6883	21.5262	25.0892	7	5	0	33.5	39.5	40.5	middle
bta-miR-107_R-1	AGCAGCATTGTACAGGGCTAT	up	2.2384	1.16247	0.0131635	255.94	572.897	275.505	320.375	171.939	581.042	547.692	589.957	184.667	257	78.3333	703	1005	952.333	middle
bta-miR-655	ATAATACATGGTTAACCTCTCT	up	2.23128	1.15787	0.0134081	286.29	638.792	374.468	315.389	169.013	713.284	674.669	528.422	251	253	77	863	1238	853	middle
bta-mir-7857-1-p3	TTTGTTCTCCAACCTGGCTCTTT	down	0.390537	-1.35647	0.0141364	1722.22	672.592	1622.44	1558.87	1985.35	663.693	644.151	709.931	1087.5	1250.5	904.5	803	1182	1146	middle
bta-miR-1839_R-2	AAGGTAGATAGAACAGGTCTTG	up	2.4562	1.29643	0.0143766	105.563	259.284	92.498	103.467	120.723	253.741	221.801	302.309	62	83	55	307	407	488	middle
bta-miR-7857-3p	ATTGTTCTCCAACCTGGCTCTTT	down	0.366606	-1.4477	0.0165499	26910.1	9865.39	24379.9	23914.1	32436.2	11003.4	7904.74	10688	16341.5	19183.5	14777.5	13313	14505	17253	high
bta-miR-2299-3p_L+1	GTCCGGGGAATGGATCCAGCGT	down	0.465857	-1.10204	0.0166876	54.851	25.5527	62.6599	53.6036	48.2893	16.5303	35.9678	24.16	42	43	22	20	66	39	middle
bta-miR-2440	TGCAGTGATGAGACCCTGGA	down	0.388998	-1.36217	0.0178481	320.608	124.716	246.164	340.321	375.34	103.315	94.2792	176.554	165	273	171	125	173	285	middle
bta-miR-3432b_R+1_1ss2TG	TGCGGGATCTTTAGTTGTGGTA	up	2.86481	1.51844	0.0203962	5.36673	15.3746	3.48111	4.57085	8.04822	14.4641	12.3526	19.3073	2.33333	3.66667	3.66667	17.5	22.6667	31.1667	middle
bta-miR-139	TCTACAGTGCACGTGTCTCCAGT	down	0.245028	-2.02898	0.0207438	7030.38	1722.64	6649.41	5898.89	8542.82	1621.63	1714.47	1831.82	4457	4732	3892	1962	3146	2957	high
bta-miR-21-3p_L+1R-1	CAACAGCAGTCGATGGGCTGTC	up	3.85149	1.94542	0.0212868	41.0975	158.287	44.7571	78.5355	0	138.855	161.31	174.695	30	63	0	168	296	282	middle
bta-miR-181a_R+1	AACATTCAACGCTGTCGGTGAGTTT	up	2.18712	1.12903	0.0214758	12403.8	27128.6	16732.4	13198.3	7280.72	27118.9	29041.5	25225.5	11215.5	10587.5	3317	32811	53290.5	40720	high
bta-miR-134_L+2	TGTGTGACTGGTTGACCAGAGTGG	up	2.02861	1.02049	0.0247172	42.4053	86.024	41.7733	26.1785	59.2642	74.3866	88.2846	95.4008	28	21	27	90	162	154	middle
bta-miR-145	GTCCAGTTTTCCCAGGAATCCCT	up	3.13845	1.65005	0.0269411	31123.7	97680.3	34142.2	48627.2	10601.7	97405.9	123824	71811.4	22885	39008	4830	117851	227213	115921	high
bta-miR-6518	TCACGGAGAGGAGAAACTGCAC	up	2.83606	1.50389	0.0283857	32.4238	91.9558	13.4271	31.1649	52.6793	82.6517	118.258	74.9578	9	25	24	100	217	121	middle
bta-miR-455-3p_1ss22TC	GCAGTCCATGGGCATATACACC	up	2.08793	1.06208	0.0302442	1027.74	2145.85	999.575	1326.38	757.265	2178.7	2583.14	1675.71	670	1064	345	2636	4740	2705	middle
bta-miR-486	TCCTGTACTGAGCTGCCCCGAG	down	0.194626	-2.36122	0.0421739	15586.9	3033.63	11938.2	13189	21633.6	2081.17	1882.32	5137.4	8002	10580	9856	2518	3454	8293	high
bta-miR-885	TCCATTACACTACCCTGCCTCT	down	0.259154	-1.94812	0.0450073	30.0273	7.78169	32.8219	19.9455	37.3145	7.43866	5.99463	9.91178	22	16	17	9	11	16	middle
bta-miR-10172-3p_R-1	TCACTGGGCATCCTCTGCTTT	up	2.56473	1.35881	0.0466344	132.282	339.267	65.6437	89.7549	241.447	309.944	277.933	429.923	44	72	110	375	510	694	middle
bta-miR-99a-5p_R+1	AACCCGTAGATCCGATCTTGTG	up	2.02946	1.0211	0.0470618	27287.7	55379.4	32986	36688.6	12188.7	61623.1	56173.5	48341.6	22110	29431	5553	74557.5	103077	78035	high
bta-miR-376c_L+1R-1	GGTGGATATTCCTTCTATGTTT	up	2.9178	1.54488	0.0472583	1.52139	4.4391	2.4865	2.07766	0	5.78562	3.81477	3.71692	1.66667	1.66667	0	7	7	6	low
bta-miR-2404_R+3	TTGCACTGCATGGTATCTGCATT	down	0.339483	-1.55859	0.0474131	45.6313	15.491	30.584	49.2405	57.0692	16.5303	9.8094	20.1333	20.5	39.5	26	20	18	32.5	middle
bta-miR-424-5p_R+1	CAGCAGCAATTCATGTTTTGAA	up	6.88918	2.78433	0.0497718	96.2617	663.164	125.32	137.126	26.3396	896.771	684.478	408.241	84	110	12	1085	1256	659	middle

## Sheet: 9d vs 0d
Supplementary Table S10. DE miRNAs during bovine intramuscular preadipocyte differentiation
miR_name	miR_seq	up/down	fold_change(AI_9d(mean)/AI_0d(mean))	log2(fold_change)	pvalue(t_test)	AI_0d(mean)	AI_9d(mean)	AI_0d/AI_0d_1(norm)	AI_0d/AI_0d_2(norm)	AI_0d/AI_0d_3(norm)	AI_9d/AI_9d_1(norm)	AI_9d/AI_9d_2(norm)	AI_9d/AI_9d_3(norm)	AI_0d/AI_0d_1(raw)	AI_0d/AI_0d_2(raw)	AI_0d/AI_0d_3(raw)	AI_9d/AI_9d_1(raw)	AI_9d/AI_9d_2(raw)	AI_9d/AI_9d_3(raw)	Expression level
bta-miR-103	AGCAGCATTGTACAGGGCTATGA	up	5.1831	2.37382	2.01417e-05	547.911	2839.88	554.491	668.175	421.068	2716.32	2883.07	2920.25	371.667	536	191.833	3003.17	2611.33	3302.17	middle
bta-miR-431_R-2	TGTCTTGCAGGCCGTCATGCA	down	0.307843	-1.69973	6.54284e-05	156.223	48.0922	156.65	149.592	162.428	47.9377	44.1625	52.1762	105	120	74	53	40	59	middle
bta-miR-424-3p	CAAAACGTGAGGCGCTGCTAT	up	3.02353	1.59624	0.000150821	1102.12	3332.29	1087.6	923.728	1295.03	3468.7	3425.9	3102.27	729	741	590	3835	3103	3508	high
bta-miR-212	ACCTTGGCTCTAGACTGCTTACT	up	22.2522	4.47588	0.000387192	7.19926	160.2	0	6.23298	15.3648	166.425	170.026	144.148	0	5	7	184	154	163	middle
bta-miR-143_R-1	TGAGATGAAGCACTGTAGCTC	up	5.14061	2.36194	0.00047495	8103.7	41657.9	8266.63	11435	4609.44	43919.1	36933.1	44121.6	5541	9173	2100	48557	33452	49892	high
bta-miR-3432a	TGCGGGATCTTTAGTTGTGGTG	up	2.47117	1.30519	0.00127533	1297.05	3205.23	1398.41	1181.98	1310.76	2993.4	3171.6	3450.71	937.333	948.167	597.167	3309.5	2872.67	3902	middle
bta-miR-107_R-1	AGCAGCATTGTACAGGGCTAT	up	2.83279	1.50222	0.0013923	255.94	725.023	275.505	320.375	171.939	713.338	666.118	795.614	184.667	257	78.3333	788.667	603.333	899.667	middle
bta-miR-7862	TGGTGCTCCCTGGAGCTGAGC	up	3.07479	1.62049	0.00142299	102.385	314.813	123.828	119.673	63.6541	343.705	321.282	279.452	83	96	29	380	291	316	middle
bta-miR-1949_L+3	AACTATACCAGGATGCCAGCATAGTT	down	0.424105	-1.23751	0.00158239	615.44	261.011	669.864	568.448	608.007	273.155	313.554	196.324	449	456	277	302	284	222	middle
bta-miR-194_R+1	TGTAACAGCAACTCCATGTGGAA	up	2.1581	1.10976	0.00227994	139.364	300.762	105.179	157.071	155.843	276.773	308.033	317.479	70.5	126	71	306	279	359	middle
bta-miR-424-5p_R+1	CAGCAGCAATTCATGTTTTGAA	up	4.63483	2.21252	0.00235997	96.2617	446.157	125.32	137.126	26.3396	412.445	440.521	485.504	84	110	12	456	399	549	middle
bta-mir-134-p3	TCTGGGCCACCTAGTCACCAAC	up	6.65728	2.73493	0.0025015	6.15148	40.9521	0	7.47958	10.9749	38.8929	39.7462	44.2171	0	6	5	43	36	50	middle
bta-miR-381	TATACAAGGGCAAGCTCTCTGT	up	2.38511	1.25405	0.00285276	1435.08	3422.83	1303.92	1346.32	1655.01	3103.29	3369.6	3795.6	874	1080	754	3431	3052	4292	middle
bta-miR-132	TAACAGTCTACAGCCATGGTCG	up	10.7369	3.42451	0.00325852	215.007	2308.51	255.115	231.867	158.038	2450.25	2446.6	2028.68	171	186	72	2709	2216	2294	middle
bta-miR-210_L-1	CTGTGCGTGTGACAGCGGCTGA	up	17.5637	4.13453	0.00437547	595.715	10463	672.848	681.888	432.409	10418.8	11676.6	9293.56	451	547	197	11519	10576	10509	high
bta-let-7i	TGAGGTAGTAGTTTGTGCTGTT	up	2.10396	1.0731	0.00587372	23707	49878.5	26494.7	26381.7	18244.6	51349	48106.2	50180.3	17759	21163	8312	56771.5	43572	56743	high
bta-miR-194	TGTAACAGCAACTCCATGTGGA	up	2.26105	1.17699	0.00601223	65.4641	148.018	75.3411	48.6172	72.434	132.055	141.32	170.678	50.5	39	33	146	128	193	middle
bta-miR-411b	TGGTCGACCATAAAACGTACGT	up	3.16715	1.66318	0.00604709	26.9615	85.3909	20.8866	33.6581	26.3396	71.4544	88.325	96.3934	14	27	12	79	80	109	middle
bta-mir-7857-1-p3	TTTGTTCTCCAACCTGGCTCTTT	down	0.25649	-1.96303	0.00641863	1722.22	441.732	1622.44	1558.87	1985.35	421.49	521.669	382.036	1087.5	1250.5	904.5	466	472.5	432	middle
bta-miR-133b_R+1	TTTGGTCCCCTTCAACCAGCTAT	down	0.302045	-1.72716	0.00650791	25873.5	7814.96	26751.8	22542.6	28326.1	7024.54	8436.51	7983.85	17931.3	18083.3	12905	7766.33	7641.33	9028	high
bta-miR-129_R-1	CTTTTTGCGGTCTGGGCTTGC	up	7.40704	2.8889	0.0066836	36.5783	270.937	38.0435	44.2542	27.4371	288.983	296.993	226.834	25.5	35.5	12.5	319.5	269	256.5	middle
bta-miR-708	AAGGAGCTTACAATCTAGCTGGG	up	4.74216	2.24554	0.00720535	165.26	783.689	195.439	162.057	138.283	671.128	789.404	890.533	131	130	63	742	715	1007	middle
bta-miR-1839_R-2	AAGGTAGATAGAACAGGTCTTG	up	3.11594	1.63967	0.00724204	105.563	328.928	92.498	103.467	120.723	289.435	322.386	374.961	62	83	55	320	292	424	middle
bta-miR-664b_R+1	TATTCATTTATCTCCCAGCCTACA	up	4.57296	2.19313	0.00784163	482.415	2206.07	574.383	425.089	447.774	1897.61	2528.3	2192.29	385	341	204	2098	2290	2479	middle
bta-miR-199a-5p_R+1	CCCAGTGTTCAGACTACCTGTTC	up	3.91147	1.96771	0.00929749	23298.3	91130.4	26936.6	33502.3	9455.93	90687.5	93529.9	89173.7	18055.2	26875	4308	100264	84714.3	100836	high
bta-miR-99a-5p_R+1	AACCCGTAGATCCGATCTTGTG	up	2.96919	1.57007	0.00963819	27287.7	81022.6	32986	36688.6	12188.7	75580.2	80158.8	87328.9	22110	29431	5553	83561.5	72603.5	98750	high
bta-miR-199b	CCCAGTGTTTAGACTATCTGTTC	up	3.01449	1.59191	0.00978828	1546.48	4661.85	1492.9	2156.61	989.932	4675.89	4551.31	4758.35	1000.67	1730	451	5169.67	4122.33	5380.67	high
bta-miR-129-3p	AAGCCCTTACCCCAAAAAGCAT	up	4.11732	2.0417	0.0104042	415.35	1710.13	425.192	366.499	454.359	1740.23	1944.25	1445.9	285	294	207	1924	1761	1635	middle
bta-miR-204	TTCCCTTTGTCATCCTATGCCT	up	7.34696	2.87715	0.0104686	140.58	1032.84	135.763	152.085	133.893	847.503	1139.39	1111.62	91	122	61	937	1032	1257	middle
bta-miR-29a_L-1	TAGCACCATCTGAAATCGGTTA	up	2.16756	1.11607	0.0108819	18152	39345.5	15624.7	16190.2	22641.1	32940	40004.6	45091.8	10473	12987.5	10315	36418.5	36234	50989	high
bta-miR-99a-3p_R+4	CAAGCTCGCTTCTATGGGTCTGT	up	3.21757	1.68597	0.0115509	136.523	439.273	186.488	130.893	92.1888	340.991	478.059	498.769	125	105	42	377	433	564	middle
bta-mir-2887-1-p5	GACCGGGGTCCGGTGCGGAGAGCC	up	2.78635	1.47837	0.0124677	35.3787	98.5774	16.4109	43.6309	46.0944	120.297	86.1168	89.3186	11	35	21	133	78	101	middle
bta-miR-503-3p	GGAGTATTGTTTCTGCTGCCCGG	up	2.14769	1.10279	0.0136801	146.152	313.89	105.925	128.399	204.132	290.34	348.884	302.445	71	103	93	321	316	342	middle
bta-miR-100	AACCCGTAGATCCGAACTTGTG	up	2.72142	1.44436	0.0143363	60605.2	164932	62961.3	62188.9	56665.4	144338	189846	160613	42202	49887	25816	159580	171952	181618	high
bta-miR-299	TGGTTTACCGTCCCACATACAT	up	2.15825	1.10986	0.0144499	1567.31	3382.64	1462.06	1386.21	1853.65	2773.61	3742.77	3631.55	980	1112	844.5	3066.5	3390	4106.5	middle
bta-miR-3432b_R+1_1ss2TG	TGCGGGATCTTTAGTTGTGGTA	up	4.02411	2.00867	0.0152505	5.36673	21.5963	3.48111	4.57085	8.04822	18.542	27.2335	19.0134	2.33333	3.66667	3.66667	20.5	24.6667	21.5	middle
bta-miR-655	ATAATACATGGTTAACCTCTCT	up	2.37559	1.24829	0.016356	286.29	680.108	374.468	315.389	169.013	541.787	699.975	798.562	251	253	77	599	634	903	middle
bta-miR-7857-3p	ATTGTTCTCCAACCTGGCTCTTT	down	0.279472	-1.83923	0.0178464	26910.1	7520.6	24379.9	23914.1	32436.2	7609.44	8213.67	6738.69	16341.5	19183.5	14777.5	8413	7439.5	7620	high
bta-miR-455-3p_1ss22TC	GCAGTCCATGGGCATATACACC	up	2.06767	1.04801	0.0184495	1027.74	2125.03	999.575	1326.38	757.265	2538.89	2039.2	1796.98	670	1064	345	2807	1847	2032	middle
bta-miR-139	TCTACAGTGCACGTGTCTCCAGT	down	0.240806	-2.05405	0.0188906	7030.38	1692.96	6649.41	5898.89	8542.82	1756.51	1874.7	1447.67	4457	4732	3892	1942	1698	1637	high
bta-miR-134_L+2	TGTGTGACTGGTTGACCAGAGTGG	up	2.22121	1.15134	0.0202082	42.4053	94.191	41.7733	26.1785	59.2642	75.9768	96.0534	110.543	28	21	27	84	87	125	middle
bta-miR-145	GTCCAGTTTTCCCAGGAATCCCT	up	2.76498	1.46727	0.0210834	31123.7	86056.6	34142.2	48627.2	10601.7	78157.5	97876.2	82136	22885	39008	4830	86411	88651	92878	high
bta-miR-6518	TCACGGAGAGGAGAAACTGCAC	up	2.86566	1.51887	0.0210918	32.4238	92.9155	13.4271	31.1649	52.6793	102.207	87.2209	89.3186	9	25	24	113	79	101	middle
bta-mir-7861-p5	CACACTCAGATAAAGTAGGCACT	up	3.37239	1.75377	0.0238926	11.4513	38.6183	19.3947	14.9592	0	32.5615	45.2665	38.0267	13	12	0	36	41	43	middle
bta-miR-181a_R+1	AACATTCAACGCTGTCGGTGAGTTT	up	3.12815	1.64531	0.0244502	12403.8	38801.1	16732.4	13198.3	7280.72	30186.3	49090.5	37126.5	11215.5	10587.5	3317	33374	44463.5	41982	high
bta-miR-22-3p_R+1	AAGCTGCCAGTTGAAGAACTGT	up	2.37437	1.24754	0.0246895	5030.53	11944.3	5248.51	5878.95	3964.12	9943.01	11300.1	14589.9	3518	4716	1806	10993	10235	16498	high
bta-miR-411a	ATAGTAGACCGTATAGCGTACG	up	2.2301	1.15711	0.0249194	405.051	903.303	437.128	549.749	228.277	884.587	862.273	963.049	293	441	104	978	781	1089	middle
bta-miR-10a_R-1	TACCCTGTAGATCCGAATTTGT	up	3.40117	1.76603	0.0265377	1926.43	6552.11	1830.56	1788.87	2159.85	5030.75	6882.72	7742.86	1227	1435	984	5562	6234	8755.5	high
bta-miR-326_R+1	CCTCTGGGCCCTTCCTCCAGT	down	0.46664	-1.09962	0.0266328	49.8673	23.2701	43.2652	44.8775	61.4592	28.9435	27.6016	13.2651	29	36	28	32	25	15	middle
bta-miR-146b	TGAGAACTGAATTCCATAGGCTGT	up	7.4035	2.88821	0.0268235	2.49319	18.4583	0	7.47958	0	15.3763	14.3528	25.6459	0	6	0	17	13	29	middle
bta-miR-2447	TCTGGGAACCGGTTTGGCTGCT	down	0.162612	-2.6205	0.0307705	11.1245	1.80897	14.919	7.47958	10.9749	5.42691	0	0	10	6	5	6	0	0	middle
bta-miR-494_R+1	TGAAACATACACGGGAAACCTCT	up	2.28375	1.1914	0.0321017	2952.71	6743.24	3315.01	4043.96	1499.16	6411.9	6807.65	7010.19	2222	3244	683	7089	6166	7927	high
bta-mir-2422-p3_1ss23GT	TCCGCTTCCCACGTCTCCTCAGT	down	0.450912	-1.14908	0.0326312	77.0919	34.7617	68.6275	66.0696	96.5787	38.8929	39.7462	25.6459	46	53	44	43	36	29	middle
bta-miR-26a	TTCAAGTAATCCAGGATAGGCT	up	2.31716	1.21236	0.0328282	15301.1	35455.1	18254.4	19875.7	7773.12	34812.3	35679.2	35873.7	12235.7	15944	3541.33	38488.5	32316.3	40565.3	high
bta-miR-1842_L+1	TTGGCTCTGTGAGGTCGGCTCA	up	2.37224	1.24625	0.0343575	38.3173	90.8978	52.2166	47.3706	15.3648	99.4934	105.99	67.2101	35	38	7	110	96	76	middle
bta-miR-10172-3p_R-1	TCACTGGGCATCCTCTGCTTT	up	2.9159	1.54394	0.0366589	132.282	385.72	65.6437	89.7549	241.447	368.126	374.277	414.757	44	72	110	407	339	469	middle
bta-miR-2431-3p	CACCCCCACTTGCATGACCCTGA	down	0.45685	-1.13021	0.0370854	747.504	341.497	623.615	670.669	948.227	444.102	325.698	254.691	418	538	432	491	295	288	middle
bta-miR-191	CAACGGAATCCCAAAAGCAGCTG	up	2.27564	1.18627	0.0398164	5957.61	13557.4	6852.31	8116.59	2903.95	13451.5	13711.3	13509.2	4593	6511	1323	14872	12419	15276	high
bta-miR-486	TCCTGTACTGAGCTGCCCCGAG	down	0.159678	-2.64676	0.0493827	15586.9	2488.89	11938.2	13189	21633.6	2907.92	2350.55	2208.2	8002	10580	9856	3215	2129	2497	high
bta-miR-1434-3p_L+3	ATTGAAGAAATCTAAGGTCTGAGG	down	0.465282	-1.10382	0.0497101	632.294	294.195	799.66	603.352	493.868	248.734	358.82	275.031	536	484	225	275	325	311	middle
