# Supplementary material for: A genome-wide landscape of mRNAs, lncRNAs, circRNAs and miRNAs during intramuscular adipogenesis in cattle
Source: BMC Genomics. 2022 Oct 6;23:691. doi: 10.1186/s12864-022-08911-z (PMC9535873; doi:10.1186/s12864-022-08911-z)
Supplement: Supplementary file 11 — Additional file 11: Supplementary Table S11. GO&KEGG analysis of DE miRNAs. [file 12864_2022_8911_MOESM11_ESM.xlsx]

## Sheet: GO for DE miRNAs
Supplementary Table S11. GO&KEGG analysis of DE miRNAs
Category	Term	Count	%	PValue	Genes	List Total	Pop Hits	Pop Total	Enrichment
GOTERM_BP_DIRECT	positive regulation of transcription from RNA polymerase II promoter	173	5.24879	2.1e-07	CRTC2, PID1, CCNT2, MAML2, CRTC1, KDM1B, FHOD1, RORA, UBE3A, NUCKS1, FGF1, ABRA, RPS6KA3, CREB3L1, ZMIZ2, ZC3H12A, RPS6KA1, DPF2, KAT8, KAT7, PKNOX1, MEN1, CDON, MEF2A, OSR1, SLC11A1, HCFC1, PYGO1, SFRP2, KAT6A, FIZ1, TP53, AKNA, MAX, TNKS, KMT2C, PIK3R2, PIK3R1, HIF1A, FOXO1, SLC9A1, NPAT, DVL1, MYO6, PCBP2, HLTF, DVL2, NLRP3, DVL3, CAMTA2, ZNF148, PPARGC1B, BCL9L, BPTF, WWTR1, XRCC6, FZD5, LIF,…	2841	703	16548	1.43339
GOTERM_BP_DIRECT	positive regulation of cell migration	52	1.57767	8.2e-07	SEMA5A, ITGB1, RET, RIPOR1, IRS2, LAMC2, FGF1, AQP1, ACTG1, CCAR1, PLAU, FAM110C, EPHB2, SUN2, SEMA6C, PDGFRA, SEMA6A, WNT5B, MYOC, SEMA6D, F2R, RRAS2, PRKCA, RHOD, RUFY3, KIT, MYADM, CDH13, ITGA6, CBLL1, LRRC15, CEMIP, SEMA3C, SEMA3A, SEMA3B, NEDD9, PIK3R1, SEMA3F, PAK1, PDCD10, PDGFC, HAS2, MAP4K4, SPAG9, CARMIL1, SEMA4F, COL1A1, FER, CXCL12, APC, F2RL1, CCL26	2841	157	16548	1.9292
GOTERM_BP_DIRECT	endocytosis	45	1.36529	2.3e-06	LGALS3BP, DENND1B, SH3GL3, RAB5B, LRRK2, ITSN1, LRP5, LOXL4, LRP4, MIA3, SNX10, STON2, SRL, LRP8, LRP6, DPYSL2, MYO6, OLR1, DNM1L, EPS15, ATP9A, CSNK1G3, RALBP1, SCARA5, SORT1, TNK2, AP2B1, CSNK1E, EPN1, DNM1, DNM2, NME1, EPN2, EHD3, BIN3, HEATR5A, HEATR5B, C8H9ORF72, AAK1, PIK3C3, TLN2, PLA2R1, TLN1, RHOQ, PICALM	2841	133	16548	1.97077
GOTERM_BP_DIRECT	intracellular signal transduction	95	2.88228	4.1e-06	DGKE, DGKD, CXCL8, TFRC, DGKA, ITSN1, CBLB, VSIG10, PREX2, RPS6KA3, AKAP13, RPS6KA2, RPS6KA1, TLK2, TLK1, TNS3, TNS2, TNS1, RGS7, JAK1, PLEKHG7, PDPK1, DAPK1, PRKCB, PRKCE, HUNK, NRG1, PRKCA, TYK2, OXSR1, MASTL, DGKZ, NRBP1, VAV2, TGFBR3, KCTD9, PLCB4, KIT, RASA2, DCX, SIK3, SIK2, ARHGEF2, SCG2, ARHGEF5, ARHGEF6, NLRX1, PKN3, NPR1, SHC1, TUFT1, NOD1, PSEN1, ADCY7, ADCY5, ASB16, SOCS2, ABR, MAPK9,…	2841	357	16548	1.54999
GOTERM_BP_DIRECT	negative regulation of transcription from RNA polymerase II promoter	133	4.03519	5.6e-06	RIF1, KDM1B, EHMT2, WWC2, ATN1, EHMT1, NOC2L, CCND1, WWC3, MEN1, MEF2A, FST, OSR1, USP2, ARID5B, FOXP4, HIC1, FOXP1, THAP7, RFX5, TRIB3, TAGLN3, EZR, AJUBA, SQSTM1, TP53, DNMT1, TSG101, CTBP1, SHOX2, PSEN1, AEBP1, ZNF25, PHF21A, MTDH, HMBOX1, DMAP1, ZBTB7B, RREB1, RBM10, BPTF, WWTR1, WNT10B, PLK3, SMAD3, PTCH1, PHF12, IGF2, IRF2BP2, SUPT5H, DLG1, BCL6, YEATS2, ID2, ID1, MDM2, ZNF777, CPEB3, PKIG,…	2841	541	16548	1.43195
GOTERM_BP_DIRECT	activation of GTPase activity	33	1.00121	7.3e-06	USP6NL, TBC1D9B, GPR65, DOCK7, NEDD9, SIPA1L2, ABR, SIPA1L1, PIP5K1A, TBC1D14, EVI5, TBC1D15, TBC1D16, NDEL1, RAP1GAP2, TBC1D8B, ARHGEF10, TBC1D8, ARHGAP29, TSC1, SCRIB, TBC1D2B, RANGAP1, ARHGAP24, TIAM2, TIAM1, TBC1D4, TBC1D5, SGSM2, RAPGEF1, RUNDC1, TAX1BP3, ARHGEF5	2841	90	16548	2.13573
GOTERM_BP_DIRECT	negative regulation of cell proliferation	68	2.06311	8.9e-06	PTPRU, PTEN, PTPRJ, ADARB1, NUDT6, IFIT3, ING4, RPS6KA2, NUP62, CYP1B1, KIFAP3, LZTS2, TNS2, MEN1, DIS3L2, PBRM1, ITGA1, F2R, TSC1, PPP2R5C, ATG13, GTPBP4, EREG, IL1A, DDAH1, SFRP5, RAPGEF2, CDH13, RARB, TAX1BP3, PTGES, HDAC4, KANK2, TSG101, AMBRA1, FOXO4, TOB2, DLL1, ADGRG1, CLMN, NACC2, SH3BP4, BRD7, SH2B3, RBM10, SMAD1, CDKN2B, TGFB2, CDKN2C, FZD5, TGFB3, ZBTB16, TPBG, LIF, DAB2IP, NMI, SMAD6,…	2841	239	16548	1.65724
GOTERM_BP_DIRECT	actin cytoskeleton reorganization	22	0.667476	1.3e-05	FARP2, NRP1, SHC1, CDC42BPG, GPR65, ATP2C1, CDC42BPA, EPS8, MKLN1, PAK1, FER, SIPA1L1, PTK7, KIT, S1PR1, PIP5K1A, GRB2, RICTOR, EZR, ASB2, FGF10, PLEC	2841	51	16548	2.51262
GOTERM_BP_DIRECT	small GTPase mediated signal transduction	31	0.940534	1.5e-05	DOCK6, BCAR3, DOCK9, DOCK7, ARHGAP1, CHM, RAPGEFL1, RHOBTB1, DOCK10, RHOT1, RASGEF1A, RALGDS, RALGPS1, RALGPS2, RALBP1, RHOF, RHOD, VAV2, TIAM2, CCDC88A, TIAM1, ARHGAP32, ARHGAP31, RAPGEF1, RAPGEF2, RAPGEF5, RGL1, RGL2, RAPGEF6, RAPGEF3, RHOQ	2841	85	16548	2.12431
GOTERM_BP_DIRECT	cell migration	57	1.72937	2e-05	ITGB1, PRAG1, SH3KBP1, ITGB4, ITGB3, WWC2, TNFAIP3, PTPRK, PIK3C2B, RASGEF1A, SIX2, WWC3, NDEL1, APC2, PDPK1, PRPF40A, SCRIB, RHOF, RHOD, VAV2, TGFBR3, ATRN, TYRO3, ELMO1, ELMO2, LCP1, MET, RHOQ, LAMA5, BRAT1, LAMA3, NTN4, RHOBTB3, NEDD9, MST1R, THBS1, LIMA1, FUT8, PAK1, EFS, S1PR1, CTNNA2, GPC4, NTNG2, CARMIL1, TGFB2, NFATC2, CDC42BPA, L1CAM, FMNL3, CCDC88A, FMNL2, APC, PTK7, AXL, CD248, FGFR4	2841	195	16548	1.70261
GOTERM_BP_DIRECT	cellular response to oxidative stress	22	0.667476	3.7e-05	PARP1, PYROXD1, LRRK2, ATP2A2, PYCR1, KEAP1, SLC4A11, PYCR2, PRR5L, SLC7A11, FOXO3, EIF2S1, ETV5, FOXO1, MSRA, EDNRA, FANCD2, SESN2, ZC3H12A, ADNP2, NFE2L1, NFE2L2	2841	54	16548	2.37303
GOTERM_BP_DIRECT	negative regulation of osteoblast differentiation	18	0.546117	5.8e-05	HDAC4, SMAD3, IGFBP5, PTCH1, NOG, CHRD, LRP5, CRIM1, VEGFC, SMAD6, HDAC7, GREM1, SFRP1, RANBP3L, CDK6, TNN, NBR1, MEN1	2841	41	16548	2.55719
GOTERM_BP_DIRECT	angiogenesis	45	1.36529	7.1e-05	ACVRL1, NRP1, COL15A1, CALCRL, SHC1, RORA, FGF1, TSPAN12, HIF1A, SAT1, ACTG1, AMOT, TMEM100, ADGRG1, ESM1, SRPX2, POFUT1, PDCD10, CALD1, ANPEP, ZC3H12A, S1PR1, KRIT1, CYP1B1, NRCAM, PKNOX1, EPHB2, GLUL, JAM3, ACVR1, ANGPT4, FZD5, PRKCA, VEZF1, PLXDC1, SIRT1, APLN, TGFBR3, FAP, LEP, ANG, TGFBI, ANGPTL4, MFGE8, SCG2	2841	150	16548	1.74741
GOTERM_BP_DIRECT	brain development	37	1.12257	9.1e-05	NDRG4, CHD8, AMIGO2, TULP3, IRS2, ECE2, PCDH19, BMI1, PCDH18, BAG6, NIPBL, UGP2, STK36, DPYSL2, S1PR1, APOD, CIC, GIT1, CDK5RAP2, BPTF, ARNT2, ZFHX2, SLC6A17, SPHK2, PTCH1, PBX2, SYNJ2, SMARCA1, MEIS3, MEIS2, PBX1, TGFBR2, UFM1, COL4A1, DDIT4, UFC1, TBC1D23	2841	117	16548	1.842
GOTERM_BP_DIRECT	protein K48-linked ubiquitination	21	0.637136	0.00012	RNF34, UBE2D4, FBXO38, UBE2D3, SYVN1, UBE2E1, TNFAIP3, NEDD4L, UBE2D1, UBE3A, UBE2G2, TOPORS, RNF146, RNF115, TTC3, UBR5, ARIH2, BTRC, RFFL, RNF152, UBE2K	2841	54	16548	2.26516
GOTERM_BP_DIRECT	insulin receptor signaling pathway	19	0.576456	0.00014	BCAR3, SREBF1, SHC1, PIK3R3, PIK3R2, IRS2, FOXO4, PIK3R1, FOXO1, CSRP3, APC, PDK4, GRB10, GRB2, ZNF106, RHOQ, PDK2, PTPN2, NDEL1	2841	47	16548	2.35467
GOTERM_BP_DIRECT	protein localization	20	0.606796	0.00015	CCDC120, ODF2, LRBA, NBEAL1, DHCR24, LYST, MECP2, NIN, BIN3, CDAN1, AKAP11, BCL6, HEATR5A, ALS2, NBEA, ERCC3, HEATR5B, ULK1, KIFAP3, TNS4	2841	51	16548	2.2842
GOTERM_BP_DIRECT	positive regulation of GTPase activity	37	1.12257	0.00024	ITGB1, BCAR3, DENND1B, RAP1GDS1, CX3CL1, ABR, FLCN, RAP1A, CHN1, DVL2, DVL3, SRGAP2, RGS7, TGM2, CCL25, RALBP1, RALGAPA1, F2R, TSC2, ARAP3, ARAP1, ADAP1, RGP1, NET1, SFRP1, ALS2, GNAS, RAPGEF2, F2RL1, ITGA6, PKP4, MAPRE2, FERMT2, RAPGEF3, CCL26, PICALM, LIMS1	2841	122	16548	1.76651
GOTERM_BP_DIRECT	wound healing	19	0.576456	0.00027	YAP1, MACF1, DST, SLC11A1, NOG, MIA3, SCRIB, C23H6ORF89, IGF1, FGF1, PPL, AQP1, CNN2, EPB41L4B, PAK1, PTK7, PPARA, FGF10, PLEC	2841	49	16548	2.25856
GOTERM_BP_DIRECT	negative regulation of fat cell differentiation	16	0.485437	0.00038	YAP1, WNT10B, WWTR1, SMAD3, TRIO, SORT1, INSIG1, TGFB1I1, ADIPOQ, RORA, SIRT1, FOXO1, ASXL1, ENPP1, TRIB3, FERMT2	2841	39	16548	2.38962

## Sheet: KEGG for DE miRNAs
Supplementary Table S11. GO&KEGG analysis of DE miRNAs
Category	Term	Input	%	Pvalue	Genes	List Total	Pop Hits	Pop Total	Fold Enrichment
KEGG_PATHWAY	Focal adhesion	73	2.21481	1.2e-12	ITGB1, ITGB4, ITGB3, TNC, PTEN, ILK, LAMC2, ARHGAP35, ACTG1, MYLK, PPP1CB, CCND1, TNN, CAPN2, PDGFRB, PDGFRA, ITGA4, PDPK1, ITGA3, PRKCB, ACTN1, ITGA1, PRKCA, ACTN4, PGF, VAV2, COL4A2, COL4A1, MYL2, COL6A1, RAPGEF1, ITGA8, ITGA7, COL6A3, ITGA6, ITGA5, TLN2, TLN1, MET, VCL, BIRC2, LAMA5, TNXB, LAMA2, ROCK1, LAMA1, SHC1, LAMA4, LAMA3, PIK3R3, PIK3R2, PIK3R1, THBS1, MYL12A, THBS3, RAP1B, MAPK9, MAPK…	1443	201	9009	2.26745
KEGG_PATHWAY	AMPK signaling pathway	45	1.36529	2e-08	CRTC2, PFKFB4, PFKFB3, PIK3R3, PIK3R2, IRS2, PIK3R1, FOXO3, ACACB, ACACA, FOXO1, CAMKK2, LIPE, EEF2K, CCND1, PPP2R3C, CREB3L4, PPP2R5E, CREB3L1, CD36, MAP3K7, RAB2A, SREBF1, PRKAB2, CPT1A, PDPK1, ADIPOQ, TSC2, TSC1, PPP2R3B, IGF1, PPP2R5C, PPP2R3A, PRKAB1, CPT1B, SIRT1, TBC1D1, CREB3, SCD, LEP, RPS6KB2, AKT1S1, ULK1, FBP1, PFKM	1443	123	9009	2.28411
KEGG_PATHWAY	Dilated cardiomyopathy	38	1.15291	5.7e-08	ITGB1, LAMA2, LAMA1, ITGB4, ITGB3, ATP2A3, ATP2A2, ADCY7, ADCY5, TTN, ACTG1, PLN, LMNA, DAG1, DMD, PRKACB, SGCG, TGFB2, ITGA4, TGFB3, ITGA3, TPM2, CACNA2D1, ITGA1, TPM1, IGF1, CACNB1, SLC8A3, CACNB2, ACTC1, MYL2, ITGA11, MYL3, GNAS, ITGA8, ITGA7, ITGA6, ITGA5	1443	99	9009	2.3964
KEGG_PATHWAY	Hypertrophic cardiomyopathy	36	1.09223	7.2e-08	ITGB1, LAMA2, LAMA1, ITGB4, ITGB3, ATP2A3, ATP2A2, TTN, ACTG1, LMNA, DAG1, DMD, SGCG, PRKAB2, TGFB2, ITGA4, TGFB3, ITGA3, TPM2, CACNA2D1, ITGA1, TPM1, IGF1, PRKAB1, CACNB1, SLC8A3, CACNB2, IL6, ACTC1, MYL2, ITGA11, MYL3, ITGA8, ITGA7, ITGA6, ITGA5	1443	92	9009	2.44301
KEGG_PATHWAY	Axon guidance	57	1.72937	8.5e-08	EPHB6, SEMA5A, ITGB1, NRP1, LRRC4, ILK, PPP3CB, PPP3CC, RGS3, DPYSL2, BOC, NCK2, EPHB2, NEO1, NCK1, SEMA6C, SEMA6A, WNT5B, PDPK1, TRPC4, SEMA6D, PRKCA, RHOD, MET, SEMA3C, ROCK1, SEMA3A, CAMK2A, SEMA3B, NTN4, PIK3R3, PIK3R2, PIK3R1, SEMA3F, EFNA5, EFNA4, MYL12A, EFNB2, PAK1, ABLIM3, PLCG2, FYN, SLIT2, LRIG2, SRGAP2, CAMK2G, PLXNA4, PAK4, NTNG2, LIMK2, PTCH1, NFATC2, SEMA4F, SSH2, L1CAM, CXCL12, BM…	1443	179	9009	1.98807
KEGG_PATHWAY	Pathways in cancer	133	4.03519	9.4e-08	KEAP1, FGF1, RASSF1, FRAT1, EDNRA, FRAT2, CCND1, PRKACB, LOC615514, PDGFRB, IL15RA, PDGFRA, RALBP1, WNT5B, DAPK1, PRKCB, F2R, PRKCA, PGF, EML4, COL4A2, COL4A1, AGTR1, IL6ST, TP53, NOTCH3, CTBP1, MAX, CUL2, LPAR1, CUL1, PIK3R3, CSF2RB, PIK3R2, PIK3R1, PLD1, HIF1A, FOXO1, BCL2L11, DVL1, PLCG2, DVL2, DVL3, RALGDS, WNT10B, TGFB2, SMAD3, FZD5, TGFB3, PTCH1, ZBTB16, PTCH2, IGF2, IGF1, NFKBIA, IL6, CDK6…	1443	543	9009	1.52919
KEGG_PATHWAY	ECM-receptor interaction	34	1.03155	3.3e-07	ITGB1, LAMA5, TNXB, LAMA2, LAMA1, ITGB4, LAMA4, ITGB3, LAMA3, TNC, LAMC2, THBS1, THBS3, TNN, DAG1, SPP1, CD36, ITGA4, ITGA3, ITGA1, HSPG2, COL1A1, COL1A2, FRAS1, COL4A2, COL4A1, ITGA11, COL6A1, ITGA8, ITGA7, COL6A3, ITGA6, ITGA5, CD44	1443	89	9009	2.38506
KEGG_PATHWAY	Insulin resistance	39	1.18325	4.5e-07	CRTC2, PTEN, PIK3R3, PIK3R2, IRS2, PIK3R1, PYGL, ACACB, FOXO1, PPP1CB, RPS6KA3, MAPK9, MAPK8, CREB3L4, RPS6KA2, CREB3L1, RPS6KA1, CD36, PPARGC1B, SREBF1, PRKAB2, CPT1A, PDPK1, PRKCB, PRKCE, NR1H2, GFPT1, NR1H3, PRKAB1, CPT1B, NFKBIA, CREB3, IL6, TBC1D4, PPP1R3B, RPS6KB2, TRIB3, PPARA, OGT	1443	110	9009	2.21351
KEGG_PATHWAY	Proteoglycans in cancer	60	1.82039	8.6e-07	ITGB1, ITGB3, ACTG1, PPP1CB, CCND1, PLAU, TIMP3, PRKACB, WNT5B, PDPK1, PRKCB, RRAS2, FRS2, PRKCA, ANK2, ANK3, NUDT16L1, HSPG2, DCN, VAV2, TIAM1, MRAS, CTTN, ARHGEF1, ITGA5, EZR, MET, TP53, CD44, ROCK1, CAMK2A, PIK3R3, ITPR3, PIK3R2, PIK3R1, CBL, THBS1, HIF1A, SLC9A1, PAK1, PLCG2, DROSHA, FLNB, CAMK2G, EIF4B, WNT10B, TGFB2, FZD5, PTCH1, IGF2, IGF1, MAPK14, COL1A1, MAPK11, COL1A2, RPS6KB2, MDM2, FA…	1443	204	9009	1.83625
KEGG_PATHWAY	MAPK signaling pathway	78	2.3665	1.5e-06	PTPRR, IL1RAP, FGF1, RPS6KA3, PPP3CB, PPP3CC, RPS6KA2, RPS6KA1, STMN1, PRKACB, MAP3K7, MAP3K4, MAP3K5, PDGFRB, MAP2K4, PDGFRA, DAXX, IL1R1, PRKCB, CACNA2D1, PLA2G4A, RRAS2, PRKCA, FOS, NGF, DUSP8, MAPK8IP3, PGF, EREG, TGFBR2, CACNB1, PPM1A, IL1A, CACNB2, MRAS, KIT, RASA2, RAPGEF2, MET, TP53, MAX, EFNA5, EFNA4, CACNA1H, CACNA1G, RAP1B, MAPK9, MAPK8, PAK1, RAP1A, MAPK7, PDGFC, MKNK2, FLNB, MAP2K7, …	1443	292	9009	1.66772
KEGG_PATHWAY	Autophagy - animal	46	1.39563	1.7e-06	MTMR3, STX17, PIK3R4, PTEN, PIK3R3, PIK3R2, IRS2, PIK3R1, AMBRA1, MTMR4, HIF1A, TANK, CAMKK2, MAPK9, MAPK8, TP53INP2, CTSD, PRKACB, SNAP29, MAP3K7, ATG7, CTSB, RUBCN, DAPK1, PDPK1, ATG10, TSC2, RRAS2, TSC1, CFLAR, EIF2S1, ATG13, RAB33B, VMP1, MRAS, ATG16L2, C8H9ORF72, DDIT4, RPS6KB2, AKT1S1, ULK2, PIK3C3, ULK1, SQSTM1, ATG2B, BCL2L1	1443	145	9009	1.98062
KEGG_PATHWAY	Longevity regulating pathway	32	0.970874	4.4e-06	ATF6B, EHMT2, PIK3R3, EHMT1, PIK3R2, IRS2, PIK3R1, FOXO3, ADCY7, FOXO1, ADCY5, CAMKK2, SESN3, CREB3L4, CREB3L1, SESN1, SESN2, PRKACB, PRKAB2, ADIPOQ, TSC2, TSC1, IGF1, SOD2, ATG13, PRKAB1, SIRT1, CREB3, RPS6KB2, AKT1S1, ULK1, TP53	1443	90	9009	2.21982
KEGG_PATHWAY	Wnt signaling pathway	49	1.48665	1.3e-05	CHD8, FRAT1, PPP3CB, FRAT2, PPP3CC, CCND1, BTRC, PRKACB, MAP3K7, APC2, TLE3, TLE2, WNT5B, PRKCB, FBXW11, AXIN1, PRKCA, CACYBP, CSNK1E, DKK2, SFRP1, PLCB4, SFRP2, DAAM2, SFRP5, TP53, CTBP1, CAMK2A, LRP5, CUL1, PRICKLE2, PSEN1, LRP6, MAPK9, MAPK8, DVL1, DVL2, DVL3, GPC4, CAMK2G, WNT10B, SMAD3, FZD5, NFATC2, NFATC1, VANGL1, FOSL1, APC, NOTUM	1443	169	9009	1.81017
KEGG_PATHWAY	PI3K-Akt signaling pathway	92	2.79126	1.4e-05	ITGB1, CRTC2, ITGB4, ITGB3, TNC, PTEN, LAMC2, FGF1, CCND1, CREB3L4, TNN, PPP2R5E, CREB3L1, JAK1, PDGFRB, MAGI1, PDGFRA, ITGA4, PDPK1, ITGA3, ITGA1, F2R, TSC2, PRKCA, TSC1, PPP2R5C, NGF, PGF, EREG, CREB3, COL4A2, COL4A1, KIT, COL6A1, DDIT4, ITGA8, ITGA7, COL6A3, ITGA6, ITGA5, SGK1, MET, TP53, LAMA5, TNXB, ATF6B, LAMA2, PKN3, LAMA1, LAMA4, LAMA3, LPAR1, PIK3R3, PIK3R2, PIK3R1, EFNA5, FOXO3, THBS1, …	1443	379	9009	1.51551
KEGG_PATHWAY	Cellular senescence	48	1.45631	1.5e-05	LIN54, CXCL8, SERPINE1, PTEN, PIK3R3, PIK3R2, ITPR3, PIK3R1, FOXO3, FOXO1, PPP1CB, PPP3CB, PPP3CC, RBBP4, CCND1, CAPN2, MYBL2, TRPM7, CAPN1, BTRC, BOLA, LIN52, BOLA-NC1, CDKN2B, TGFB2, SMAD3, TGFB3, FBXW11, IGFBP3, TSC2, RRAS2, NFATC2, TSC1, NFATC1, MAPK14, SIRT1, HIPK3, TGFBR2, MAPK11, IL1A, IL6, MRAS, CDK6, MDM2, VDAC3, TP53, SQSTM1, MCU	1443	165	9009	1.81622
KEGG_PATHWAY	AGE-RAGE signaling pathway in diabetic complications	34	1.03155	1.5e-05	CXCL8, SERPINE1, PIK3R3, PIK3R2, PIK3R1, FOXO1, MAPK9, THBD, MAPK8, CCND1, PLCG2, TGFB2, VCAM1, SMAD3, TGFB3, PRKCB, STAT1, PRKCE, VEGFC, PRKCA, NFATC1, MAPK14, F3, TGFBR2, COL1A1, MAPK11, IL1A, IL6, PLCB4, COL1A2, COL4A2, COL4A1, AGTR1, NOX4	1443	103	9009	2.06088
KEGG_PATHWAY	Rap1 signaling pathway	59	1.79005	1.6e-05	ITGB1, ITGB3, FGF1, SIPA1L2, ACTG1, SIPA1L1, PDGFRB, MAGI1, PDGFRA, PRKCB, MAGI3, F2R, ARAP3, PRKCA, NGF, PGF, VAV2, TIAM1, PLCB4, MRAS, PRKD3, KIT, RAPGEF1, RAPGEF2, TLN2, RAPGEF5, TLN1, MET, RAPGEF6, RAPGEF3, RALB, LPAR1, PIK3R3, PIK3R2, PIK3R1, EFNA5, ADCY7, THBS1, EFNA4, ADCY5, RAP1B, RAP1A, PDGFC, KRIT1, RALGDS, FARP2, VASP, ANGPT4, VEGFC, IGF1, MAPK14, MAPK11, AFDN, FGF19, ID1, GNAS, FGFR4,…	1443	217	9009	1.69747
KEGG_PATHWAY	Human papillomavirus infection	86	2.60922	2.1e-05	ITGB1, MAML2, ITGB4, ITGB3, TNC, PTEN, UBE3A, LAMC2, RBPJ, CCND1, CREB3L4, TNN, PPP2R5E, CREB3L1, BOLA, PRKACB, IKBKE, JAK1, PDGFRB, APC2, MAGI1, BOLA-NC1, ITGA4, WNT5B, ITGA3, ITGA1, AXIN1, TSC2, TSC1, SCRIB, PPP2R5C, TYK2, CREB3, COL4A2, COL4A1, COL6A1, ITGA8, TBPL1, ITGA7, COL6A3, ITGA6, ITGA5, TP53, IRF9, LLGL1, NOTCH3, LAMA5, TNXB, LAMA2, LAMA1, LAMA4, LAMA3, UBR4, PIK3R3, PIK3R2, PIK3R1, PS…	1443	352	9009	1.52534
KEGG_PATHWAY	Neurotrophin signaling pathway	38	1.15291	2.1e-05	SHC1, CAMK2A, PIK3R3, PIK3R2, PIK3R1, PSEN1, FOXO3, RAP1B, RPS6KA3, MAPK9, MAPK8, RAP1A, MAPK7, IRAK2, ARHGDIA, RPS6KA2, RPS6KA1, ARHGDIB, PLCG2, MAP2K7, SH2B3, CAMK2G, MAP2K5, MAP3K5, MAP3K3, NTRK2, PDPK1, KIDINS220, SORT1, BDNF, FRS2, NGF, MAPK14, NFKBIA, MAPK11, RAPGEF1, GRB2, TP53	1443	122	9009	1.94462
KEGG_PATHWAY	Hedgehog signaling pathway	22	0.667476	2.3e-05	HHATL, CSNK1G3, SMURF1, FBXW11, MGRN1, PTCH1, PTCH2, IQCE, CUL1, CSNK1E, SCUBE2, GRK3, GRK2, EVC, CCND1, BOC, SPOPL, GAS1, MEGF8, BTRC, PRKACB, CDON	1443	56	9009	2.4527
