# Supplementary material for: A genome-wide landscape of mRNAs, lncRNAs, circRNAs and miRNAs during intramuscular adipogenesis in cattle
Source: BMC Genomics. 2022 Oct 6;23:691. doi: 10.1186/s12864-022-08911-z (PMC9535873; doi:10.1186/s12864-022-08911-z)
Supplement: Supplementary file 12 — Additional file 12: Supplementary Table S12. ceRNA networks of DEMs, DECs, DELs and DEmiRs involved in adipogenesis. [file 12864_2022_8911_MOESM12_ESM.xlsx]

## Sheet: ceRNA network
Supplementary Table S12. ceRNA networks of DEMs, DECs, DELs and DEmiRs involved in adipogenesis
from	to	TargetScan_score	miranda_Energy
ciRNA123	bta-miR-10172-3p_R-1	96	-167.02
circRNA2041	bta-miR-10172-3p_R-1	98	-266.27
ciRNA489	bta-miR-27b	97	-112.56
ciRNA823	bta-miR-27b	97	-40.85
circRNA1948	bta-miR-27b	99	-20.75
circRNA2038	bta-miR-27b	96	-20.73
circRNA5454	bta-miR-27b	96	-21.05
circRNA2018	bta-miR-330	99	-21.08
circRNA2041	bta-miR-433	97	-112.77
ciRNA489	bta-miR-486	98	-46.47
circRNA2024	bta-miR-486	98	-161.78
ciRNA105	bta-miR-7857-5p	97	-22.28
circRNA2038	bta-miR-7857-5p	96	-319.76
circRNA2041	bta-miR-7857-5p	98	-92.13
MSTRG.4322.1	bta-miR-10172-3p_R-1	96	-29.64
MSTRG.5328.1	bta-miR-10172-3p_R-1	97	-21.22
MSTRG.12019.1	bta-miR-10172-3p_R-1	97	-26.04
MSTRG.21593.1	bta-miR-27b	98	-25.12
MSTRG.5205.1	bta-miR-27b	96	-24.12
MSTRG.20301.1	bta-miR-330	96	-21.25
MSTRG.20342.1	bta-miR-433	98	-44.89
MSTRG.24321.5	bta-miR-486	97	-25.21
MSTRG.11531.1	bta-miR-6518	98	-21.51
MSTRG.11050.1	bta-miR-7857-5p	98	-23.3
bta-miR-27b	GPAM	92	-41.81
bta-miR-330	FOXO1	91	-22.72
bta-miR-433	SESN3	96	-20.25
bta-miR-486	FOXO1	91	-20.17
bta-miR-6518	GPAM	91	-53.8
bta-miR-7857-5p	PELI2	94	-20.73
bta-miR-10172-3p_R-1	FOXO1	98	-23.69

## Sheet: Expression level of these genes
Supplementary Table S12. ceRNA networks of DEMs, DECs, DELs and DEmiRs involved in adipogenesis
mRNA/lncRNA	FPKM 0d_1	FPKM 0d_2	FPKM 0d_3	FPKM 3d_1	FPKM 3d_2	FPKM 3d_3	FPKM 6d_1	FPKM 6d_2	FPKM 6d_3	FPKM 9d_1	FPKM 9d_2	FPKM 9d_3
GPAM	2.55207	1.90692	1.19561	12.8466	14.197	12.9905	1.5657	4.33211	4.10175	2.97799	2.84785	2.96463
FOXO1	5.35721	5.34159	5.06524	17.3727	17.0373	17.7859	5.64823	5.39275	5.65681	3.70257	3.50571	3.29787
SESN3	54.396	52.8927	47.3756	391.33	359.04	352.328	44.7677	41.7602	45.124	63.0072	64.3409	65.2705
PELI2	0.387327	0.390915	0.441615	0.0729483	0.0944165	0.0840434	0.132538	0.140303	0.164652	0.095974	0.0995127	0.121326
MSTRG.24321.5	0.0001	0.0001	0.0001	0.000788	45.0661	28.7534	0.0001	0.0001	0.0001	0.185373	0.0001	0.0001
MSTRG.20301.1	0.042652	0.020368	0.007148	1.52528	0.536892	0.495706	0.067615	0.035176	0.038296	0.0001	0.01829	0.013719
MSTRG.5328.1	0.231847	0.223613	0.058215	0.0001	0.0001	0.0001	1.60307	1.53383	1.57401	0.441289	0.303811	0.443458
MSTRG.5205.1	5.52131	11.124	2.66104	0.199305	0.095347	0.071847	1.39774	0.853168	0.766965	3.30039	2.56496	1.98949
MSTRG.11050.1	0.199417	0.275047	0.234733	4.1333	3.23142	0.390972	0.138201	0.0001	0.132402	0.026988	0.01051	0.055485
MSTRG.20342.1	0.041098	0.196355	0.033713	4.38049	2.06169	1.19664	0.434654	0.112971	0.167463	0.238797	0.222584	0.231492
MSTRG.11531.1	0.155732	0.236662	0.098055	2.09541	0.974382	0.977606	0.089705	0.095731	0.075781	0.291934	0.189797	0.198511
MSTRG.4322.1	1.39329	1.71777	1.24217	0.144897	0.099687	0.121334	1.96053	1.52861	1.4583	1.67344	1.64292	1.63876
MSTRG.21593.1	1.36342	1.68465	0.856992	0.074194	0.080787	0.128027	0.366197	0.236828	0.26576	0.382187	0.365789	0.226137
MSTRG.12019.1	1.64025	3.22608	1.11	0.231459	0.101568	0.072141	0.728029	0.491274	0.474746	1.18231	1.06615	0.818373
circRNA	srpbm 0d_1	srpbm 0d_2	srpbm 0d_3	srpbm 3d_1	srpbm 3d_2	srpbm 3d_3	srpbm 6d_1	srpbm 6d_2	srpbm 6d_3	srpbm 9d_1	srpbm 9d_2	srpbm 9d_3
ciRNA123	345.86	0	266.967	0	0	0	0	0	0	0	0	0
circRNA2018	78.6045	0	0	133.296	259.378	155.179	112.56	69.6487	63.6393	66.7976	0	56.9874
ciRNA105	62.8836	84.8712	42.1527	0	0	0	0	0	0	0	0	0
ciRNA489	0	0	0	99.9718	40.9544	51.7262	0	0	0	0	0	0
circRNA2024	110.046	101.845	126.458	0	0	0	75.0402	0	31.8197	0	88.1023	71.2342
circRNA2038	377.302	390.408	646.341	116.634	191.121	142.247	318.921	121.885	190.918	384.086	440.512	356.171
circRNA2041	31.4418	33.9485	70.2544	0	0	0	0	0	0	0	0	0
circRNA1948	47.1627	33.9485	56.2035	49.9859	40.9544	0	0	0	0	0	0	0
circRNA5454	0	0	0	33.3239	54.6059	25.8631	0	0	0	0	0	0
ciRNA823	0	0	0	0	0	0	37.5201	52.2365	31.8197	33.3988	0	0
miRNA	count 0d_1	count 0d_2	count 0d_3	count 3d_1	count 3d_2	count 3d_3	count 6d_1	count 6d_2	count 6d_3	count 9d_1	count 9d_2	count 9d_3
bta-miR-7857-5p	555.734	591.51	601.422	404.922	394.595	394.828	357.469	338.969	381.913	315.213	306.929	325.438
bta-miR-27b	28596.8	33085.9	27654.4	25890.7	25277.1	26903.3	38025.2	35562.6	41238.3	48243.5	44441.3	52189.9
bta-miR-433	8438.2	9499.06	8393.57	6988.87	6866.7	7248.37	5736.86	5488.36	6648.32	6343.16	5428.67	4511.03
bta-miR-10172-3p_R-1	65.6437	89.7549	241.447	490.884	457.288	543.697	309.944	277.933	429.923	368.126	374.277	414.757
bta-miR-486	11938.2	13189	21633.6	5389.54	5366.99	5996.39	2081.17	1882.32	5137.4	2907.92	2350.55	2208.2
bta-miR-6518	13.4271	31.1649	52.6793	20.3592	43.4342	42.5341	82.6517	118.258	74.9578	102.207	87.2209	89.3186
bta-miR-330	602.729	603.352	656.296	571.189	585.952	571.437	755.437	732.98	918.078	913.531	961.638	756.113
