# Supplementary material for: A genome-wide landscape of mRNAs, lncRNAs, circRNAs and miRNAs during intramuscular adipogenesis in cattle
Source: BMC Genomics. 2022 Oct 6;23:691. doi: 10.1186/s12864-022-08911-z (PMC9535873; doi:10.1186/s12864-022-08911-z)
Supplement: Supplementary file 13 — Additional file 13: Supplementary Table S13. Primers used in this study. [file 12864_2022_8911_MOESM13_ESM.xlsx]

## Sheet: Sheet1
Supplementary Table S13. Primers used in this study
Gene	F/R	Sequence (5'-3')
SESN3	F	TGCTGCGGAAGGACAAAAGA
	R	CCAAGCGACCGGATGTAGAG
PELI2	F	GTGGGATTTCTCCGGCACA
	R	TCCTTCCCAAGCGAGGAAAA
GPAM	F	CACTGAAGAATGCTCTCCTGCT
	R	ACAGTGAAGATCCCACCCCA
FOXO1	F	CACACTGGCTTTGTCTTGCC
	R	AGATGGTTAGAGGGGTGGCT
β–actin	F	CATCGGCAATGAGCGGTTCC
	R	CCGTGTTGGCGTAGAGGTC
U6	F	TAGCCACCCTCAAGTATGTTCG
	R	CGAGGTAGGAGGACAGGAGT
circRNA2018	F	CTGAGTGTCTCCACTACGGC
	R	GCCATCTAAGACCACTGGGG
circRNA2627	F	GGGAGACCCTTGTGTTTCGT
	R	ACTCATTCTTGGGTGGCCG
ciRNA105	F	ACACAGTCCCTGCTGTTGTT
	R	ACTGCTAAGGAAACACTCAATGC
ciRNA489	F	AGCAGTTTGGAAGCCCCTTT
	R	GCTTGCAGAGAAGAGACAAGG
MSTRG.20301.1	F	TTTTCATCTGAGGGTCGGGC
	R	TCGGACCTCAAATACAGCCG
MSTRG.20342.1	F	AGGCAGCCCACAGATTACTG
	R	AATGCTGTGCCAGTCTGTGA
MSTRG.11050.1	F	ATCGGCATCGAGAACCTTGG
	R	TCATGTCGCCAGTTGCTAGG
MSTRG.5025.1	F	GGCCAAATGCCAGACACAAG
	R	TTGCTCAAGGCCAACTCACA
bta-miR-27b	F	GACGCGTTCACAGTGGCTAAGTTCTGC
bta-miR-7857-5p	F	GCGCATAGCCAGTTGGGGAAGAATGC
bta-miR-433	F	TGCATCATGATGGGCTCCTCGGTGT
bta-miR-330	F	AACACGTGGCAAAGCACACGGC
